# Supplementary material for: OsMADS17 simultaneously increases grain number and grain weight in rice
Source: Nat Commun. 2023 May 29;14:3098. doi: 10.1038/s41467-023-38726-9 (PMC10227085; doi:10.1038/s41467-023-38726-9)
Supplement: Supplementary file 4 — Supplementary Data 1 [file 41467_2023_38726_MOESM4_ESM.xlsx]

## Sheet: Sheet1
Supplementary Data 1. The statistical significance (P value) determined by one-way ANOVA with Tukey’s multiple comparisons test for expression levels of OsMADS17 and agronomic traits among C418, C418CTP-WC, and C418CTP-CW plants.
P value for comparisons of expression levels of OsMADS17
	C418	C418CTP-WC-1	C418CTP-WC-2	C418CTP-WC-3	C418CTP-CW-1	C418CTP-CW-2
C418CTP-WC-1	1
C418CTP-WC-2	0.803446	0.762882
C418CTP-WC-3	0.998265	0.999327	0.516936
C418CTP-CW-1	0.93836	0.915321	0.999792	0.719462
C418CTP-CW-2	0.99694	0.998669	0.485741	1	0.688171
C418CTP-CW-3	0.957961	0.972124	0.29759	0.999274	0.469106	0.999665
P value for comparisons of grain number per main panicle
	C418	C418CTP-WC-1	C418CTP-WC-2	C418CTP-WC-3	C418CTP-CW-1	C418CTP-CW-2
C418CTP-WC-1	0.877979
C418CTP-WC-2	0.934538	0.999998
C418CTP-WC-3	0.547815	0.99763	0.990522
C418CTP-CW-1	0.00103611	5.79927e-06	1.21255e-05	4.07669e-07
C418CTP-CW-2	5.26591e-05	1.76314e-07	3.9064e-07	1.03502e-08	0.989896
C418CTP-CW-3	0.000151586	5.97602e-07	1.2999e-06	3.71422e-08	0.998991	0.999978
P value for comparisons of 1,000-grain weight
	C418	C418CTP-WC-1	C418CTP-WC-2	C418CTP-WC-3	C418CTP-CW-1	C418CTP-CW-2
C418CTP-WC-1	0.820589
C418CTP-WC-2	0.945145	0.999896
C418CTP-WC-3	0.983791	0.99789	0.999988
C418CTP-CW-1	0.000139789	0.0196074	0.00684144	0.00313502
C418CTP-CW-2	1.31483e-06	0.00048719	0.000129701	5.00629e-05	0.940519
C418CTP-CW-3	8.08987e-05	0.0130267	0.00437323	0.00195566	1	0.968577
P value for comparisons of grain yield per plant
	C418	C418CTP-WC-1	C418CTP-WC-2	C418CTP-WC-3	C418CTP-CW-1	C418CTP-CW-2
C418CTP-WC-1	0.999998
C418CTP-WC-2	0.901617	0.951873
C418CTP-WC-3	0.999986	0.999647	0.795074
C418CTP-CW-1	0.0042048	0.0075288	0.130985	0.00182301
C418CTP-CW-2	0.000106468	0.000215304	0.00884091	3.946e-05	0.962051
C418CTP-CW-3	0.00717738	0.0125531	0.184878	0.00320711	0.999999	0.9228
P value for comparisons of panicle number per plant
	C418	C418CTP-WC-1	C418CTP-WC-2	C418CTP-WC-3	C418CTP-CW-1	C418CTP-CW-2
C418CTP-WC-1	0.99541
C418CTP-WC-2	1	0.987791
C418CTP-WC-3	0.948486	0.644822	0.973082
C418CTP-CW-1	1	0.998676	0.999976	0.911782
C418CTP-CW-2	0.99541	0.861908	0.998676	0.999746	0.987791
C418CTP-CW-3	1	0.998676	0.999976	0.911782	1	0.987791
P value for comparisons of grain length
	C418	C418CTP-WC-1	C418CTP-WC-2	C418CTP-WC-3	C418CTP-CW-1	C418CTP-CW-2
C418CTP-WC-1	1
C418CTP-WC-2	0.99986	0.999849
C418CTP-WC-3	0.883162	0.88132	0.974989
C418CTP-CW-1	0.00999047	0.0101397	0.00308284	0.000101736
C418CTP-CW-2	0.00768394	0.00780126	0.0023166	7.27569e-05	1
C418CTP-CW-3	0.0217964	0.0220985	0.00725834	0.000281605	0.99998	0.999896
P value for comparisons of grain width	1	2	3	4	5	6
	C418	C418CTP-WC-1	C418CTP-WC-2	C418CTP-WC-3	C418CTP-CW-1	C418CTP-CW-2
C418CTP-WC-1	0.997818
C418CTP-WC-2	1	0.998321
C418CTP-WC-3	0.975196	0.781261	0.971386
C418CTP-CW-1	0.014979	0.00226859	0.0138245	0.158546
C418CTP-CW-2	0.000631469	6.55297e-05	0.00057202	0.0140487	0.97218
C418CTP-CW-3	0.00964497	0.00136936	0.00887317	0.11598	0.999999	0.988124
P value for comparisons of panicle length	1	2	3	4	5	6
	C418	C418CTP-WC-1	C418CTP-WC-2	C418CTP-WC-3	C418CTP-CW-1	C418CTP-CW-2
C418CTP-WC-1	0.822899
C418CTP-WC-2	0.988745	0.99659
C418CTP-WC-3	0.9997	0.58285	0.912002
C418CTP-CW-1	0.997981	0.983814	0.999994	0.964618
C418CTP-CW-2	0.952123	0.222942	0.578305	0.996373	0.711093
C418CTP-CW-3	0.998367	0.492274	0.858533	0.999999	0.933107	0.999116
P value for comparisons of No. of primary branches	1	2	3	4	5	6
	C418	C418CTP-WC-1	C418CTP-WC-2	C418CTP-WC-3	C418CTP-CW-1	C418CTP-CW-2
C418CTP-WC-1	0.999843
C418CTP-WC-2	0.939299	0.992126
C418CTP-WC-3	0.879987	0.691839	0.256611
C418CTP-CW-1	0.000601179	0.00225584	0.0234059	3.0912e-06
C418CTP-CW-2	0.000601179	0.00225584	0.0234059	3.0912e-06	1
C418CTP-CW-3	7.02702e-05	0.000300067	0.00421477	2.5149e-07	0.998386	0.998386
P value for comparisons of grain number on primary branches	1	2	3	4	5	6
	C418	C418CTP-WC-1	C418CTP-WC-2	C418CTP-WC-3	C418CTP-CW-1	C418CTP-CW-2
C418CTP-WC-1	0.992473
C418CTP-WC-2	0.888076	0.998617
C418CTP-WC-3	0.993206	0.809299	0.485006
C418CTP-CW-1	0.00407775	0.0374189	0.139315	0.000311802
C418CTP-CW-2	7.14821e-06	0.000147375	0.00112138	2.85585e-07	0.70228
C418CTP-CW-3	1.63368e-05	0.000311802	0.00221757	6.94537e-07	0.809299	0.999997
P value for comparisons of No. of secondary branches	1	2	3	4	5	6
	C418	C418CTP-WC-1	C418CTP-WC-2	C418CTP-WC-3	C418CTP-CW-1	C418CTP-CW-2
C418CTP-WC-1	0.687694
C418CTP-WC-2	0.997805	0.945263
C418CTP-WC-3	0.551322	0.999993	0.876952
C418CTP-CW-1	0.0393315	0.000144089	0.00700074	6.06035e-05
C418CTP-CW-2	0.0166765	4.25463e-05	0.00256254	1.72657e-05	0.99995
C418CTP-CW-3	0.0146549	3.55946e-05	0.00220744	1.43744e-05	0.999891	1
P value for comparisons of grain number on secondary branches	1	2	3	4	5	6
	C418	C418CTP-WC-1	C418CTP-WC-2	C418CTP-WC-3	C418CTP-CW-1	C418CTP-CW-2
C418CTP-WC-1	0.549896
C418CTP-WC-2	0.542658	1
C418CTP-WC-3	0.467497	1	1
C418CTP-CW-1	0.00946655	7.73147e-06	7.36247e-06	4.38954e-06
C418CTP-CW-2	0.00393432	2.35129e-06	2.23587e-06	1.31351e-06	0.999974
C418CTP-CW-3	0.0086628	6.84094e-06	6.51345e-06	3.87718e-06	1	0.999986
