# Supplementary material for: OsMADS17 simultaneously increases grain number and grain weight in rice
Source: Nat Commun. 2023 May 29;14:3098. doi: 10.1038/s41467-023-38726-9 (PMC10227085; doi:10.1038/s41467-023-38726-9)
Supplement: Supplementary file 5 — Supplementary Data 2 [file 41467_2023_38726_MOESM5_ESM.xlsx]

## Sheet: Sheet1
Supplementary Data 2. The statistical significance (P value) determined by one-way ANOVA with Tukey’s multiple comparisons test for translation efficiency analysis of In/De65-bp.
P value for comparisons of relative expression levels (mRNA LUC/REN)
	F0	F1	F2	F3	F4	F5
F1	0.999999
F2	0.532436	0.618422
F3	1	1	0.562369
F4	0.999859	0.999996	0.721825	0.999948
F5	0.632014	0.71691	0.999997	0.662156	0.811597
65-bp	0.295462	0.361832	0.998915	0.317705	0.453862	0.994032
P value for comparisons of relavtive LUC/REN activity
	F0	F1	F2	F3	F4	F5
F1	1
F2	0.389476	0.431876
F3	5.24881e-05	5.94349e-05	0.00168481
F4	0.875332	0.905777	0.96543	0.000359583
F5	4.78009e-06	5.32856e-06	0.000100251	0.625001	2.57177e-05
65-bp	2.02655e-06	2.24676e-06	3.63431e-05	0.278071	1.00039e-05	0.992371
P value for comparisons of relavtive translation efficiency
	F0	F1	F2	F3	F4	F5
F1	1
F2	0.989657	0.992705
F3	0.000862565	0.000933439	0.00298681
F4	0.979289	0.984494	1	0.0036019
F5	0.00279158	0.00303023	0.0100496	0.992226	0.0121642
65-bp	0.00461103	0.00501007	0.0167509	0.956483	0.0202749	0.999943
