# Supplementary material for: OsMADS17 simultaneously increases grain number and grain weight in rice
Source: Nat Commun. 2023 May 29;14:3098. doi: 10.1038/s41467-023-38726-9 (PMC10227085; doi:10.1038/s41467-023-38726-9)
Supplement: Supplementary file 6 — Supplementary Data 3 [file 41467_2023_38726_MOESM6_ESM.xlsx]

## Sheet: Sheet1
Supplementary Data 3. Wild rice accessions used in this study.
Number	Name	Origin	Species name	Genotype
				OsMADS1	OsMADS17	OsAP2-39
ruf1	11WR	Jiangxi, China	O. rufipogon	NS	In65-bp	C
ruf2	12HW36	Hunan, China	O. rufipogon	NS	In65-bp	C
ruf3	12HW38	Hunan, China	O. rufipogon	NS	In65-bp	C
ruf4	12HW40	Hunan, China	O. rufipogon	NS	In65-bp	C
ruf5	12HW41	Yunnan, China	O. rufipogon	NS	In65-bp	C
ruf6	12HW42	India	O. rufipogon	NS	In65-bp	C
ruf7	12HW43	Jiangxi, China	O. rufipogon	NS	In65-bp	C
ruf8	16MF78	Viet Nam	O. rufipogon	NS	In65-bp	C
ruf9	12TC100	Thailand	O. rufipogon	NS	In65-bp	C
ruf10	C4	Yunnan, China	O. rufipogon	NS	In65-bp	C
ruf11	W1944	Hunan, China	O. rufipogon	NS	In65-bp	C
ruf12	94W1	Hainan, China	O. rufipogon	NS	In65-bp	C
ruf13	TB212	Guangxi, China	O. rufipogon	NS	In65-bp	C
ruf14	TB2151	Guangxi, China	O. rufipogon	NS	In65-bp	C
ruf15	TB2154	Guangxi, China	O. rufipogon	NS	In65-bp	C
ruf16	TB2170	Guangxi, China	O. rufipogon	NS	In65-bp	C
ruf17	TB2177	Guangxi, China	O. rufipogon	NS	In65-bp	C
ruf18	TB2258	Jiangxi, China	O. rufipogon	NS	In65-bp	C
ruf19	TB2279	Jiangxi, China	O. rufipogon	NS	In65-bp	C
ruf20	TB2285	Jiangxi, China	O. rufipogon	NS	In65-bp	C
ruf21	TB2287	Jiangxi, China	O. rufipogon	NS	In65-bp	C
ruf22	TB2297	Guangxi, China	O. rufipogon	NS	In65-bp	C
ruf23	TB2340	Guangdong, China	O. rufipogon	NS	In65-bp	C
ruf24	TB2356	Guangdong, China	O. rufipogon	NS	In65-bp	C
ruf25	B-5	Yunan, China	O. rufipogon	NS	In65-bp	C
ruf26	Jinghong-12	Yunan, China	O. rufipogon	NS	In65-bp	C
ruf27	Jinghong-15	Yunan, China	O. rufipogon	NS	In65-bp	C
ruf28	Jinghong-7	Yunan, China	O. rufipogon	NS	In65-bp	C
ruf29	Jinghong-2	Yunan, China	O. rufipogon	NS	In65-bp	C
ruf30	Wenchang-3	Hainan, China	O. rufipogon	NS	In65-bp	C
ruf31	Wenchang-2	Hainan, China	O. rufipogon	NS	In65-bp	C
ruf32	TW43	Guangxi, China	O. rufipogon	NS	In65-bp	C
ruf33	YD2-0366-1	Guangxi, China	O. rufipogon	NS	In65-bp	C
ruf34	YD2-0366-2	Guangxi, China	O. rufipogon	NS	In65-bp	C
ruf35	YD2-0344	Guangxi, China	O. rufipogon	NS	In65-bp	C
ruf36	YD2-0368-1	Guangxi, China	O. rufipogon	NS	In65-bp	C
ruf37	YD2-0368-2	Guangxi, China	O. rufipogon	NS	In65-bp	C
ruf38	YD2-0275	Guangxi, China	O. rufipogon	NS	In65-bp	C
ruf39	05BW15-1	Guangxi, China	O. rufipogon	NS	In65-bp	C
ruf40	05BW15-2	Guangxi, China	O. rufipogon	NS	In65-bp	C
ruf41	05BW22	Guangxi, China	O. rufipogon	NS	In65-bp	C
ruf42	YD2-0860	Guangxi, China	O. rufipogon	NS	In65-bp	C
ruf43	14YS11	Bangladesh	O. rufipogon	NS	In65-bp	C
ruf44	14YS18	Lao Pdr	O. rufipogon	NS	In65-bp	C
ruf45	14YS20	Cambodia	O. rufipogon	NS	In65-bp	C
ruf46	14YS26	Nepal	O. rufipogon	NS	In65-bp	C
ruf47	14YS27	Nepal	O. rufipogon	NS	In65-bp	C
ruf48	14YS38-1	Philippines	O. rufipogon	NS	In65-bp	C
ruf49	14YS38-2	Philippines	O. rufipogon	NS	In65-bp	C
ruf50	14YS53	Thailand	O. rufipogon	NS	In65-bp	C
ruf51	14YS61	India	O. rufipogon	NS	In65-bp	C
ruf52	14YS87	Thailand	O. rufipogon	NS	In65-bp	C
ruf53	14YS88	Bangladesh	O. rufipogon	NS	In65-bp	C
ruf54	14YS90	Bangladesh	O. rufipogon	NS	In65-bp	C
ruf55	14YS95	India	O. rufipogon	NS	In65-bp	C
ruf56	14YS99	Lao Pdr	O. rufipogon	NS	In65-bp	C
ruf57	14YS100	Viet Nam	O. rufipogon	NS	In65-bp	C
ruf58	14YS103	Cambodia	O. rufipogon	NS	In65-bp	C
ruf59	14WR51	Lao Pdr	O. rufipogon	NS	In65-bp	C
ruf60	14WR52	Bangladesh	O. rufipogon	NS	In65-bp	C
ruf61	14WR53	Bangladesh	O. rufipogon	NS	In65-bp	C
ruf62	14WR55	Bangladesh	O. rufipogon	NS	In65-bp	C
ruf63	14WR64	Lao Pdr	O. rufipogon	NS	In65-bp	C
ruf64	14WR68	Cambodia	O. rufipogon	NS	In65-bp	C
ruf65	14WR69	Cambodia	O. rufipogon	NS	In65-bp	C
ruf66	14WR72	Nepal	O. rufipogon	NS	In65-bp	C
ruf67	14WR86	Thailand	O. rufipogon	NS	In65-bp	C
ruf68	14WR89	Thailand	O. rufipogon	NS	In65-bp	C
ruf69	14WR90	Thailand	O. rufipogon	NS	In65-bp	C
ruf70	14WR93	India	O. rufipogon	NS	In65-bp	C
ruf71	14WR94	Indonesia	O. rufipogon	NS	In65-bp	C
ruf72	14WR101	Thailand	O. rufipogon	NS	In65-bp	C
ruf73	14WR102	Bangladesh	O. rufipogon	NS	In65-bp	C
ruf74	14WR104	Thailand	O. rufipogon	NS	In65-bp	C
ruf75	14WR105	Indonesia	O. rufipogon	NS	In65-bp	C
ruf76	14WR107	India	O. rufipogon	NS	In65-bp	C
ruf77	14WR108	India	O. rufipogon	NS	In65-bp	C
ruf78	14WR109	India	O. rufipogon	NS	In65-bp	C
ruf79	14WR110	Lao Pdr	O. rufipogon	NS	In65-bp	C
ruf80	14WR112	Vietnam	O. rufipogon	NS	In65-bp	C
ruf81	14WR113	Cambodia	O. rufipogon	NS	In65-bp	C
ruf82	14WR114	Cambodia	O. rufipogon	NS	In65-bp	C
Note: For OsMADS1, the genotype of alternative splicing (OsMADS1lgy3, OsLG3b) reported in the previous studies was termed “AS”, and the genotype of the native splicing which was as found in japonica rice variety Nipponbare was termed as “NS”. For OsMADS17, the insertion and deletion of 65-bp in 5' UTR were termed In65-bp and De65-bp, respectively. For OsAP2-39, the critical single nucleotide poly…
