# Supplementary material for: OsMADS17 simultaneously increases grain number and grain weight in rice
Source: Nat Commun. 2023 May 29;14:3098. doi: 10.1038/s41467-023-38726-9 (PMC10227085; doi:10.1038/s41467-023-38726-9)
Supplement: Supplementary file 7 — Supplementary Data 4 [file 41467_2023_38726_MOESM7_ESM.xlsx]

## Sheet: Sheet1
Supplementary Data 4. The statistical significance (P value) determined by one-way ANOVA with Tukey’s multiple comparisons test for agronomic traits among ZH17, osmads17, osap2-39, osmads17/osap2-39-1, and osmads17/osap2-39-2 plants.
P value for comparisons of grain number per main panicle	1	2	3	4
	ZH17	osmads17	osap2-39	osmads17/osap2-39-1
osmads17	0.9045
osap2-39	0.691677	0.197099
osmads17/osap2-39-1	0.18508	0.021752	0.892641
osmads17/osap2-39-2	0.933009	0.459007	0.986135	0.616455
P value for comparisons of 1,000-grain weight	1	2	3	4
	ZH17	osmads17	osap2-39	osmads17/osap2-39-1
osmads17	4.64688e-07
osap2-39	2.18143e-05	0.896001
osmads17/osap2-39-1	5.60099e-13	0.00828782	0.000376186
osmads17/osap2-39-2	5.21352e-13	0.000850196	2.67351e-05	0.960834
P value for comparisons of Grain yield per plant	1	2	3	4
	ZH17	osmads17	osap2-39	osmads17/osap2-39-1
osmads17	0.0102053
osap2-39	0.0245135	0.998256
osmads17/osap2-39-1	2.24219e-08	0.012935	0.00510976
osmads17/osap2-39-2	1.26938e-07	0.0379842	0.0164662	0.995539
P value for comparisons of grain length	1	2	3	4
	ZH17	osmads17	osap2-39	osmads17/osap2-39-1
osmads17	5.33009e-13
osap2-39	5.22573e-13	0.997623
osmads17/osap2-39-1	5.2002e-13	5.2768e-13	5.58544e-13
osmads17/osap2-39-2	5.2002e-13	5.06125e-10	2.33844e-09	0.165729
P value for comparisons of grain width	1	2	3	4
	ZH17	osmads17	osap2-39	osmads17/osap2-39-1
osmads17	6.98194e-06
osap2-39	5.66386e-09	0.506952
osmads17/osap2-39-1	2.27063e-07	0.933871	0.928778
osmads17/osap2-39-2	7.02443e-07	0.983742	0.827326	0.999066
P value for comparisons of panicle number per plant	1	2	3	4
	ZH17	osmads17	osap2-39	osmads17/osap2-39-1
osmads17	0.995094
osap2-39	0.999334	0.971251
osmads17/osap2-39-1	0.999334	0.971251	1
osmads17/osap2-39-2	0.999866	0.982411	0.999992	0.999992
P value for comparisons of panicle length	1	2	3	4
	ZH17	osmads17	osap2-39	osmads17/osap2-39-1
osmads17	0.732715
osap2-39	0.999721	0.833728
osmads17/osap2-39-1	0.291031	0.948257	0.392417
osmads17/osap2-39-2	0.998617	0.556811	0.990023	0.172114
P value for comparisons of No. of primary branches	1	2	3	4
	ZH17	osmads17	osap2-39	osmads17/osap2-39-1
osmads17	0.945483
osap2-39	0.998261	0.835301
osmads17/osap2-39-1	0.998261	0.835301	1
osmads17/osap2-39-2	0.999888	0.975491	0.991653	0.991653
P value for comparisons of grain number on primary branches	1	2	3	4
	ZH17	osmads17	osap2-39	osmads17/osap2-39-1
osmads17	0.930526
osap2-39	0.98878	0.997814
osmads17/osap2-39-1	0.987065	0.692232	0.86196
osmads17/osap2-39-2	0.969659	0.999822	0.999889	0.789035
P value for comparisons of No. of secondary branches	1	2	3	4
	ZH17	osmads17	osap2-39	osmads17/osap2-39-1
osmads17	0.976737
osap2-39	0.923364	0.999316
osmads17/osap2-39-1	0.455765	0.813504	0.913772
osmads17/osap2-39-2	0.998355	0.998355	0.984257	0.642479
P value for comparisons of grain number on secondary branches	1	2	3	4
	ZH17	osmads17	osap2-39	osmads17/osap2-39-1
osmads17	0.960723
osap2-39	0.317766	0.0801967
osmads17/osap2-39-1	0.0925629	0.0153098	0.972
osmads17/osap2-39-2	0.663321	0.262606	0.979542	0.760448
