# Supplementary material for: OsMADS17 simultaneously increases grain number and grain weight in rice
Source: Nat Commun. 2023 May 29;14:3098. doi: 10.1038/s41467-023-38726-9 (PMC10227085; doi:10.1038/s41467-023-38726-9)
Supplement: Supplementary file 8 — Supplementary Data 5 [file 41467_2023_38726_MOESM8_ESM.xlsx]

## Sheet: Sheet1
Supplementary Data 5. Primers used in this study.
Primer name	Forward primer (5' -3' )	Reverse primer (5' -3' )
For QTL analysis and fine mapping
LT6	GTGACTGACTTGGTCATAGGG	GCTAGCCATGCTCTCGTACC
LT7	GTCTTTAATGGATTGGATTC	CTGGTACATGCTAAATTTCA
LT9	GCTCCACCTGCTTAAGCATC	TGAAGACCATGTTCTGCAGG
LT10-1	TCAAACCGGCACATATAAGAC	GATAGGGAGCTGAAGGAGATG
LT10-2	CATCTCCGCTCTCCATGC	GGAGTTGGGGTCTTGTTCG
LT11	ATATACTGTAGGTCCATCCA	AGATAGTATAGCGTAGCAGC
LT47	TCCTCATCGGCTTCTTCTTC	AGAACCCGTTCTACGTCACG
LT16	TTTAAGATTAGCGCGCGAT	AAGGGAGGGAAAAGAGAGAG
LT29	CCGAACCCATATGCAGTTAT	CTCCGTATTAAGCAAGCCTA
LT35	CTTTGGTCAGTTTCGATTGG	GGTCGACTGGATGTAATACC
LT40	TCAAGCGGTAGAGTACGTA	TGGAACAGAAGAAACAGACG
LT43	GTTA­TTGGACAGTAGGACCC	AGTAGCTTGTGAAAGACCTG
LT53	GGTCGAAGCAATGTACTGTA	GATCTCTCATGTCATGCCAT
RS12	GTTGTAGCCTTGGCGTACTG	TGAGCAAGCAACAGCAACTT
RS28	AAGTATGAGAGGCCGGTACC	GGTAAACTCCTTTGGATGTCC
RS36	GCAGGAGTGAAAGTGAACAT	CCGCACTAACTTAGATCAGC
ZS41	CCCGAGCAAGTTTAAATAGCC	GCGTGTATGAGATGTAGGACC
For RT-qPCR analysis
qRT-UBI	CTGTCAACTGCCGCAAGAAG	GGCGAGTGACGCTCTAGTTC
qRT-OsMADS17	GGAGCAGGTCGACGATCTT	GGCCATCCCATCACAAAGTT
qRT-OsAP2-39	ATCTGAGCCTCGGGATGT	CACCACGGATGACGACGA
qRT-OsMADS1	CCGTCCATGTATAACAATTTCCG	GGTACTCTCCCAGATCATCAA
For vector construction
pCTP	AATTCGAGCTCGGTACCCGGGGATCCTAGTACAAGTGTGAGTCACGTCAA	CCAGTGCCAAGCTTGCATGCCTGCAGAGCACACTTAATCCGGTAGCTA
pCPL1	AATTCGAGCTCGGTACCCGGGGATCCTAGTACAAGTGTGAGTCACGTCAA	ATGATGGGATGAGATATGATCTAGGAA
pCPL2	TTCCTAGATCATATCTCATCCCATCAT	CCAGTGCCAAGCTTGCATGCCTGCAGAGCACACTTAATCCGGTAGCTA
pRNAi-OsMADS17-1	CGGGATCCAGAACACATGTGTTTCAACATT	GGGGTACCGCTAGAAGCTGAAGCCGATAGC
pRNAi-OsMADS17-2	AAACTAGTACCACCACCAGATATTGACTGT	AAAGAGCTCAGGGTTGCCTAGCATAGAGTAT
pOE-OsAP2-39	CGGGATCCCTTAGCTCGCTCTGCTCGTG	AAAACTAGTCTGGCAATTAAACGGACGAT
pRNAi-OsAP2-39-1	CGGGATCCCTCCTCGATCGGCGGCGGCAG	GGGGTACCGTCAGCCCGACCAGCAGCACG
pRNAi-OsAP2-39-2	AAAACTAGTGTCAGCCCGACCAGCAGCACG	AAAGAGCTCCTCCTCGATCGGCGGCGGCAG
pRNAi-OsMADS1-1	CGGGATCCAGAGAGCACGCACGTACTTA	GGGGTACCTTCTCCACCCTCACCCAGAT
pRNAi-OsMADS1-2	AAAACTAGTTTCTCCACCCTCACCCAGAT	AAAGAGCTCAGAGAGCACGCACGTACTTA
gRT#65bp-T1	CTTTGCAAAAGTTGAGGTAGTTTTAGAGCTAGAAATAG
U6a#65bp-T1		TACCTCAACTTTTGCAAAGCGGCAGCCAAGCCAGCACC
gRT#65bp-T2	AAGCAGCTTGATTTGCTACGTTTTAGAGCTAGAAATAG
U6b#65bp-T2		GTAGCAAATCAAGCTGCTTCAACACAAGCGGCAGCGCG
gRNA-OsMADS17-T1	ggcaGGTTCAAATAGTGCTCTTGC	aaacGCAAGAGCACTATTTGAACC
gRNA-OsMADS17-T2	ggcaATCCAGGATTCCTGGGTCCA	aaacTGGACCCAGGAATCCTGGAT
gRNA-OsAP2-39-T3	ggcaGGCTCCCAGGAACGCCGCCG	aaacCGGCGGCGTTCCTGGGAGCC
gRNA-OsAP2-39-T4	ggcaCGATCTGAGCCTCGGGATGT	aaacACATCCCGAGGCTCAGATCG
p0800-35S	CTCACTATAGGGCGAATTGGGTACCAATTCGGTCCCCAGATTAGCC
35S		CCCCCGTGTTCTCTCCAAATGA
35S-5' UTR	TCATTTGGAGAGAACACGGGGGTAGATCATATCTCATCCCATCA
P0800-5' UTR (De65-bp)		GAACTAGTGGATCCCCCGGGCTGCAGCTCTGATCGATCCATTACCTCA
p0800-5' UTR (In65-bp)		GAACTAGTGGATCCCCCGGGCTGCAGCTCTGATCGATCCACACCAGAA
p0800-35S- oligo-F1	ATTTGGAGAGAACACGGGGGTGCTGTGTGGTTGTTCTGGTGCTGCAGCCCGGGGGATCCACTA	TAGTGGATCCCCCGGGCTGCAGCACCAGAACAACCACACAGCACCCCCGTGTTCTCTCCAAAT
p0800-35S- oligo-F2	ATTTGGAGAGAACACGGGGGTGATTTGCTACTGGCTTTGTGCCTGCAGCCCGGGGGATCCACTA	TAGTGGATCCCCCGGGCTGCAGGCACAAAGCCAGTAGCAAATCACCCCCGTGTTCTCTCCAAAT
p0800-35S- oligo-F3	ATTTGGAGAGAACACGGGGGGGGGTTGTGAGAAGAAGCAGCTCTGCAGCCCGGGGGATCCACTA	TAGTGGATCCCCCGGGCTGCAGAGCTGCTTCTTCTCACAACCCCCCCCCGTGTTCTCTCCAAAT
p0800-35S- oligo-F4	ATTTGGAGAGAACACGGGGGCTGGCTTTGTGCTGCTGTGTGGTTGTTCTGGTGCTGCAGCCCGGGGGATCCACTA	TAGTGGATCCCCCGGGCTGCAGCACCAGAACAACCACACAGCAGCACAAAGCCAGCCCCCGTGTTCTCTCCAAAT
p0800-35S- oligo-F5	ATTTGGAGAGAACACGGGGGGGGGTTGTGAGAAGAAGCAGCTTGATTTGCTACTGCAGCCCGGGGGATCCACTA	TAGTGGATCCCCCGGGCTGCAGTAGCAAATCAAGCTGCTTCTTCTCACAACCCCCCCCCGTGTTCTCTCCAAAT
p0800-pOsAP2-39	ACTCACTATAGGGCGAATTGGGTACCCGTGGTTGGTTGTATCGTGA	GAACTAGTGGATCCCCCGGGCTGCAGTTTGGCGCCGGTGGTGCGTTGGAG
p0800-pOsMADS17	ACTCACTATAGGGCGAATTGGGTACCTACTGGTGATGGCCGCATAG	TGAACTAGTGGATCCCCCGGGCTGCAGACTCTTGTCAACCATTCGCC
p62SK-OsMADS1	GAACTAGTGGATCCCCCGGGCTGCAGATGGGGAGGGGGAAGGTGGAGCTG	ACTGGTGATTTCAGCGAATTGGTACCTCATATCCAGCCGGATGGGATGTG
p62SK-OsMADS17	GAACTAGTGGATCCCCCGGGCTGCAGATGGGGAGGGGAAGGGTTGAGCTGAA	ACTGGTGATTTCAGCGAATTGGTACCTCAGAGGGGCCATCCCATCACAAAGT
pGADT7-OsMADS1	GCCATGGAGGCCAGTGAATTCATGGGGAGGGGGAAGGTGGAGCTG	CAGCTCGAGCTCGATGGATCCTCATATCCAGCCGGATGGGATGTG
pGADT7-OsMADS17	GCCATGGAGGCCAGTGAATTCATGGGGAGGGGAAGGGTTGAGC	CAGCTCGAGCTCGATGGATCCTCAGAGGGGCCATCCCATCACA
pABAi-OsMADS17	CGGGGTACCCTGCTCCTTTATATGGGGTTACAGTCTGCTCCTTTATATGGGGTTACAGTCTGCTCCTTTATATGGGGTTACAGTCTCGAGCGG	CCGCTCGAGACTGTAACCCCATATAAAGGAGCAGACTGTAACCCCATATAAAGGAGCAGACTGTAACCCCATATAAAGGAGCAGGGTACCCCG
pABAi-OsAP2-39	AAGCTTGAATTCGAGCTCGGTACCGTAGCTTAGGGCCTGTTTACTTTGATGC	TATACATACAGAGCACATGCCTCGAGCTAAAGGCATGTTCACTTTGTTGCC
MBP-OsMADS1	CAACCTCGGGATCGAGGGAAGGATTTCACATATGATGGGGAGGGGGAAGGTGGAGCTG	AGCTTATTTAATTACCTGCAGGGAATTCGGATCCTCATATCCAGCCGGATGGGATGTG
MBP-OsMADS17	CAACCTCGGGATCGAGGGAAGGATTTCACATATGATGGGGAGGGGAAGGGTTGAGCTGAA	AGCTTATTTAATTACCTGCAGGGAATTCGGATCCTCAGAGGGGCCATCCCATCACAAAGT
For transgenic plants identification
InDel-65bp	GGCGAATGGTTGACAAGAGT	ACGATTAGGGTACTGAACGGA
HYG	TACTTCTACACAGCCATC	CGTCTGTCGAGAAGTTTC
For RNA in situ hybridization analysis
S-OsMADS17	TAATACGACTCACTATAGGGGATTCCTGGGTCCATGGCAC	GTGCTAAGAGTACCACCGGATA
Anti-OsMADS17	GATTCCTGGGTCCATGGCAC	TAATACGACTCACTATAGGGGTGCTAAGAGTACCACCGGATA
For EMSA assays
EMSA-probe-OsMADS17	TCTCTGCTCCTTTATATGGGGTTACA	TGTAACCCCATATAAAGGAGCAGAGA
EMSA-probe-OsAP2-39	AAACCTTACCAAATTTTGGTAAAGTTGCCAAAAAAATGGCTATATTTA	TAAATATAGCCATTTTTTTGGCAACTTTACCAAAATTTGGTAAGGTTT
