# Supplementary material for: OsMADS17 simultaneously increases grain number and grain weight in rice
Source: Nat Commun. 2023 May 29;14:3098. doi: 10.1038/s41467-023-38726-9 (PMC10227085; doi:10.1038/s41467-023-38726-9)
Supplement: Supplementary file 10 — Source Data [file 41467_2023_38726_MOESM10_ESM.zip]

Archive with 24 entries (24 files):
- Source Data/Source Data Figure 1f-h.xlsx
- Source Data/Source Data Figure 2a, e-h, l-o.xlsx
- Source Data/Source Data Figure 3d-o, s-x.xlsx
- Source Data/Source Data Figure 4a-e, i, m-r.xlsx
- Source Data/Source Data Figure 5a-j.xlsx
- Source Data/Source Data Figure 6e-l.xlsx
- Source Data/Source Data Supplementary Figure 10b, d-j.xlsx
- Source Data/Source Data Supplementary Figure 11.xlsx
- Source Data/Source Data Supplementary Figure 12.xlsx
- Source Data/Source Data Supplementary Figure 13a, c-k, m-u.xlsx
- Source Data/Source Data Supplementary Figure 14.xlsx
- Source Data/Source Data Supplementary Figure 15e-p.xlsx
- Source Data/Source Data Supplementary Figure 16.xlsx
- Source Data/Source Data Supplementary Figure 17.xlsx
- Source Data/Source Data Supplementary Figure 18e-o.xlsx
- Source Data/Source Data Supplementary Figure 19.xlsx
- Source Data/Source Data Supplementary Figure 2b-i.xlsx
- Source Data/Source Data Supplementary Figure 3.xlsx
- Source Data/Source Data Supplementary Figure 5a, b.xlsx
- Source Data/Source Data Supplementary Figure 6b-i.xlsx
- Source Data/Source Data Supplementary Figure 7b-m.xlsx
- Source Data/Source Data Supplementary Figure 8a, c-j.xlsx
- Source Data/Source Data Supplementary Figure 9c-j.xlsx
- Source Data/Source Data Supplementary Table 1.xlsx
