# Supplementary material for: OsMADS17 simultaneously increases grain number and grain weight in rice
Source: Nat Commun. 2023 May 29;14:3098. doi: 10.1038/s41467-023-38726-9 (PMC10227085; doi:10.1038/s41467-023-38726-9)
Supplement: Supplementary file 10 — Source Data [file 41467_2023_38726_MOESM10_ESM.zip › Source Data/Source Data Figure 1f-h.xlsx]

## Sheet: Source Data Figure 1f-h
	Source Data Figure 1f-h. Comaprasion of grain number, grain weight, and grain yield between C418 and 8IL73 plants.
	Sample Name	Grain number per main panicle	1,000-grain weight (g)	Grain yield per plant (g)
	C418-1	311	28.5	31.93
	C418-2	292	28.529	27.73
	C418-3	247	28.853	24.08
	C418-4	278	28.203	26.18
	C418-5	261	27.838	27.92
	C418-6	270	28.839	32.75
	C418-7	280	28.544	26.87
	C418-8	278	29.386	31.45
	C418-9	241	29.274	26.46
	C418-10	261	28.684	28.49
	C418-11	228	29	29.49
	C418-12	231	29.298	26.09
	C418-13	255	28.642	31.62
	C418-14	254	28.091	25.02
	C418-15	256	28.917	25.3
	C418-16	270	27.422	31.79
	C418-17	277	28.421	27.31
	C418-18	272	28.968	32.15
	C418-19	299	26.646	26.01
	C418-20	268	29.242	30.23
	8IL73-1	238	25.833	23.6
	8IL73-2	219	27.692	20.14
	8IL73-3	203	26.539	18.82
	8IL73-4	245	27.2	24.05
	8IL73-5	186	26.106	21.79
	8IL73-6	227	26.786	25.24
	8IL73-7	223	26.348	19.43
	8IL73-8	236	27.241	23.52
	8IL73-9	226	26.412	24.75
	8IL73-10	212	26.443	23.37
	8IL73-11	270	25.986	26.28
	8IL73-12	193	26.364	28.23
	8IL73-13	226	26.598	25.47
	8IL73-14	225	25.429	29.17
	8IL73-15	213	25.878	23.74
	8IL73-16	250	25.368	21.8
	8IL73-17	227	26.161	26.98
	8IL73-18	224	26.355	19.63
	8IL73-19	243	26.198	18.97
	8IL73-20	247	26.752	22.71
	Sample Name	Grain number per main panicle	1,000-grain weight (g)	Grain yield per plant (g)
Average	C418	266.45	28.5648	28.4435
	8IL73	226.65	26.3844	23.3845
SD	C418	21.192	0.677687	2.76026
	8IL73	19.8502	0.576229	3.03181
P-value	C418 VS. 8IL73	3.7777e-07	2.50333e-13	2.61e-06
