# Supplementary material for: OsMADS17 simultaneously increases grain number and grain weight in rice
Source: Nat Commun. 2023 May 29;14:3098. doi: 10.1038/s41467-023-38726-9 (PMC10227085; doi:10.1038/s41467-023-38726-9)
Supplement: Supplementary file 10 — Source Data [file 41467_2023_38726_MOESM10_ESM.zip › Source Data/Source Data Figure 2a, e-h, l-o.xlsx]

## Sheet: Guide
Source Data Figure 2a. Grain number per main panicle of recombinants.
Source Data Figure 2e. qRT-PCR analysis for OsMADS17 in C418 and C418CTP plants.
Source Data Figure 2f-h. Comaprasion of grain number, grain weight, and grain yield between C418 and C418CTP plants.
Source Data Figure 2l. qRT-PCR analysis for OsMADS17 in 8IL73 and 8IL73RNAi-OsMADS17 plants.
Source Data Figure 2m-o. Comaprasion of grain number, grain weight, and grain yield between 8IL73 and 8IL73RNAi-OsMADS17 plants.

## Sheet: Source Data Figure 2a
	Source Data Figure 2a. Grain number per main panicle of recombinants.
		C418	R1	R2	R3	R4	R5	8IL73
	1	241	254	231	227	218	224	176
	2	243	203	206	142	173	188	223
	3	196	265	244	201	143	172	257
	4	272	207	281	213	152	248	212
	5	263	251	203	208	165	166	201
	6	247	263	243	174	189	242	190
	7	261	276	258	263	252	200	217
	8	253	245	238	217	174	184	182
	9	265	285	268	193	204	142	220
	10	273	281	271	158	223	252	233
	11	254	171	208	201	241	150	210
	12	287	241	264	220	184	193	264
	13	293	238	257	273	158	182	240
	14	266	287	273	188	197	236	182
	15	189	196	253	145	186	171	229
	16	248	238	188	213	195	202	164
	17	282	262	277	206	244	213	198
	18	263	182	237	182	216	198	253
	19	236	231	181	188	232	253	208
	20	176	283	281	176	182	194	198
	Average	250.4	242.95	243.1	199.4	196.4	200.5	212.85
	SD	31.3459	35.15	31.2745	33.4151	31.6966	33.308	27.6601
	P-value		0.483618	0.465476	1.42155e-05	3.58318e-06	1.93574e-05	0.000268521

## Sheet: Source Data Figure 2e
Source Data Figure 2e. qRT-PCR analysis for OsMADS17 in C418 and C418CTP plants.
Sample Name	Target Name	CT	ΔCT	Average ΔCT	Average ΔΔCT	2^(-Average ΔΔCT)	Average 2^(-Average ΔΔCT)	Relative expression	Avergae	SD	P-value
C418-1	qRT-UBI	18.8434
C418-1	qRT-UBI	18.6173
C418-1	qRT-UBI	19.1155
C418-1	qRT-OsMADS17	23.7567	4.91323
C418-1	qRT-OsMADS17	23.7553	5.13794
C418-1	qRT-OsMADS17	23.7438	4.62824	4.89313	-0.301421	1.23236		1.05952
C418-2	qRT-UBI	18.6314
C418-2	qRT-UBI	18.5041
C418-2	qRT-UBI	18.5789
C418-2	qRT-OsMADS17	23.4296	4.79821
C418-2	qRT-OsMADS17	23.4607	4.95665
C418-2	qRT-OsMADS17	23.4177	4.83875	4.86454	-0.330018	1.25703		1.08073
C418-3	qRT-UBI	18.5981
C418-3	qRT-UBI	18.4382
C418-3	qRT-UBI	18.7036
C418-3	qRT-OsMADS17	23.855	5.25694
C418-3	qRT-OsMADS17	23.7146	5.27643
C418-3	qRT-OsMADS17	23.7539	5.0503	5.19456	0	1	1.16313	0.85975	1	0.121922
C418CTP-1-1	qRT-UBI	18.7946
C418CTP-1-1	qRT-UBI	18.5959
C418CTP-1-1	qRT-UBI	18.5908
C418CTP-1-1	qRT-OsMADS17	23.7518	4.95725
C418CTP-1-1	qRT-OsMADS17	23.753	5.15715
C418CTP-1-1	qRT-OsMADS17	23.7544	5.16356	5.09265	-0.101904	1.07319		0.922674
C418CTP-1-2	qRT-UBI	18.4773
C418CTP-1-2	qRT-UBI	18.5504
C418CTP-1-2	qRT-UBI	18.5004
C418CTP-1-2	qRT-OsMADS17	23.2763	4.79899
C418CTP-1-2	qRT-OsMADS17	23.4323	4.8819
C418CTP-1-2	qRT-OsMADS17	23.3501	4.84965	4.84352	-0.351041	1.27548		1.09659
C418CTP-1-3	qRT-UBI	18.6071
C418CTP-1-3	qRT-UBI	18.5684
C418CTP-1-3	qRT-UBI	18.5617
C418CTP-1-3	qRT-OsMADS17	23.7594	5.15225
C418CTP-1-3	qRT-OsMADS17	23.6935	5.12515
C418CTP-1-3	qRT-OsMADS17	23.6691	5.10741	5.12827	-0.0662848	1.04702	1.1319	0.900173	0.973147	0.107499	0.788977
C418CTP-2-1	qRT-UBI	18.5646
C418CTP-2-1	qRT-UBI	18.5103
C418CTP-2-1	qRT-UBI	18.6147
C418CTP-2-1	qRT-OsMADS17	23.624	5.05938
C418CTP-2-1	qRT-OsMADS17	23.7666	5.25626
C418CTP-2-1	qRT-OsMADS17	23.5892	4.9745	5.09671	-0.0978419	1.07017		0.92008
C418CTP-2-2	qRT-UBI	18.4943
C418CTP-2-2	qRT-UBI	18.4472
C418CTP-2-2	qRT-UBI	18.543
C418CTP-2-2	qRT-OsMADS17	23.2754	4.78103
C418CTP-2-2	qRT-OsMADS17	23.3927	4.94552
C418CTP-2-2	qRT-OsMADS17	23.3114	4.76836	4.83164	-0.362918	1.28602		1.10566
C418CTP-2-3	qRT-UBI	18.5755
C418CTP-2-3	qRT-UBI	18.5946
C418CTP-2-3	qRT-UBI	18.6181
C418CTP-2-3	qRT-OsMADS17	23.7085	5.13302
C418CTP-2-3	qRT-OsMADS17	23.5018	4.90717
C418CTP-2-3	qRT-OsMADS17	23.7684	5.15021	5.06347	-0.131086	1.09512	1.15044	0.941527	0.989089	0.101521	0.910925
C418CTP-3-1	qRT-UBI	18.6405
C418CTP-3-1	qRT-UBI	18.4899
C418CTP-3-1	qRT-UBI	18.4926
C418CTP-3-1	qRT-OsMADS17	23.6787	5.03818
C418CTP-3-1	qRT-OsMADS17	23.6234	5.1335
C418CTP-3-1	qRT-OsMADS17	23.6612	5.16869	5.11346	-0.0810973	1.05782		0.909462
C418CTP-3-2	qRT-UBI	18.7095
C418CTP-3-2	qRT-UBI	18.7353
C418CTP-3-2	qRT-UBI	18.7419
C418CTP-3-2	qRT-OsMADS17	23.6934	4.98395
C418CTP-3-2	qRT-OsMADS17	23.7493	5.01396
C418CTP-3-2	qRT-OsMADS17	23.7619	5.02003	5.00598	-0.188573	1.13964		0.979802
C418CTP-3-3	qRT-UBI	18.5444
C418CTP-3-3	qRT-UBI	18.6331
C418CTP-3-3	qRT-UBI	18.5581
C418CTP-3-3	qRT-OsMADS17	23.9811	5.43671
C418CTP-3-3	qRT-OsMADS17	23.7569	5.12386
C418CTP-3-3	qRT-OsMADS17	23.754	5.19587	5.25215	0.0575924	0.960866	1.05277	0.826105	0.905123	0.0769403	0.317969

## Sheet: Source Data Figure 2f-h
	Source Data Figure 2f-h. Comaprasion of grain number, grain weight, and grain yield between C418 and C418CTP plants.
	Sample Name	Grain number per main panicle	1,000-grain weight (g)	Grain yield per plant (g)
	C418-1	237	27.241	32.06
	C418-2	265	24.878	26.51
	C418-3	278	27.117	32.26
	C418-4	280	25.402	28.53
	C418-5	238	25.309	21.45
	C418-6	279	26.667	23.81
	C418-7	262	27.56	23.01
	C418-8	213	27.353	20.41
	C418-9	268	27.18	27.6
	C418-10	242	26.571	28.29
	C418-11	273	26.216	28.2
	C418-12	239	26.757	25.31
	C418-13	228	26.923	22.88
	C418-14	258	27.895	21.89
	C418-15	217	25.625	25.94
	C418-16	237	28.056	30.17
	C418-17	236	26.75	31.51
	C418-18	273	27	28.46
	C418-19	299	26.667	32.46
	C418-20	278	27.692	30.7
	C418CTP-1-1	176	23.714	19.51
	C418CTP-1-2	228	24.225	23.96
	C418CTP-1-3	208	24.024	23.79
	C418CTP-1-4	137	24.301	12.21
	C418CTP-1-5	229	25.043	20.5
	C418CTP-1-6	235	23.909	16.35
	C418CTP-1-7	203	24.149	20
	C418CTP-1-8	202	24.143	21.39
	C418CTP-1-9	197	23.83	19.72
	C418CTP-1-10	195	23.562	21.99
	C418CTP-1-11	232	24.744	21.68
	C418CTP-1-12	214	24.684	17.14
	C418CTP-1-13	183	24.478	16.43
	C418CTP-1-14	138	24.742	16.5
	C418CTP-1-15	208	24.219	23.25
	C418CTP-1-16	180	24.842	20.96
	C418CTP-1-17	140	24.231	14.38
	C418CTP-1-18	207	24.301	22.35
	C418CTP-1-19	208	24.286	15.24
	C418CTP-1-20	228	23.438	22.56
	C418CTP-2-1	222	25.172	23.65
	C418CTP-2-2	213	24.586	22.13
	C418CTP-2-3	147	22.672	19.64
	C418CTP-2-4	208	22.943	17.58
	C418CTP-2-5	206	23.927	21.31
	C418CTP-2-6	206	23.135	23.14
	C418CTP-2-7	143	23.074	15.36
	C418CTP-2-8	204	23.126	19.27
	C418CTP-2-9	210	23.972	17.79
	C418CTP-2-10	178	25.125	18.92
	C418CTP-2-11	217	24.675	21.16
	C418CTP-2-12	189	24.918	23.37
	C418CTP-2-13	202	24.883	21.18
	C418CTP-2-14	213	25.137	23.34
	C418CTP-2-15	191	23.404	22.62
	C418CTP-2-16	199	24.042	20.68
	C418CTP-2-17	202	24.337	26.45
	C418CTP-2-18	205	24.153	20.76
	C418CTP-2-19	216	24.142	21.17
	C418CTP-2-20	160	25.016	25.37
	C418CTP-3-1	220	24.864	25.71
	C418CTP-3-2	207	23.117	19.63
	C418CTP-3-3	191	24.015	20.32
	C418CTP-3-4	178	23.474	17.45
	C418CTP-3-5	224	25.376	26.22
	C418CTP-3-6	184	24.113	22.17
	C418CTP-3-7	252	24.735	23.03
	C418CTP-3-8	222	24.976	24.36
	C418CTP-3-9	140	23.971	22.42
	C418CTP-3-10	211	23.468	21.76
	C418CTP-3-11	212	23.532	23.38
	C418CTP-3-12	212	23.175	24.82
	C418CTP-3-13	216	22.976	20.65
	C418CTP-3-14	218	22.467	18.43
	C418CTP-3-15	208	24.928	24.17
	C418CTP-3-16	215	25.031	25.38
	C418CTP-3-17	245	24.422	23.43
	C418CTP-3-18	252	24.746	26.37
	C418CTP-3-19	163	23.473	22.18
	C418CTP-3-20	200	23.314	21.75
	Sample Name	Grain number per main panicle	1,000-grain weight (g)	Grain yield per plant (g)
Average	C418	255	26.743	27.0725
	C418CTP-1	197.4	24.2432	19.4955
	C418CTP-2	196.55	24.1219	21.2445
	C418CTP-3	208.5	24.0087	22.6815
SD	C418	23.8747	0.875709	3.85682
	C418CTP-1	30.5087	0.429116	3.39676
	C418CTP-2	22.6634	0.822668	2.69035
	C418CTP-3	27.6872	0.833186	2.51431
P-value	C418 VS. C418CTP-1	7.36072e-08	6.72048e-14	8.77636e-08
	C418 VS. C418CTP-2	1.36329e-09	6.76149e-12	2.4142e-06
	C418 VS. C418CTP-3	1.52471e-06	2.47259e-12	0.000127567

## Sheet: Source Data Figure 2l
Source Data Figure 2l. qRT-PCR analysis for OsMADS17 in 8IL73 and 8IL73RNAi-OsMADS17 plants.
Sample Name	Target Name	CT	ΔCT	Average ΔCT	Average ΔΔCT	2^(-Average ΔΔCT)	Average 2^(-Average ΔΔCT)	Relative expression	Avergae	SD	P-value
8IL73-1	qRT-UBI	20.2666
8IL73-1	qRT-UBI	20.3345
8IL73-1	qRT-UBI	20.2735
8IL73-1	qRT-OsMADS17	Undetermined
8IL73-1	qRT-OsMADS17	25.9888	5.65429
8IL73-1	qRT-OsMADS17	25.6887	5.41512	5.5347	-0.422709	1.34044		1.1531
8IL73-2	qRT-UBI	20.0382
8IL73-2	qRT-UBI	19.9298
8IL73-2	qRT-UBI	20.0068
8IL73-2	qRT-OsMADS17	25.9881	5.94992
8IL73-2	qRT-OsMADS17	25.4108	5.48102
8IL73-2	qRT-OsMADS17	25.8546	5.84784	5.75959	-0.197818	1.14696		0.986662
8IL73-3	qRT-UBI	19.7498
8IL73-3	qRT-UBI	19.9391
8IL73-3	qRT-UBI	20.0518
8IL73-3	qRT-OsMADS17	25.7666	6.01682
8IL73-3	qRT-OsMADS17	Undetermined
8IL73-3	qRT-OsMADS17	25.9498	5.89801	5.95741	0	1	1.16247	0.860239	1	0.146885
8IL73RNAi-OsMADS17-1-1	qRT-UBI	20.3954
8IL73RNAi-OsMADS17-1-1	qRT-UBI	20.3463
8IL73RNAi-OsMADS17-1-1	qRT-UBI	20.3456
8IL73RNAi-OsMADS17-1-1	qRT-OsMADS17	27.3508	6.95541
8IL73RNAi-OsMADS17-1-1	qRT-OsMADS17	27.5926	7.24629
8IL73RNAi-OsMADS17-1-1	qRT-OsMADS17	27.2554	6.9098	7.03717	1.07976	0.473109		0.406986
8IL73RNAi-OsMADS17-1-2	qRT-UBI	19.984
8IL73RNAi-OsMADS17-1-2	qRT-UBI	20.1547
8IL73RNAi-OsMADS17-1-2	qRT-UBI	20.1124
8IL73RNAi-OsMADS17-1-2	qRT-OsMADS17	27.6243	7.64024
8IL73RNAi-OsMADS17-1-2	qRT-OsMADS17	27.2347	7.08003
8IL73RNAi-OsMADS17-1-2	qRT-OsMADS17	27.6597	7.54729	7.42252	1.46511	0.362209		0.311586
8IL73RNAi-OsMADS17-1-3	qRT-UBI	20.3731
8IL73RNAi-OsMADS17-1-3	qRT-UBI	20.3221
8IL73RNAi-OsMADS17-1-3	qRT-UBI	20.2391
8IL73RNAi-OsMADS17-1-3	qRT-OsMADS17	Undetermined
8IL73RNAi-OsMADS17-1-3	qRT-OsMADS17	27.1669	6.84477
8IL73RNAi-OsMADS17-1-3	qRT-OsMADS17	27.1221	6.88299	6.86388	0.906468	0.533489	0.456269	0.458928	0.3925	0.0747317	0.00308819
8IL73RNAi-OsMADS17-2-1	qRT-UBI	20.5708
8IL73RNAi-OsMADS17-2-1	qRT-UBI	20.2298
8IL73RNAi-OsMADS17-2-1	qRT-UBI	20.3279
8IL73RNAi-OsMADS17-2-1	qRT-OsMADS17	33.0013
8IL73RNAi-OsMADS17-2-1	qRT-OsMADS17	27.2703	7.04047
8IL73RNAi-OsMADS17-2-1	qRT-OsMADS17	27.1331	6.80518	6.92282	0.965413	0.512132		0.440556
8IL73RNAi-OsMADS17-2-2	qRT-UBI	20.3318
8IL73RNAi-OsMADS17-2-2	qRT-UBI	20.395
8IL73RNAi-OsMADS17-2-2	qRT-UBI	20.1626
8IL73RNAi-OsMADS17-2-2	qRT-OsMADS17	27.261	6.92926
8IL73RNAi-OsMADS17-2-2	qRT-OsMADS17	27.645	7.25005
8IL73RNAi-OsMADS17-2-2	qRT-OsMADS17	27.1479	6.98529	7.05487	1.09746	0.46734		0.402024
8IL73RNAi-OsMADS17-2-3	qRT-UBI	20.1258
8IL73RNAi-OsMADS17-2-3	qRT-UBI	20.2275
8IL73RNAi-OsMADS17-2-3	qRT-UBI	20.0571
8IL73RNAi-OsMADS17-2-3	qRT-OsMADS17	27.9041	7.7783
8IL73RNAi-OsMADS17-2-3	qRT-OsMADS17	27.2032	6.97569
8IL73RNAi-OsMADS17-2-3	qRT-OsMADS17	27.4306	7.37345	7.37582	1.4184	0.374126	0.451199	0.321837	0.388139	0.0605648	0.00262524
8IL73RNAi-OsMADS17-3-1	qRT-UBI	20.316
8IL73RNAi-OsMADS17-3-1	qRT-UBI	20.4325
8IL73RNAi-OsMADS17-3-1	qRT-UBI	20.2064
8IL73RNAi-OsMADS17-3-1	qRT-OsMADS17	27.2813	6.96524
8IL73RNAi-OsMADS17-3-1	qRT-OsMADS17	27.4874	7.05494
8IL73RNAi-OsMADS17-3-1	qRT-OsMADS17	27.3629	7.15649	7.05889	1.10148	0.46604		0.400905
8IL73RNAi-OsMADS17-3-2	qRT-UBI	20.2897
8IL73RNAi-OsMADS17-3-2	qRT-UBI	20.1646
8IL73RNAi-OsMADS17-3-2	qRT-UBI	20.2726
8IL73RNAi-OsMADS17-3-2	qRT-OsMADS17	27.7302	7.44049
8IL73RNAi-OsMADS17-3-2	qRT-OsMADS17	Undetermined
8IL73RNAi-OsMADS17-3-2	qRT-OsMADS17	27.576	7.30338	7.37193	1.41452	0.375134		0.322705
8IL73RNAi-OsMADS17-3-3	qRT-UBI	20.131
8IL73RNAi-OsMADS17-3-3	qRT-UBI	20.2033
8IL73RNAi-OsMADS17-3-3	qRT-UBI	20.275
8IL73RNAi-OsMADS17-3-3	qRT-OsMADS17	27.1199	6.98892
8IL73RNAi-OsMADS17-3-3	qRT-OsMADS17	26.8421	6.63885
8IL73RNAi-OsMADS17-3-3	qRT-OsMADS17	27.5233	7.24828	6.95868	1.00127	0.49956	0.446911	0.429741	0.38445	0.055383	0.00245433

## Sheet: Source Data Figure 2m-o
	Source Data Figure 2m-o. Comaprasion of grain number, grain weight, and grain yield between 8IL73 and 8IL73RNAi-OsMADS17 plants.
	Sample Name	Grain number per main panicle	1,000-grain weight (g)	Grain yield per plant (g)
	8IL73-1	238	25.833	23.6
	8IL73-2	219	27.692	20.14
	8IL73-3	203	26.539	18.82
	8IL73-4	245	27.2	24.05
	8IL73-5	186	26.106	21.79
	8IL73-6	227	26.786	25.24
	8IL73-7	223	26.348	19.43
	8IL73-8	236	27.241	23.52
	8IL73-9	226	26.412	24.75
	8IL73-10	212	26.443	23.37
	8IL73-11	270	25.986	26.28
	8IL73-12	193	26.364	28.23
	8IL73-13	226	26.598	25.47
	8IL73-14	225	25.429	29.17
	8IL73-15	213	25.878	23.74
	8IL73-16	250	25.368	21.8
	8IL73-17	227	26.161	26.98
	8IL73-18	224	26.355	19.63
	8IL73-19	243	26.198	18.97
	8IL73-20	247	26.752	22.71
	8IL73RNAi-OsMADS17-1-1	300	26.6	32.64
	8IL73RNAi-OsMADS17-1-2	215	27	22.82
	8IL73RNAi-OsMADS17-1-3	222	27.41	22.62
	8IL73RNAi-OsMADS17-1-4	239	27.865	32.89
	8IL73RNAi-OsMADS17-1-5	277	27.983	29.16
	8IL73RNAi-OsMADS17-1-6	246	26.364	24.82
	8IL73RNAi-OsMADS17-1-7	274	26.25	31.16
	8IL73RNAi-OsMADS17-1-8	233	26.441	33.56
	8IL73RNAi-OsMADS17-1-9	268	26.471	32.07
	8IL73RNAi-OsMADS17-1-10	293	27.465	32.92
	8IL73RNAi-OsMADS17-1-11	252	27.009	30.92
	8IL73RNAi-OsMADS17-1-12	224	27.634	23.52
	8IL73RNAi-OsMADS17-1-13	256	27.431	20.88
	8IL73RNAi-OsMADS17-1-14	248	27.391	26.53
	8IL73RNAi-OsMADS17-1-15	264	27.615	30.59
	8IL73RNAi-OsMADS17-1-16	270	27.938	28.44
	8IL73RNAi-OsMADS17-1-17	284	27.87	33.15
	8IL73RNAi-OsMADS17-1-18	264	27.159	31.59
	8IL73RNAi-OsMADS17-1-19	270	26.923	22.31
	8IL73RNAi-OsMADS17-1-20	241	27.262	27.21
	8IL73RNAi-OsMADS17-2-1	289	26.632	27.72
	8IL73RNAi-OsMADS17-2-2	270	27.933	34.58
	8IL73RNAi-OsMADS17-2-3	220	26.321	27.37
	8IL73RNAi-OsMADS17-2-4	231	26.543	19.4
	8IL73RNAi-OsMADS17-2-5	240	26.933	23.83
	8IL73RNAi-OsMADS17-2-6	284	28.033	33.37
	8IL73RNAi-OsMADS17-2-7	240	27.314	31.62
	8IL73RNAi-OsMADS17-2-8	246	26.873	27.72
	8IL73RNAi-OsMADS17-2-9	250	27.462	27.68
	8IL73RNAi-OsMADS17-2-10	286	27.584	31.37
	8IL73RNAi-OsMADS17-2-11	246	27.632	23.63
	8IL73RNAi-OsMADS17-2-12	266	27.473	31.72
	8IL73RNAi-OsMADS17-2-13	277	27.629	32.65
	8IL73RNAi-OsMADS17-2-14	238	27.312	31.37
	8IL73RNAi-OsMADS17-2-15	274	26.373	29.78
	8IL73RNAi-OsMADS17-2-16	293	27.341	30.36
	8IL73RNAi-OsMADS17-2-17	267	26.685	25.65
	8IL73RNAi-OsMADS17-2-18	302	27.443	30.87
	8IL73RNAi-OsMADS17-2-19	282	27.463	31.39
	8IL73RNAi-OsMADS17-2-20	292	27.539	36.43
	8IL73RNAi-OsMADS17-3-1	231	26.316	18.22
	8IL73RNAi-OsMADS17-3-2	256	27.49	28.75
	8IL73RNAi-OsMADS17-3-3	308	27.677	31.87
	8IL73RNAi-OsMADS17-3-4	296	27.948	31.43
	8IL73RNAi-OsMADS17-3-5	244	26.588	26.97
	8IL73RNAi-OsMADS17-3-6	238	27.254	19.42
	8IL73RNAi-OsMADS17-3-7	263	27.367	28.22
	8IL73RNAi-OsMADS17-3-8	226	27.327	27.09
	8IL73RNAi-OsMADS17-3-9	244	27.476	26.1
	8IL73RNAi-OsMADS17-3-10	278	26.476	26.26
	8IL73RNAi-OsMADS17-3-11	282	26.927	30.08
	8IL73RNAi-OsMADS17-3-12	293	26.768	27.98
	8IL73RNAi-OsMADS17-3-13	324	27.81	34.22
	8IL73RNAi-OsMADS17-3-14	294	27.263	29.47
	8IL73RNAi-OsMADS17-3-15	235	27.209	27.33
	8IL73RNAi-OsMADS17-3-16	243	27.577	24.97
	8IL73RNAi-OsMADS17-3-17	293	27.588	32.13
	8IL73RNAi-OsMADS17-3-18	246	26.219	21.25
	8IL73RNAi-OsMADS17-3-19	291	27.653	31.35
	8IL73RNAi-OsMADS17-3-20	271	27.678	30.23
	Sample Name	Grain number per main panicle	1,000-grain weight (g)	Grain yield per plant (g)
Average	8IL73	226.65	26.3844	23.3845
	8IL73RNAi-OsMADS17-1	257	27.204	28.49
	8IL73RNAi-OsMADS17-2	264.65	27.2259	29.4255
	8IL73RNAi-OsMADS17-3	267.8	27.2306	27.667
SD	8IL73	19.8502	0.576229	3.03181
	8IL73RNAi-OsMADS17-1	23.5997	0.554452	4.29387
	8IL73RNAi-OsMADS17-2	23.9611	0.50377	4.09703
	8IL73RNAi-OsMADS17-3	28.8656	0.512054	4.20868
P-value	8IL73 VS. 8IL73RNAi-OsMADS17-1	8.43857e-05	4.82936e-05	0.000100544
	8IL73 VS. 8IL73RNAi-OsMADS17-2	3.11582e-06	1.72247e-05	5.1738e-06
	8IL73 VS. 8IL73RNAi-OsMADS17-3	6.00638e-06	1.76571e-05	0.000695381
