# Supplementary material for: OsMADS17 simultaneously increases grain number and grain weight in rice
Source: Nat Commun. 2023 May 29;14:3098. doi: 10.1038/s41467-023-38726-9 (PMC10227085; doi:10.1038/s41467-023-38726-9)
Supplement: Supplementary file 10 — Source Data [file 41467_2023_38726_MOESM10_ESM.zip › Source Data/Source Data Figure 3d-o, s-x.xlsx]

## Sheet: Guide
Source Data Figure 3d. qRT-PCR analysis for OsMADS17 in C418, C418CTP-WC, and C418CTP-CW plants.
Source Data Figure 3e-g. Comaprasion of grain number, grain weight, and grain yield among C418, C418CTP-WC, and C418CTP-CW plants.
Source Data Figure 3h. Determination of specificity of Anti-OsMADS17 antibody.
Source Data Figure 3i-m. Comaprasion of relative protein levles of OsMADS17 among C418, 8IL73, and transgenic plants.
Source Data Figure 3n. Translation efficiency analysis for 5' UTRIn65-bp and 5' UTRDe65-bp of OsMADS17.
Source Data Figure 3o. Translation efficiency analysis for deferent length of 65-bp fragment.
Source Data Figure 3s. qRT-PCR analysis for OsMADS17 in 8IL73 and Mut-6 plants.
Source Data Figure 3t-v. Comaprasion of grain number, grain weight, and grain yield between 8IL73 and Mut-6 plants.
Source Data Figure 3w. 2,775 cultivars (1,760 indica, 819 japonica, and 196 aus) in the 3k RG used for analyzing the frequency of genotype OsMADS17In65-bp and OsAMADS17De-65bp.
Source Data Figure 3x. 2,056 cultivars (1,507 indica rice and 549 japonica rice) in the 3k RG in Asia areas used for analyzing the geographical distribution of genotype OsMADS17In65-bp and OsMADS17De65-bp.

## Sheet: Source Data Figure 3d
Source Data Figure 3d. qRT-PCR analysis for OsMADS17 in C418, C418CTP-WC, and C418CTP-CW plants.
Sample Name	Target Name	CT	ΔCT	Average ΔCT	Average ΔΔCT	2^(-Average ΔΔCT)	Average 2^(-Average ΔΔCT)	Relative expression
C418-1	qRT-UBI	17.3726
C418-1	qRT-UBI	17.5903
C418-1	qRT-UBI	17.5142
C418-1	qRT-OsMADS17	22.6764	5.30381
C418-1	qRT-OsMADS17	22.9452	5.35489
C418-1	qRT-OsMADS17	22.2964	4.78224	5.14698	0	1		0.916179
C418-2	qRT-UBI	17.4127
C418-2	qRT-UBI	17.1437
C418-2	qRT-UBI	17.3909
C418-2	qRT-OsMADS17	22.596	5.1833
C418-2	qRT-OsMADS17	21.9692	4.82555
C418-2	qRT-OsMADS17	22.3205	4.92959	4.97948	-0.167501	1.12311		1.02897
C418-3	qRT-UBI	17.1544
C418-3	qRT-UBI	17.4086
C418-3	qRT-UBI	16.9979
C418-3	qRT-OsMADS17	22.4044	5.24993
C418-3	qRT-OsMADS17	21.9081	4.49948
C418-3	qRT-OsMADS17	22.0794	5.08151	4.94364	-0.203339	1.15136	1.09149	1.05485
C418CTP-WC-1-1	qRT-UBI	16.9334
C418CTP-WC-1-1	qRT-UBI	17.5231
C418CTP-WC-1-1	qRT-UBI	16.9639
C418CTP-WC-1-1	qRT-OsMADS17	22.2235	5.29016
C418CTP-WC-1-1	qRT-OsMADS17	22.4743	4.9511
C418CTP-WC-1-1	qRT-OsMADS17	22.6628	5.69886	5.31337	0.166393	0.891068		0.816377
C418CTP-WC-1-2	qRT-UBI	17.5297
C418CTP-WC-1-2	qRT-UBI	17.1477
C418CTP-WC-1-2	qRT-UBI	17.1559
C418CTP-WC-1-2	qRT-OsMADS17	22.8198	5.29002
C418CTP-WC-1-2	qRT-OsMADS17	22.1674	5.01972
C418CTP-WC-1-2	qRT-OsMADS17	22.5909	5.43497	5.24824	0.101256	0.932221		0.854081
C418CTP-WC-1-3	qRT-UBI	17.9199
C418CTP-WC-1-3	qRT-UBI	17.492
C418CTP-WC-1-3	qRT-UBI	17.9785
C418CTP-WC-1-3	qRT-OsMADS17	22.8472	4.92736
C418CTP-WC-1-3	qRT-OsMADS17	21.9351	4.44309
C418CTP-WC-1-3	qRT-OsMADS17	22.5479	4.56937	4.64661	-0.500374	1.41458	1.07929	1.29601
C418CTP-WC-2-1	qRT-UBI	17.3219
C418CTP-WC-2-1	qRT-UBI	17.2632
C418CTP-WC-2-1	qRT-UBI	16.9931
C418CTP-WC-2-1	qRT-OsMADS17	21.9029	4.58092
C418CTP-WC-2-1	qRT-OsMADS17	22.003	4.73972
C418CTP-WC-2-1	qRT-OsMADS17	22.4895	5.49633	4.93899	-0.207989	1.15508		1.05826
C418CTP-WC-2-2	qRT-UBI	17.8263
C418CTP-WC-2-2	qRT-UBI	17.8266
C418CTP-WC-2-2	qRT-UBI	17.4996
C418CTP-WC-2-2	qRT-OsMADS17	22.5668	4.74047
C418CTP-WC-2-2	qRT-OsMADS17	22.4621	4.63541
C418CTP-WC-2-2	qRT-OsMADS17	22.2827	4.7831	4.71966	-0.427321	1.34473		1.23202
C418CTP-WC-2-3	qRT-UBI	17.2639
C418CTP-WC-2-3	qRT-UBI	17.926
C418CTP-WC-2-3	qRT-UBI	17.5516
C418CTP-WC-2-3	qRT-OsMADS17	23.0227	5.75876
C418CTP-WC-2-3	qRT-OsMADS17	22.181	4.25505
C418CTP-WC-2-3	qRT-OsMADS17	21.4805	3.92897	4.64759	-0.499388	1.41361	1.30447	1.29512
C418CTP-WC-3-1	qRT-UBI	16.8932
C418CTP-WC-3-1	qRT-UBI	16.9679
C418CTP-WC-3-1	qRT-UBI	16.9725
C418CTP-WC-3-1	qRT-OsMADS17	22.1133	5.22014
C418CTP-WC-3-1	qRT-OsMADS17	21.8307	4.86277
C418CTP-WC-3-1	qRT-OsMADS17	22.1569	5.18448	5.08913	-0.0578512	1.04091		0.953663
C418CTP-WC-3-2	qRT-UBI	17.0431
C418CTP-WC-3-2	qRT-UBI	16.9504
C418CTP-WC-3-2	qRT-UBI	16.8652
C418CTP-WC-3-2	qRT-OsMADS17	22.0697	5.0266
C418CTP-WC-3-2	qRT-OsMADS17	21.8703	4.91987
C418CTP-WC-3-2	qRT-OsMADS17	21.9285	5.06327	5.00325	-0.143731	1.10476		1.01216
C418CTP-WC-3-3	qRT-UBI	16.7709
C418CTP-WC-3-3	qRT-UBI	17.2328
C418CTP-WC-3-3	qRT-UBI	16.7767
C418CTP-WC-3-3	qRT-OsMADS17	22.7003	5.9294
C418CTP-WC-3-3	qRT-OsMADS17	21.5555	4.32272
C418CTP-WC-3-3	qRT-OsMADS17	22.4555	5.67882	5.31031	0.163334	0.892959	1.01288	0.81811
Sample Name	Target Name	CT	ΔCT	Average ΔCT	Average ΔΔCT	2^(-Average ΔΔCT)	Average 2^(-Average ΔΔCT)	Relative expression
C418-1	qRT-UBI	19.3473
C418-1	qRT-UBI	19.5176
C418-1	qRT-UBI	19.4412
C418-1	qRT-OsMADS17	24.0433	4.69604
C418-1	qRT-OsMADS17	23.944	4.42636
C418-1	qRT-OsMADS17	23.701	4.25977	4.46072	0	1		0.775514
C418-2	qRT-UBI	18.0825
C418-2	qRT-UBI	18.1342
C418-2	qRT-UBI	17.4962
C418-2	qRT-OsMADS17	21.8614	3.77895
C418-2	qRT-OsMADS17	21.404	3.2698
C418-2	qRT-OsMADS17	21.1663	3.67014	3.57296	-0.887764	1.85031		1.43494
C418-3	qRT-UBI	19.456
C418-3	qRT-UBI	19.2529
C418-3	qRT-UBI	19.2752
C418-3	qRT-OsMADS17	23.8874	4.43135
C418-3	qRT-OsMADS17	23.6128	4.35985
C418-3	qRT-OsMADS17	23.7886	4.51336	4.43485	-0.0258719	1.01809	1.28947	0.789547
C418CTP-CW-1-1	qRT-UBI	17.9477
C418CTP-CW-1-1	qRT-UBI	18.3432
C418CTP-CW-1-1	qRT-UBI	18.6049
C418CTP-CW-1-1	qRT-OsMADS17	21.6513	3.70363
C418CTP-CW-1-1	qRT-OsMADS17	21.7454	3.40216
C418CTP-CW-1-1	qRT-OsMADS17	22.9049	4.30001	3.80194	-0.658786	1.57875		1.22435
C418CTP-CW-1-2	qRT-UBI	17.1757
C418CTP-CW-1-2	qRT-UBI	17.8017
C418CTP-CW-1-2	qRT-UBI	17.9293
C418CTP-CW-1-2	qRT-OsMADS17	22.0947	4.91904
C418CTP-CW-1-2	qRT-OsMADS17	21.9847	4.18294
C418CTP-CW-1-2	qRT-OsMADS17	21.5682	3.63883	4.24694	-0.213787	1.15973		0.899386
C418CTP-CW-1-3	qRT-UBI	18.0479
C418CTP-CW-1-3	qRT-UBI	18.7522
C418CTP-CW-1-3	qRT-UBI	18.4791
C418CTP-CW-1-3	qRT-OsMADS17	21.6531	3.6052
C418CTP-CW-1-3	qRT-OsMADS17	22.9613	4.20903
C418CTP-CW-1-3	qRT-OsMADS17	21.7684	3.28928	3.70117	-0.759555	1.69297	1.47715	1.31292
C418CTP-CW-2-1	qRT-UBI	17.5686
C418CTP-CW-2-1	qRT-UBI	17.5629
C418CTP-CW-2-1	qRT-UBI	18.1
C418CTP-CW-2-1	qRT-OsMADS17	22.1328	4.56413
C418CTP-CW-2-1	qRT-OsMADS17	21.8765	4.3136
C418CTP-CW-2-1	qRT-OsMADS17	21.8274	3.72738	4.2017	-0.25902	1.19667		0.928031
C418CTP-CW-2-2	qRT-UBI	18.4437
C418CTP-CW-2-2	qRT-UBI	18.0376
C418CTP-CW-2-2	qRT-UBI	18.3521
C418CTP-CW-2-2	qRT-OsMADS17	21.9139	3.47024
C418CTP-CW-2-2	qRT-OsMADS17	23.4018	5.36422
C418CTP-CW-2-2	qRT-OsMADS17	22.6635	4.31134	4.38193	-0.07879	1.05613		0.819045
C418CTP-CW-2-3	qRT-UBI	17.9228
C418CTP-CW-2-3	qRT-UBI	17.8217
C418CTP-CW-2-3	qRT-UBI	17.6301
C418CTP-CW-2-3	qRT-OsMADS17	22.1995	4.27674
C418CTP-CW-2-3	qRT-OsMADS17	21.7741	3.95245
C418CTP-CW-2-3	qRT-OsMADS17	21.6253	3.9952	4.0748	-0.385923	1.3067	1.1865	1.01336
C418CTP-CW-3-1	qRT-UBI	17.4593
C418CTP-CW-3-1	qRT-UBI	17.9394
C418CTP-CW-3-1	qRT-UBI	17.9028
C418CTP-CW-3-1	qRT-OsMADS17	22.0328	4.57347
C418CTP-CW-3-1	qRT-OsMADS17	21.3684	3.42901
C418CTP-CW-3-1	qRT-OsMADS17	22.0141	4.11127	4.03792	-0.422807	1.34053		1.0396
C418CTP-CW-3-2	qRT-UBI	19.0618
C418CTP-CW-3-2	qRT-UBI	19.2065
C418CTP-CW-3-2	qRT-UBI	19.1081
C418CTP-CW-3-2	qRT-OsMADS17	24.4192	5.3574
C418CTP-CW-3-2	qRT-OsMADS17	23.6672	4.4607
C418CTP-CW-3-2	qRT-OsMADS17	23.7165	4.60831	4.8088	0.348079	0.785629		0.609267
C418CTP-CW-3-3	qRT-UBI	17.9214
C418CTP-CW-3-3	qRT-UBI	17.3698
C418CTP-CW-3-3	qRT-UBI	18.1027
C418CTP-CW-3-3	qRT-OsMADS17	22.1603	4.23891
C418CTP-CW-3-3	qRT-OsMADS17	21.8669	4.49711
C418CTP-CW-3-3	qRT-OsMADS17	21.8702	3.76751	4.16784	-0.29288	1.22508	1.11708	0.950069
Sample Name	Target Name	Relative expression	Average	SD
C418-1	qRT-OsMADS17	0.916179
C418-2	qRT-OsMADS17	1.02897
C418-3	qRT-OsMADS17	1.05485	1	0.0737359
C418CTP-WC-1-1	qRT-OsMADS17	0.816377
C418CTP-WC-1-2	qRT-OsMADS17	0.854081
C418CTP-WC-1-3	qRT-OsMADS17	1.29601	0.988822	0.266698
C418CTP-WC-2-1	qRT-OsMADS17	1.05826
C418CTP-WC-2-2	qRT-OsMADS17	1.23202
C418CTP-WC-2-3	qRT-OsMADS17	1.29512	1.19513	0.122665
C418CTP-WC-3-1	qRT-OsMADS17	0.953663
C418CTP-WC-3-2	qRT-OsMADS17	1.01216
C418CTP-WC-3-3	qRT-OsMADS17	0.81811	0.927977	0.0995407
C418CTP-CW-1-1	qRT-OsMADS17	1.22435
C418CTP-CW-1-2	qRT-OsMADS17	0.899386
C418CTP-CW-1-3	qRT-OsMADS17	1.31292	1.14555	0.217737
C418CTP-CW-2-1	qRT-OsMADS17	0.928031
C418CTP-CW-2-2	qRT-OsMADS17	0.819045
C418CTP-CW-2-3	qRT-OsMADS17	1.01336	0.920146	0.0973977
C418CTP-CW-3-1	qRT-OsMADS17	1.0396
C418CTP-CW-3-2	qRT-OsMADS17	0.609267
C418CTP-CW-3-3	qRT-OsMADS17	0.950069	0.866313	0.227065

## Sheet: Source Data Figure 3e-g
	Source Data Figure 3e-g. Comaprasion of grain number, grain weight, and grain yield among C418, C418CTP-WC, and C418CTP-CW plants.
	Sample Name	Grain number per main panicle	1,000-grain weight (g)	Grain yield per plant (g)
	C418-1	268	28.273	18.73
	C418-2	292	28.175	19.16
	C418-3	331	27.695	31.26
	C418-4	264	29.711	23.42
	C418-5	342	29.528	31.2
	C418-6	262	28.665	26.19
	C418-7	299	28.71	26.23
	C418-8	290	28.12	32.69
	C418-9	287	29.4	20.15
	C418-10	270	29.317	18.28
	C418-11	245	29.175	24.26
	C418-12	333	28.037	29.44
	C418-13	312	27.862	26.71
	C418-14	290	28.784	22.62
	C418-15	238	28.445	20.37
	C418-16	288	27.33	21.66
	C418-17	315	27.939	27.43
	C418-18	246	27.591	30.32
	C418-19	266	28.071	24.17
	C418-20	263	26.464	26.73
	C418CTP-WC-1-1	245	29.063	19.69
	C418CTP-WC-1-2	301	27.953	22.89
	C418CTP-WC-1-3	284	28.089	20.78
	C418CTP-WC-1-4	263	26.959	26.58
	C418CTP-WC-1-5	299	29.749	19.49
	C418CTP-WC-1-6	312	27.151	19.38
	C418CTP-WC-1-7	296	29.176	23.08
	C418CTP-WC-1-8	320	27.99	20.93
	C418CTP-WC-1-9	227	27.744	29.77
	C418CTP-WC-1-10	343	29.4	26.66
	C418CTP-WC-1-11	334	27.382	29.63
	C418CTP-WC-1-12	333	26.843	22.99
	C418CTP-WC-1-13	277	28.726	23.49
	C418CTP-WC-1-14	330	27.723	25.13
	C418CTP-WC-1-15	347	25.454	31.87
	C418CTP-WC-1-16	277	28.785	28.53
	C418CTP-WC-1-17	350	27.042	30.26
	C418CTP-WC-1-18	289	26.019	26.32
	C418CTP-WC-1-19	298	26.427	30.2
	C418CTP-WC-1-20	256	28.637	19.05
	C418CTP-WC-2-1	328	29.534	17.93
	C418CTP-WC-2-2	291	30.072	21.17
	C418CTP-WC-2-3	343	27.234	22.43
	C418CTP-WC-2-4	259	26.3	21.87
	C418CTP-WC-2-5	303	29.627	25.92
	C418CTP-WC-2-6	339	27.331	28.37
	C418CTP-WC-2-7	335	26.14	27.44
	C418CTP-WC-2-8	264	26.239	26.53
	C418CTP-WC-2-9	314	27.322	18.27
	C418CTP-WC-2-10	341	27.364	16.65
	C418CTP-WC-2-11	319	28.532	22.73
	C418CTP-WC-2-12	266	29.62	27
	C418CTP-WC-2-13	314	28.354	29.17
	C418CTP-WC-2-14	323	26.427	30.43
	C418CTP-WC-2-15	254	27.084	28.36
	C418CTP-WC-2-16	242	29.524	18.82
	C418CTP-WC-2-17	287	30.35	20.45
	C418CTP-WC-2-18	228	29.422	22.37
	C418CTP-WC-2-19	302	26.334	21.68
	C418CTP-WC-2-20	292	26.147	23.85
	C418CTP-WC-3-1	350	28.976	26.72
	C418CTP-WC-3-2	323	29.432	28.37
	C418CTP-WC-3-3	299	25.735	22.43
	C418CTP-WC-3-4	284	26.724	23.57
	C418CTP-WC-3-5	284	29.932	21.68
	C418CTP-WC-3-6	244	25.827	19.43
	C418CTP-WC-3-7	226	26.644	29.37
	C418CTP-WC-3-8	340	27.873	31.62
	C418CTP-WC-3-9	331	27.779	18.82
	C418CTP-WC-3-10	363	26.729	24.66
	C418CTP-WC-3-11	261	27.032	23.75
	C418CTP-WC-3-12	323	28.31	27.84
	C418CTP-WC-3-13	369	29.436	23.31
	C418CTP-WC-3-14	350	28.838	20.62
	C418CTP-WC-3-15	302	28.729	30.67
	C418CTP-WC-3-16	314	25.763	29.93
	C418CTP-WC-3-17	249	28.735	23.58
	C418CTP-WC-3-18	232	28.825	25.73
	C418CTP-WC-3-19	321	29.732	26.86
	C418CTP-WC-3-20	344	29.728	27.94
	C418CTP-CW-1-1	198	25.622	21.37
	C418CTP-CW-1-2	206	24.783	19.43
	C418CTP-CW-1-3	223	26.31	21.01
	C418CTP-CW-1-4	238	25.825	14.7
	C418CTP-CW-1-5	275	27.644	23.62
	C418CTP-CW-1-6	251	25.833	16.69
	C418CTP-CW-1-7	238	28.762	25.72
	C418CTP-CW-1-8	263	26.675	19.97
	C418CTP-CW-1-9	223	27.312	22.4
	C418CTP-CW-1-10	223	28.146	16.73
	C418CTP-CW-1-11	241	26.473	19.87
	C418CTP-CW-1-12	232	28.355	15.26
	C418CTP-CW-1-13	229	25.538	23.47
	C418CTP-CW-1-14	210	26.621	19.82
	C418CTP-CW-1-15	255	27.144	20.76
	C418CTP-CW-1-16	261	26.272	26.37
	C418CTP-CW-1-17	255	24.328	22.43
	C418CTP-CW-1-18	240	26.127	17.82
	C418CTP-CW-1-19	232	25.476	18.66
	C418CTP-CW-1-20	264	26.33	19.72
	C418CTP-CW-2-1	240	25.372	16.82
	C418CTP-CW-2-2	226	26.321	20.37
	C418CTP-CW-2-3	152	23.872	24.84
	C418CTP-CW-2-4	273	24.65	25.31
	C418CTP-CW-2-5	224	27.625	17.63
	C418CTP-CW-2-6	171	26.664	13.47
	C418CTP-CW-2-7	197	28.348	16.72
	C418CTP-CW-2-8	282	27.62	14.63
	C418CTP-CW-2-9	261	25.661	20.79
	C418CTP-CW-2-10	235	24.823	26.64
	C418CTP-CW-2-11	291	25.072	23.37
	C418CTP-CW-2-12	267	24.337	17.62
	C418CTP-CW-2-13	200	25.831	15.34
	C418CTP-CW-2-14	287	26.632	22.68
	C418CTP-CW-2-15	235	23.683	26.71
	C418CTP-CW-2-16	255	26.625	14.59
	C418CTP-CW-2-17	167	27.862	15.31
	C418CTP-CW-2-18	193	26.624	16.83
	C418CTP-CW-2-19	237	27.369	13.47
	C418CTP-CW-2-20	197	26.104	18.62
	C418CTP-CW-3-1	236	28.332	23.27
	C418CTP-CW-3-2	299	24.946	28.77
	C418CTP-CW-3-3	284	23.89	26.33
	C418CTP-CW-3-4	259	25.82	22.52
	C418CTP-CW-3-5	176	27.32	15.58
	C418CTP-CW-3-6	197	23.832	17.21
	C418CTP-CW-3-7	242	26.135	20.36
	C418CTP-CW-3-8	282	27.074	23.07
	C418CTP-CW-3-9	255	28.122	20.52
	C418CTP-CW-3-10	229	27.164	18.83
	C418CTP-CW-3-11	188	26.933	16.17
	C418CTP-CW-3-12	227	27.333	18.78
	C418CTP-CW-3-13	230	28.001	19.62
	C418CTP-CW-3-14	190	24.831	16.57
	C418CTP-CW-3-15	239	25.602	19.22
	C418CTP-CW-3-16	284	26.896	22.07
	C418CTP-CW-3-17	194	27.124	17.25
	C418CTP-CW-3-18	183	24.903	18.82
	C418CTP-CW-3-19	193	26.429	21.33
	C418CTP-CW-3-20	260	27.832	23.47
	Sample Name	Grain number per main panicle	1,000-grain weight (g)	Grain yield per plant (g)
Average	C418	285.05	28.3646	25.051
	C418CTP-WC-1	299.05	27.8156	24.836
	C418CTP-WC-2	297.2	27.9479	23.572
	C418CTP-WC-3	305.45	28.0389	25.345
	C418CTP-CW-1	237.85	26.4788	20.291
	C418CTP-CW-2	229.5	26.0548	19.088
	C418CTP-CW-3	232.35	26.426	20.488
SD	C418	30.1443	0.81612	4.49308
	C418CTP-WC-1	35.0526	1.16703	4.22651
	C418CTP-WC-2	35.0257	1.50457	4.11197
	C418CTP-WC-3	44.2499	1.41876	3.74613
	C418CTP-CW-1	20.7676	1.15289	3.17137
	C418CTP-CW-2	41.4887	1.35846	4.44027
	C418CTP-CW-3	38.4342	1.37388	3.42975

## Sheet: Source Data Figure 3h
Source Data Figure 3h. Determination of specificity of Anti-OsMADS17 antibody.

## Sheet: Source Data Figure 3i-m
Source Data Figure 3i-m. Comaprasion of relative protein levles of OsMADS17 among C418, 8IL73, and transgenic plants.
Antibody	Sample name	volume (μL)	quantification of proteins accumulation	protein accumulation (OsMADS17)/protein accumulation (HSP82)	average [protein accumulation (OsMADS17)/protein accumulation (HSP82)]	relative protein levels of OsMADS17	Average	SD	P-value
Anti-OsMADS17	C418-1	10	1095.73	0.228445	0.232171	0.983954
	C418-2	10	695.556	0.174146		0.750078
	C418-3	10	1275.14	0.293921		1.26597	1	0.258319
Anti-HSP82	C418-1	10	4796.46
Anti-HSP82	C418-2	10	3994.09
Anti-HSP82	C418-3	10	4338.39
Anti-OsMADS17	8IL73-1	10	3139.56	0.745544	0.630724	3.21119
Anti-COG1	8IL73-2	10	2874.56	0.588837		2.53622
Anti-COG1	8IL73-3	10	2601.56	0.55779		2.4025	2.71664	0.433482	0.0041488
Anti-HSP82	8IL73-1	10	4211.09
Anti-HSP82	8IL73-2	10	4881.75
Anti-HSP82	8IL73-3	10	4664.04
Antibody	Sample name	volume (μL)	quantification of proteins accumulation	protein accumulation (OsMADS17)/protein accumulation (HSP82)	average [protein accumulation (OsMADS17)/protein accumulation (HSP82)]	relative protein levels of OsMADS17	Average	SD	P-value
Anti-OsMADS17	C418-1	10	2549.04	0.384107	0.334585	1.14801
Anti-COG1	C418-2	10	1528.68	0.283748		0.848059
Anti-COG1	C418-3	10	2217.51	0.335899		1.00393	1	0.150014
Anti-HSP82	C418-1	10	6636.28
Anti-HSP82	C418-2	10	5387.46
Anti-HSP82	C418-3	10	6601.7
Anti-OsMADS17	C418CTP-1	10	5282.58	0.863226	0.671835	2.57999
Anti-COG1	C418CTP-2	10	3801.04	0.483543		1.4452
Anti-COG1	C418CTP-3	10	3851.75	0.668736		1.9987	2.00797	0.567452	0.0409628
Anti-HSP82	C418CTP-1	10	6119.58
Anti-HSP82	C418CTP-2	10	7860.82
Anti-HSP82	C418CTP-3	10	5759.75
Antibody	Sample name	volume (μL)	quantification of proteins accumulation	protein accumulation (OsMADS17)/protein accumulation (HSP82)	average [protein accumulation (OsMADS17)/protein accumulation (HSP82)]	relative protein levels of OsMADS17	Average	SD	P-value (VS. C418)	P-value (VS. C418CTP-WC)
Anti-OsMADS17	C418-1	10	2267.39	0.367798		1.00075
Anti-COG1	C418-2	10	1285.56	0.258334		0.702906
Anti-COG1	C418-3	10	2641.8	0.476436	0.367523	1.29634	1	0.29672
Anti-HSP82	C418-1	10	6164.75
Anti-HSP82	C418-2	10	4976.34
Anti-HSP82	C418-3	10	5544.92
Anti-OsMADS17	C418CTP-WC-1-1	10	1589.26	0.280737		0.763862
Anti-COG1	C418CTP-WC-1-2	10	1622.56	0.289348		0.787293
Anti-COG1	C418CTP-WC-1-3	10	2629.51	0.454097	0.341394	1.23556	0.928906	0.26583	0.772678
Anti-HSP82	C418CTP-WC-1-1	10	5661.04
Anti-HSP82	C418CTP-WC-1-2	10	5607.63
Anti-HSP82	C418CTP-WC-1-3	10	5790.63
Anti-OsMADS17	C418CTP-CW-1-1	10	3105.8	0.610722		1.66173
Anti-COG1	C418CTP-CW-1-2	10	5590.58	0.99183		2.69869
Anti-COG1	C418CTP-CW-1-3	10	5027.16	0.928935	0.843829	2.52756	2.29599	0.555915	0.023539	0.0184176
Anti-HSP82	C418CTP-CW-1-1	10	5085.46
Anti-HSP82	C418CTP-CW-1-2	10	5636.63
Anti-HSP82	C418CTP-CW-1-3	10	5411.75
Antibody	Sample name	volume (μL)	quantification of proteins accumulation	protein accumulation (OsMADS17)/protein accumulation (HSP82)	average [protein accumulation (OsMADS17)/protein accumulation (HSP82)]	relative protein levels of OsMADS17	Average	SD	P-value
Anti-OsMADS17	8IL73-1	10	2998.26	0.759116	0.597882	1.26968
Anti-COG1	8IL73-2	10	2037.73	0.461211		0.771408
Anti-COG1	8IL73-3	10	2578.43	0.573319		0.958916	1	0.251661
Anti-HSP82	8IL73-1	10	3949.68
Anti-HSP82	8IL73-2	10	4418.21
Anti-HSP82	8IL73-3	10	4497.39
Anti-OsMADS17	8IL73RNAi-OsMADS17-1	10	477.678	0.133345	0.133261	0.22303
Anti-COG1	8IL73RNAi-OsMADS17-1	10	475.021	0.134139		0.224357
Anti-COG1	8IL73RNAi-OsMADS17-1	10	572.849	0.132299		0.221279	0.222888	0.00154385	0.00589219
Anti-HSP82	8IL73RNAi-OsMADS17-1	10	3582.26
Anti-HSP82	8IL73RNAi-OsMADS17-1	10	3541.26
Anti-HSP82	8IL73RNAi-OsMADS17-1	10	4329.97
Antibody	Sample name	volume (μL)	quantification of proteins accumulation	protein accumulation (OsMADS17)/protein accumulation (HSP82)	average [protein accumulation (OsMADS17)/protein accumulation (HSP82)]	relative protein levels of OsMADS17	Average	SD	P-value
Anti-OsMADS17	8IL73-1	10	3139.56	0.745544	0.630724	1.18205
Anti-COG1	8IL73-2	10	2874.56	0.588837		0.93359
Anti-COG1	8IL73-3	10	2601.56	0.55779		0.884365	1	0.159566
Anti-HSP82	8IL73-1	10	4211.09
Anti-HSP82	8IL73-2	10	4881.75
Anti-HSP82	8IL73-3	10	4664.04
Anti-OsMADS17	Mut6-1	10	1456.85	0.441607	0.268892	0.700159
Anti-COG1	Mut6-2	10	589.899	0.140217		0.222311
Anti-COG1	Mut6-3	10	1117.73	0.224853		0.3565	0.426324	0.246457	0.0276754
Anti-HSP82	Mut6-1	10	3298.97
Anti-HSP82	Mut6-2	10	4207.04
Anti-HSP82	Mut6-3	10	4970.92

## Sheet: Source Data Figure 3n
Source Data Figure 3n. Translation efficiency analysis for 5' UTRIn65-bp and 5' UTRDe65-bp of OsMADS17.
qRT-PCR analysis for LUC and REN												Analysis of protein activity for LUC and REN											Analysis of translation efficiency
Sample Name	Target Name	CT	Average CT	ΔCT	2^(-ΔCT)	Average 2^(-ΔCT)	Relative expressions (LUC/REN)	Average	SD	P-value		Sample Name	Target Name	Protein activity	LUC/REN activity	Average LUC/REN activity	Average LUC/REN activity	Relavtive LUC/REN activity	Average	SD	P-value		Sample Name	Translation efficiency	Average translation efficiency	Relavtive translation efficiency	Average	SD	P-value
5' UTRDe65-bp-1	qRT-REN	24.25										5' UTRDe65-bp-1	REN	3647802									5' UTRDe65-bp-1
5' UTRDe65-bp-1	qRT-REN	24.36										5' UTRDe65-bp-1	REN	5253297									5' UTRDe65-bp-1
5' UTRDe65-bp-1	qRT-REN	24.36	24.3233									5' UTRDe65-bp-1	REN	6397439									5' UTRDe65-bp-1
5' UTRDe65-bp-1	qRT-LUC	23.46										5' UTRDe65-bp-1	LUC	795555	0.218092								5' UTRDe65-bp-1
5' UTRDe65-bp-1	qRT-LUC	23.69										5' UTRDe65-bp-1	LUC	1263310	0.240479								5' UTRDe65-bp-1
5' UTRDe65-bp-1	qRT-LUC	23.72	23.6233	-0.7	1.6245		0.832993					5' UTRDe65-bp-1	LUC	1251926	0.195692	0.218088		0.988159					5' UTRDe65-bp-1	0.134249		1.15545
5' UTRDe65-bp-2	qRT-REN	17.88										5' UTRDe65-bp-2	REN	90081016									5' UTRDe65-bp-2
5' UTRDe65-bp-2	qRT-REN	17.8										5' UTRDe65-bp-2	REN	91293520									5' UTRDe65-bp-2
5' UTRDe65-bp-2	qRT-REN	18	17.8933									5' UTRDe65-bp-2	REN	84620720									5' UTRDe65-bp-2
5' UTRDe65-bp-2	qRT-LUC	17.01										5' UTRDe65-bp-2	LUC	22293202	0.247479								5' UTRDe65-bp-2
5' UTRDe65-bp-2	qRT-LUC	17										5' UTRDe65-bp-2	LUC	21633170	0.236963								5' UTRDe65-bp-2
5' UTRDe65-bp-2	qRT-LUC	17	17.0033	-0.89	1.85318		0.950248					5' UTRDe65-bp-2	LUC	17416902	0.205823	0.230088		1.04254					5' UTRDe65-bp-2	0.124159		1.06861
5' UTRDe65-bp-3	qRT-REN	19.05										5' UTRDe65-bp-3	REN	201367088									5' UTRDe65-bp-3
5' UTRDe65-bp-3	qRT-REN	19.11										5' UTRDe65-bp-3	REN	188947648									5' UTRDe65-bp-3
5' UTRDe65-bp-3	qRT-REN	19.16	19.1067									5' UTRDe65-bp-3	REN	231383408									5' UTRDe65-bp-3
5' UTRDe65-bp-3	qRT-LUC	18.01										5' UTRDe65-bp-3	LUC	55251544	0.274382								5' UTRDe65-bp-3
5' UTRDe65-bp-3	qRT-LUC	17.8										5' UTRDe65-bp-3	LUC	38490488	0.20371								5' UTRDe65-bp-3
5' UTRDe65-bp-3	qRT-LUC	17.77	17.86	-1.24667	2.37293	1.9502	1.21676	1	0.196661			5' UTRDe65-bp-3	LUC	37874516	0.163687	0.213926	0.220701	0.969305	1	0.0380241			5' UTRDe65-bp-3	0.090153	0.116187	0.775931	1	0.198848
5' UTRIn65-bp-1	qRT-REN	23.11										5' UTRIn65-bp-1	REN	3362352									5' UTRIn65-bp-1
5' UTRIn65-bp-1	qRT-REN	23.11										5' UTRIn65-bp-1	REN	1627208									5' UTRIn65-bp-1
5' UTRIn65-bp-1	qRT-REN	23.13	23.1167									5' UTRIn65-bp-1	REN	3795329									5' UTRIn65-bp-1
5' UTRIn65-bp-1	qRT-LUC	22.38										5' UTRIn65-bp-1	LUC	1413617	0.420425								5' UTRIn65-bp-1
5' UTRIn65-bp-1	qRT-LUC	22.31										5' UTRIn65-bp-1	LUC	711969	0.43754								5' UTRIn65-bp-1
5' UTRIn65-bp-1	qRT-LUC	22.34	22.3433	-0.773333	1.70921		0.876429					5' UTRIn65-bp-1	LUC	1491326	0.392937	0.416968		1.88929					5' UTRIn65-bp-1	0.243953		2.09966
5' UTRIn65-bp-2	qRT-REN	18.85										5' UTRIn65-bp-3	REN	102190272									5' UTRIn65-bp-3
5' UTRIn65-bp-2	qRT-REN	18.93										5' UTRIn65-bp-3	REN	104724360									5' UTRIn65-bp-3
5' UTRIn65-bp-2	qRT-REN	19.21	18.9967									5' UTRIn65-bp-3	REN	103154920									5' UTRIn65-bp-3
5' UTRIn65-bp-2	qRT-LUC	18.45										5' UTRIn65-bp-3	LUC	42434444	0.415249								5' UTRIn65-bp-3
5' UTRIn65-bp-2	qRT-LUC	18.54										5' UTRIn65-bp-3	LUC	38971092	0.37213								5' UTRIn65-bp-3
5' UTRIn65-bp-2	qRT-LUC	18.47	18.4867	-0.51	1.42405		0.730206					5' UTRIn65-bp-3	LUC	34194700	0.331489	0.372956		1.68987					5' UTRIn65-bp-3	0.261898		2.25411
5' UTRIn65-bp-3	qRT-REN	19.5										5' UTRIn65-bp-2	REN	35843824									5' UTRIn65-bp-2
5' UTRIn65-bp-3	qRT-REN	19.47										5' UTRIn65-bp-2	REN	37675508									5' UTRIn65-bp-2
5' UTRIn65-bp-3	qRT-REN	19.99	19.6533									5' UTRIn65-bp-2	REN	34392048									5' UTRIn65-bp-2
5' UTRIn65-bp-3	qRT-LUC	18.44										5' UTRIn65-bp-2	LUC	14968716	0.417609								5' UTRIn65-bp-2
5' UTRIn65-bp-3	qRT-LUC	18.53										5' UTRIn65-bp-2	LUC	14064630	0.37331								5' UTRIn65-bp-2
5' UTRIn65-bp-3	qRT-LUC	18.51	18.4933	-1.16	2.23457	1.78928	1.14582	0.917484	0.210825	0.646091		5' UTRIn65-bp-2	LUC	18502660	0.537992	0.44297	0.410965	2.00711	1.86209	0.160358	0.000822433		5' UTRIn65-bp-2	0.198235	0.234695	1.70617	2.01998	0.282525	0.00691715

## Sheet: Source Data Figure 3o
Source Data Figure 3o. Translation efficiency analysis for deferent length of 65-bp fragment.
qRT-PCR analysis for LUC and REN											Analysis of protein activity for LUC and REN										Analysis of translation efficiency
Sample Name	Target Name	CT	Average CT	ΔCT	2^(-ΔCT)	Average 2^(-ΔCT)	Relative expressions (LUC/REN)	Average	SD		Sample Name	Target Name	Protein activity	LUC/REN activity	Average LUC/REN activity	Average LUC/REN activity	Relavtive LUC/REN activity	Average	SD		Sample Name	Translation efficiency	Average translation efficiency	Relavtive translation efficiency	Average	SD
F0-1	qRT-REN	23.7149									F0-1	REN	6231443								F0-1
F0-1	qRT-REN	23.7466									F0-1	REN	6863141								F0-1
F0-1	qRT-REN	23.5857	23.6824								F0-1	REN	7452361								F0-1
F0-1	qRT-LUC	22.9354									F0-1	LUC	309084	0.0496007							F0-1
F0-1	qRT-LUC	22.8407									F0-1	LUC	321886	0.0469007							F0-1
F0-1	qRT-LUC	22.9046	22.8936	-0.788827	1.72767		0.954773				F0-1	LUC	494896	0.0664079	0.0543031		0.715694				F0-1	0.0568754		0.746889
F0-2	qRT-REN	26.2713									F0-2	REN	932545								F0-2
F0-2	qRT-REN	26.1439									F0-2	REN	931146								F0-2
F0-2	qRT-REN	25.8776	26.0976								F0-2	REN	1023347								F0-2
F0-2	qRT-LUC	25.6511									F0-2	LUC	63326	0.0679066							F0-2
F0-2	qRT-LUC	25.5275									F0-2	LUC	69191	0.0743074							F0-2
F0-2	qRT-LUC	25.6355	25.6047	-0.492883	1.40725		0.7777				F0-2	LUC	69683	0.0680932	0.0701024		0.923923				F0-2	0.0901407		1.18373
F0-3	qRT-REN	23.3722									F0-3	REN	463117								F0-3
F0-3	qRT-REN	24.4428									F0-3	REN	496251								F0-3
F0-3	qRT-REN	24.2702	24.0284								F0-3	REN	698361								F0-3
F0-3	qRT-LUC	22.9391									F0-3	LUC	61746	0.133327							F0-3
F0-3	qRT-LUC	22.6471									F0-3	LUC	50478	0.101719							F0-3
F0-3	qRT-LUC	22.9061	22.8308	-1.19761	2.2936	1.80951	1.26753	1	0.248025		F0-3	LUC	52105	0.0746104	0.103219	0.0758747	1.36038	1	0.329009		F0-3	0.0814332	0.0761497	1.06938	1	0.226534
F1-1	qRT-REN	25.1805									F1-1	REN	7632614								F1-1
F1-1	qRT-REN	25.0545									F1-1	REN	7398353								F1-1
F1-1	qRT-REN	24.925	25.0533								F1-1	REN	6231042								F1-1
F1-1	qRT-LUC	24.3249									F1-1	LUC	550304	0.072099							F1-1
F1-1	qRT-LUC	24.473									F1-1	LUC	544526	0.073601							F1-1
F1-2	qRT-LUC	24.4187	24.4056	-0.647755	1.56673		0.865831				F1-2	LUC	423142	0.0679087	0.0712029		0.938427				F1-2	0.0822365		1.07993
F1-2	qRT-REN	28.2805									F1-2	REN	6539583								F1-2
F1-2	qRT-REN	28.9919									F1-2	REN	6103473								F1-2
F1-2	qRT-REN	28.2172	28.4966								F1-2	REN	5034661								F1-2
F1-2	qRT-LUC	27.6762									F1-2	LUC	352478	0.0538992							F1-2
F1-2	qRT-LUC	27.7029									F1-2	LUC	251467	0.0412006							F1-2
F1-2	qRT-LUC	26.8899	27.423	-1.07353	2.10458		1.16307				F1-2	LUC	166147	0.0330006	0.0427001		0.562772				F1-2	0.0367133		0.48212
F1-3	qRT-REN	24.9509									F1-3	REN	13795748								F1-3
F1-3	qRT-REN	25.2233									F1-3	REN	16984366								F1-3
F1-3	qRT-REN	25.0394	25.0712								F1-3	REN	15367846								F1-3
F1-3	qRT-LUC	23.9558									F1-3	LUC	2008646	0.145599							F1-3
F1-3	qRT-LUC	23.9726									F1-3	LUC	1747711	0.102901							F1-3
F1-3	qRT-LUC	24.5023	24.1436	-0.927621	1.90214	1.85782	1.05119	1.0267	0.150125		F1-3	LUC	1690474	0.110001	0.1195	0.0778011	1.57497	1.02539	0.511671		F1-3	0.113681	0.0775436	1.49286	1.0183	0.508181
F2-1	qRT-REN	24.8537									F2-1	REN	2649053								F2-1
F2-1	qRT-REN	25.0889									F2-1	REN	2345723								F2-1
F2-1	qRT-REN	24.8996	24.9474								F2-1	REN	2463612								F2-1
F2-1	qRT-LUC	24.0218									F2-1	LUC	380389	0.143594							F2-1
F2-1	qRT-LUC	23.9676									F2-1	LUC	311264	0.132694							F2-1
F2-1	qRT-LUC	23.9613	23.9835	-0.963837	1.95049		1.07791				F2-1	LUC	376178	0.152694	0.142994		1.88461				F2-1	0.132658		1.74207
F2-2	qRT-REN	26.3991									F2-2	REN	3254278								F2-2
F2-2	qRT-REN	26.4899									F2-2	REN	3636691								F2-2
F2-2	qRT-REN	26.6582	26.5157								F2-2	REN	4387616								F2-2
F2-2	qRT-LUC	25.448									F2-2	LUC	392779	0.120696							F2-2
F2-2	qRT-LUC	24.3606									F2-2	LUC	371772	0.102228							F2-2
F2-2	qRT-LUC	25.3295	25.046	-1.46969	2.76962		1.53059				F2-2	LUC	472524	0.107695	0.110206		1.45248				F2-2	0.0720025		0.945538
F2-3	qRT-REN	24.0999									F2-3	REN	3628856								F2-3
F2-3	qRT-REN	24.2824									F2-3	REN	3654532								F2-3
F2-3	qRT-REN	24.8868	24.423								F2-3	REN	4365116								F2-3
F2-3	qRT-LUC	23.0727									F2-3	LUC	336767	0.0928025							F2-3
F2-3	qRT-LUC	23.0582									F2-3	LUC	479487	0.131203							F2-3
F2-3	qRT-LUC	23.1141	23.0817	-1.34133	2.53385	2.41798	1.4003	1.33627	0.233033		F2-3	LUC	640813	0.146803	0.123603	0.125601	1.62904	1.65538	0.217265		F2-3	0.0882693	0.0976434	1.15915	1.28225	0.412289
F3-1	qRT-REN	25.8816									F3-1	REN	5663447								F3-1
F3-1	qRT-REN	25.4621									F3-1	REN	6235423								F3-1
F3-1	qRT-REN	25.3552	25.5663								F3-1	REN	5436751								F3-1
F3-1	qRT-LUC	24.6439									F3-1	LUC	1513785	0.26729							F3-1
F3-1	qRT-LUC	24.7845									F3-1	LUC	1453477	0.2331							F3-1
F3-1	qRT-LUC	24.9135	24.7806	-0.785636	1.72385		0.952663				F3-1	LUC	1657152	0.304806	0.268399		3.53739				F3-1	0.281735		3.69975
F3-2	qRT-REN	26.8886									F3-2	REN	10645131								F3-2
F3-2	qRT-REN										F3-2	REN	12384537								F3-2
F3-2	qRT-REN	27.4683	27.1784								F3-2	REN	11362648								F3-2
F3-2	qRT-LUC	26.3459									F3-2	LUC	2466500	0.231702							F3-2
F3-2	qRT-LUC	26.1498									F3-2	LUC	2802643	0.226302							F3-2
F3-2	qRT-LUC	26.301	26.2656	-0.91284	1.88275		1.04048				F3-2	LUC	2509986	0.220898	0.226301		2.98256				F3-2	0.217497		2.85618
F3-3	qRT-REN	24.5395									F3-3	REN	5635995								F3-3
F3-3	qRT-REN	24.2524									F3-3	REN	5632695								F3-3
F3-3	qRT-REN	24.8431	24.545								F3-3	REN	6327395								F3-3
F3-3	qRT-LUC	23.727									F3-3	LUC	1135069	0.201396							F3-3
F3-3	qRT-LUC	23.6487									F3-3	LUC	1471849	0.261305							F3-3
F3-3	qRT-LUC	23.544	23.6399	-0.905137	1.87272	1.82644	1.03493	1.00936	0.0491769		F3-3	LUC	1888184	0.298414	0.253705	0.249468	3.34374	3.28789	0.281601		F3-3	0.245141	0.248125	3.2192	3.25838	0.423148
F4-1	qRT-REN	23.4885									F4-1	REN	703516								F4-1
F4-1	qRT-REN	23.4762									F4-1	REN	763205								F4-1
F4-1	qRT-REN	23.2965	23.4204								F4-1	REN	713365								F4-1
F4-1	qRT-LUC	22.6077									F4-1	LUC	107004	0.152099							F4-1
F4-1	qRT-LUC	22.5086									F4-1	LUC	91817	0.120305							F4-1
F4-1	qRT-LUC	22.6285	22.5816	-0.83879	1.78855		0.988417				F4-1	LUC	69329	0.0971859	0.123196		1.62368				F4-1	0.12464		1.63678
F4-3	qRT-REN	23.4421									F4-2	REN	453125								F4-2
F4-3	qRT-REN	23.9491									F4-2	REN	439561								F4-2
F4-3	qRT-REN	23.2969	23.5627								F4-2	REN	376418								F4-2
F4-3	qRT-LUC	22.9609									F4-2	LUC	39557	0.0872982							F4-2
F4-3	qRT-LUC	22.9669									F4-2	LUC	31912	0.0725997							F4-2
F4-3	qRT-LUC	23.1588	23.0289	-0.533851	1.44779	1.9166	0.800101				F4-2	LUC	27222	0.0723185	0.0774055		1.02017				F4-2	0.0967447		1.27045
F4-2	qRT-REN	27.1966									F4-3	REN	3456117								F4-3
F4-2	qRT-REN	27.5327									F4-3	REN	3786912								F4-3
F4-2	qRT-REN	27.1481	27.2925								F4-3	REN	4362045								F4-3
F4-2	qRT-LUC	25.8529									F4-3	LUC	354607	0.102603							F4-3
F4-2	qRT-LUC	25.9742									F4-3	LUC	500576	0.132186							F4-3
F4-2	qRT-LUC	26.0613	25.9628	-1.32968	2.51347		1.38904	1.05918	0.300778		F4-3	LUC	449300	0.103002	0.112597	0.1044	1.48398	1.37595	0.315926		F4-3	0.0810612	0.100815	1.0645	1.32391	0.28986
F5-3	qRT-REN	23.2038									F5-1	REN	6234945								F5-1
F5-3	qRT-REN	23.7596									F5-1	REN	6235813								F5-1
F5-3	qRT-REN	23.1795	23.381								F5-1	REN	5034523								F5-1
F5-3	qRT-LUC	22.0553									F5-1	LUC	2064357	0.331095							F5-1
F5-3	qRT-LUC	22.2435									F5-1	LUC	1784094	0.286104							F5-1
F5-3	qRT-LUC	23.0255	22.4414	-0.939557	1.91794		1.05992				F5-1	LUC	1322595	0.262705	0.293301		3.8656				F5-1	0.27672		3.63389
F5-1	qRT-REN	25.0872									F5-2	REN	2369741								F5-2
F5-1	qRT-REN	25.041									F5-2	REN	2719656								F5-2
F5-1	qRT-REN	24.9101	25.0128								F5-2	REN	3306392								F5-2
F5-1	qRT-LUC	23.7469									F5-2	LUC	760859	0.321073							F5-2
F5-1	qRT-LUC	23.6718									F5-2	LUC	762103	0.28022							F5-2
F5-1	qRT-LUC	23.8194	23.7461	-1.26669	2.4061		1.3297				F5-2	LUC	1101723	0.33321	0.311501		4.10546				F5-2	0.234265		3.07637
F5-2	qRT-REN	26.797									F5-3	REN	6985523								F5-3
F5-2	qRT-REN	27.0401									F5-3	REN	7235389								F5-3
F5-2	qRT-REN	26.7974	26.8782								F5-3	REN	7613658								F5-3
F5-2	qRT-LUC	25.3298									F5-3	LUC	1909116	0.273296							F5-3
F5-2	qRT-LUC	25.5684									F5-3	LUC	1785718	0.246803							F5-3
F5-2	qRT-LUC	25.3388	25.4124	-1.46581	2.76219	2.36208	1.52649	1.30537	0.234231		F5-3	LUC	2049542	0.269193	0.263097	0.2893	3.46752	3.81286	0.322224		F5-3	0.172355	0.22778	2.26337	2.99121	0.689217
65bp-1	qRT-REN	24.0957									65bp-1	REN	5639213								65bp-1
65bp-1	qRT-REN	24.0858									65bp-1	REN	6325376								65bp-1
65bp-1	qRT-REN	24.1705	24.1173								65bp-1	REN	6434616								65bp-1
65bp-1	qRT-LUC	22.7499									65bp-1	LUC	1827105	0.324							65bp-1
65bp-1	qRT-LUC	22.9373									65bp-1	LUC	2237320	0.353705							65bp-1
65bp-1	qRT-LUC	22.9134	22.8668	-1.25049	2.37922		1.31484				65bp-1	LUC	2447765	0.380406	0.352704		4.6485				65bp-1	0.268248		3.52264
65bp-2	qRT-REN	27.9534									65bp-2	REN	6512283								65bp-2
65bp-2	qRT-REN	26.9688									65bp-2	REN	7635234								65bp-2
65bp-2	qRT-REN	26.4435	27.1219								65bp-2	REN	7362416								65bp-2
65bp-2	qRT-LUC	25.7367									65bp-2	LUC	2023397	0.310705							65bp-2
65bp-2	qRT-LUC	25.6405									65bp-2	LUC	2140128	0.280296							65bp-2
65bp-2	qRT-LUC	25.1438	25.507	-1.61488	3.06287		1.69265				65bp-2	LUC	1901737	0.258303	0.283101		3.73117				65bp-2	0.167253		2.19637
65bp-3	qRT-REN	23.9496									65bp-3	REN	4632617								65bp-3
65bp-3	qRT-REN	23.6773									65bp-3	REN	4362256								65bp-3
65bp-3	qRT-REN	23.6049	23.7439								65bp-3	REN	3762641								65bp-3
65bp-3	qRT-LUC	22.0886									65bp-3	LUC	1311465	0.283094							65bp-3
65bp-3	qRT-LUC	22.8846									65bp-3	LUC	1157716	0.265394							65bp-3
65bp-3	qRT-LUC	22.7089	22.5607	-1.18326	2.2709	2.57099	1.25498	1.42083	0.237305		65bp-3	LUC	1086621	0.288792	0.279093	0.304966	3.67834	4.01934	0.545511		65bp-3	0.222389	0.219297	2.92041	2.87981	0.664066

## Sheet: Source Data Figure 3s
Source Data Figure 3s. qRT-PCR analysis for OsMADS17 in 8IL73 and Mut-6 plants.
Sample Name	Target Name	CT	ΔCT	ΔΔCT	2^(-ΔΔCT)	Average 2^(-ΔΔCT)	Relative expressions	Average	SD	P-value
8IL73-1	qRT-UBI	22.51
8IL73-2	qRT-UBI	22.51
8IL73-3	qRT-UBI	22.51
8IL73-1	qRT-OsMADS17	26.82	4.31	-0.15	1.10957		1.06808
8IL73-2	qRT-OsMADS17	26.97	4.46	0	1		0.962611
8IL73-3	qRT-OsMADS17	26.96	4.45	-0.01	1.00696	1.03884	0.969306	1	0.0590569
Mut6-1	qRT-UBI	21.67
Mut6-2	qRT-UBI	21.48
Mut6-3	qRT-UBI	21.36
Mut6-1	qRT-OsMADS17	26.02	4.35	-0.11	1.07923		1.03888
Mut6-2	qRT-OsMADS17	25.92	4.44	-0.02	1.01396		0.976048
Mut6-3	qRT-OsMADS17	25.9	4.54	0.08	0.946058	1.01308	0.910685	0.975203	0.0640999	0.647997

## Sheet: Source Data Figure 3t-v
	Source Data Figure 3t-v. Comaprasion of grain number, grain weight, and grain yield between 8IL73 and Mut-6 plants.
	Sample Name	Grain number per main panicle	1,000-grain weight (g)	Grain yield per plant (g)
	8IL73-1	209	27.772	19.57
	8IL73-2	250	23.506	31.07
	8IL73-3	228	28.117	32.8
	8IL73-4	253	24.219	25.55
	8IL73-5	250	26.746	19.45
	8IL73-6	267	27.747	30.93
	8IL73-7	290	25.81	26.69
	8IL73-8	253	24.094	26.95
	8IL73-9	218	27.619	19.55
	8IL73-10	186	26.623	21.73
	8IL73-11	266	25.826	20.92
	8IL73-12	203	26.835	17.53
	8IL73-13	242	27.154	23.15
	8IL73-14	209	27.815	18.89
	8IL73-15	202	27.86	26.3
	8IL73-16	189	28.092	21.17
	8IL73-17	243	27.886	28.04
	8IL73-18	268	29.552	24.81
	8IL73-19	287	29.468	22.62
	8IL73-20	232	28.81	28.22
	Mut6-1	342	25.277	36.78
	Mut6-2	261	29.492	32.67
	Mut6-3	262	31.279	32.43
	Mut6-4	290	30.683	24.07
	Mut6-5	272	29.821	23.36
	Mut6-6	248	29.009	22.52
	Mut6-7	332	31.425	41.73
	Mut6-8	245	25.01	21.28
	Mut6-9	246	25.265	21.06
	Mut6-10	290	29.857	23.77
	Mut6-11	310	27.611	36.82
	Mut6-12	268	30.436	25.15
	Mut6-13	285	29.533	36.25
	Mut6-14	272	29.226	30.6
	Mut6-15	288	30.898	32.42
	Mut6-16	262	29.228	22.54
	Mut6-17	252	29.26	23.22
	Mut6-18	297	28.772	27.63
	Mut6-19	235	30.842	36.3
	Mut6-20	339	29.433	31.69
	Sample Name	Grain number per main panicle	1,000-grain weight (g)	Grain yield per plant (g)
Average	8IL73	237.25	27.0776	24.297
	Mut6	279.8	29.1178	29.1145
SD	8IL73	30.9854	1.6759	4.50427
	Mut6	31.6238	1.92889	6.39074
P-value	8IL73 VS. Mut6	0.000115517	0.000985254	0.00894703

## Sheet: Source Data Figure 3w
Source Data Figure 3w. 2,775 cultivars (1,760 indica, 819 japonica, and 196 aus ) in the 3k RG used for analyzing the frequency of genotype OsMADS17In65-bp and OsAMADS17De-65bp.
Sample	K9_group_Admixture	Country_Origin_updated	Genetic_Stock_varname	Genotype of OsMADS17		Genotype	indica			japonica	japonica		aus	aus
	K9_group_Admixture	Country_Origin_updated	Genetic_Stock_varname				Number	Frequency		Number	Frequency		Number	Frequency
B001	GJ-tmp	China	Heibiao	De65-bp		In65-bp	1485	0.84375		455	0.555556		145	0.739796
B002	GJ-tmp	China	Sansuijin	De65-bp		De65-bp	260	0.147727		362	0.442002		51	0.260204
B003	GJ-adm	China	Zaoshengbai	In65-bp		-	15	0.00852273		2	0.002442		0	0
B004	GJ-tmp	Japan	Qiuguangtengxi 104	De65-bp		total	1760	1		819	1		196	1
B005	GJ-tmp	Japan	Wanshi	De65-bp
B006	XI-adm	Viet Nam	Yikong	In65-bp
B007	XI-adm	Viet Nam	Tianhandao	In65-bp
B008	GJ-tmp	Viet Nam	Baxiang	De65-bp
B009	XI-1A	Viet Nam	Vietnam Zaodao	In65-bp
B010	XI-1A	Malaysia	Malaihong	In65-bp
B011	XI-adm	India	CO 22	In65-bp
B012	XI-2	India	2037 (Rajahamsal)	De65-bp
B013	XI-adm	Sri Lanka	Sri Lanka 1	In65-bp
B014	GJ-tmp	Uzbekistan	Wuziluosi 215	De65-bp
B015	XI-1A	Romania	Kahamu	In65-bp
B016	GJ-tmp	Hungary	Aomierte 168	De65-bp
B017	GJ-tmp	Bulgaria	Aerjituo	De65-bp
B018	GJ-trp	United States of America	American Huangkedao	De65-bp
B019	XI-adm	Mexico	Buleida A-75	In65-bp
B021	XI-adm	Australia	Seln 244A6-20	In65-bp
B023	GJ-tmp	Democratic People's Republic of Korea	Gaoliqiu	In65-bp
B024	XI-1A	Thailand	Xianluosichi	In65-bp
B025	GJ-trp	Indonesia	Djanda Mandja	In65-bp
B026	XI-adm	Indonesia	Padi Ladang Ase Polo Komek	In65-bp
B027	XI-3	Philippines	C 894-21	In65-bp
B028	XI-adm	Philippines	IR 10179-23-1-3	In65-bp
B029	XI-1B	India	Dumai	In65-bp
B030	XI-adm	India	Jaibattey	In65-bp
B031	XI-2	India	Ngatsin	In65-bp
B032	XI-1B	India	Rohini	In65-bp
B033	XI-1B	Sri Lanka	BW 293-2	De65-bp
B034	GJ-tmp	Albania	Albania Rice	De65-bp
B035	XI-adm	United States of America	American Rice	In65-bp
B036	GJ-adm	Brazil	Jijucas Claro	In65-bp
B037	GJ-trp	Argentina	Nanoay P.A	In65-bp
B038	GJ-tmp	Egypt	Nabated A Smar	De65-bp
B039	XI-adm	Cote d'Ivoire	IRAT 10	In65-bp
B040	XI-adm	India	K 24	In65-bp
B043	GJ-trp	Australia	YR 83-23-11	In65-bp
B044	XI-adm	Japan	Santiannuo	In65-bp
B045	GJ-tmp	Japan	Gongchengxiang	De65-bp
B046	GJ-tmp	Japan	Qiutianxiaoting	De65-bp
B047	GJ-tmp	Korea, Republic of	Zhenfu 8	In65-bp
B048	XI-1B	Indonesia	CISOKAN	In65-bp
B049	cA (Aus)	Nepal	Zacaodao 13	De65-bp
B051	XI-adm	Egypt	GZ 1368-5-4	In65-bp
B052	XI-2	Madagascar	J 34	In65-bp
B053	GJ-trp	Australia	80 A 97 YR 303-304-1-3	De65-bp
B054	GJ-trp	Australia	80050 YR 72136-43	De65-bp
B055	GJ-tmp	Australia	YR 196	De65-bp
B056	GJ-tmp	China	Tieganwu	De65-bp
B057	GJ-tmp	China	Xiushui 115	De65-bp
B058	XI-1B	China	Erjiunan 1	De65-bp
B059	XI-1A	China	Nanjing 11	In65-bp
B060	XI-1A	China	Aijiaonante	In65-bp
B061	XI-1A	China	Guangluai 4	In65-bp
B062	XI-1A	China	Nantehao	In65-bp
B063	XI-1A	China	Guizhao 2	In65-bp
B064	XI-adm	China	Xiangzaoxian 7	In65-bp
B065	XI-adm	China	Huangsiguizhan	In65-bp
B066	GJ-tmp	China	Guangkexiangnuo	De65-bp
B067	XI-1A	China	Funingzipigengzi	In65-bp
B068	GJ-tmp	China	Gaoyangdiandao dahongmang	De65-bp
B069	GJ-adm	China	Dandongludao	In65-bp
B070	GJ-adm	China	Laoguangtou 83	In65-bp
B071	GJ-tmp	China	Muxiqiu	De65-bp
B072	XI-1A	China	Qiuqianbai	In65-bp
B073	XI-adm	China	Jinxibai2	In65-bp
B074	XI-1A	China	Taishannuo	In65-bp
B075	XI-adm	China	Jinbaoyin	In65-bp
B076	XI-adm	China	Minbeiwanxian	In65-bp
B077	GJ-tmp	China	Yizhixiang	De65-bp
B079	XI-1A	China	Esiniu	In65-bp
B081	XI-1A	China	Heidu 4	In65-bp
B082	XI-adm	China	Qiyuexian	In65-bp
B083	XI-1A	China	Dongtingwanxian	In65-bp
B085	XI-1A	China	Xugunuo	In65-bp
B087	XI-2	China	Zhongnong 4	In65-bp
B088	XI-adm	China	San**Qishiluo	In65-bp
B089	XI-adm	China	Qitoubaigu3	In65-bp
B090	XI-adm	China	Zimi	In65-bp
B091	XI-adm	China	Xiaohonggu	In65-bp
B092	XI-1A	China	Gongju 73	In65-bp
B093	XI-1A	China	Qitougu	In65-bp
B094	XI-1A	China	Zinuo	In65-bp
B095	XI-adm	China	Mowangguneiza	De65-bp
B096	XI-adm	China	Jinzhinuo4	In65-bp
B097	XI-adm	China	Jiienuo	In65-bp
B100	GJ-tmp	China	Hongkezhenuo	De65-bp
B101	GJ-tmp	China	Yangkenuo	In65-bp
B102	GJ-tmp	China	Maguzi	In65-bp
B103	GJ-tmp	China	Laohongdao	De65-bp
B104	XI-1A	Bangladesh	Jiabala	In65-bp
B105	XI-adm	China	Baoxuan 21	In65-bp
B106	XI-adm	China	Wenxiangnuo	In65-bp
B107	XI-adm	China	Dawannuo	In65-bp
B108	XI-adm	China	Xianggu	In65-bp
B109	GJ-adm	China	Lengshuigu 2	De65-bp
B110	GJ-tmp	China	Huangpinuo	De65-bp
B111	GJ-tmp	China	Zimangfeie	De65-bp
B112	XI-1A	China	Liusha 1	In65-bp
B113	XI-adm	China	Chenwan 3	In65-bp
B114	XI-1A	China	Chengduai 3	In65-bp
B115	XI-1A	China	Aimakang	In65-bp
B116	XI-adm	China	Shufeng 101	In65-bp
B117	GJ-tmp	China	Lixingeng	De65-bp
B118	XI-adm	China	Ergangai	In65-bp
B119	XI-1A	China	Guangluai 15-1	In65-bp
B120	XI-adm	China	Hongwan 1	In65-bp
B121	XI-1A	China	Luke 3	In65-bp
B122	GJ-tmp	China	Liaogeng 287	De65-bp
B123	XI-adm	China	Zaoshuxiangheimi	In65-bp
B124	GJ-tmp	China	Geng 87-304	De65-bp
B125	XI-adm	China	Xiangwanxian 3	In65-bp
B126	XI-1A	China	Zaoxian 240	In65-bp
B127	XI-1A	China	Dangyu 5	In65-bp
B128	XI-adm	China	Sibeitizhao 6	De65-bp
B129	XI-adm	China	Hongainuo	In65-bp
B130	XI-1A	China	Wanlixian	In65-bp
B131	XI-adm	China	Aizizhan	In65-bp
B132	XI-adm	China	Xiaobaimi	In65-bp
B133	XI-adm	China	Yanshuichi	In65-bp
B134	GJ-sbtrp	China	Xishi 15	In65-bp
B135	XI-adm	China	Honggenghangu3	In65-bp
B136	GJ-adm	China	Yuyannuo	In65-bp
B137	XI-adm	Philippines	80B	In65-bp
B138	XI-adm	China	Gu 154	In65-bp
B139	XI-adm	Philippines	IR 661-1	In65-bp
B140	XI-1A	China	Pei C122	In65-bp
B143	GJ-tmp	China	76--1	In65-bp
B144	GJ-adm	China	Huhui 628	In65-bp
B145	XI-adm	China	Teqingxuanhui	De65-bp
B146	XI-1B	China	JWR 221	In65-bp
B147	XI-1A	China	Baikehanhe	In65-bp
B148	GJ-adm	China	Lengshuinuo	In65-bp
B149	XI-1A	China	Haoxiang	In65-bp
B150	XI-1A	China	L 301B	In65-bp
B151	XI-1A	China	Jinnante 43B	In65-bp
B152	GJ-tmp	China	Zaoshunonghu 6	De65-bp
B153	XI-adm	China	Qingsiai 16B	In65-bp
B154	GJ-tmp	China	Liming B	De65-bp
B155	XI-adm	China	Baoxie-7B	In65-bp
B156	XI-1A	China	G Zhenshan 97B	In65-bp
B157	XI-1A	China	88B	In65-bp
B159	XI-adm	Taiwan, China	Taizhongzailai 1/taizhong65	In65-bp
B160	GJ-tmp	China	Shuiyuan 300Li	De65-bp
B161	GJ-tmp	China	Yelicanghua	De65-bp
B162	GJ-tmp	China	Baigedao	De65-bp
B163	XI-1A	China	Liushizao	In65-bp
B164	cA (Aus)	China	Qingke	In65-bp
B165	XI-adm	China	Haohuangla	In65-bp
B167	GJ-tmp	Democratic People's Republic of Korea	Qingjinzaosheng	De65-bp
B168	GJ-tmp	Japan	Zhuyuan	In65-bp
B169	GJ-tmp	Japan	Ailuyu	De65-bp
B170	GJ-tmp	Russia	Hongse 90	De65-bp
B171	GJ-tmp	Italy	Linguo	De65-bp
B176	XI-adm	Bangladesh	BRC 25-146-2-1	De65-bp
B179	GJ-tmp	France	Keluoduo B	De65-bp
B180	XI-adm	Columbia	P1790-5-1M-4-5M-1B-3M-B	In65-bp
B181	XI-1A	Australia	71011	In65-bp
B182	GJ-tmp	Japan	Chimao	De65-bp
B183	GJ-tmp	Japan	Qingnuo Kyohatamochi	De65-bp
B184	XI-adm	Viet Nam	CHANH 148	In65-bp
B185	XI-adm	Lao People's Democratic Republic	SLK 2-18-2	In65-bp
B187	XI-adm	India	RP 1570-44-1	In65-bp
B189	GJ-trp	Cote d'Ivoire	IRAT 669	In65-bp
B190	GJ-trp	Nigeria	ITA 221	In65-bp
B191	GJ-trp	Australia	80 A 60 YR 71009-1-5	De65-bp
B193	XI-adm	Cuba	C.MEDIO 7	In65-bp
B194	XI-1B	Cuba	ECIA 179-S13	In65-bp
B195	XI-adm	India	PMS 10B	In65-bp
B197	XI-1A	Taiwan, China	Taizhongxianxuan 2	In65-bp
B198	XI-1A	China	Jiefangxian	In65-bp
B199	GJ-tmp	China	Hongmisandan	De65-bp
B200	XI-1B	China	Jinyou 1	In65-bp
B201	XI-1B	China	Chengnongshuijing	In65-bp
B202	XI-adm	China	Baoxie 123B	-
B204	GJ-tmp	China	Longhuamaohu	De65-bp
B205	GJ-adm	China	Cunsanli	In65-bp
B207	XI-adm	China	Aihechi	In65-bp
B208	XI-1A	China	Lucaihao	In65-bp
B210	XI-1A	China	Nanxiongzaoyouzhan	In65-bp
B212	GJ-tmp	China	Chikenuo	De65-bp
B213	XI-1A	China	Liuyenian	In65-bp
B214	XI-1B	China	Xuanenchangtanqingzhan	In65-bp
B215	GJ-tmp	China	Hongqi 5	De65-bp
B216	XI-1A	China	Hanmadao4	In65-bp
B217	XI-1B	China	Honggu	In65-bp
B218	GJ-tmp	China	Wuzidui	De65-bp
B219	XI-adm	Lao People's Democratic Republic	Haolai	In65-bp
B221	XI-1A	China	Fanhaopi	In65-bp
B222	XI-1A	China	Beizinuo	In65-bp
B223	GJ-tmp	China	Cungunuo	De65-bp
B224	XI-1A	China	Younian	In65-bp
B225	GJ-tmp	China	Guantuibaihe 1	De65-bp
B226	GJ-tmp	China	Heimangdao	De65-bp
B227	XI-adm	China	Menjiagao 1	In65-bp
B228	GJ-adm	China	Haobayong 1	In65-bp
B229	XI-adm	China	Menjiading 2	In65-bp
B230	GJ-adm	China	Banjiemang2	De65-bp
B231	XI-adm	China	Dongtingwanxian	In65-bp
B232	XI-1B	China	Xiangaizao 10hao	In65-bp
B233	XI-adm	China	Xiangwanxian 1	In65-bp
B234	XI-1A	China	Aituogu 151	In65-bp
B235	GJ-tmp	China	Zhonghua 8	De65-bp
B236	GJ-tmp	China	Jindao 1	De65-bp
B238	XI-adm	China	Momi	In65-bp
B239	XI-1A	China	Zhendao 232	In65-bp
B240	GJ-tmp	China	Zhengdao 5	De65-bp
B241	GJ-sbtrp	China	Lamujia	In65-bp
B242	XI-adm	China	Gui 630	In65-bp
B243	cA (Aus)	China	Huhui 91269	In65-bp
B244	XI-1A	China	Xiangdao	De65-bp
B245	GJ-sbtrp	China	Shanjiugu	In65-bp
B246	XI-adm	China	Laozaogu	De65-bp
B247	XI-adm	China	Jinnante B	In65-bp
B248	XI-1A	China	Zhuzhen B	In65-bp
B249	XI-1A	China	Chaoyangyihao B	In65-bp
B250	GJ-tmp	China	Annongwangeng B	De65-bp
B252	XI-adm	China	Xiangai B	In65-bp
B253	XI-adm	China	Jiangnongzao 1 B	De65-bp
B254	XI-adm	China	Jinghu3 B	De65-bp
B255	XI-adm	China	Dianrui 409B	In65-bp
B258	GJ-tmp	China	Xingguo	De65-bp
B259	XI-1A	China	Leihuozhan	In65-bp
B260	XI-1A	China	Mamagu	In65-bp
B261	XI-1A	China	Meihuanuo	In65-bp
B263	GJ-tmp	China	Weiguo	De65-bp
B264	XI-1A	China	Sanbaili	In65-bp
B265	XI-adm	China	Wukezhan	In65-bp
B266	GJ-sbtrp	China	Haomake (K)	In65-bp
B267	XI-adm	China	0	In65-bp
B268	XI-adm	China	Nangaogu	In65-bp
B269	GJ-tmp	Japan	Yuefu	De65-bp
CX10	XI-1A	China	Gang 46B	In65-bp
CX100	XI-1B	Nepal	Palung 2	In65-bp
CX101	XI-1A	China	Hei Mi Chan	In65-bp
CX102	XI-1A	Taiwan, China	Tek Si Chut	In65-bp
CX106	GJ-trp	Viet Nam	SAL BUI BAO	In65-bp
CX107	XI-3	Viet Nam	Tun Sart	In65-bp
CX109	GJ-adm	India	Dacca 6	De65-bp
CX11	GJ-adm	China	Gumei 2	In65-bp
CX111	GJ-trp	Egypt	Giza 14	In65-bp
CX113	GJ-trp	_no_info	Biniapan	In65-bp
CX114	XI-1A	China	Guang Lu Ai 4	In65-bp
CX115	XI-adm	China	Yun hui 72	De65-bp
CX116	GJ-tmp	Democratic People's Republic of Korea	Wudadaozhong	De65-bp
CX117	XI-adm	Philippines	IR 65600-27-1-2-2	In65-bp
CX118	XI-adm	China	Yetuozai	In65-bp
CX119	XI-adm	_no_info	P59279	In65-bp
CX120	XI-adm	India	TKM 6	In65-bp
CX121	XI-1B	China	Guang122	In65-bp
CX122	XI-adm	Taiwan, China	Tai-Zhong-Xian 10	In65-bp
CX123	XI-1A	China	Yu Qiu Gu	In65-bp
CX124	XI-adm	Philippines	IR 71466-75-3-B-1	In65-bp
CX125	XI-1B	China	CAOZHAO-2	In65-bp
CX126	XI-1B	Philippines	IRBB 60	In65-bp
CX128	XI-adm	Nepal	Gajale	In65-bp
CX129	GJ-trp	Indonesia	MOLOK	In65-bp
CX13	XI-adm	China	R644	In65-bp
CX130	XI-2	India	CHIPDA	In65-bp
CX131	XI-1A	Myanmar	ZALE	In65-bp
CX132	GJ-trp	India	AP 423	In65-bp
CX133	XI-1A	China	Zhengshan97	In65-bp
CX134	XI-1B	Philippines	IRBB 7	In65-bp
CX138	GJ-adm	China	Qd_441	In65-bp
CX139	GJ-adm	Portugal	Amareles	De65-bp
CX14	GJ-tmp	China	Chennong 265	De65-bp
CX140	GJ-tmp	Japan	Nipponbare	De65-bp
CX141	XI-3	Indonesia	Padi Siam Kuning	In65-bp
CX142	GJ-adm	China	Ai Yeh Lu	De65-bp
CX144	XI-adm	Thailand	Hta 7204	In65-bp
CX145	XI-adm	China	Minghui 63	In65-bp
CX146	XI-adm	India	CO 43	In65-bp
CX147	XI-adm	Malaysia	Seberang	In65-bp
CX148	XI-3	Malaysia	Sri Raja	In65-bp
CX15	XI-1B	China	Y 134	In65-bp
CX150	XI-1B	Philippines	Chorofa	In65-bp
CX151	GJ-trp	Philippines	AZUCENA	In65-bp
CX152	XI-1B	Indonesia	Cisadane	In65-bp
CX153	XI-2	India	Jalmagna	De65-bp
CX154	XI-3	Thailand	Khao Dawk Mali 105	De65-bp
CX155	XI-2	India	Madhukar	In65-bp
CX156	XI-adm	Malaysia	MR 84	In65-bp
CX157	XI-adm	India	PTB 33	In65-bp
CX158	XI-3	Myanmar	Shwe War Tun	In65-bp
CX16	GJ-tmp	China	Yuan jing 7	De65-bp
CX160	XI-2	India	W 1263	In65-bp
CX161	XI-1B	Philippines	IR 42	In65-bp
CX162	XI-1A	Taiwan, China	TN1	In65-bp
CX165	GJ-tmp	China	Wuyugeng 3	De65-bp
CX17	XI-adm	China	Yuexiangzhan	In65-bp
CX18	XI-1A	China	Zaoxian 14	In65-bp
CX182	XI-adm	Japan	SLG 1	In65-bp
CX19	XI-adm	China	Zhong 413	In65-bp
CX2	XI-adm	Bangladesh	BR 11	In65-bp
CX20	XI-adm	China	Zihui 100	In65-bp
CX205	GJ-adm	Philippines	IR 69428-6-1-1-3-3	De65-bp
CX206	XI-1B	Philippines	IR 2061-522-6-9	In65-bp
CX207	XI-adm	China	Gaozi	In65-bp
CX21	XI-1B	Sri Lanka	BG 90-2	In65-bp
CX211	GJ-tmp	China	M 3122	De65-bp
CX212	GJ-tmp	Japan	Nongken 58	De65-bp
CX213	GJ-tmp	China	Chennong 89366	De65-bp
CX214	GJ-trp	Brazil	Brazil Nuodao	In65-bp
CX218	XI-1B	India	Type 3	In65-bp
CX219	XI-adm	Philippines	FL 478	In65-bp
CX22	XI-1B	India	PR 106	In65-bp
CX220	GJ-trp	Cote d'Ivoire	IRAT 109	In65-bp
CX221	XI-adm	China	Zhongyouzao 81	In65-bp
CX225	XI-1B	Philippines	IR 77298-14-1-2	In65-bp
CX226	XI-1B	Philippines	IR 06G113	In65-bp
CX227	cA (Aus)	India	KASALATH	In65-bp
CX228	XI-adm	India	Bala	De65-bp
CX23	XI-3	Indonesia	Rasi	De65-bp
CX230	XI-1B	Philippines	IR 64-IL	In65-bp
CX231	XI-adm	Philippines	IR 52561-UBN-1-1-2	In65-bp
CX232	XI-adm	Philippines	IR 55419-04	In65-bp
CX233	XI-adm	Philippines	IR 58821-23-1-3-1	In65-bp
CX234	XI-adm	Philippines	IR 62266-42-6-2	In65-bp
CX235	XI-adm	Philippines	NSIC RC 9	In65-bp
CX236	XI-adm	India	Vandana	In65-bp
CX237	XI-1B	Indonesia	B 6136-3-TB-0-1-5	In65-bp
CX238	XI-1B	Sri Lanka	BW 311-9	In65-bp
CX24	XI-adm	India	TKM 9	In65-bp
CX240	XI-adm	Brazil	Carijo	In65-bp
CX241	GJ-trp	Brazil	IAC 47	In65-bp
CX243	GJ-trp	Philippines	IR 47686-6-2-1-1	In65-bp
CX247	XI-adm	Ghana	IRAT 144	In65-bp
CX248	GJ-trp	Philippines	Kinandang Patong	In65-bp
CX249	XI-1B	China	2004	In65-bp
CX25	XI-1B	Indonesia	Cisanggarung	In65-bp
CX250	XI-1B	China	829	In65-bp
CX251	GJ-tmp	China	Xudao 4	De65-bp
CX26	XI-1B	Iran	Amol3(Sana)	In65-bp
CX262	GJ-trp	Brazil	IAC 3	In65-bp
CX263	XI-adm	Malaysia	PADISENEMOK	In65-bp
CX265	XI-adm	Colombia	MONOLAYA	In65-bp
CX266	GJ-trp	Philippines	DINORADO	In65-bp
CX267	XI-adm	India	IET 1444	In65-bp
CX268	XI-adm	Brazil	ARROZVERMELHO	In65-bp
CX269	GJ-trp	Brazil	IAC 165	In65-bp
CX27	XI-adm	Iran	Khazar	In65-bp
CX270	XI-1A	Taiwan, China	TAICHUNGNATIVE1	In65-bp
CX273	XI-adm	India	NONA BOKRA	In65-bp
CX274	XI-adm	Philippines	IR 26	In65-bp
CX275	XI-adm	Philippines	IR 34	In65-bp
CX276	XI-1B	Philippines	IR 8192-200-3-3-1-1	In65-bp
CX277	GJ-adm	China	02428-IL	In65-bp
CX278	XI-adm	Philippines	IR 68	In65-bp
CX28	XI-1B	Korea, Republic of	Gayabyeo	In65-bp
CX281	XI-1B	Philippines	IR 68897 B	In65-bp
CX282	GJ-adm	China	Lijiangxintuanheigu	De65-bp
CX284	GJ-adm	China	Han 502	In65-bp
CX285	GJ-trp	China	Nonglinnuo	In65-bp
CX287	GJ-tmp	China	C52	De65-bp
CX288	XI-adm	India	D 11	In65-bp
CX290	XI-1B	China	Duo 57	In65-bp
CX291	XI-adm	China	D 15	In65-bp
CX296	XI-adm	Philippines	IR 74	In65-bp
CX3	XI-1A	Bangladesh	BR 24	De65-bp
CX30	XI-1B	Malaysia	MR 185	In65-bp
CX303	XI-adm	China	LX 2007	In65-bp
CX304	XI-adm	China	Luyin 46	In65-bp
CX305	XI-1B	China	ZH 5	In65-bp
CX306	GJ-tmp	China	Mongolia Rice	De65-bp
CX307	GJ-adm	China	HP 121	De65-bp
CX31	XI-1B	Myanmar	Hnankar	In65-bp
CX313	XI-adm	China	R106	In65-bp
CX314	XI-1B	China	117	In65-bp
CX315	GJ-tmp	Democratic People's Republic of Korea	Zidao	De65-bp
CX317	GJ-tmp	Malaysia	MR 19	De65-bp
CX318	XI-adm	China	Heiheaihui	In65-bp
CX319	XI-adm	China	Mengguandamagu	In65-bp
CX32	GJ-adm	Myanmar	Manauthukha	De65-bp
CX328	XI-1A	China	Baoxuan 21	In65-bp
CX329	GJ-tmp	China	Jinchuanyihao	De65-bp
CX33	XI-1B	Myanmar	Shwe Thwe Yin Hyv	In65-bp
CX330	GJ-tmp	Japan	Yueguang	De65-bp
CX34	XI-adm	Sri Lanka	BG 300	In65-bp
CX340	XI-1B	China	Hua 564	In65-bp
CX341	XI-adm	China	Hua 565	In65-bp
CX342	XI-adm	China	Wanxian 763	In65-bp
CX343	XI-adm	China	Wanxian 77	In65-bp
CX344	GJ-tmp	China	Hexi 41	De65-bp
CX345	GJ-tmp	China	Yungeng 23	De65-bp
CX346	XI-adm	China	SAGC-4	In65-bp
CX347	XI-adm	China	SAGC-7	In65-bp
CX348	XI-1B	China	Zhonghua 1	In65-bp
CX349	XI-adm	_no_info	KCD 1	In65-bp
CX35	XI-adm	Sri Lanka	BG 94-1	In65-bp
CX350	GJ-tmp	China	Wuyugeng 20	De65-bp
CX351	GJ-tmp	China	053 A-3	De65-bp
CX352	GJ-trp	China	BD 007	In65-bp
CX353	GJ-adm	Viet Nam	CAU 1	De65-bp
CX354	GJ-adm	Viet Nam	CAU 2	In65-bp
CX355	GJ-trp	China	Yunlu 102	In65-bp
CX356	GJ-tmp	China	Yandao 8	De65-bp
CX357	XI-1B	Philippines	PSBRC 80	In65-bp
CX358	XI-1B	Philippines	PSBRC 82	In65-bp
CX360	XI-1B	_no_info	Y075	In65-bp
CX361	XI-1B	_no_info	G341	In65-bp
CX362	XI-1B	_no_info	YZX1	In65-bp
CX363	XI-adm	_no_info	YZX2	In65-bp
CX364	XI-1B	_no_info	42686	In65-bp
CX366	XI-adm	China	Ganwanxian 37 (926)	In65-bp
CX367	GJ-trp	China	Haogelao	In65-bp
CX368	cA (Aus)	India	N 22	De65-bp
CX369	XI-1B	Philippines	IRBB 62	In65-bp
CX37	XI-1B	Viet Nam	OM 997	In65-bp
CX370	XI-1B	China	Chenghui 727	In65-bp
CX371	GJ-trp	Cote d'Ivoire	NERICA 1	In65-bp
CX373	GJ-trp	Cote d'Ivoire	NERICA 8	In65-bp
CX375	XI-1B	Cote d'Ivoire	NERICA-L-1	In65-bp
CX376	XI-1B	Cote d'Ivoire	NERICA-L-20	In65-bp
CX377	XI-1B	Cote d'Ivoire	NERICA-L-27	In65-bp
CX378	XI-1B	China	Huhan 15	In65-bp
CX379	XI-1B	Mali	Nionoka	In65-bp
CX380	GJ-tmp	China	Yandao 9	De65-bp
CX381	XI-1B	Mali	Adny 11	In65-bp
CX382	XI-1B	_no_info	Kogomg 1-1	In65-bp
CX383	GJ-tmp	China	Hongza	De65-bp
CX384	GJ-tmp	China	Fengza	De65-bp
CX385	XI-1B	China	NPT-100	In65-bp
CX386	XI-adm	China	NPT-114	In65-bp
CX387	XI-1B	_no_info	1088	In65-bp
CX388	XI-1B	Thailand	KR 200	In65-bp
CX389	GJ-tmp	China	Jinyuan 85	De65-bp
CX390	XI-adm	China	Yuelianggu	In65-bp
CX391	GJ-tmp	China	YJ 30	De65-bp
CX392	XI-adm	_no_info	SARD	De65-bp
CX393	XI-1B	China	Huangsizhan	In65-bp
CX394	XI-1B	China	Molizhanxuan	In65-bp
CX396	GJ-tmp	Japan	Guandong 194 (Soft Rice)	De65-bp
CX397	GJ-tmp	China	Nangeng 46 (Soft Rice)	De65-bp
CX399	XI-1B	Philippines	Matatag 2	In65-bp
CX4	XI-adm	China	93072	In65-bp
CX401	XI-adm	Burkina Faso	TOG 7291	In65-bp
CX403	XI-1B	Philippines	IR 64 A	In65-bp
CX408	XI-1B	Philippines	BG133	In65-bp
CX409	XI-1B	Philippines	BG134	In65-bp
CX410	XI-1B	Philippines	BG135	In65-bp
CX411	XI-1B	Philippines	BG136	In65-bp
CX413	XI-1B	Philippines	BG138	In65-bp
CX414	XI-1B	Philippines	BG139	In65-bp
CX416	XI-1B	Philippines	BG142	In65-bp
CX417	XI-1B	Philippines	BG143	In65-bp
CX418	XI-1B	Philippines	BG144	In65-bp
CX419	XI-1B	Philippines	BG145	In65-bp
CX42	XI-adm	Philippines	IR 68552-55-3-2	In65-bp
CX420	XI-1B	Philippines	BG146	In65-bp
CX421	XI-1B	Philippines	BG147	In65-bp
CX422	XI-1B	Philippines	BG148	In65-bp
CX423	XI-1B	Philippines	BG149	In65-bp
CX424	XI-1B	Philippines	BG150	In65-bp
CX425	XI-1B	Philippines	BG151	In65-bp
CX426	XI-1B	Philippines	BG152	In65-bp
CX427	GJ-tmp	Philippines	BG154	De65-bp
CX428	GJ-tmp	Philippines	BG158	De65-bp
CX429	GJ-tmp	China	shen-nong 1033	De65-bp
CX43	XI-1B	Philippines	IR 66897 B	In65-bp
CX431	XI-adm	China	Duoxi 1	In65-bp
CX44	XI-1B	Philippines	IR 58025 B	In65-bp
CX45	XI-1B	India	Dhan 4	In65-bp
CX47	GJ-tmp	China	Diangeng	De65-bp
CX48	XI-adm	China	PT 60	In65-bp
CX49	GJ-tmp	China	NAN-29-2	De65-bp
CX5	XI-adm	China	108S	In65-bp
CX50	XI-1B	China	Ai Zi DAO	In65-bp
CX51	XI-adm	China	Babaomi	In65-bp
CX52	XI-adm	China	Diandun 502	In65-bp
CX53	XI-adm	China	Jiangxisimiao	In65-bp
CX534	GJ-tmp	China	Tongnian 1	De65-bp
CX54	XI-adm	China	Linyitangdao	In65-bp
CX542	XI-adm	China	RR2-6	In65-bp
CX548	XI-adm	China	Zhongjian 100	In65-bp
CX55	XI-1A	China	Pengshantieganzhan	In65-bp
CX56	GJ-tmp	China	Yunguang 8	De65-bp
CX561	XI-1B	China	177-74	In65-bp
CX57	GJ-tmp	China	Zhongchao 123	De65-bp
CX578	GJ-tmp	Philippines	C21	In65-bp
CX58	GJ-tmp	Egypt	Giza 159	De65-bp
CX60	XI-1B	India	Basmati	In65-bp
CX61	XI-1A	India	Bhavani	-
CX63	cA (Aus)	India	Jhona 349	De65-bp
CX64	XI-3	Brazil	IRAT 352	In65-bp
CX68	XI-adm	Malaysia	MR 106	In65-bp
CX69	XI-adm	Malaysia	MR 167	In65-bp
CX70	XI-adm	Malaysia	MR 77 (Seberang)	In65-bp
CX71	XI-3	Malaysia	Innmayebaw	In65-bp
CX73	XI-1B	Philippines	IR 6	In65-bp
CX74	GJ-tmp	Pakistan	JP-5	De65-bp
CX75	XI-adm	Sri Lanka	At 354	In65-bp
CX76	XI-1B	Sri Lanka	BG 304	In65-bp
CX77	GJ-trp	United States of America	Lemont	In65-bp
CX78	GJ-tmp	United States of America	M 401	De65-bp
CX79	XI-1B	Viet Nam	Cs 94	In65-bp
CX8	XI-adm	China	Chenghui 448	In65-bp
CX80	XI-1B	Viet Nam	OM 1706	In65-bp
CX82	XI-1B	Viet Nam	X 21	In65-bp
CX83	XI-1B	Viet Nam	X 22	In65-bp
CX84	XI-adm	Viet Nam	X 23	In65-bp
CX85	XI-adm	Viet Nam	C 71	In65-bp
CX86	XI-adm	Viet Nam	C 70	In65-bp
CX87	XI-adm	Viet Nam	Q 5	In65-bp
CX88	XI-1A	China	Huanyangnian	In65-bp
CX89	XI-adm	United States of America	M 202	In65-bp
CX9	XI-1B	China	Fengaizhan	In65-bp
CX90	XI-1B	Nepal	Chhomromg	In65-bp
CX91	XI-1B	India	Govind	In65-bp
CX92	XI-1B	India	UPR 191-66	In65-bp
CX93	XI-adm	India	TGMS 29	In65-bp
CX94	XI-adm	India	Swarna	In65-bp
CX96	XI-1B	India	Ajaya	In65-bp
CX97	XI-1B	India	Budda	In65-bp
CX98	XI-2	India	Doddabyranella	In65-bp
CX99	XI-2	India	Doddi	In65-bp
IRIS_313-10000	XI-1B	Korea, Republic of	SUWEON 311::IRGC 61890-1	In65-bp
IRIS_313-10001	XI-1B	Taiwan, China	C 662083::IRGC 62101-1	In65-bp
IRIS_313-10002	XI-1B	Sri Lanka	BW 295-5::IRGC 63098-1	In65-bp
IRIS_313-10007	XI-adm	Nepal	GARURA::IRGC 64111-1	In65-bp
IRIS_313-10010	XI-2	Fiji	LALKA (LAL DHAN)::IRGC 64946-1	In65-bp
IRIS_313-10014	GJ-tmp	Italy	SANT ANDREA::IRGC 65732-1	De65-bp
IRIS_313-10016	XI-adm	Iran	BOHOTO BALOOCHESTAN::IRGC 66237-1	In65-bp
IRIS_313-10020	cA (Aus)	Sri Lanka	HODARAWALA::IRGC 67631-1	De65-bp
IRIS_313-10026	XI-2	Madagascar	KITRANA 1007::IRGC 68517-1	In65-bp
IRIS_313-10030	XI-2	Madagascar	NS 252::IRGC 68878-1	In65-bp
IRIS_313-10034	XI-adm	Niger	RIZ INDETERMINE::IRGC 69014-1	-
IRIS_313-10035	XI-2	Madagascar	RIZ TYPE SORGHO::IRGC 69015-1	In65-bp
IRIS_313-10040	XI-1B	Korea, Republic of	MILYANG 77::IRGC 69340-1	In65-bp
IRIS_313-10041	GJ-trp	Madagascar	BOTOHAVANA MENA::IRGC 69349-1	In65-bp
IRIS_313-10045	XI-adm	Gambia	BANTA TIMA::IRGC 69474-1	In65-bp
IRIS_313-10046	XI-1B	Zambia	CHAMA (DWARF)::IRGC 69487-1	In65-bp
IRIS_313-10047	XI-1A	Nigeria	EX MARABA GURUKU::IRGC 69582-1	In65-bp
IRIS_313-10048	XI-adm	Benin	MOVE (MOKOLE)::IRGC 69739-1	De65-bp
IRIS_313-10050	XI-adm	Madagascar	TSIMATAHOPAOSA::IRGC 69884-1	In65-bp
IRIS_313-10051	GJ-trp	Madagascar	TSIVIMBININA::IRGC 69890-1	In65-bp
IRIS_313-10054	XI-adm	Panama	TOC 5430::IRGC 70487-1	De65-bp
IRIS_313-10056	GJ-sbtrp	Japan	HOKURIKU 52::IRGC 72491-1	In65-bp
IRIS_313-10057	GJ-tmp	Japan	CHUGOKU 68 HEN::IRGC 72514-1	De65-bp
IRIS_313-10059	GJ-tmp	Korea, Republic of	DACHEONGBYEO::IRGC 72533-1	De65-bp
IRIS_313-10061	GJ-adm	Portugal	ESTRELA A::IRGC 72918-1	De65-bp
IRIS_313-10062	GJ-trp	Greece	REA::IRGC 73031-1	De65-bp
IRIS_313-10065	GJ-trp	Korea, Republic of	JAERAERYUKDO::IRGC 73053-1	In65-bp
IRIS_313-10067	GJ-trp	Korea, Republic of	JEONBUKGUNGWEONNA::IRGC 73055-1	In65-bp
IRIS_313-10071	GJ-trp	Japan	CHIYODA WASE::IRGC 74467-1	In65-bp
IRIS_313-10073	GJ-trp	Japan	OWARI MOCHI::IRGC 74513-1	In65-bp
IRIS_313-10074	GJ-trp	Japan	RIKU AIKOKU::IRGC 74514-1	In65-bp
IRIS_313-10077	XI-adm	Japan	TAMASHIRO HIKARI::IRGC 74534-1	In65-bp
IRIS_313-10078	GJ-trp	Japan	YOSHINO MOCHI::IRGC 74550-1	In65-bp
IRIS_313-10079	GJ-trp	Japan	DANGO MOCHI::IRGC 74551-1	In65-bp
IRIS_313-10080	GJ-trp	Japan	HIRAKAWA OKUTE::IRGC 74554-1	In65-bp
IRIS_313-10082	GJ-trp	Japan	KYUUSHUU::IRGC 74558-1	In65-bp
IRIS_313-10083	GJ-tmp	Spain	BETIS::IRGC 74581-1	De65-bp
IRIS_313-10084	GJ-tmp	Spain	SENIA::IRGC 74582-1	De65-bp
IRIS_313-10089	GJ-tmp	Bulgaria	KALIN::IRGC 77312-1	De65-bp
IRIS_313-10092	GJ-tmp	Korea, Republic of	CHALBYEO::IRGC 77639-1	De65-bp
IRIS_313-10093	GJ-tmp	Korea, Republic of	CHEONJUDO::IRGC 77644-1	De65-bp
IRIS_313-10094	GJ-trp	Korea, Republic of	GAWICHAL::IRGC 77653-1	In65-bp
IRIS_313-10096	GJ-adm	Korea, Republic of	JOKJEBICHAL::IRGC 77663-1	In65-bp
IRIS_313-10097	GJ-tmp	Korea, Republic of	MAEKJO::IRGC 77666-1	De65-bp
IRIS_313-10099	GJ-trp	Madagascar	MANONGAZATO::IRGC 77876-1	In65-bp
IRIS_313-10102	XI-2	Madagascar	KELIRENY::IRGC 78426-1	In65-bp
IRIS_313-10103	XI-adm	Korea, Republic of	DALSUNG 41::IRGC 79385-1	In65-bp
IRIS_313-10109	XI-3	Nigeria	EX EBOKOZURU::IRGC 79912-1	In65-bp
IRIS_313-10111	GJ-adm	Italy	MOLO::IRGC 81603-1	De65-bp
IRIS_313-10113	XI-adm	Mozambique	EX FOILAEIN (NAPUTO)::IRGC 81675-1	In65-bp
IRIS_313-10114	XI-2	Burundi	FACAGRO 64::IRGC 82059-1	In65-bp
IRIS_313-10119	GJ-adm	Italy	GITANO::IRGC 82424-1	De65-bp
IRIS_313-10124	GJ-tmp	Korea, Republic of	GALSAEGSSAL SHAREI::IRGC 82881-1	De65-bp
IRIS_313-10129	XI-1A	China	SAN SHIH TSI::IRGC 1038-1	In65-bp
IRIS_313-10134	XI-3	Thailand	PIN GAEW 56::IRGC 7887-1	In65-bp
IRIS_313-10147	XI-3	Thailand	RD 19::IRGC 39174-1	In65-bp
IRIS_313-10148	XI-adm	India	CAUVERY::IRGC 45255-1	In65-bp
IRIS_313-10150	cA (Aus)	India	N 22::IRGC 46459-1	De65-bp
IRIS_313-10151	XI-3	Thailand	RD 15::IRGC 47705-1	De65-bp
IRIS_313-10152	GJ-trp	Indonesia	KETAN MENAH::IRGC 48733-1	In65-bp
IRIS_313-10154	XI-1A	China	HE GU TSAO::IRGC 51302-1	In65-bp
IRIS_313-10158	XI-adm	Ecuador	PICO NEGRO::IRGC 55849-1	In65-bp
IRIS_313-10161	XI-1B	Brazil	BR IRGA 409::IRGC 55915-1	In65-bp
IRIS_313-10164	GJ-tmp	China	HAN NUO::IRGC 59591-1	De65-bp
IRIS_313-10167	XI-adm	Philippines	IR 13429-109-2-2-1::IRGC 63491-1	In65-bp
IRIS_313-10168	XI-adm	China	MEI FENG 9::IRGC 63735-1	In65-bp
IRIS_313-10170	XI-1A	China	MIN ZAO 6::IRGC 63772-1	In65-bp
IRIS_313-10171	XI-1A	China	YA NONG ZAO 4::IRGC 63908-1	In65-bp
IRIS_313-10176	GJ-sbtrp	Thailand	NAM ROO::IRGC 66996-1	In65-bp
IRIS_313-10177	XI-adm	China	DA GANG ZHAN::IRGC 67103-1	In65-bp
IRIS_313-10178	XI-1A	China	GAO JIAO BAI::IRGC 68047-1	In65-bp
IRIS_313-10179	XI-adm	China	GUI HUA ZAO::IRGC 68060-1	In65-bp
IRIS_313-10189	XI-1A	China	DA NUO (ZHAN)::IRGC 72025-1	In65-bp
IRIS_313-10190	XI-1A	China	DENG DENG QI::IRGC 72036-1	In65-bp
IRIS_313-10191	XI-1A	China	MIN KE ZHAN::IRGC 72230-1	De65-bp
IRIS_313-10196	GJ-trp	China	GUO DI HEI::IRGC 72697-1	In65-bp
IRIS_313-10211	XI-1A	China	BAI HE::IRGC 76438-1	In65-bp
IRIS_313-10220	XI-adm	Brazil	EPEAL 102::IRGC 78698-1	In65-bp
IRIS_313-10221	XI-adm	China	BA BAI GU::IRGC 79580-1	In65-bp
IRIS_313-10224	XI-1A	China	HUA LI ZAO::IRGC 80950-1	In65-bp
IRIS_313-10226	XI-adm	China	TONG GU HONG::IRGC 81026-1	In65-bp
IRIS_313-10228	GJ-tmp	China	HAN NUO::IRGC 82350-1	De65-bp
IRIS_313-10234	XI-1B	Philippines	PSBRC 50::IRGC 99706-1	In65-bp
IRIS_313-10235	XI-adm	Philippines	PSBRC 68::IRGC 99711-1	In65-bp
IRIS_313-10237	XI-1B	Philippines	PSBRC 86::IRGC 99716-1	In65-bp
IRIS_313-10238	XI-1B	Philippines	PSBRC 88::IRGC 99717-1	In65-bp
IRIS_313-10239	XI-adm	China	LIU XU::IRGC 109232-1	In65-bp
IRIS_313-10242	GJ-tmp	Hungary	H 305-84::IRGC 116988-1	De65-bp
IRIS_313-10247	XI-1B	Cuba	AMISTAD 82::IRGC 116954-1	In65-bp
IRIS_313-10257	XI-adm	Nicaragua	ALTAMIRA 9::IRGC 116953-1	In65-bp
IRIS_313-10258	GJ-tmp	Chile	BULI INIA::IRGC 116961-1	De65-bp
IRIS_313-10260	XI-adm	Paraguay	CEA 3::IRGC 116965-1	In65-bp
IRIS_313-10263	XI-adm	Mexico	CUYAMEL 3820::IRGC 116975-1	De65-bp
IRIS_313-10268	XI-adm	Venezuela	FONAIAP 2::IRGC 116985-1	In65-bp
IRIS_313-10271	XI-adm	Cuba	IA CUBA 17::IRGC 116990-1	De65-bp
IRIS_313-10272	GJ-adm	Colombia	COLOMBIA 1::IRGC 116970-1	De65-bp
IRIS_313-10274	XI-1B	Guatemala	ICTA CRISPO 38::IRGC 116994-1	In65-bp
IRIS_313-10275	XI-adm	Guatemala	ICTA MOTAGUA::IRGC 116995-1	In65-bp
IRIS_313-10279	XI-adm	Dominican Republic	JUMA 62::IRGC 117011-1	De65-bp
IRIS_313-10285	XI-adm	Peru	SICAN::IRGC 117029-1	In65-bp
IRIS_313-10287	XI-1B	Peru	UQUIHUA::IRGC 117037-1	In65-bp
IRIS_313-10289	XI-1B	Venezuela	ARAURE 1::IRGC 116956-1	In65-bp
IRIS_313-10290	XI-1B	Surinam	ELONI::IRGC 116980-1	In65-bp
IRIS_313-10293	XI-1B	Cuba	ECIA 24-107-1::IRGC 116978-1	In65-bp
IRIS_313-10294	XI-adm	Philippines	IR 21015-72-3-3-3-1::IRGC 117004-1	In65-bp
IRIS_313-10298	XI-1B	Sri Lanka	3210::IRGC 116950-1	In65-bp
IRIS_313-10300	XI-adm	Colombia	CT 9506-18-7-1T-2::IRGC 116973-1	In65-bp
IRIS_313-10301	XI-adm	Brazil	IRGA 959-1-2-2F-4-1-4A-6-CA-6X::IRGC 117006-1	In65-bp
IRIS_313-10307	XI-adm	Ecuador	INIAP 6::IRGC 117002-1	In65-bp
IRIS_313-10314	XI-adm	Ecuador	INIAP 10::IRGC 117000-1	In65-bp
IRIS_313-10318	XI-adm	Guyana	RUSTIC::IRGC 117026-1	In65-bp
IRIS_313-10325	XI-adm	Surinam	CAMPONI::IRGC 116963-1	In65-bp
IRIS_313-10327	GJ-trp	Peru	CAROLINO BLANCO::IRGC 117249-1	In65-bp
IRIS_313-10332	XI-adm	Indonesia	B 4414 F-MR-6-3::IRGC 117310-1	In65-bp
IRIS_313-10333	XI-1B	Indonesia	B 6136-3-TB-0-1-5::IRGC 117312-1	In65-bp
IRIS_313-10334	XI-1B	Indonesia	B 6136 E-3-TB-0-1-5::IRGC 117311-1	In65-bp
IRIS_313-10336	GJ-trp	Lao People's Democratic Republic	B 6144-MR-6-0-0::IRGC 117371-1	In65-bp
IRIS_313-10337	XI-adm	Indonesia	B 6149 F-MR-7::IRGC 117314-1	In65-bp
IRIS_313-10340	XI-adm	Bangladesh	BR 4973-34-6-6::IRGC 117317-1	In65-bp
IRIS_313-10341	XI-adm	Bangladesh	BR 5230-46-4::IRGC 117318-1	In65-bp
IRIS_313-10348	XI-adm	India	CSR-89 IR-15::IRGC 117326-1	In65-bp
IRIS_313-10349	XI-adm	India	CSR-90 IR-2::IRGC 117327-1	In65-bp
IRIS_313-10352	XI-adm	Colombia	CT 9737-6-1-1-2-2P-M::IRGC 117330-1	In65-bp
IRIS_313-10353	XI-adm	Korea, Republic of	HP 3319-2WX-6-4-1-B::IRGC 117331-1	In65-bp
IRIS_313-10355	XI-adm	Philippines	IR 31142-14-1-1-3-1-1-2::IRGC 117378-1	In65-bp
IRIS_313-10357	XI-adm	Philippines	IR 52718-B-B-6-B-B-1-1::IRGC 117334-1	In65-bp
IRIS_313-10359	XI-adm	Philippines	IR 53650-2B-10-1-2-1::IRGC 117379-1	In65-bp
IRIS_313-10360	XI-adm	Philippines	IR 57514-PMI 5-B-1-2::IRGC 117372-1	In65-bp
IRIS_313-10361	XI-adm	Philippines	IR 63295-AC 209-7::IRGC 117365-1	In65-bp
IRIS_313-10366	XI-adm	Philippines	IR 65483-111-5-9-2-11::IRGC 117286-1	In65-bp
IRIS_313-10371	XI-adm	Philippines	IR 67518-B-11-1-B::IRGC 117380-1	In65-bp
IRIS_313-10373	GJ-tmp	Philippines	IR 68333-R-R-B-19::IRGC 117381-1	De65-bp
IRIS_313-10374	XI-adm	Philippines	IR 69502-6-SRN-3-UBN-1-B::IRGC 117290-1	In65-bp
IRIS_313-10375	XI-adm	Philippines	IR 70027-8-2-2-3-2::IRGC 117382-1	In65-bp
IRIS_313-10379	GJ-tmp	Philippines	IR 73688-57-2::IRGC 117383-1	De65-bp
IRIS_313-10380	cA (Aus)	Philippines	IR 73690-7-2-1-1-3-2-2-1::IRGC 117384-1	In65-bp
IRIS_313-10385	XI-1B	Philippines	IR 75870-5-8-5-B-1::IRGC 117297-1	In65-bp
IRIS_313-10392	XI-1B	Philippines	IR 77390-1-6-4-19-1-B::IRGC 117303-1	In65-bp
IRIS_313-10394	XI-adm	Philippines	IR 80310-12-B-1-3-B::IRGC 117307-1	In65-bp
IRIS_313-10396	XI-adm	Philippines	IR 80340-23-B-12-6-B::IRGC 117309-1	In65-bp
IRIS_313-10397	XI-1B	Colombia	IRGA 318-11-6-9-2B::IRGC 117339-1	In65-bp
IRIS_313-10398	XI-1B	Colombia	IRGA 318-11-9-2A::IRGC 117340-1	In65-bp
IRIS_313-10399	XI-adm	Colombia	IRGA 346-111-2-1F::IRGC 117341-1	In65-bp
IRIS_313-10400	XI-1B	Colombia	IRGA 370-38-1-1F-C4-2::IRGC 117342-1	In65-bp
IRIS_313-10401	XI-1B	Colombia	IRGA 370-42-1-1F-C-1::IRGC 117343-1	In65-bp
IRIS_313-10402	XI-1B	Colombia	IRGA 411-1-6-1F-A::IRGC 117344-1	In65-bp
IRIS_313-10403	XI-adm	Colombia	IRGA 659-1-2-2-2::IRGC 117345-1	In65-bp
IRIS_313-10404	XI-adm	India	K 479-2-3::IRGC 117346-1	In65-bp
IRIS_313-10412	XI-adm	Indonesia	RR 272-17-829::IRGC 117354-1	In65-bp
IRIS_313-10417	XI-1B	India	UPR 1201-1-20-1::IRGC 117357-1	In65-bp
IRIS_313-10421	XI-adm	Sierra Leone	WAR 72-2-1-1::IRGC 117361-1	In65-bp
IRIS_313-10422	XI-adm	Sierra Leone	WAR 87-7-A10-2-B-B-B-1::IRGC 117362-1	In65-bp
IRIS_313-10423	XI-adm	Myanmar	YN 1353-3::IRGC 117363-1	In65-bp
IRIS_313-10428	XI-3	Malaysia	SERAUP 50::IRGC 14-1	In65-bp
IRIS_313-10429	GJ-tmp	Taiwan, China	TAICHUNG 150::IRGC 80-1	De65-bp
IRIS_313-10430	GJ-tmp	Japan	GINMASARI::IRGC 242-1	De65-bp
IRIS_313-10433	XI-adm	Philippines	TP MIL 53::IRGC 326-2	In65-bp
IRIS_313-10437	GJ-tmp	Japan	NORIN 21::IRGC 493-1	De65-bp
IRIS_313-10440	GJ-tmp	Philippines	NAGKAYAT::IRGC 584-1	De65-bp
IRIS_313-10441	XI-adm	Philippines	CASIBON::IRGC 589-2	In65-bp
IRIS_313-10444	GJ-trp	Central America	FORTUNA COLORADO::IRGC 703-1	In65-bp
IRIS_313-10448	XI-3	Philippines	BINOLAYANGUN::IRGC 791-2	De65-bp
IRIS_313-10449	XI-1A	China	CI 7061::IRGC 968-1	In65-bp
IRIS_313-10450	XI-1A	China	CHAN KU::IRGC 1069-1	In65-bp
IRIS_313-10452	XI-1A	China	LING TA 150::IRGC 1106-1	In65-bp
IRIS_313-10453	GJ-adm	China	LU TAO 2::IRGC 1175-1	In65-bp
IRIS_313-10458	XI-1A	China	P 168::IRGC 1354-1	In65-bp
IRIS_313-10459	GJ-adm	China	PI 160862-1::IRGC 1452-1	In65-bp
IRIS_313-10469	GJ-tmp	Japan	KINUGASAWASE::IRGC 2609-1	De65-bp
IRIS_313-10476	XI-2	Sri Lanka	PACHCHAIPERUMAL 2462-11::IRGC 3474-1	In65-bp
IRIS_313-10477	XI-adm	China	RUSTY LATE::IRGC 3506-1	In65-bp
IRIS_313-10480	XI-adm	Indonesia	PULUT NANGKA 16::IRGC 3630-2	In65-bp
IRIS_313-10484	XI-1A	Philippines	PILIT (7480) SELN (CI 12007)::IRGC 3758-1	In65-bp
IRIS_313-10485	GJ-trp	Philippines	CATIBOS::IRGC 3762-1	In65-bp
IRIS_313-10489	GJ-trp	Philippines	MOROPOTOL::IRGC 3909-1	In65-bp
IRIS_313-10497	XI-1A	China	CE IN TSAN::IRGC 4362-1	In65-bp
IRIS_313-10502	XI-1A	China	TON ROO SHUN::IRGC 4572-1	In65-bp
IRIS_313-10503	XI-1A	China	HA GOO::IRGC 4577-1	In65-bp
IRIS_313-10504	XI-1A	China	HSIEH DAU::IRGC 4727-1	In65-bp
IRIS_313-10506	XI-3	Thailand	PARN A 191::IRGC 4932-1	De65-bp
IRIS_313-10507	GJ-trp	Taiwan, China	HSIANG TSENF TAO::IRGC 5008-1	In65-bp
IRIS_313-10509	XI-3	West Africa	AMBARIKORI::IRGC 5132-1	In65-bp
IRIS_313-10510	XI-adm	Philippines	MAGSIING::IRGC 5211-1	De65-bp
IRIS_313-10511	XI-3	Philippines	MACAN SAPAC::IRGC 5212-2	In65-bp
IRIS_313-10513	XI-adm	Philippines	LUBANG PUTI::IRGC 5429-1	De65-bp
IRIS_313-10514	XI-adm	Philippines	CAMPENA::IRGC 5452-2	In65-bp
IRIS_313-10515	XI-1A	Taiwan, China	TAICHUNG WOO GEN 2::IRGC 5525-1	In65-bp
IRIS_313-10516	XI-adm	United States of America	O. SATIVA::IRGC 5779-1	In65-bp
IRIS_313-10517	XI-3	Philippines	SIPOT::IRGC 5825-1	In65-bp
IRIS_313-10518	XI-adm	Myanmar	KHAYANGYA D 34-181::IRGC 5861-2	In65-bp
IRIS_313-10519	XI-2	India	ADT 22::IRGC 5901-3	In65-bp
IRIS_313-10520	XI-adm	Myanmar	NATURAL HYBRID C 33-8::IRGC 5929-1	In65-bp
IRIS_313-10523	XI-adm	India	PTB 18::IRGC 6105-3	In65-bp
IRIS_313-10524	XI-3	Thailand	KHAO BAI SRI::IRGC 6110-2	De65-bp
IRIS_313-10525	XI-3	Indonesia	BANDANG PUTIH 680::IRGC 6133-2	In65-bp
IRIS_313-10526	XI-2	India	CO 2::IRGC 6186-2	In65-bp
IRIS_313-10527	XI-2	India	ADT 12::IRGC 6254-1	In65-bp
IRIS_313-10534	cA (Aus)	India	D 204-1::IRGC 6445-1	In65-bp
IRIS_313-10536	XI-2	Tanzania	GAMTI 1-34::IRGC 6479-2	In65-bp
IRIS_313-10541	GJ-trp	Guinea-Bissau	IACA ESCURO::IRGC 6636-1	In65-bp
IRIS_313-10542	XI-2	India	BELLO::IRGC 6658-2	In65-bp
IRIS_313-10543	cA (Aus)	India	DODGUI::IRGC 6666-1	In65-bp
IRIS_313-10544	XI-2	India	DONGREM::IRGC 6688-1	In65-bp
IRIS_313-10545	cA (Aus)	_no_info	KARIA::IRGC 6702-1	In65-bp
IRIS_313-10547	XI-adm	Myanmar	C 34-13::IRGC 6797-2	In65-bp
IRIS_313-10549	cA (Aus)	Pakistan	RATUA 81::IRGC 6829-1	In65-bp
IRIS_313-10550	XI-adm	Indonesia	221 BC 4-1-45-10::IRGC 6865-1	In65-bp
IRIS_313-10552	GJ-trp	United States of America	RL GOPHER::IRGC 6934-2	In65-bp
IRIS_313-10554	XI-3	Viet Nam	BONG SEN::IRGC 7011-1	In65-bp
IRIS_313-10555	XI-3	Viet Nam	LUA HUONG T 1::IRGC 7082-2	In65-bp
IRIS_313-10556	XI-3	Viet Nam	LUA DEN MUA::IRGC 7185-3	In65-bp
IRIS_313-10557	XI-3	Cambodia	KONG MARETH 4 T 1::IRGC 7248-3	De65-bp
IRIS_313-10558	GJ-tmp	China	LITCHIKIANG::IRGC 7287-1	De65-bp
IRIS_313-10559	GJ-tmp	China	FI LAI FENG::IRGC 7288-1	De65-bp
IRIS_313-10560	XI-1A	China	TA PAI MAUNG::IRGC 7292-1	In65-bp
IRIS_313-10561	XI-1A	China	NAN TEO 14::IRGC 7304-1	In65-bp
IRIS_313-10562	GJ-adm	China	SENG CHUI LIN::IRGC 7313-1	De65-bp
IRIS_313-10563	GJ-tmp	China	SHA TIAO TSAO::IRGC 7339-1	De65-bp
IRIS_313-10564	GJ-tmp	Japan	250 KUNGANI 1::IRGC 7370-1	De65-bp
IRIS_313-10565	XI-adm	Indonesia	221 B 36-1-1-1-1::IRGC 7585-1	In65-bp
IRIS_313-10566	XI-adm	Indonesia	221 C 391-1-3-3::IRGC 7600-1	In65-bp
IRIS_313-10567	GJ-tmp	Japan	AIKAWA 44::IRGC 7676-1	De65-bp
IRIS_313-10568	GJ-tmp	Japan	OITA MII 120::IRGC 7696-1	De65-bp
IRIS_313-10569	GJ-tmp	Japan	BEN KEI::IRGC 7769-1	De65-bp
IRIS_313-10570	GJ-tmp	Japan	CHUSEI HONEN::IRGC 7777-1	De65-bp
IRIS_313-10572	XI-adm	Nigeria	KOTHMALLI KARUPPAN::IRGC 7842-1	In65-bp
IRIS_313-10573	XI-2	Mali	SOSSOKA OULE::IRGC 7850-2	In65-bp
IRIS_313-10574	XI-adm	Sierra Leone	KAILUNDO::IRGC 7859-2	In65-bp
IRIS_313-10575	XI-adm	Myanmar	KAYANGYA D 402::IRGC 7927-2	In65-bp
IRIS_313-10576	XI-2	Sierra Leone	BAANYALOJOPOIHUN::IRGC 7928-2	In65-bp
IRIS_313-10577	GJ-trp	Philippines	IFUGAO RICE::IRGC 8052-1	In65-bp
IRIS_313-10578	GJ-trp	Philippines	PARAY QIKUG KABAYUH::IRGC 8059-1	In65-bp
IRIS_313-10581	GJ-trp	Philippines	P PEY SIQAT::IRGC 8129-1	In65-bp
IRIS_313-10582	GJ-trp	Philippines	QINOGNAS::IRGC 8135-1	In65-bp
IRIS_313-10583	GJ-tmp	China	TSAO SIAO PEH TAO::IRGC 8265-2	De65-bp
IRIS_313-10592	cA (Aus)	Bangladesh	DJ 69::IRGC 8482-1	In65-bp
IRIS_313-10593	cA (Aus)	Bangladesh	DJ 47::IRGC 8497-1	In65-bp
IRIS_313-10594	cA (Aus)	Bangladesh	DJ 29::IRGC 8505-1	De65-bp
IRIS_313-10598	cA (Aus)	Bangladesh	DD 126::IRGC 8667-1	In65-bp
IRIS_313-10600	cA (Aus)	Bangladesh	UCP 41::IRGC 8742-1	De65-bp
IRIS_313-10602	cA (Aus)	Bangladesh	DM 49::IRGC 8775-1	In65-bp
IRIS_313-10603	cA (Aus)	Bangladesh	UCP 122::IRGC 8794-1	In65-bp
IRIS_313-10604	cA (Aus)	Bangladesh	DV 2::IRGC 8806-1	De65-bp
IRIS_313-10605	cA (Aus)	Bangladesh	DV 86::IRGC 8840-1	In65-bp
IRIS_313-10606	cA (Aus)	Bangladesh	DV 110::IRGC 8855-1	De65-bp
IRIS_313-10608	cA (Aus)	India	T 21::IRGC 8892-1	De65-bp
IRIS_313-10609	XI-adm	Sri Lanka	MATHOLUWA::IRGC 8901-1	In65-bp
IRIS_313-10610	XI-2	Sri Lanka	ALAGUSAMBA::IRGC 8944-2	In65-bp
IRIS_313-10614	XI-adm	Hong Kong	HAM MOON::IRGC 9135-2	In65-bp
IRIS_313-10617	GJ-tmp	Uzbekistan	KARA SHALI::IRGC 9293-1	De65-bp
IRIS_313-10618	GJ-tmp	Portugal	CHINES::IRGC 9316-1	De65-bp
IRIS_313-10619	GJ-trp	Brazil	BICCO BRANCO::IRGC 9478-1	In65-bp
IRIS_313-10620	GJ-trp	Brazil	R 27::IRGC 9498-1	In65-bp
IRIS_313-10623	cA (Aus)	Nepal	SIDALI::IRGC 9567-1	In65-bp
IRIS_313-10628	XI-2	India	O. SATIVA::IRGC 10164-2	In65-bp
IRIS_313-10631	GJ-tmp	Taiwan, China	SHINCHIKU IKU 97::IRGC 10429-1	De65-bp
IRIS_313-10640	XI-2	India	SR 26 B::IRGC 10803-2	In65-bp
IRIS_313-10642	GJ-tmp	Japan	SACHIKAZE::IRGC 10891-1	De65-bp
IRIS_313-10644	GJ-trp	Philippines	BUSIYETAN::IRGC 11205-1	In65-bp
IRIS_313-10645	GJ-trp	Philippines	LENKIBE-N::IRGC 11216-1	In65-bp
IRIS_313-10648	XI-3	Cambodia	PREAH SIHANOUK::IRGC 11328-2	De65-bp
IRIS_313-10649	GJ-trp	Philippines	RACION 1::IRGC 11340-1	In65-bp
IRIS_313-10650	XI-3	Thailand	NAHNG PRAYAH 132::IRGC 11470-1	In65-bp
IRIS_313-10651	XI-adm	Lao People's Democratic Republic	PHOU SAO LEUM NYANG::IRGC 11570-2	In65-bp
IRIS_313-10652	XI-3	Lao People's Democratic Republic	CHAO PEUAK DENG::IRGC 11602-1	In65-bp
IRIS_313-10653	GJ-sbtrp	Lao People's Democratic Republic	MAK KHEUA::IRGC 11628-1	In65-bp
IRIS_313-10654	XI-3	Lao People's Democratic Republic	KA SAEN::IRGC 11642-1	De65-bp
IRIS_313-10655	XI-adm	Lao People's Democratic Republic	EA HOUM::IRGC 11783-1	De65-bp
IRIS_313-10656	GJ-sbtrp	Lao People's Democratic Republic	NOK KOD::IRGC 11784-1	In65-bp
IRIS_313-10657	GJ-sbtrp	Lao People's Democratic Republic	THANGONE::IRGC 11816-3	-
IRIS_313-10659	XI-3	Lao People's Democratic Republic	LONG MA::IRGC 11867-1	De65-bp
IRIS_313-10660	GJ-sbtrp	Lao People's Democratic Republic	LEP HED::IRGC 11917-1	In65-bp
IRIS_313-10661	XI-2	Sri Lanka	SAMBA::IRGC 11993-1	In65-bp
IRIS_313-10662	XI-2	Sri Lanka	KAHATAWEE::IRGC 12004-1	In65-bp
IRIS_313-10664	XI-2	India	ARC 6052::IRGC 12196-1	In65-bp
IRIS_313-10666	XI-adm	India	ARC 6218::IRGC 12255-1	In65-bp
IRIS_313-10667	XI-2	India	ARC 7236::IRGC 12335-1	In65-bp
IRIS_313-10668	XI-adm	India	ARC 7255::IRGC 12343-2	In65-bp
IRIS_313-10671	XI-adm	India	ARC 10581::IRGC 12514-1	In65-bp
IRIS_313-10674	XI-adm	India	ARC 10846::IRGC 12656-2	In65-bp
IRIS_313-10675	XI-adm	India	ARC 10905::IRGC 12669-1	In65-bp
IRIS_313-10677	GJ-tmp	Japan	DEWAMINORI::IRGC 12743-1	De65-bp
IRIS_313-10678	XI-2	Madagascar	MAKALIOKA::IRGC 12781-2	In65-bp
IRIS_313-10679	GJ-sbtrp	Lao People's Democratic Republic	KHAI DO::IRGC 12903-2	In65-bp
IRIS_313-10680	XI-3	Lao People's Democratic Republic	MAK NAM::IRGC 12940-2	In65-bp
IRIS_313-10681	XI-3	Lao People's Democratic Republic	KHAN THAI DO::IRGC 12990-1	In65-bp
IRIS_313-10682	XI-3	Lao People's Democratic Republic	PA KHENG::IRGC 12996-1	De65-bp
IRIS_313-10683	XI-3	Lao People's Democratic Republic	NGAN TIA::IRGC 13010-1	De65-bp
IRIS_313-10684	XI-3	Malaysia	BONGOLON::IRGC 13094-3	In65-bp
IRIS_313-10687	XI-3	Malaysia	PADI PULUT::IRGC 13444-1	In65-bp
IRIS_313-10688	XI-3	Malaysia	PADI TIMBUN::IRGC 13451-3	In65-bp
IRIS_313-10689	GJ-trp	Indonesia	SIKEP BATU::IRGC 13514-2	In65-bp
IRIS_313-10690	XI-3	Indonesia	LARONDJAWI::IRGC 13571-2	In65-bp
IRIS_313-10692	XI-3	Indonesia	RANDAH SASAK::IRGC 13652-2	De65-bp
IRIS_313-10693	GJ-trp	Indonesia	SEREH::IRGC 13732-2	In65-bp
IRIS_313-10694	XI-3	Malaysia	HAJI HARUN 38::IRGC 13827-2	In65-bp
IRIS_313-10695	XI-3	Malaysia	TOLIL 14::IRGC 13836-2	In65-bp
IRIS_313-10697	XI-3	Malaysia	SIAM ER 16::IRGC 13910-2	De65-bp
IRIS_313-10698	XI-3	Malaysia	RADIN GOI::IRGC 13969-1	In65-bp
IRIS_313-10699	XI-3	Malaysia	BUJANG::IRGC 14040-1	In65-bp
IRIS_313-10700	XI-3	Malaysia	CHANTEK 145::IRGC 14045-1	In65-bp
IRIS_313-10701	XI-3	Malaysia	RADIN EBOS 35::IRGC 14204-1	In65-bp
IRIS_313-10702	XI-3	Malaysia	JAROM EMAS::IRGC 14272-1	In65-bp
IRIS_313-10703	GJ-trp	Malaysia	PADI ADONG DUMARAT::IRGC 14356-1	In65-bp
IRIS_313-10704	GJ-trp	Malaysia	PADI DARAWAL::IRGC 14373-1	In65-bp
IRIS_313-10705	XI-adm	Malaysia	PADI PULOT MELAYANG::IRGC 14391-2	In65-bp
IRIS_313-10706	XI-3	Malaysia	ANAK CHINA::IRGC 14479-1	In65-bp
IRIS_313-10707	XI-3	Malaysia	ANAK DIDEK::IRGC 14491-1	In65-bp
IRIS_313-10708	GJ-trp	United States of America	B 6311 A 5553-16-2::IRGC 14541-1	In65-bp
IRIS_313-10710	GJ-trp	Surinam	PINDE GOGO WIERIE::IRGC 14795-2	In65-bp
IRIS_313-10711	GJ-trp	Liberia	7 AC::IRGC 14860-2	In65-bp
IRIS_313-10712	GJ-trp	Cote d'Ivoire	KOTO OURA S 5::IRGC 15155-1	In65-bp
IRIS_313-10715	XI-2	Sri Lanka	SUDU KARAYAL::IRGC 15348-1	In65-bp
IRIS_313-10716	XI-2	Sri Lanka	MURUNGA::IRGC 15428-1	In65-bp
IRIS_313-10717	XI-2	Sri Lanka	PERIYA VELLAI::IRGC 15475-1	In65-bp
IRIS_313-10718	cA (Aus)	Sri Lanka	KARUTHA SEENATI::IRGC 15515-2	De65-bp
IRIS_313-10719	XI-2	Sri Lanka	VELLAI KOLOMBAN::IRGC 15517-1	In65-bp
IRIS_313-10721	XI-2	Sri Lanka	HALSUDU HEENATI::IRGC 15599-1	In65-bp
IRIS_313-10722	GJ-trp	Sri Lanka	GODAWEL::IRGC 15750-1	In65-bp
IRIS_313-10723	XI-2	Senegal	MOND BA::IRGC 15813-2	De65-bp
IRIS_313-10724	XI-3	Senegal	MOUSOIR::IRGC 15866-3	De65-bp
IRIS_313-10725	XI-adm	Senegal	ERNEST::IRGC 15884-2	In65-bp
IRIS_313-10726	XI-3	Senegal	POTO BALA::IRGC 15986-2	De65-bp
IRIS_313-10727	XI-3	Senegal	KOUPENEDOU KOUBOURY::IRGC 16011-1	De65-bp
IRIS_313-10728	XI-adm	Senegal	OUSSANTHIABA::IRGC 16046-2	In65-bp
IRIS_313-10730	GJ-trp	Cote d'Ivoire	NANIBRE::IRGC 16102-2	In65-bp
IRIS_313-10731	XI-1A	Nepal	BARKHE TAULI::IRGC 16116-1	In65-bp
IRIS_313-10733	XI-adm	Nepal	MOTANGE PAHELLO LAULE::IRGC 16160-1	In65-bp
IRIS_313-10734	cA (Aus)	Nepal	DEVARASI::IRGC 16173-1	In65-bp
IRIS_313-10735	cA (Aus)	Nepal	LAL SAR::IRGC 16185-1	In65-bp
IRIS_313-10736	cA (Aus)	Nepal	RERM BILASH::IRGC 16273-2	In65-bp
IRIS_313-10737	cA (Aus)	Nepal	GHAIYA::IRGC 16286-1	In65-bp
IRIS_313-10739	XI-adm	Indonesia	GOGO::IRGC 16418-1	In65-bp
IRIS_313-10740	GJ-trp	Indonesia	KETAN PAPAH AREN::IRGC 16467-1	De65-bp
IRIS_313-10741	GJ-trp	Indonesia	KETAN PELERN::IRGC 16468-1	De65-bp
IRIS_313-10742	XI-3	Indonesia	MAMAS::IRGC 16503-1	In65-bp
IRIS_313-10743	GJ-trp	Indonesia	SERAJU::IRGC 16565-1	In65-bp
IRIS_313-10744	GJ-trp	Indonesia	SIPON::IRGC 16570-1	In65-bp
IRIS_313-10745	GJ-trp	Indonesia	SLOBOK::IRGC 16571-1	In65-bp
IRIS_313-10746	GJ-trp	Indonesia	TJEMPO KREMBUNG::IRGC 16603-1	In65-bp
IRIS_313-10747	GJ-trp	Indonesia	TJOKRON::IRGC 16653-2	In65-bp
IRIS_313-10748	XI-adm	Viet Nam	LUA DUC::IRGC 16718-1	In65-bp
IRIS_313-10749	XI-3	Viet Nam	MINH SOC (CAMBODIA)::IRGC 16731-2	De65-bp
IRIS_313-10750	XI-3	Viet Nam	TRANG LUA::IRGC 16781-3	De65-bp
IRIS_313-10751	XI-adm	Viet Nam	LUA CHUM::IRGC 16840-1	In65-bp
IRIS_313-10752	GJ-trp	United States of America	O. SATIVA::IRGC 16898-1	In65-bp
IRIS_313-10753	XI-1B	United States of America	ZACATEPEC::IRGC 16901-2	In65-bp
IRIS_313-10754	XI-adm	India	KH 998::IRGC 16948-2	In65-bp
IRIS_313-10755	XI-3	Viet Nam	NEP BA BONG TO::IRGC 17005-2	De65-bp
IRIS_313-10756	XI-2	India	DAMODAR::IRGC 17038-1	In65-bp
IRIS_313-10757	XI-3	Thailand	PEUAK NAM 43::IRGC 17129-1	-
IRIS_313-10758	GJ-trp	Indonesia	AEN METAN::IRGC 17142-1	In65-bp
IRIS_313-10759	GJ-trp	Indonesia	ANDEL::IRGC 17153-2	In65-bp
IRIS_313-10760	XI-3	Indonesia	ATJEH::IRGC 17174-1	In65-bp
IRIS_313-10761	GJ-trp	Indonesia	BALIK SEMAH::IRGC 17201-2	In65-bp
IRIS_313-10762	XI-3	Indonesia	BANDI::IRGC 17214-1	In65-bp
IRIS_313-10765	GJ-trp	Indonesia	CERE KAWAT::IRGC 17401-2	In65-bp
IRIS_313-10766	GJ-trp	Indonesia	DJALAWARA::IRGC 17471-1	In65-bp
IRIS_313-10767	GJ-trp	Indonesia	DJANGGOT::IRGC 17491-2	In65-bp
IRIS_313-10768	XI-3	Indonesia	GADABUNG (GUNDIL)::IRGC 17569-2	In65-bp
IRIS_313-10769	XI-adm	Indonesia	GAJA BARU::IRGC 17586-1	In65-bp
IRIS_313-10770	GJ-trp	Indonesia	GANDAMANA::IRGC 17593-2	In65-bp
IRIS_313-10771	GJ-trp	Indonesia	GOGO RAJAPAN::IRGC 17666-2	In65-bp
IRIS_313-10772	XI-3	Indonesia	GOJOT::IRGC 17669-1	In65-bp
IRIS_313-10773	GJ-trp	Indonesia	HAWARA DJEDAH::IRGC 17728-1	In65-bp
IRIS_313-10774	XI-adm	Indonesia	HEGAR MANAH::IRGC 17733-1	In65-bp
IRIS_313-10775	XI-adm	Indonesia	INDEL::IRGC 17748-2	In65-bp
IRIS_313-10776	GJ-trp	Indonesia	KABADOKA::IRGC 17775-2	In65-bp
IRIS_313-10777	XI-3	Indonesia	KAMAS::IRGC 17785-1	In65-bp
IRIS_313-10778	XI-3	Indonesia	KENTJANA MAHANG::IRGC 17818-1	In65-bp
IRIS_313-10779	XI-3	Indonesia	KERAN DUKUH::IRGC 17822-2	In65-bp
IRIS_313-10780	GJ-trp	Indonesia	KETAN LALER::IRGC 17897-1	In65-bp
IRIS_313-10781	GJ-trp	Indonesia	KETAN MLANTING::IRGC 17916-1	In65-bp
IRIS_313-10782	XI-3	Indonesia	KETAN NARIS::IRGC 17925-2	De65-bp
IRIS_313-10783	GJ-trp	Indonesia	KETAN OSOG::IRGC 17929-1	De65-bp
IRIS_313-10784	GJ-trp	Indonesia	KETAN SAPI::IRGC 17954-2	In65-bp
IRIS_313-10785	GJ-trp	Indonesia	KETAN SLAWI::IRGC 17963-1	De65-bp
IRIS_313-10786	XI-3	Indonesia	KETAN URANG::IRGC 17980-1	In65-bp
IRIS_313-10787	XI-3	Indonesia	KWATIK PUTIH::IRGC 18053-1	In65-bp
IRIS_313-10788	GJ-trp	Indonesia	LEMUNGSIR::IRGC 18116-3	In65-bp
IRIS_313-10789	GJ-trp	Indonesia	LENGGANG GENUK BULU::IRGC 18119-1	De65-bp
IRIS_313-10790	GJ-trp	Indonesia	LOLAWAJI::IRGC 18131-1	In65-bp
IRIS_313-10791	XI-3	Indonesia	MANGSUR::IRGC 18187-1	In65-bp
IRIS_313-10792	XI-3	Indonesia	MATIANG::IRGC 18220-1	De65-bp
IRIS_313-10793	GJ-trp	Indonesia	MELIK::IRGC 18238-2	In65-bp
IRIS_313-10794	GJ-trp	Indonesia	MENDUNGAN::IRGC 18245-1	In65-bp
IRIS_313-10795	GJ-trp	Indonesia	MLATI::IRGC 18278-1	In65-bp
IRIS_313-10796	GJ-trp	Indonesia	MOLOG::IRGC 18282-1	In65-bp
IRIS_313-10797	XI-3	Indonesia	NARUN::IRGC 18320-2	In65-bp
IRIS_313-10798	GJ-trp	Indonesia	NOGO BELE 2::IRGC 18328-2	In65-bp
IRIS_313-10799	GJ-trp	Indonesia	PAE ONGGA::IRGC 18418-1	In65-bp
IRIS_313-10800	GJ-trp	Indonesia	PALOTAN MELATI::IRGC 18426-2	De65-bp
IRIS_313-10801	GJ-trp	Indonesia	PARE BUWUN::IRGC 18456-2	De65-bp
IRIS_313-10802	GJ-trp	Indonesia	PEUTEUJ::IRGC 18484-1	In65-bp
IRIS_313-10803	GJ-trp	Indonesia	PLAMPEYAN::IRGC 18494-1	In65-bp
IRIS_313-10804	XI-3	Indonesia	PUAK::IRGC 18512-3	In65-bp
IRIS_313-10805	GJ-trp	Indonesia	PULO::IRGC 18519-1	In65-bp
IRIS_313-10806	XI-3	Indonesia	RADEN DJAWA (GUNDIL)::IRGC 18558-3	In65-bp
IRIS_313-10807	XI-3	Indonesia	RANDA KUNING::IRGC 18595-1	In65-bp
IRIS_313-10808	GJ-trp	Indonesia	RANTE::IRGC 18608-2	In65-bp
IRIS_313-10809	GJ-trp	Indonesia	SAMPANG KUNING::IRGC 18678-2	De65-bp
IRIS_313-10810	XI-3	Indonesia	SEGON BENGGALA::IRGC 18724-3	In65-bp
IRIS_313-10811	XI-adm	Indonesia	SEMPOR::IRGC 18761-2	In65-bp
IRIS_313-10812	XI-3	Indonesia	SERUNEN::IRGC 18789-3	In65-bp
IRIS_313-10813	XI-3	Indonesia	SIAM BARABAI::IRGC 18800-2	In65-bp
IRIS_313-10814	XI-3	Indonesia	SIBORAS::IRGC 18816-2	In65-bp
IRIS_313-10815	GJ-trp	Indonesia	SIDJANGGUK::IRGC 18826-2	In65-bp
IRIS_313-10816	GJ-trp	Indonesia	SIDJERO GUNDIL::IRGC 18829-2	In65-bp
IRIS_313-10817	GJ-trp	Indonesia	SLAMET::IRGC 18900-3	In65-bp
IRIS_313-10818	XI-3	Indonesia	TJEMPO PENDEK UNTUNG::IRGC 19055-2	In65-bp
IRIS_313-10819	XI-3	Indonesia	TJERE ENER::IRGC 19103-1	In65-bp
IRIS_313-10820	XI-3	Indonesia	TJERE MANGGA::IRGC 19116-2	In65-bp
IRIS_313-10821	XI-3	Indonesia	TJ PERAK::IRGC 19141-1	In65-bp
IRIS_313-10822	XI-3	Indonesia	UNGGAS::IRGC 19176-2	In65-bp
IRIS_313-10823	XI-3	Indonesia	UTRI DELI::IRGC 19182-1	In65-bp
IRIS_313-10824	XI-3	Indonesia	HOING CANTEL::IRGC 19282-2	In65-bp
IRIS_313-10825	XI-adm	Sierra Leone	KEMA 5::IRGC 19343-2	In65-bp
IRIS_313-10827	GJ-trp	Philippines	BINARITOS::IRGC 19391-1	In65-bp
IRIS_313-10828	GJ-trp	Philippines	IKOGAN::IRGC 19412-1	In65-bp
IRIS_313-10829	GJ-trp	Philippines	INAMBOG::IRGC 19415-1	In65-bp
IRIS_313-10830	GJ-trp	Philippines	INAPORAONAN::IRGC 19418-1	In65-bp
IRIS_313-10831	GJ-trp	Philippines	MALANDI 2::IRGC 19454-2	In65-bp
IRIS_313-10832	GJ-trp	Philippines	MALASAY::IRGC 19456-1	In65-bp
IRIS_313-10833	XI-2	India	EDAKKADAN 0-69-27::IRGC 19560-1	In65-bp
IRIS_313-10834	GJ-sbtrp	India	IARI 11387::IRGC 19573-1	In65-bp
IRIS_313-10835	XI-2	India	PERUNEL 0-69-18::IRGC 19581-1	In65-bp
IRIS_313-10836	XI-2	India	VELLA PERUVAZHA 0-68-12::IRGC 19588-1	In65-bp
IRIS_313-10837	GJ-tmp	Korea, Republic of	BACK KYUNG ZO::IRGC 19698-2	De65-bp
IRIS_313-10838	GJ-tmp	Korea, Republic of	SSAL BYEO::IRGC 19867-2	De65-bp
IRIS_313-10839	GJ-tmp	Korea, Republic of	TAE GU NA::IRGC 19875-2	De65-bp
IRIS_313-10840	GJ-tmp	Korea, Republic of	YE ZO::IRGC 19888-1	De65-bp
IRIS_313-10841	GJ-trp	Indonesia	KETAN NANGKA::IRGC 19961-2	In65-bp
IRIS_313-10842	XI-3	Indonesia	LUBUK LINGGAU::IRGC 20000-2	In65-bp
IRIS_313-10844	XI-3	Indonesia	INDO NO 7505::IRGC 20162-2	In65-bp
IRIS_313-10845	cA (Aus)	India	ARC 5756::IRGC 20220-2	In65-bp
IRIS_313-10847	XI-adm	India	ARC 6015::IRGC 20314-2	In65-bp
IRIS_313-10848	GJ-sbtrp	India	ARC 6188::IRGC 20370-1	In65-bp
IRIS_313-10849	cA (Aus)	India	ARC 7001::IRGC 20436-1	In65-bp
IRIS_313-10852	cA (Aus)	India	ARC 7336::IRGC 20606-1	In65-bp
IRIS_313-10853	GJ-adm	India	ARC 10028::IRGC 20656-2	In65-bp
IRIS_313-10854	cA (Aus)	India	ARC 10145::IRGC 20744-1	In65-bp
IRIS_313-10855	XI-2	India	ARC 10159::IRGC 20754-2	In65-bp
IRIS_313-10858	XI-adm	India	ARC 10894::IRGC 21122-1	In65-bp
IRIS_313-10859	XI-adm	India	ARC 10939::IRGC 21150-2	In65-bp
IRIS_313-10861	cA (Aus)	India	ARC 11276::IRGC 21278-1	In65-bp
IRIS_313-10862	GJ-adm	India	ARC 11281::IRGC 21283-1	In65-bp
IRIS_313-10863	XI-2	India	ARC 11322::IRGC 21315-2	In65-bp
IRIS_313-10865	GJ-sbtrp	India	ARC 11424::IRGC 21380-2	In65-bp
IRIS_313-10866	GJ-sbtrp	India	ARC 11478::IRGC 21418-1	In65-bp
IRIS_313-10867	GJ-sbtrp	India	ARC 11538::IRGC 21463-1	In65-bp
IRIS_313-10869	cA (Aus)	India	ARC 11751::IRGC 21614-1	In65-bp
IRIS_313-10870	GJ-sbtrp	India	ARC 11768::IRGC 21630-1	In65-bp
IRIS_313-10871	cA (Aus)	India	ARC 11777::IRGC 21639-1	In65-bp
IRIS_313-10872	GJ-adm	India	ARC 11802::IRGC 21662-2	In65-bp
IRIS_313-10873	cA (Aus)	India	ARC 11822::IRGC 21677-1	In65-bp
IRIS_313-10875	cA (Aus)	India	ARC 12021::IRGC 21837-1	In65-bp
IRIS_313-10876	cA (Aus)	India	ARC 12067::IRGC 21881-1	In65-bp
IRIS_313-10877	cA (Aus)	India	ARC 12079::IRGC 21888-1	De65-bp
IRIS_313-10878	cA (Aus)	India	ARC 12101::IRGC 21907-1	De65-bp
IRIS_313-10880	XI-2	India	ARC 12180::IRGC 21965-2	In65-bp
IRIS_313-10882	cA (Aus)	India	ARC 12433::IRGC 22064-1	In65-bp
IRIS_313-10884	GJ-sbtrp	India	ARC 12493::IRGC 22098-1	In65-bp
IRIS_313-10885	XI-adm	India	ARC 12559::IRGC 22148-2	In65-bp
IRIS_313-10886	GJ-sbtrp	India	ARC 12655::IRGC 22226-2	In65-bp
IRIS_313-10887	XI-adm	India	ARC 12690::IRGC 22257-1	In65-bp
IRIS_313-10888	GJ-sbtrp	India	ARC 12726::IRGC 22288-2	In65-bp
IRIS_313-10889	GJ-sbtrp	India	ARC 12730::IRGC 22291-1	In65-bp
IRIS_313-10890	GJ-sbtrp	India	ARC 12861::IRGC 22395-1	In65-bp
IRIS_313-10891	cA (Aus)	India	ARC 12867::IRGC 22401-1	In65-bp
IRIS_313-10892	cA (Aus)	India	ARC 12920::IRGC 22450-1	In65-bp
IRIS_313-10893	GJ-sbtrp	India	ARC 13156::IRGC 22514-1	In65-bp
IRIS_313-10895	GJ-sbtrp	India	ARC 13257::IRGC 22608-1	In65-bp
IRIS_313-10897	XI-3	India	ARC 13373::IRGC 22691-1	In65-bp
IRIS_313-10898	XI-3	Cambodia	ANG KANG K P::IRGC 22716-2	In65-bp
IRIS_313-10899	XI-3	Cambodia	DAMNOEUB KHSE SAUT::IRGC 22819-2	De65-bp
IRIS_313-10900	XI-3	Cambodia	DAMNOEUB POR HING::IRGC 22841-2	De65-bp
IRIS_313-10901	XI-3	Cambodia	DAMNOEUB THPOIL HING::IRGC 22856-2	In65-bp
IRIS_313-10902	XI-3	Cambodia	KAMPING POUY::IRGC 22876-2	In65-bp
IRIS_313-10903	XI-3	Cambodia	KHSAY VENG::IRGC 22915-3	De65-bp
IRIS_313-10904	XI-3	Cambodia	KREM KRAHAM::IRGC 22981-2	De65-bp
IRIS_313-10905	XI-3	Cambodia	KUOL DAUN THNONG::IRGC 22986-1	In65-bp
IRIS_313-10906	XI-3	Cambodia	LUA NEP 4416::IRGC 23006-1	In65-bp
IRIS_313-10907	XI-3	Cambodia	MARECH S V R::IRGC 23011-2	De65-bp
IRIS_313-10908	XI-3	Cambodia	MOROM::IRGC 23016-2	In65-bp
IRIS_313-10909	XI-3	Cambodia	NEANG CHAN::IRGC 23034-3	In65-bp
IRIS_313-10910	XI-3	Cambodia	NEANG MAC::IRGC 23071-3	In65-bp
IRIS_313-10911	XI-3	Cambodia	NEANG NARY::IRGC 23084-1	In65-bp
IRIS_313-10912	XI-3	Cambodia	NEANG SAATH K 45::IRGC 23109-2	In65-bp
IRIS_313-10913	XI-3	Cambodia	PHAT PRORMOL::IRGC 23143-1	In65-bp
IRIS_313-10915	XI-3	Cambodia	PHCAR SLA KI::IRGC 23169-2	In65-bp
IRIS_313-10916	GJ-tmp	Cambodia	SRAU SLAP::IRGC 23267-2	De65-bp
IRIS_313-10917	XI-adm	Philippines	T Q QI HAYUQBABA::IRGC 23318-1	In65-bp
IRIS_313-10918	GJ-trp	Philippines	T Q QI QINYUHAYUHA::IRGC 23342-3	In65-bp
IRIS_313-10919	GJ-trp	Philippines	PINIDWA QAN QIPUGO PINGKITAN::IRGC 23359-1	In65-bp
IRIS_313-10921	XI-adm	Lao People's Democratic Republic	KHAO PHAE HOM::IRGC 23518-2	De65-bp
IRIS_313-10923	GJ-sbtrp	Thailand	CHABLI CHABOL GLANG::IRGC 23706-1	In65-bp
IRIS_313-10924	XI-adm	Nepal	ATH HAGARI JARAHAN PADDY::IRGC 23796-1	In65-bp
IRIS_313-10925	cA (Aus)	Nepal	KAMULI::IRGC 23928-1	De65-bp
IRIS_313-10927	cA (Aus)	Nepal	SUGA PANKHA::IRGC 24054-1	In65-bp
IRIS_313-10928	XI-3	Thailand	KHAO' SIM::IRGC 24094-1	De65-bp
IRIS_313-10929	XI-2	India	KOLONGI BAO::IRGC 24135-2	In65-bp
IRIS_313-10930	cA (Aus)	Bangladesh	PANKHIRAJ::IRGC 24139-1	In65-bp
IRIS_313-10931	GJ-trp	Philippines	PAKWALAN::IRGC 24156-1	In65-bp
IRIS_313-10932	XI-1A	China	CHINA 1039 MUTANT (DWARF)::IRGC 24168-2	In65-bp
IRIS_313-10934	XI-3	Thailand	PAH PIANG::IRGC 24452-2	In65-bp
IRIS_313-10935	XI-3	Indonesia	BRONDOL PUTIH::IRGC 24541-1	In65-bp
IRIS_313-10936	GJ-trp	Indonesia	KETAN GUNDIL::IRGC 24568-1	De65-bp
IRIS_313-10937	XI-3	Indonesia	PULUT WAJIT::IRGC 24624-3	In65-bp
IRIS_313-10938	XI-3	Indonesia	SIGUPAI::IRGC 24642-2	De65-bp
IRIS_313-10940	XI-3	Indonesia	SITANDANG::IRGC 24681-1	In65-bp
IRIS_313-10941	XI-adm	Indonesia	SINTHA::IRGC 24687-1	In65-bp
IRIS_313-10942	XI-3	Indonesia	BANDANG BUNGKUAKLAN::IRGC 24697-2	In65-bp
IRIS_313-10943	XI-3	Indonesia	PADI BENOT::IRGC 24757-2	In65-bp
IRIS_313-10944	XI-3	Indonesia	SIPULUT SUBANG::IRGC 24824-2	In65-bp
IRIS_313-10945	GJ-trp	Indonesia	BULAK::IRGC 24884-1	In65-bp
IRIS_313-10946	GJ-trp	Indonesia	MANGGE::IRGC 25019-1	In65-bp
IRIS_313-10947	XI-3	Indonesia	NANE::IRGC 25035-1	In65-bp
IRIS_313-10949	GJ-trp	Indonesia	TEKALAK::IRGC 25154-1	In65-bp
IRIS_313-10950	GJ-trp	Indonesia	ASE PULU BOLONG::IRGC 25171-1	In65-bp
IRIS_313-10951	XI-3	Indonesia	JENDA ABANG::IRGC 25413-2	In65-bp
IRIS_313-10952	GJ-trp	Indonesia	KILANG MEDU::IRGC 25442-1	In65-bp
IRIS_313-10953	GJ-trp	Indonesia	PADI ABUNG KUNING::IRGC 25469-1	In65-bp
IRIS_313-10954	XI-3	Indonesia	PADI GRUNDUL 1::IRGC 25493-1	In65-bp
IRIS_313-10955	XI-3	Indonesia	PADI PUYUH::IRGC 25532-1	De65-bp
IRIS_313-10956	GJ-trp	Indonesia	PUTUS TOLO::IRGC 25636-2	-
IRIS_313-10957	GJ-trp	Indonesia	RANGKAI KEPEL::IRGC 25640-1	In65-bp
IRIS_313-10958	GJ-trp	Indonesia	RENIK BELITI::IRGC 25648-1	In65-bp
IRIS_313-10959	GJ-trp	Indonesia	SITABO TABO::IRGC 25798-1	In65-bp
IRIS_313-10960	GJ-trp	Indonesia	SUNGKAI::IRGC 25812-1	In65-bp
IRIS_313-10961	XI-3	Indonesia	TARING PELUNDUK::IRGC 25821-2	In65-bp
IRIS_313-10962	XI-3	Indonesia	TERUNG DAUN::IRGC 25823-2	In65-bp
IRIS_313-10963	cA (Aus)	Bangladesh	KATAKCHIKON::IRGC 25880-1	In65-bp
IRIS_313-10964	cA (Aus)	Bangladesh	SADUMONI::IRGC 25919-1	In65-bp
IRIS_313-10965	cA (Aus)	Bangladesh	TILOKCHAN (SONABETHI)::IRGC 25927-1	De65-bp
IRIS_313-10966	XI-adm	Brazil	HURANG ARISO LUTA::IRGC 26055-1	De65-bp
IRIS_313-10967	GJ-tmp	Brazil	IAS 22-8 PALMAR::IRGC 26058-1	In65-bp
IRIS_313-10968	XI-1A	Brazil	IH PEN SHIM MING::IRGC 26067-1	In65-bp
IRIS_313-10969	cA (Aus)	Brazil	INDIA DULAR (NO ORDEM 7)::IRGC 26070-1	De65-bp
IRIS_313-10970	XI-3	Viet Nam	NANG SAU DO::IRGC 26243-1	In65-bp
IRIS_313-10971	XI-2	Bangladesh	BADAL::IRGC 26290-2	-
IRIS_313-10972	XI-2	Bangladesh	DUDA MONOR::IRGC 26335-2	In65-bp
IRIS_313-10973	XI-2	Bangladesh	KALA DIGHA::IRGC 26367-2	In65-bp
IRIS_313-10974	XI-2	Bangladesh	KAMRANGA::IRGC 26373-2	In65-bp
IRIS_313-10975	XI-2	Bangladesh	KOLA MUCHI::IRGC 26384-2	In65-bp
IRIS_313-10976	cA (Aus)	Bangladesh	LAKHSMI DIGHA::IRGC 26390-2	In65-bp
IRIS_313-10977	XI-2	Bangladesh	MATI CHAL::IRGC 26399-2	De65-bp
IRIS_313-10978	XI-adm	Bangladesh	PANI TORONG::IRGC 26411-1	In65-bp
IRIS_313-10979	cA (Aus)	Bangladesh	BORA DIGA::IRGC 26439-1	In65-bp
IRIS_313-10981	cA (Aus)	Bangladesh	JHUL DIGA::IRGC 26478-1	In65-bp
IRIS_313-10982	XI-2	Bangladesh	LUDI GOCHYA::IRGC 26504-2	In65-bp
IRIS_313-10983	XI-adm	Bangladesh	BOROJYOT::IRGC 26578-2	In65-bp
IRIS_313-10984	XI-2	Bangladesh	DUDHSAR::IRGC 26609-2	In65-bp
IRIS_313-10985	XI-2	Bangladesh	GOBOL SAIL (BALAM)::IRGC 26624-2	In65-bp
IRIS_313-10986	XI-2	Bangladesh	HALDI JAON::IRGC 26638-2	In65-bp
IRIS_313-10987	cA (Aus)	Bangladesh	SUNGA WALA::IRGC 26802-2	In65-bp
IRIS_313-10988	XI-adm	India	CO 36::IRGC 26847-2	In65-bp
IRIS_313-10989	XI-2	India	GUTTI AKKULLU::IRGC 26850-2	In65-bp
IRIS_313-10990	XI-adm	Philippines	BALIBUD::IRGC 26871-1	De65-bp
IRIS_313-10992	GJ-trp	Philippines	PILIT TAPUL::IRGC 26887-1	In65-bp
IRIS_313-10993	GJ-trp	Philippines	LANNAB::IRGC 26936-2	In65-bp
IRIS_313-10994	GJ-trp	Philippines	PANGETAN::IRGC 26942-3	In65-bp
IRIS_313-10995	XI-3	Indonesia	ASE BAKKA LOMPO::IRGC 26988-2	In65-bp
IRIS_313-10996	XI-adm	Indonesia	BAKASI::IRGC 27074-1	In65-bp
IRIS_313-10997	XI-3	Indonesia	CEMPO MANGGAR::IRGC 27107-1	In65-bp
IRIS_313-10998	XI-adm	Indonesia	KETAN RASO::IRGC 27154-1	In65-bp
IRIS_313-10999	GJ-trp	Indonesia	LANDEO::IRGC 27164-1	In65-bp
IRIS_313-11000	XI-3	Indonesia	MAIRUL::IRGC 27170-1	In65-bp
IRIS_313-11001	GJ-trp	Indonesia	PAEDAI SOBUDI::IRGC 27222-1	In65-bp
IRIS_313-11003	GJ-trp	Indonesia	PAE MEETO::IRGC 27254-1	In65-bp
IRIS_313-11004	GJ-trp	Indonesia	PAE SANGGULA::IRGC 27297-1	In65-bp
IRIS_313-11005	GJ-trp	Indonesia	PULU LOTONG::IRGC 27380-2	In65-bp
IRIS_313-11007	GJ-trp	Indonesia	PULUT BONGO::IRGC 27397-2	In65-bp
IRIS_313-11008	GJ-trp	Indonesia	PULUT CENRANA::IRGC 27400-2	In65-bp
IRIS_313-11009	GJ-trp	Indonesia	PULUT HALAPA::IRGC 27403-1	In65-bp
IRIS_313-11010	XI-3	Indonesia	PULUT PUTIH::IRGC 27426-1	In65-bp
IRIS_313-11011	XI-adm	Indonesia	SUNAR::IRGC 27470-1	In65-bp
IRIS_313-11013	cA (Aus)	Bangladesh	BOTESWAR 2::IRGC 27536-1	In65-bp
IRIS_313-11014	cA (Aus)	Bangladesh	CHAKILA::IRGC 27540-1	In65-bp
IRIS_313-11015	cA (Aus)	Bangladesh	HANPA::IRGC 27547-2	In65-bp
IRIS_313-11016	cA (Aus)	Bangladesh	KACHILON::IRGC 27555-1	In65-bp
IRIS_313-11017	cA (Aus)	Bangladesh	LOROI::IRGC 27567-1	In65-bp
IRIS_313-11018	cA (Aus)	Bangladesh	MADISA::IRGC 27568-1	In65-bp
IRIS_313-11019	cA (Aus)	Bangladesh	PORANG::IRGC 27577-1	In65-bp
IRIS_313-11020	cA (Aus)	Pakistan	BAMLA SUFFAID 320::IRGC 27776-1	De65-bp
IRIS_313-11024	cA (Aus)	Pakistan	BEGMI 135::IRGC 27845-1	De65-bp
IRIS_313-11025	cA (Aus)	Pakistan	DHAN 263::IRGC 27926-2	In65-bp
IRIS_313-11027	cA (Aus)	Pakistan	JHONA 101::IRGC 27976-1	De65-bp
IRIS_313-11028	cA (Aus)	Pakistan	MOTIA::IRGC 28036-1	In65-bp
IRIS_313-11029	cA (Aus)	Pakistan	MUSHKAN 340 A::IRGC 28073-1	In65-bp
IRIS_313-11031	cA (Aus)	Pakistan	NAWAN SATHRA BAGAR 344::IRGC 28079-1	In65-bp
IRIS_313-11034	cA (Aus)	Pakistan	SANTHI 206::IRGC 28215-1	In65-bp
IRIS_313-11036	cA (Aus)	Pakistan	34::IRGC 28371-2	De65-bp
IRIS_313-11037	cA (Aus)	Pakistan	421::IRGC 28458-1	In65-bp
IRIS_313-11038	XI-1A	China	AI NAN TSAO 39::IRGC 28461-2	In65-bp
IRIS_313-11039	XI-1A	China	KWANG LU AI 4::IRGC 28480-2	In65-bp
IRIS_313-11040	XI-adm	India	KAVIVARI SAMBA::IRGC 28597-2	In65-bp
IRIS_313-11041	XI-2	India	POONGAR::IRGC 28611-1	In65-bp
IRIS_313-11042	XI-adm	India	VELLAIKOTTAI::IRGC 28618-1	In65-bp
IRIS_313-11043	XI-3	Malaysia	BENGKA KERSEK::IRGC 28666-1	In65-bp
IRIS_313-11044	GJ-trp	Malaysia	BUKU::IRGC 28683-2	In65-bp
IRIS_313-11045	GJ-trp	Malaysia	ENGKABANG::IRGC 28694-2	In65-bp
IRIS_313-11046	GJ-trp	Malaysia	LALANGIT::IRGC 28715-1	In65-bp
IRIS_313-11047	cA (Aus)	Bangladesh	AUS 84::IRGC 28947-2	In65-bp
IRIS_313-11048	cA (Aus)	Bangladesh	AUS 171::IRGC 29004-1	In65-bp
IRIS_313-11049	cA (Aus)	Bangladesh	AUS 219::IRGC 29031-1	In65-bp
IRIS_313-11050	cA (Aus)	Bangladesh	AUS 233::IRGC 29036-1	In65-bp
IRIS_313-11051	cA (Aus)	Bangladesh	AUS 242::IRGC 29040-1	In65-bp
IRIS_313-11052	cA (Aus)	Bangladesh	AUS 278::IRGC 29068-1	In65-bp
IRIS_313-11053	cA (Aus)	Bangladesh	AUS 282::IRGC 29072-1	In65-bp
IRIS_313-11054	cA (Aus)	Bangladesh	AUS 295::IRGC 29083-1	In65-bp
IRIS_313-11055	cA (Aus)	Bangladesh	AUS 299::IRGC 29087-1	In65-bp
IRIS_313-11056	cA (Aus)	Bangladesh	AUS 301::IRGC 29089-1	In65-bp
IRIS_313-11057	cA (Aus)	Bangladesh	AUS 308::IRGC 29096-1	In65-bp
IRIS_313-11058	cA (Aus)	Bangladesh	AUS 329::IRGC 29116-1	In65-bp
IRIS_313-11059	cA (Aus)	Bangladesh	AUS 344::IRGC 29131-1	In65-bp
IRIS_313-11060	cA (Aus)	Bangladesh	AUS 359::IRGC 29146-2	De65-bp
IRIS_313-11061	cA (Aus)	Bangladesh	AUS 449::IRGC 29230-1	De65-bp
IRIS_313-11063	cA (Aus)	Bangladesh	BORO 70-2::IRGC 29283-3	In65-bp
IRIS_313-11064	cA (Aus)	Bangladesh	BORO 275::IRGC 29294-2	In65-bp
IRIS_313-11065	cA (Aus)	Bangladesh	BORO 394::IRGC 29297-2	In65-bp
IRIS_313-11067	cA (Aus)	Bangladesh	KALIBORO 600::IRGC 29367-1	In65-bp
IRIS_313-11072	XI-3	Lao People's Democratic Republic	CHAO LEP NOK::IRGC 29451-2	De65-bp
IRIS_313-11073	GJ-sbtrp	Lao People's Democratic Republic	KHAO DAM::IRGC 29481-3	In65-bp
IRIS_313-11074	XI-3	Lao People's Democratic Republic	KHAO MAK KHAM::IRGC 29533-1	De65-bp
IRIS_313-11075	GJ-adm	Lao People's Democratic Republic	KHAO NAM YEN::IRGC 29546-2	De65-bp
IRIS_313-11076	XI-3	Lao People's Democratic Republic	LAI NOK KHA::IRGC 29604-2	De65-bp
IRIS_313-11077	GJ-sbtrp	Lao People's Democratic Republic	LAI HANG HMA::IRGC 29608-2	In65-bp
IRIS_313-11078	XI-adm	Lao People's Democratic Republic	NON HAI::IRGC 29636-2	In65-bp
IRIS_313-11079	XI-3	Lao People's Democratic Republic	PHAN PHAE::IRGC 29652-2	In65-bp
IRIS_313-11080	XI-3	Lao People's Democratic Republic	PHAE MEUN LAN::IRGC 29660-1	De65-bp
IRIS_313-11081	XI-3	Lao People's Democratic Republic	THAO LOUANG::IRGC 29688-2	In65-bp
IRIS_313-11082	XI-3	Lao People's Democratic Republic	EA DAM HANG DOK::IRGC 29698-2	De65-bp
IRIS_313-11083	XI-3	Lao People's Democratic Republic	EA TIA::IRGC 29713-2	De65-bp
IRIS_313-11084	XI-3	Cambodia	KABIN::IRGC 29752-1	In65-bp
IRIS_313-11085	XI-adm	Lao People's Democratic Republic	KHAO HAE::IRGC 29773-3	De65-bp
IRIS_313-11086	XI-3	Lao People's Democratic Republic	KHAO THAMA::IRGC 29838-2	De65-bp
IRIS_313-11087	XI-3	Cambodia	PONG SANG A::IRGC 29881-2	De65-bp
IRIS_313-11089	XI-3	Cambodia	SRAU THMOR::IRGC 29904-1	In65-bp
IRIS_313-11091	XI-adm	Lao People's Democratic Republic	KHAO NON::IRGC 30051-1	De65-bp
IRIS_313-11093	GJ-sbtrp	Lao People's Democratic Republic	KHAO TAM::IRGC 30085-2	In65-bp
IRIS_313-11094	GJ-sbtrp	Lao People's Democratic Republic	MAK BOUAP::IRGC 30106-3	In65-bp
IRIS_313-11095	XI-3	Lao People's Democratic Republic	MAK EA NAM::IRGC 30131-2	De65-bp
IRIS_313-11097	XI-adm	Philippines	KALAGNON::IRGC 30335-1	De65-bp
IRIS_313-11098	XI-3	Sierra Leone	KOLUBA::IRGC 30463-3	In65-bp
IRIS_313-11099	XI-2	Sierra Leone	PECALO::IRGC 30595-2	In65-bp
IRIS_313-11100	GJ-trp	Liberia	MAMON::IRGC 30792-1	In65-bp
IRIS_313-11101	XI-adm	Liberia	Y 115::IRGC 30856-2	In65-bp
IRIS_313-11102	GJ-trp	Liberia	D 1-39::IRGC 30868-1	In65-bp
IRIS_313-11103	GJ-trp	Liberia	D 1-147::IRGC 30894-2	In65-bp
IRIS_313-11104	GJ-trp	Liberia	D 3-102::IRGC 30972-1	In65-bp
IRIS_313-11109	GJ-trp	Liberia	B 106::IRGC 31352-1	In65-bp
IRIS_313-11110	XI-2	Sri Lanka	SAYAM::IRGC 31538-2	In65-bp
IRIS_313-11111	cA (Aus)	Bangladesh	SAITA::IRGC 31618-1	De65-bp
IRIS_313-11112	cA (Aus)	Bangladesh	HIJOL DIGA::IRGC 31655-1	In65-bp
IRIS_313-11113	XI-2	Bangladesh	KAL SHULI::IRGC 31665-2	De65-bp
IRIS_313-11114	XI-2	Bangladesh	BIRUI SAIL::IRGC 31745-2	In65-bp
IRIS_313-11116	cA (Aus)	Bangladesh	KORTIK KAIKA::IRGC 31841-1	In65-bp
IRIS_313-11117	GJ-trp	Indonesia	KAYELI KUNING::IRGC 31974-1	In65-bp
IRIS_313-11118	XI-3	Viet Nam	SOC NAU (BIEN THE)::IRGC 32074-3	In65-bp
IRIS_313-11120	XI-2	Bhutan	GURULEY::IRGC 32441-1	In65-bp
IRIS_313-11121	GJ-trp	Liberia	GBRA::IRGC 32474-2	In65-bp
IRIS_313-11123	cA (Aus)	Bangladesh	BAZAIL 975::IRGC 32816-2	In65-bp
IRIS_313-11126	XI-adm	Myanmar	ANBAW::IRGC 32932-2	In65-bp
IRIS_313-11127	GJ-sbtrp	Myanmar	BUBAW::IRGC 32989-2	In65-bp
IRIS_313-11128	XI-adm	Myanmar	GOKAUNG::IRGC 33079-2	In65-bp
IRIS_313-11129	XI-adm	Myanmar	HAORU::IRGC 33090-2	De65-bp
IRIS_313-11130	XI-adm	Myanmar	HTAWPATT::IRGC 33125-2	In65-bp
IRIS_313-11131	XI-adm	Myanmar	KALAI::IRGC 33151-2	-
IRIS_313-11132	XI-adm	Myanmar	KALALAN::IRGC 33154-2	In65-bp
IRIS_313-11133	XI-3	Myanmar	LWANKHAN::IRGC 33330-1	De65-bp
IRIS_313-11134	XI-adm	Myanmar	MANSAT 3::IRGC 33341-3	In65-bp
IRIS_313-11135	XI-3	Myanmar	MAUNG NYO::IRGC 33351-2	In65-bp
IRIS_313-11137	XI-adm	Myanmar	NGALONGYI::IRGC 33479-2	In65-bp
IRIS_313-11138	XI-3	Myanmar	NGASEIN THEEDAT (C 30)::IRGC 33504-2	In65-bp
IRIS_313-11139	XI-adm	Myanmar	NWACHI MANINE::IRGC 33531-2	In65-bp
IRIS_313-11140	XI-3	Myanmar	PADAN::IRGC 33544-2	-
IRIS_313-11141	XI-adm	Myanmar	SHWENI::IRGC 33686-2	In65-bp
IRIS_313-11142	XI-3	Myanmar	SHWEPULAY::IRGC 33696-2	In65-bp
IRIS_313-11143	XI-adm	Myanmar	TANBAUNG::IRGC 33732-2	In65-bp
IRIS_313-11144	XI-adm	Myanmar	TAUNGDI::IRGC 33746-2	De65-bp
IRIS_313-11145	XI-3	Myanmar	THAKADE THEEDAT::IRGC 33772-2	In65-bp
IRIS_313-11146	XI-adm	Myanmar	THEEDAT NGASEIN::IRGC 33779-2	In65-bp
IRIS_313-11147	XI-adm	Myanmar	TYB 11::IRGC 33821-2	In65-bp
IRIS_313-11148	XI-3	Myanmar	YEBAW::IRGC 33875-2	In65-bp
IRIS_313-11149	XI-3	Myanmar	YODAYA::IRGC 33901-2	De65-bp
IRIS_313-11150	XI-3	Myanmar	ZEINGYI::IRGC 33923-2	In65-bp
IRIS_313-11151	XI-3	Myanmar	E 21::IRGC 33929-2	In65-bp
IRIS_313-11152	XI-1A	India	AC 74::IRGC 33967-1	In65-bp
IRIS_313-11153	GJ-tmp	India	CT 45::IRGC 34027-2	In65-bp
IRIS_313-11154	cA (Aus)	Bangladesh	DHARIAL::IRGC 34034-1	In65-bp
IRIS_313-11155	GJ-tmp	India	K 113::IRGC 34107-1	De65-bp
IRIS_313-11156	GJ-adm	India	KHUDWANI ACC 202::IRGC 34154-1	In65-bp
IRIS_313-11157	XI-1A	Taiwan, China	T KAUG PAO::IRGC 34182-1	In65-bp
IRIS_313-11158	XI-1A	China	NAN ERH AI 5::IRGC 34255-1	In65-bp
IRIS_313-11160	XI-3	Liberia	B 38::IRGC 34409-1	De65-bp
IRIS_313-11161	GJ-trp	Liberia	SADU::IRGC 34514-2	In65-bp
IRIS_313-11163	cA (Aus)	Bangladesh	NATEL BORO::IRGC 34749-1	In65-bp
IRIS_313-11164	cA (Aus)	India	BAK TULSI::IRGC 34831-1	De65-bp
IRIS_313-11165	cA (Aus)	India	BENA JHUPI::IRGC 34850-2	In65-bp
IRIS_313-11166	cA (Aus)	India	BHUT MURI::IRGC 34861-1	In65-bp
IRIS_313-11167	XI-2	India	DUBRAJ::IRGC 34904-1	In65-bp
IRIS_313-11169	cA (Aus)	India	KANAI BASHI::IRGC 34967-1	In65-bp
IRIS_313-11170	cA (Aus)	India	LAL TAURA::IRGC 35017-1	In65-bp
IRIS_313-11171	cA (Aus)	India	M 142::IRGC 35054-1	In65-bp
IRIS_313-11172	cA (Aus)	India	RANI BHOG::IRGC 35109-1	In65-bp
IRIS_313-11173	cA (Aus)	India	SADA AUS::IRGC 35117-1	In65-bp
IRIS_313-11174	cA (Aus)	India	SLO 19::IRGC 35157-1	De65-bp
IRIS_313-11175	cA (Aus)	India	SONA AUS::IRGC 35160-1	De65-bp
IRIS_313-11176	XI-adm	India	SXC 216::IRGC 35175-1	In65-bp
IRIS_313-11177	XI-adm	Indonesia	DELI POCONG::IRGC 35265-1	In65-bp
IRIS_313-11178	XI-3	Indonesia	RUJAK DANAN::IRGC 35446-2	De65-bp
IRIS_313-11179	XI-3	Indonesia	SI OMPAN LAMA::IRGC 35481-1	In65-bp
IRIS_313-11180	XI-3	Indonesia	SIPULUIK ARANG::IRGC 35488-2	De65-bp
IRIS_313-11181	XI-3	Indonesia	TAMBA PERAK::IRGC 35534-2	De65-bp
IRIS_313-11182	XI-3	Indonesia	CEMPO CINA::IRGC 35581-2	In65-bp
IRIS_313-11191	cA (Aus)	Sri Lanka	RANRUWAN::IRGC 36360-1	In65-bp
IRIS_313-11192	XI-3	Thailand	BKN 7130-1017-2::IRGC 36531-2	De65-bp
IRIS_313-11193	XI-3	Thailand	GAHB AWY 2-1::IRGC 36549-2	In65-bp
IRIS_313-11194	XI-3	Thailand	KHAO PAH 8-5-38::IRGC 36587-3	De65-bp
IRIS_313-11196	XI-3	Philippines	DICULA::IRGC 36729-2	De65-bp
IRIS_313-11197	XI-adm	India	K 17-9-1-1::IRGC 36778-1	In65-bp
IRIS_313-11198	GJ-tmp	India	K 78-13::IRGC 36794-2	De65-bp
IRIS_313-11199	XI-adm	India	SYNTHETIC SATIVA::IRGC 36842-2	In65-bp
IRIS_313-11200	XI-1B	India	BR 52-87-1::IRGC 36849-2	In65-bp
IRIS_313-11201	GJ-tmp	China	CHING HSI 15::IRGC 36852-1	De65-bp
IRIS_313-11202	GJ-tmp	China	4583::IRGC 36894-2	De65-bp
IRIS_313-11205	XI-2	Bangladesh	KAZALSAIL::IRGC 37161-2	In65-bp
IRIS_313-11206	XI-adm	Bangladesh	KUMRI::IRGC 37182-2	In65-bp
IRIS_313-11208	XI-adm	Bangladesh	PARIJAT::IRGC 37272-2	De65-bp
IRIS_313-11209	XI-2	Bangladesh	VADAI::IRGC 37341-3	In65-bp
IRIS_313-11211	XI-2	Bangladesh	KADAMSAIL::IRGC 37468-2	In65-bp
IRIS_313-11212	XI-2	Bangladesh	KALOBONA::IRGC 37478-2	In65-bp
IRIS_313-11213	cA (Aus)	Bangladesh	NARIKEL BADI::IRGC 37550-1	In65-bp
IRIS_313-11214	cA (Aus)	Bangladesh	SHITTA AMAN::IRGC 37596-1	In65-bp
IRIS_313-11216	cA (Aus)	Bangladesh	KHAMA 1183::IRGC 37685-2	In65-bp
IRIS_313-11219	XI-2	Bangladesh	BLACK 28-564::IRGC 37815-2	In65-bp
IRIS_313-11221	XI-2	Bangladesh	CYLINDRICAL 30-605::IRGC 37845-2	In65-bp
IRIS_313-11222	XI-2	Bangladesh	DUDHSWAR 15-157::IRGC 37967-2	In65-bp
IRIS_313-11224	XI-2	Bangladesh	PATNAI 31-679::IRGC 38149-2	In65-bp
IRIS_313-11225	XI-adm	Bangladesh	SADAJIRA (DEEP STRAW) 16-194::IRGC 38251-2	De65-bp
IRIS_313-11226	XI-2	Bangladesh	SADAJIRA 19-258::IRGC 38293-2	In65-bp
IRIS_313-11227	XI-2	Bangladesh	SADAJIRA 19-317::IRGC 38344-2	De65-bp
IRIS_313-11228	XI-2	Bangladesh	SADAJIRA 19-339::IRGC 38361-2	In65-bp
IRIS_313-11229	XI-2	Bangladesh	STRAW 23-428::IRGC 38416-2	In65-bp
IRIS_313-11230	XI-2	Bangladesh	STRAW 23-438::IRGC 38426-2	De65-bp
IRIS_313-11231	XI-2	Bangladesh	STRAW 23-471::IRGC 38456-3	In65-bp
IRIS_313-11232	cA (Aus)	India	R 146::IRGC 38606-1	In65-bp
IRIS_313-11234	XI-adm	Philippines	LIGUNGTUNG::IRGC 38786-1	In65-bp
IRIS_313-11235	XI-adm	Philippines	PINILING DANIEL::IRGC 38828-2	In65-bp
IRIS_313-11236	XI-3	Nigeria	LIONG ORN::IRGC 38875-2	De65-bp
IRIS_313-11237	XI-1B	Taiwan, China	TAICHUNG SEN YU 214::IRGC 38899-1	De65-bp
IRIS_313-11238	GJ-trp	Brazil	IAC 1132::IRGC 39052-1	In65-bp
IRIS_313-11239	XI-adm	Indonesia	B 737 G-KN-23-1::IRGC 39203-2	In65-bp
IRIS_313-11240	XI-adm	India	CR 157-392-4::IRGC 39247-2	In65-bp
IRIS_313-11241	XI-2	Bangladesh	BR 116-3B-53::IRGC 39559-2	In65-bp
IRIS_313-11242	XI-2	India	OR 117-8::IRGC 39680-2	In65-bp
IRIS_313-11244	XI-adm	India	W 1014-162::IRGC 39871-1	In65-bp
IRIS_313-11245	XI-adm	India	RP 20-12::IRGC 40031-2	In65-bp
IRIS_313-11246	GJ-tmp	Japan	7516-14::IRGC 40090-3	De65-bp
IRIS_313-11247	XI-adm	India	RP 1153-20-14::IRGC 40131-2	In65-bp
IRIS_313-11248	GJ-trp	Thailand	NIAW KHAMIN::IRGC 40222-1	In65-bp
IRIS_313-11249	XI-adm	Philippines	IR 4535-PP 23-6-8-1::IRGC 40402-2	In65-bp
IRIS_313-11250	XI-1B	Philippines	IR 9560-2-6-3::IRGC 40451-1	In65-bp
IRIS_313-11251	XI-1B	Philippines	IR 4500-5-1-1::IRGC 40552-2	In65-bp
IRIS_313-11252	XI-adm	India	ADR 52::IRGC 40638-2	In65-bp
IRIS_313-11253	XI-adm	Surinam	SML CAMPONI::IRGC 40642-1	In65-bp
IRIS_313-11255	XI-adm	India	ARC 7056::IRGC 40914-1	In65-bp
IRIS_313-11256	XI-adm	India	ARC 12411::IRGC 41047-2	In65-bp
IRIS_313-11257	XI-adm	India	ARC 12757::IRGC 41095-2	In65-bp
IRIS_313-11260	XI-adm	India	ARC 13591::IRGC 41177-2	In65-bp
IRIS_313-11261	XI-adm	India	ARC 13785::IRGC 41218-2	In65-bp
IRIS_313-11262	XI-adm	India	ARC 13888::IRGC 41288-2	In65-bp
IRIS_313-11263	XI-adm	India	ARC 13919::IRGC 41313-2	In65-bp
IRIS_313-11264	XI-adm	India	ARC 13934::IRGC 41325-2	In65-bp
IRIS_313-11265	cA (Aus)	India	ARC 14150::IRGC 41435-2	In65-bp
IRIS_313-11266	XI-adm	India	ARC 14347::IRGC 41517-2	In65-bp
IRIS_313-11267	XI-2	India	ARC 14358::IRGC 41523-2	In65-bp
IRIS_313-11269	XI-adm	India	ARC 14632::IRGC 41650-2	In65-bp
IRIS_313-11271	XI-2	India	ARC 14737::IRGC 41729-2	In65-bp
IRIS_313-11272	cA (Aus)	India	ARC 14756::IRGC 41736-1	In65-bp
IRIS_313-11273	XI-adm	India	ARC 14860::IRGC 41793-2	In65-bp
IRIS_313-11274	cA (Aus)	India	ARC 14901::IRGC 41811-1	In65-bp
IRIS_313-11275	XI-adm	India	ARC 14975::IRGC 41848-1	In65-bp
IRIS_313-11277	cA (Aus)	India	ARC 15129::IRGC 41938-1	In65-bp
IRIS_313-11278	XI-adm	India	ARC 15319::IRGC 42007-1	In65-bp
IRIS_313-11279	XI-adm	India	ARC 15455::IRGC 42040-2	In65-bp
IRIS_313-11280	XI-adm	India	ARC 15486::IRGC 42055-3	De65-bp
IRIS_313-11281	XI-1A	India	ARC 15505::IRGC 42066-1	In65-bp
IRIS_313-11282	XI-2	India	ARC 15589::IRGC 42096-2	De65-bp
IRIS_313-11283	XI-adm	India	ARC 15743::IRGC 42127-2	De65-bp
IRIS_313-11284	XI-adm	India	ARC 18001::IRGC 42195-2	In65-bp
IRIS_313-11285	XI-2	India	ARC 18064::IRGC 42237-1	In65-bp
IRIS_313-11286	XI-adm	India	ARC 18325::IRGC 42399-3	In65-bp
IRIS_313-11287	XI-adm	India	ARC 18371::IRGC 42423-2	In65-bp
IRIS_313-11288	XI-adm	India	ARC 18434::IRGC 42429-2	In65-bp
IRIS_313-11291	cA (Aus)	India	ARC 7425::IRGC 42538-1	In65-bp
IRIS_313-11292	XI-adm	India	ARC 10120::IRGC 42557-2	In65-bp
IRIS_313-11294	XI-2	India	ARC 11245::IRGC 42651-2	In65-bp
IRIS_313-11296	XI-adm	India	ARC 12800::IRGC 42720-2	In65-bp
IRIS_313-11298	cA (Aus)	India	ARC 13544::IRGC 42743-1	In65-bp
IRIS_313-11299	XI-adm	India	ARC 14299::IRGC 42889-2	-
IRIS_313-11300	XI-2	India	ARC 14709::IRGC 42976-2	De65-bp
IRIS_313-11301	XI-2	India	ARC 14868::IRGC 43009-2	In65-bp
IRIS_313-11302	XI-adm	India	ARC 14899::IRGC 43016-1	In65-bp
IRIS_313-11303	XI-adm	India	ARC 15097::IRGC 43053-1	In65-bp
IRIS_313-11304	XI-adm	India	ARC 15163::IRGC 43106-1	De65-bp
IRIS_313-11305	XI-adm	India	ARC 15373::IRGC 43166-2	In65-bp
IRIS_313-11306	XI-adm	India	ARC 15385::IRGC 43174-1	In65-bp
IRIS_313-11307	XI-adm	India	ARC 15387::IRGC 43175-2	In65-bp
IRIS_313-11308	XI-2	India	ARC 15403::IRGC 43183-2	In65-bp
IRIS_313-11309	XI-adm	India	ARC 15862::IRGC 43242-1	In65-bp
IRIS_313-11310	XI-2	India	ARC 15929::IRGC 43269-2	In65-bp
IRIS_313-11311	GJ-trp	Indonesia	CICIH KAPUK::IRGC 43377-3	In65-bp
IRIS_313-11312	XI-3	Indonesia	PADI HITAM::IRGC 43496-3	In65-bp
IRIS_313-11314	GJ-trp	Indonesia	PELAU::IRGC 43538-2	In65-bp
IRIS_313-11315	XI-3	Indonesia	PENDEK LAYUNG::IRGC 43542-2	In65-bp
IRIS_313-11316	XI-3	Indonesia	RANTAT::IRGC 43563-3	In65-bp
IRIS_313-11317	XI-3	Indonesia	SI RANTING::IRGC 43645-2	In65-bp
IRIS_313-11318	XI-3	Indonesia	TUBU::IRGC 43677-2	De65-bp
IRIS_313-11319	XI-3	Indonesia	KENCANA RANDAH::IRGC 43709-2	-
IRIS_313-11320	XI-3	Indonesia	MAYAS PUTIH::IRGC 43727-2	In65-bp
IRIS_313-11322	cA (Aus)	Bangladesh	JASURE AUS::IRGC 43860-1	In65-bp
IRIS_313-11323	cA (Aus)	Bangladesh	JHORA::IRGC 43862-1	In65-bp
IRIS_313-11324	cA (Aus)	Bangladesh	KALABOKRI::IRGC 43872-1	In65-bp
IRIS_313-11325	XI-adm	Philippines	BLM 70::IRGC 43989-3	In65-bp
IRIS_313-11326	XI-adm	Bangladesh	BR 51-115-4::IRGC 43999-1	In65-bp
IRIS_313-11327	XI-3	Thailand	JAO' HAWN MAE JAN::IRGC 44022-2	De65-bp
IRIS_313-11328	GJ-trp	Malaysia	PADI BURIH::IRGC 44081-1	In65-bp
IRIS_313-11329	GJ-trp	Malaysia	PADI JALAI BELA::IRGC 44084-1	In65-bp
IRIS_313-11330	XI-3	Philippines	ALAMINOS::IRGC 44268-2	In65-bp
IRIS_313-11331	XI-3	Philippines	AMPIPIT::IRGC 44272-2	De65-bp
IRIS_313-11334	XI-3	Philippines	DINGRAS::IRGC 44402-1	In65-bp
IRIS_313-11335	XI-2	Philippines	INANUPAN::IRGC 44461-2	In65-bp
IRIS_313-11336	GJ-tmp	Philippines	IREQUIN::IRGC 44476-2	De65-bp
IRIS_313-11338	XI-adm	Philippines	LOBANG (WHITE)::IRGC 44548-2	De65-bp
IRIS_313-11340	GJ-trp	Philippines	MINANOK::IRGC 44637-2	In65-bp
IRIS_313-11341	XI-3	Philippines	MINDANAO::IRGC 44642-2	In65-bp
IRIS_313-11342	XI-adm	Philippines	PODAO::IRGC 44701-1	In65-bp
IRIS_313-11343	XI-3	Philippines	PURTOK (MALAGKIT)::IRGC 44707-2	In65-bp
IRIS_313-11344	XI-3	Philippines	SAMON::IRGC 44735-2	In65-bp
IRIS_313-11345	XI-adm	Philippines	WAGWAG::IRGC 44802-1	De65-bp
IRIS_313-11346	XI-1B	Philippines	WAGWAG PUTI::IRGC 44804-2	In65-bp
IRIS_313-11347	XI-adm	Philippines	WAGWAG RAOIS::IRGC 44805-1	De65-bp
IRIS_313-11348	cA (Aus)	India	AUS PADDY (RED)::IRGC 44978-1	In65-bp
IRIS_313-11349	XI-2	India	BACHHAIKALMA::IRGC 45003-2	In65-bp
IRIS_313-11351	XI-2	India	BANCHI::IRGC 45055-2	In65-bp
IRIS_313-11353	cA (Aus)	India	CHILE BORO::IRGC 45297-2	In65-bp
IRIS_313-11354	XI-2	India	CAC 75::IRGC 45352-2	-
IRIS_313-11355	XI-adm	India	CN 44-40-7::IRGC 45368-1	In65-bp
IRIS_313-11357	XI-1B	India	CR 579-1-3::IRGC 45443-2	De65-bp
IRIS_313-11358	XI-2	India	DADKHANI::IRGC 45454-2	In65-bp
IRIS_313-11359	XI-2	India	DAHARNAGRA::IRGC 45465-2	In65-bp
IRIS_313-11361	XI-2	India	KALIKALMA::IRGC 45996-2	In65-bp
IRIS_313-11363	XI-2	India	KHEJURTHUPI::IRGC 46137-2	In65-bp
IRIS_313-11365	XI-adm	India	LANJALI::IRGC 46236-2	In65-bp
IRIS_313-11367	XI-2	India	MAKARANDASAIL::IRGC 46289-2	In65-bp
IRIS_313-11368	XI-2	India	PANIKELASH::IRGC 46500-2	In65-bp
IRIS_313-11369	XI-2	India	RANACHANDRABHOG::IRGC 46567-2	In65-bp
IRIS_313-11370	XI-2	India	SACHI::IRGC 46612-2	De65-bp
IRIS_313-11371	cA (Aus)	India	SATHI::IRGC 46659-1	In65-bp
IRIS_313-11372	XI-2	India	SUFALDHULA::IRGC 46698-2	In65-bp
IRIS_313-11374	cA (Aus)	India	W 398::IRGC 46787-1	De65-bp
IRIS_313-11376	GJ-trp	Cote d'Ivoire	TOS 7536::IRGC 46985-2	In65-bp
IRIS_313-11377	XI-adm	Philippines	AMARILLO::IRGC 47120-1	De65-bp
IRIS_313-11379	GJ-trp	Philippines	CADIDIT (GLUT)::IRGC 47161-1	In65-bp
IRIS_313-11380	GJ-trp	Philippines	CA ONG (WHITE)::IRGC 47174-1	In65-bp
IRIS_313-11381	XI-3	Philippines	LINANGAN::IRGC 47255-2	De65-bp
IRIS_313-11382	XI-adm	Sri Lanka	HONDERAWALA::IRGC 47372-1	In65-bp
IRIS_313-11383	XI-adm	Viet Nam	CHIEM NGAN::IRGC 47488-1	In65-bp
IRIS_313-11385	XI-adm	Philippines	IR 9747 SEL::IRGC 47695-1	In65-bp
IRIS_313-11386	XI-3	Thailand	KHAO DAWK MALI TIA::IRGC 47773-2	De65-bp
IRIS_313-11387	XI-3	Thailand	SAHM RUANG NAK::IRGC 47818-1	In65-bp
IRIS_313-11388	XI-3	Thailand	GLAM::IRGC 47978-2	De65-bp
IRIS_313-11389	XI-3	Thailand	LEUANG PRA TAHN::IRGC 48292-2	In65-bp
IRIS_313-11390	XI-3	Thailand	NAH MOI::IRGC 48353-2	De65-bp
IRIS_313-11391	XI-3	Thailand	NIAW DAM::IRGC 48387-2	De65-bp
IRIS_313-11392	XI-3	Thailand	SA MER::IRGC 48454-2	De65-bp
IRIS_313-11393	XI-3	Thailand	SAWNG RUANG::IRGC 48458-2	De65-bp
IRIS_313-11394	XI-adm	Indonesia	INDO NO 13030::IRGC 48630-2	In65-bp
IRIS_313-11395	XI-3	Indonesia	INDO NO 13075::IRGC 48665-3	De65-bp
IRIS_313-11396	GJ-trp	Indonesia	MAS::IRGC 48758-1	In65-bp
IRIS_313-11397	GJ-trp	Indonesia	TAMBU::IRGC 48932-1	In65-bp
IRIS_313-11398	XI-3	Indonesia	TODULI::IRGC 48942-2	In65-bp
IRIS_313-11399	XI-adm	Bangladesh	RAYDHAN 1::IRGC 49127-2	In65-bp
IRIS_313-11400	XI-adm	Bangladesh	ECHORSAIL::IRGC 49182-1	De65-bp
IRIS_313-11402	XI-adm	Bangladesh	SUITE JORA::IRGC 49257-2	In65-bp
IRIS_313-11403	XI-adm	India	AEB 368 RIP P TYPE ADT::IRGC 49359-2	In65-bp
IRIS_313-11404	XI-2	Bangladesh	AMON 4::IRGC 49375-2	In65-bp
IRIS_313-11405	XI-3	Myanmar	APYO DAW GYI::IRGC 49386-2	In65-bp
IRIS_313-11406	XI-3	Myanmar	A 28-6::IRGC 49409-2	De65-bp
IRIS_313-11407	XI-2	India	BATCHA BHOG (SCENTED)::IRGC 49440-2	In65-bp
IRIS_313-11408	XI-2	India	CHITRAKALI::IRGC 49524-2	In65-bp
IRIS_313-11409	XI-2	India	CUTTACK 29::IRGC 49573-1	In65-bp
IRIS_313-11410	XI-adm	Myanmar	C 28-16::IRGC 49580-1	De65-bp
IRIS_313-11411	XI-2	Brazil	DONRADAO::IRGC 49604-1	In65-bp
IRIS_313-11413	cA (Aus)	India	KALAR KAR::IRGC 49737-2	De65-bp
IRIS_313-11414	XI-adm	India	KARUNJEERAGA SAMBA::IRGC 49774-1	In65-bp
IRIS_313-11416	XI-2	India	KONAMANI::IRGC 49806-1	In65-bp
IRIS_313-11418	XI-2	India	MATALI::IRGC 49891-2	In65-bp
IRIS_313-11419	XI-adm	India	MUTHA SAMBA::IRGC 49924-2	In65-bp
IRIS_313-11420	XI-2	India	PISINI::IRGC 50035-2	In65-bp
IRIS_313-11421	XI-2	India	TULASIBAS::IRGC 50192-2	In65-bp
IRIS_313-11422	XI-1A	China	13946 (GUANG QIU 15)::IRGC 50320-1	In65-bp
IRIS_313-11423	XI-adm	Philippines	C 1016-1::IRGC 50368-1	In65-bp
IRIS_313-11424	GJ-trp	Philippines	SINAPLED::IRGC 50402-1	In65-bp
IRIS_313-11426	GJ-trp	Brazil	CHATAO::IRGC 50456-1	In65-bp
IRIS_313-11428	GJ-trp	Brazil	MARANHAO BRANCO::IRGC 50503-1	In65-bp
IRIS_313-11429	GJ-trp	Brazil	MIUDO ROXO::IRGC 50517-1	In65-bp
IRIS_313-11431	XI-3	Philippines	C 166-135::IRGC 50633-1	In65-bp
IRIS_313-11433	XI-1A	India	MR 136-1::IRGC 50707-1	In65-bp
IRIS_313-11434	GJ-trp	Colombia	FORTUNA BLANCO (SAN MARCOS)::IRGC 50764-1	In65-bp
IRIS_313-11435	GJ-trp	Cote d'Ivoire	MONMINEUPLEU::IRGC 50873-1	In65-bp
IRIS_313-11436	GJ-trp	Cote d'Ivoire	SAKAZELE (538)::IRGC 50880-1	In65-bp
IRIS_313-11437	XI-1B	Mexico	CAMPECHE A 79::IRGC 51102-1	In65-bp
IRIS_313-11438	XI-adm	Mexico	ZACATEPEC A 79::IRGC 51116-1	In65-bp
IRIS_313-11439	GJ-trp	Cuba	NIRA PRIETO::IRGC 51145-1	In65-bp
IRIS_313-11441	GJ-trp	Philippines	NALA::IRGC 51247-1	In65-bp
IRIS_313-11442	XI-adm	India	ARC 18502::IRGC 51749-2	In65-bp
IRIS_313-11443	XI-adm	India	ARC 18533::IRGC 51756-1	In65-bp
IRIS_313-11445	XI-2	India	NCS 102::IRGC 51854-1	In65-bp
IRIS_313-11446	XI-2	India	NAPDAI::IRGC 52009-1	In65-bp
IRIS_313-11447	XI-adm	India	TUNAGANNAPNANG::IRGC 52046-1	In65-bp
IRIS_313-11448	XI-2	India	BARAMANJ::IRGC 52067-1	In65-bp
IRIS_313-11449	XI-adm	India	KODIA PHUL::IRGC 52168-1	In65-bp
IRIS_313-11452	cA (Aus)	India	LOCAL BHAT::IRGC 52343-1	In65-bp
IRIS_313-11453	XI-2	India	ZINYA KOLAMBA::IRGC 52402-1	In65-bp
IRIS_313-11454	cA (Aus)	India	BARI SUTAR::IRGC 52410-1	De65-bp
IRIS_313-11455	cA (Aus)	India	CIPPI::IRGC 52415-1	In65-bp
IRIS_313-11456	cA (Aus)	India	KOLAMBA::IRGC 52456-1	De65-bp
IRIS_313-11458	cA (Aus)	India	KARAHANI::IRGC 52664-1	In65-bp
IRIS_313-11460	XI-2	India	SELHI::IRGC 52760-1	In65-bp
IRIS_313-11461	XI-2	India	VAIKATHARYAN::IRGC 52805-1	In65-bp
IRIS_313-11462	cA (Aus)	India	SALSI::IRGC 52833-1	De65-bp
IRIS_313-11463	XI-adm	Philippines	KATSIYAM TABAO::IRGC 52855-1	De65-bp
IRIS_313-11464	GJ-trp	Philippines	CARAWI::IRGC 52887-1	In65-bp
IRIS_313-11467	XI-3	Philippines	MACAPAGAL::IRGC 52927-1	In65-bp
IRIS_313-11471	XI-adm	Philippines	CULALANSI::IRGC 53109-1	In65-bp
IRIS_313-11472	XI-3	Philippines	BANGBANG::IRGC 53131-1	In65-bp
IRIS_313-11473	GJ-trp	Philippines	KINTOMAN (TOD DOY)::IRGC 53146-1	In65-bp
IRIS_313-11476	cA (Aus)	India	KALIPINCH::IRGC 53271-1	De65-bp
IRIS_313-11477	cA (Aus)	India	KANPURI::IRGC 53278-1	De65-bp
IRIS_313-11478	XI-2	India	LOCAL::IRGC 53300-1	In65-bp
IRIS_313-11479	GJ-trp	India	VANKALI::IRGC 53339-1	In65-bp
IRIS_313-11480	XI-1B	India	PR 106::IRGC 53418-1	In65-bp
IRIS_313-11481	cA (Aus)	Bangladesh	BINNAFUL::IRGC 53479-1	De65-bp
IRIS_313-11482	cA (Aus)	Bangladesh	BONGEZA::IRGC 53483-1	In65-bp
IRIS_313-11483	cA (Aus)	Bangladesh	BOTESHSHORE::IRGC 53484-1	In65-bp
IRIS_313-11484	cA (Aus)	Bangladesh	EJALI::IRGC 53500-1	In65-bp
IRIS_313-11485	XI-3	Philippines	RAMINAD (GERMAN)::IRGC 53058-1	In65-bp
IRIS_313-11487	XI-2	Bangladesh	LALDIGHA::IRGC 53541-1	In65-bp
IRIS_313-11489	cA (Aus)	India	KALU T 139::IRGC 53670-1	De65-bp
IRIS_313-11490	XI-adm	India	ARC 15480::IRGC 53799-1	In65-bp
IRIS_313-11491	XI-2	India	BIR BAHADUR::IRGC 53889-1	In65-bp
IRIS_313-11492	cA (Aus)	India	SIRHANTI::IRGC 53930-1	In65-bp
IRIS_313-11493	XI-adm	India	AR 133::IRGC 53942-1	In65-bp
IRIS_313-11494	GJ-sbtrp	India	IC 25690::IRGC 53973-1	In65-bp
IRIS_313-11496	GJ-trp	Indonesia	BALU PRIA::IRGC 54158-1	De65-bp
IRIS_313-11497	XI-2	Indonesia	PADI ARA::IRGC 54252-2	In65-bp
IRIS_313-11498	GJ-trp	Indonesia	PADI HEDENG (REKET HEDENG)::IRGC 54266-1	In65-bp
IRIS_313-11499	GJ-trp	Indonesia	PADI UDANG::IRGC 54295-1	In65-bp
IRIS_313-11500	XI-2	Indonesia	SKK::IRGC 54356-1	In65-bp
IRIS_313-11505	XI-2	India	K 1074::IRGC 55017-1	In65-bp
IRIS_313-11506	XI-adm	India	K 15591-4::IRGC 55043-1	In65-bp
IRIS_313-11507	XI-1B	Viet Nam	TV 30::IRGC 55221-1	In65-bp
IRIS_313-11508	XI-3	Thailand	PAWNG AEW 1::IRGC 55263-1	In65-bp
IRIS_313-11509	XI-3	Thailand	PRADOO DAENG::IRGC 55265-1	De65-bp
IRIS_313-11510	XI-adm	Sri Lanka	A 69-1::IRGC 55305-1	In65-bp
IRIS_313-11511	GJ-trp	Philippines	WAGASAN (RED)::IRGC 55404-1	In65-bp
IRIS_313-11512	XI-adm	Philippines	OYAK PAKANG::IRGC 55422-1	De65-bp
IRIS_313-11513	XI-1B	Ecuador	CHATO::IRGC 55825-1	In65-bp
IRIS_313-11515	XI-adm	Thailand	BKN BR 1031-78-5-4::IRGC 55927-1	De65-bp
IRIS_313-11516	XI-adm	Philippines	IR 3839-1::IRGC 55946-1	In65-bp
IRIS_313-11517	XI-1B	Philippines	IR 4432-28-5::IRGC 55952-1	In65-bp
IRIS_313-11521	XI-adm	Viet Nam	TAN NONG::IRGC 56126-1	In65-bp
IRIS_313-11522	GJ-adm	China	XINTUAN HEI GU::IRGC 56159-1	De65-bp
IRIS_313-11523	XI-adm	Senegal	ADIALLO::IRGC 56264-1	In65-bp
IRIS_313-11524	GJ-trp	Cote d'Ivoire	KOUINONEPOU::IRGC 56663-1	In65-bp
IRIS_313-11525	XI-3	Guinea-Bissau	DIAMBARANG::IRGC 56726-1	In65-bp
IRIS_313-11526	GJ-trp	Cote d'Ivoire	FOSSA (GBE)::IRGC 56767-1	In65-bp
IRIS_313-11527	GJ-trp	Cote d'Ivoire	GOLO::IRGC 56856-1	In65-bp
IRIS_313-11528	XI-3	Cote d'Ivoire	ZO::IRGC 56914-1	De65-bp
IRIS_313-11530	XI-3	Thailand	JAO KHAO::IRGC 57046-1	De65-bp
IRIS_313-11532	GJ-trp	Philippines	MARIA GAKIT::IRGC 57070-1	In65-bp
IRIS_313-11534	XI-3	Thailand	NAHNG KHAO BOW::IRGC 57377-1	In65-bp
IRIS_313-11535	XI-3	Thailand	PAH DI MI RAHK::IRGC 57398-1	In65-bp
IRIS_313-11536	GJ-tmp	Georgia	WIR 2091::IRGC 57536-1	De65-bp
IRIS_313-11537	GJ-trp	Philippines	J 6 IR 438 (WC 694)::IRGC 57599-1	In65-bp
IRIS_313-11538	XI-1B	Philippines	J 6 IR 520 (WC 693)::IRGC 57600-1	In65-bp
IRIS_313-11539	GJ-trp	Unites States of America	SP 6 (WC 836)::IRGC 57602-1	De65-bp
IRIS_313-11540	GJ-trp	Guinea	PATIE ROUGE::IRGC 57686-1	In65-bp
IRIS_313-11541	XI-adm	Myanmar	HOE PHAR THAE::IRGC 57907-1	In65-bp
IRIS_313-11543	XI-3	Myanmar	KYUN TAW SEIN::IRGC 58072-1	-
IRIS_313-11544	XI-adm	Myanmar	LINPAN CHAW::IRGC 58087-1	In65-bp
IRIS_313-11545	XI-adm	Myanmar	MOE GAUNG PYU::IRGC 58120-1	In65-bp
IRIS_313-11546	XI-adm	Myanmar	NGA CHAN HMWE::IRGC 58146-1	In65-bp
IRIS_313-11547	XI-adm	Myanmar	SHWE SABA::IRGC 58206-1	De65-bp
IRIS_313-11548	XI-adm	Myanmar	TAUNG LWIN::IRGC 58222-1	In65-bp
IRIS_313-11549	XI-adm	Myanmar	TAUNGYA SABA::IRGC 58226-1	In65-bp
IRIS_313-11551	XI-3	Sierra Leone	FELEGBASEH::IRGC 58443-1	In65-bp
IRIS_313-11554	XI-3	Sierra Leone	PA RABICHINA::IRGC 58609-1	In65-bp
IRIS_313-11555	XI-adm	Sierra Leone	PA WOON::IRGC 58656-1	In65-bp
IRIS_313-11556	XI-3	Sierra Leone	TUBMAN::IRGC 58682-1	In65-bp
IRIS_313-11557	cA (Aus)	Bangladesh	GORIA::IRGC 58736-1	In65-bp
IRIS_313-11558	XI-2	Bangladesh	NULI::IRGC 58824-1	In65-bp
IRIS_313-11561	XI-2	Nepal	BANGLA::IRGC 58876-1	In65-bp
IRIS_313-11563	XI-2	Nepal	BIJULI BATI::IRGC 58917-1	In65-bp
IRIS_313-11565	XI-2	Nepal	KUSUM KATIKI::IRGC 59099-1	In65-bp
IRIS_313-11566	XI-2	Nepal	MOONOR::IRGC 59136-1	In65-bp
IRIS_313-11568	XI-1A	Nepal	SATHIYA::IRGC 59225-1	In65-bp
IRIS_313-11570	XI-adm	China	GENG 77-4::IRGC 59321-1	In65-bp
IRIS_313-11571	GJ-tmp	China	BAI MANG AI ZHONG::IRGC 59408-1	De65-bp
IRIS_313-11572	XI-1A	China	BAI MI TIE QIU::IRGC 59414-1	In65-bp
IRIS_313-11573	XI-adm	China	GAO LIANG ZAO::IRGC 59563-1	In65-bp
IRIS_313-11574	GJ-tmp	China	HEI TOU HONG::IRGC 59595-1	De65-bp
IRIS_313-11575	GJ-tmp	China	HONG PI NUO::IRGC 59638-1	De65-bp
IRIS_313-11576	XI-adm	China	JIANG HUI DAO::IRGC 59688-1	In65-bp
IRIS_313-11577	XI-1A	China	LANG QIAN CHE::IRGC 59730-1	In65-bp
IRIS_313-11578	GJ-tmp	China	LUAN DAO::IRGC 59762-1	De65-bp
IRIS_313-11579	XI-1A	China	SHAN GU::IRGC 59870-1	In65-bp
IRIS_313-11580	XI-adm	China	TAI ZHOU XIAN::IRGC 59912-1	In65-bp
IRIS_313-11582	GJ-tmp	China	WAN GENG BAI DAO TOU::IRGC 59948-1	De65-bp
IRIS_313-11584	GJ-tmp	China	YI SUI QI::IRGC 60088-1	De65-bp
IRIS_313-11585	XI-1A	China	ACC 1286::IRGC 60116-1	In65-bp
IRIS_313-11586	GJ-tmp	China	36037-1::IRGC 60177-2	De65-bp
IRIS_313-11588	XI-3	Malaysia	MR 69::IRGC 60188-1	In65-bp
IRIS_313-11594	XI-adm	Viet Nam	CHAN THANH HOA::IRGC 60647-1	In65-bp
IRIS_313-11595	cA (Aus)	India	AMAKOYALI::IRGC 60878-1	In65-bp
IRIS_313-11596	XI-adm	India	BHAINSA MUNDARIYA::IRGC 60893-1	De65-bp
IRIS_313-11597	XI-2	India	BHATA PYAGI::IRGC 60895-1	In65-bp
IRIS_313-11599	XI-2	India	JUGRAY::IRGC 60960-1	In65-bp
IRIS_313-11600	XI-2	India	KOTODESHI::IRGC 60982-1	In65-bp
IRIS_313-11602	cA (Aus)	India	MALCHI::IRGC 61004-1	De65-bp
IRIS_313-11603	cA (Aus)	India	PANDRI PAREWA::IRGC 61030-1	In65-bp
IRIS_313-11604	cA (Aus)	India	SUGARKAND::IRGC 61059-1	De65-bp
IRIS_313-11607	XI-2	India	HOLDIGANTHI::IRGC 61105-1	In65-bp
IRIS_313-11608	XI-3	Thailand	KHAO BAWNG::IRGC 61260-1	In65-bp
IRIS_313-11609	XI-3	Thailand	MAE HAWM::IRGC 61283-1	In65-bp
IRIS_313-11610	XI-3	Thailand	WUA PAN LAK::IRGC 61357-1	In65-bp
IRIS_313-11611	GJ-trp	Thailand	YAH YAW::IRGC 61359-1	In65-bp
IRIS_313-11615	XI-3	Guinea	MANARE (PHOM)::IRGC 61437-1	In65-bp
IRIS_313-11617	cA (Aus)	India	UPRH 33::IRGC 61505-1	In65-bp
IRIS_313-11618	cA (Aus)	India	UPRH 58::IRGC 61525-1	De65-bp
IRIS_313-11619	cA (Aus)	India	UPRH 166::IRGC 61615-1	De65-bp
IRIS_313-11620	cA (Aus)	India	UPRH 197::IRGC 61641-1	In65-bp
IRIS_313-11621	XI-adm	India	UPRH 265::IRGC 61689-1	In65-bp
IRIS_313-11622	XI-1A	China	JUAN YE LAI::IRGC 61825-1	In65-bp
IRIS_313-11623	GJ-sbtrp	China	KAO SONG HAI::IRGC 61827-1	In65-bp
IRIS_313-11624	XI-1A	Nepal	ANADI WHITE::IRGC 61897-1	In65-bp
IRIS_313-11629	cA (Aus)	Nepal	LATIJHABAR::IRGC 61991-1	De65-bp
IRIS_313-11635	XI-3	Thailand	GAM PERNG::IRGC 62135-1	In65-bp
IRIS_313-11636	cA (Aus)	India	NCS 271 A::IRGC 62216-1	In65-bp
IRIS_313-11638	XI-2	India	NCS 331::IRGC 62247-1	In65-bp
IRIS_313-11639	XI-adm	India	NCS 349::IRGC 62257-1	In65-bp
IRIS_313-11640	XI-2	India	NCS 458::IRGC 62290-1	In65-bp
IRIS_313-11641	XI-2	India	NCS 477::IRGC 62299-1	In65-bp
IRIS_313-11642	XI-2	India	NCS 599::IRGC 62373-1	In65-bp
IRIS_313-11643	XI-1B	India	NCS 603 B::IRGC 62377-1	De65-bp
IRIS_313-11644	XI-2	India	NCS 745::IRGC 62466-1	In65-bp
IRIS_313-11645	XI-2	India	NCS 766::IRGC 62478-1	In65-bp
IRIS_313-11646	XI-2	India	NCS 771 A::IRGC 62483-1	In65-bp
IRIS_313-11647	XI-2	India	NCS 809 A::IRGC 62502-1	In65-bp
IRIS_313-11648	XI-2	India	NCS 830::IRGC 62518-1	In65-bp
IRIS_313-11650	XI-2	India	NCS 901 A::IRGC 62568-1	In65-bp
IRIS_313-11651	GJ-tmp	China	FEI ZHAO 12::IRGC 62683-1	De65-bp
IRIS_313-11652	GJ-tmp	China	GONG SHE 9::IRGC 62693-1	De65-bp
IRIS_313-11653	GJ-tmp	China	MA SHE 8::IRGC 62750-1	De65-bp
IRIS_313-11654	GJ-tmp	China	PL 3165::IRGC 62827-1	De65-bp
IRIS_313-11655	GJ-tmp	China	SI WAN 14::IRGC 63019-1	De65-bp
IRIS_313-11656	XI-adm	Indonesia	B 3913 B 16-20 ST 28::IRGC 63099-1	In65-bp
IRIS_313-11657	XI-2	Nigeria	EX WUKARI (WILD)::IRGC 63214-1	In65-bp
IRIS_313-11658	GJ-trp	Sierra Leone	MANYALOJOPOIHUN::IRGC 63350-1	In65-bp
IRIS_313-11659	GJ-trp	Sierra Leone	TOBOHUN::IRGC 63433-1	In65-bp
IRIS_313-11660	GJ-trp	Liberia	WULE DASIMA::IRGC 63450-1	In65-bp
IRIS_313-11661	GJ-tmp	Bhutan	91-382::IRGC 63464-1	De65-bp
IRIS_313-11664	XI-adm	China	CUN GU NUO::IRGC 63576-1	De65-bp
IRIS_313-11665	XI-1A	China	JIN HUA 258::IRGC 63670-1	In65-bp
IRIS_313-11666	XI-adm	China	LONG GE 33::IRGC 63705-1	In65-bp
IRIS_313-11667	XI-1A	China	LUO AI ZAO 3::IRGC 63730-1	In65-bp
IRIS_313-11668	XI-1A	China	RONG DAO 4::IRGC 63820-1	In65-bp
IRIS_313-11669	XI-adm	China	F 478::IRGC 63882-1	In65-bp
IRIS_313-11671	XI-2	Nepal	DERAWA::IRGC 64106-1	In65-bp
IRIS_313-11672	GJ-tmp	Nepal	RAI MANULA::IRGC 64138-1	De65-bp
IRIS_313-11673	GJ-trp	Philippines	BURI BURING::IRGC 64174-1	In65-bp
IRIS_313-11674	XI-3	Thailand	BEUA KAE::IRGC 64221-1	In65-bp
IRIS_313-11676	XI-3	Thailand	E MOOM::IRGC 64291-1	De65-bp
IRIS_313-11677	XI-3	Thailand	E NAWN KHAO::IRGC 64293-1	De65-bp
IRIS_313-11678	XI-3	Thailand	E PLUAK::IRGC 64297-1	De65-bp
IRIS_313-11679	XI-3	Thailand	GASET BOW::IRGC 64316-1	De65-bp
IRIS_313-11680	XI-3	Thailand	KHAO BUN MI::IRGC 64366-2	De65-bp
IRIS_313-11681	XI-3	Thailand	KHAO' PAWM::IRGC 64416-2	In65-bp
IRIS_313-11682	XI-3	Thailand	MA EUE::IRGC 64502-1	De65-bp
IRIS_313-11683	XI-3	Thailand	NIAW KHIAW NGOO::IRGC 64563-1	In65-bp
IRIS_313-11684	XI-3	Thailand	OB CHUEY::IRGC 64568-1	In65-bp
IRIS_313-11685	XI-3	Thailand	PLAWNG SAENG::IRGC 64595-1	In65-bp
IRIS_313-11686	XI-3	Thailand	QUAHNG LUANG::IRGC 64609-2	De65-bp
IRIS_313-11687	XI-3	Thailand	SA GAE::IRGC 64613-1	De65-bp
IRIS_313-11688	XI-3	Thailand	SIA MOO::IRGC 64629-1	In65-bp
IRIS_313-11689	GJ-tmp	Korea, Republic of	DECHANGBYEO::IRGC 64858-1	De65-bp
IRIS_313-11691	GJ-sbtrp	Bhutan	SHANGYIPA::IRGC 64928-1	In65-bp
IRIS_313-11692	XI-1A	Taiwan, China	CHIAYI WU-K'O::IRGC 64974-1	In65-bp
IRIS_313-11693	XI-adm	Taiwan, China	CHING CH'UNG::IRGC 65002-1	In65-bp
IRIS_313-11694	XI-adm	Taiwan, China	CHING LIU::IRGC 65018-1	In65-bp
IRIS_313-11695	XI-1A	Taiwan, China	HSIN-T'AO YUAN CHING YU::IRGC 65074-1	In65-bp
IRIS_313-11700	XI-3	Thailand	DAW NOK KAEN::IRGC 65548-1	In65-bp
IRIS_313-11702	GJ-tmp	United States of America	CN 1067::IRGC 65680-1	In65-bp
IRIS_313-11704	XI-3	Thailand	BAHN DAENG::IRGC 65771-1	In65-bp
IRIS_313-11705	XI-3	Thailand	DAWK PUD KHAO::IRGC 65808-1	In65-bp
IRIS_313-11706	XI-3	Thailand	KHAO' NOK 4::IRGC 65932-1	In65-bp
IRIS_313-11707	XI-3	Thailand	KHAO SAHKORN::IRGC 65948-1	In65-bp
IRIS_313-11708	XI-3	Thailand	KHAO YAI GUANG::IRGC 65972-1	De65-bp
IRIS_313-11709	XI-3	Thailand	LEUANG KHAJAWN::IRGC 66014-1	De65-bp
IRIS_313-11710	XI-3	Thailand	LEUANG MAI::IRGC 66019-2	In65-bp
IRIS_313-11711	XI-3	Thailand	RAI MAHK MEUANG::IRGC 66154-1	In65-bp
IRIS_313-11712	cA (Aus)	India	GORA DHAN 2::IRGC 66269-1	In65-bp
IRIS_313-11713	XI-3	Nigeria	ITA 245::IRGC 66288-1	In65-bp
IRIS_313-11714	XI-adm	Guyana	CHAMPION::IRGC 66327-1	In65-bp
IRIS_313-11716	XI-3	Guinea	SOSSOKA::IRGC 66478-1	De65-bp
IRIS_313-11717	XI-adm	Indonesia	JATI MANI::IRGC 66565-1	In65-bp
IRIS_313-11719	XI-3	Thailand	DAWK PUT::IRGC 66699-1	De65-bp
IRIS_313-11720	XI-3	Thailand	DAW 85::IRGC 66704-1	In65-bp
IRIS_313-11721	XI-3	Thailand	GAEW DAENG::IRGC 66707-1	In65-bp
IRIS_313-11722	XI-adm	Bangladesh	KABERI::IRGC 66801-1	In65-bp
IRIS_313-11723	XI-2	Guinea	DISSIGBE::IRGC 66916-1	In65-bp
IRIS_313-11724	XI-3	Guinea	KONYAN::IRGC 66931-1	In65-bp
IRIS_313-11725	GJ-tmp	Japan	ZUIHOU::IRGC 66982-1	De65-bp
IRIS_313-11726	XI-1A	China	GUANG QING 334::IRGC 67132-1	In65-bp
IRIS_313-11727	XI-1A	China	HONG YANG ZAO 3::IRGC 67177-1	In65-bp
IRIS_313-11728	XI-3	China	LUO SI ZHAN::IRGC 67211-1	In65-bp
IRIS_313-11729	XI-adm	China	MEI LIU ZAO 5::IRGC 67231-1	In65-bp
IRIS_313-11730	XI-adm	China	QING ER XIAO 2::IRGC 67255-1	In65-bp
IRIS_313-11731	XI-adm	China	QING TAI AI::IRGC 67273-1	In65-bp
IRIS_313-11732	XI-1A	China	QING ZAO 3::IRGC 67281-1	In65-bp
IRIS_313-11733	XI-1A	China	SHUANG BAI AI 2::IRGC 67309-1	In65-bp
IRIS_313-11734	XI-1A	China	SI CHAO 1::IRGC 67335-1	In65-bp
IRIS_313-11735	XI-adm	China	YI LI ZHONG::IRGC 67382-1	In65-bp
IRIS_313-11736	GJ-trp	Philippines	MALAGKIT (PINELIPE)::IRGC 67444-1	In65-bp
IRIS_313-11737	cA (Aus)	India	CHUNDI::IRGC 67486-1	In65-bp
IRIS_313-11738	XI-2	India	PAUNDRI::IRGC 67527-1	In65-bp
IRIS_313-11739	GJ-trp	Ghana	NAKPUI::IRGC 67594-1	In65-bp
IRIS_313-11740	XI-adm	Ghana	UGAGA::IRGC 67604-1	De65-bp
IRIS_313-11741	XI-2	Sri Lanka	HERATH BANDA::IRGC 67630-1	In65-bp
IRIS_313-11742	cA (Aus)	India	KALIBAJARI::IRGC 67718-1	In65-bp
IRIS_313-11744	XI-adm	China	AI JIAO AO FAN ZI::IRGC 67871-1	In65-bp
IRIS_313-11745	XI-1A	China	AN FU ZHAN::IRGC 67878-1	In65-bp
IRIS_313-11746	XI-1A	China	E 2070::IRGC 67981-1	De65-bp
IRIS_313-11747	XI-adm	China	E 4197::IRGC 68004-1	In65-bp
IRIS_313-11748	XI-adm	China	GAO JIAO YING GAN ZHAN::IRGC 68053-1	In65-bp
IRIS_313-11750	XI-adm	China	L 10595::IRGC 68109-1	In65-bp
IRIS_313-11751	XI-adm	China	L 10833::IRGC 68121-1	In65-bp
IRIS_313-11752	XI-1A	China	M 6034-1::IRGC 68193-1	In65-bp
IRIS_313-11753	XI-1A	China	XIANG CHANG ZAO::IRGC 68268-1	In65-bp
IRIS_313-11756	GJ-trp	Madagascar	BENGALI VAKAHANA 1448::IRGC 68370-1	In65-bp
IRIS_313-11757	XI-3	Madagascar	BORIZINA 640::IRGC 68382-1	In65-bp
IRIS_313-11758	XI-2	Cote d'Ivoire	FOFFI::IRGC 68438-1	In65-bp
IRIS_313-11759	GJ-trp	Cote d'Ivoire	K 2 C 45::IRGC 68552-1	In65-bp
IRIS_313-11760	XI-2	Madagascar	MENAHARA 505::IRGC 68709-1	De65-bp
IRIS_313-11761	XI-2	Cote d'Ivoire	NS 199::IRGC 68864-1	In65-bp
IRIS_313-11762	XI-2	Madagascar	NS 1515::IRGC 68947-1	In65-bp
IRIS_313-11763	XI-adm	Cameroon	PJ 110::IRGC 68981-1	In65-bp
IRIS_313-11764	XI-3	Liberia	P 41::IRGC 68987-1	In65-bp
IRIS_313-11772	XI-2	Madagascar	ROJON'NY NTAOLO::IRGC 69410-1	In65-bp
IRIS_313-11773	XI-3	Gambia	AUS 78-125::IRGC 69464-1	In65-bp
IRIS_313-11779	XI-3	Tanzania	KATUMANI::IRGC 69695-1	In65-bp
IRIS_313-11780	XI-3	Tanzania	KILOMBERO::IRGC 69698-1	De65-bp
IRIS_313-11782	XI-2	Zambia	MALAGASY::IRGC 69717-1	In65-bp
IRIS_313-11783	XI-adm	Gambia	MAMA TABALI::IRGC 69720-1	In65-bp
IRIS_313-11784	XI-1B	Sierra Leone	MBEIMBEIHUN::IRGC 69730-1	In65-bp
IRIS_313-11785	XI-3	Tanzania	MOSHI::IRGC 69737-1	De65-bp
IRIS_313-11786	XI-3	Gambia	N'YA NOFF::IRGC 69749-1	In65-bp
IRIS_313-11787	XI-2	Gambia	TANDAKAY FINGO::IRGC 69793-1	In65-bp
IRIS_313-11788	GJ-adm	Philippines	CANLUBANG::IRGC 69816-1	De65-bp
IRIS_313-11789	XI-2	Madagascar	SABORAMANDALOAFO::IRGC 69875-1	In65-bp
IRIS_313-11790	GJ-trp	Madagascar	VARIRANGAHY::IRGC 69897-1	In65-bp
IRIS_313-11791	XI-2	Madagascar	VARY LAHY::IRGC 69908-1	In65-bp
IRIS_313-11792	GJ-trp	Madagascar	VONBOANGY::IRGC 69947-1	In65-bp
IRIS_313-11793	XI-2	Madagascar	KOMALIOKO::IRGC 69958-1	In65-bp
IRIS_313-11794	XI-2	Madagascar	TSIPALA MENAHAR::IRGC 69979-1	In65-bp
IRIS_313-11795	XI-1A	China	DA GU AI 7::IRGC 70075-1	In65-bp
IRIS_313-11796	XI-1A	China	DU GEN CHUAN::IRGC 70083-1	In65-bp
IRIS_313-11797	XI-1A	China	E ZI 32::IRGC 70127-1	In65-bp
IRIS_313-11798	XI-1B	China	E ZI 100::IRGC 70192-1	In65-bp
IRIS_313-11799	XI-1A	China	E ZI 110::IRGC 70201-1	In65-bp
IRIS_313-11800	GJ-tmp	China	FAN GENG 6::IRGC 70243-1	De65-bp
IRIS_313-11801	XI-adm	China	FAN WU::IRGC 70245-1	In65-bp
IRIS_313-11802	XI-1A	China	JIE CAO ZHAN::IRGC 70305-1	In65-bp
IRIS_313-11803	GJ-tmp	China	MAO ZHA NUO::IRGC 70335-1	De65-bp
IRIS_313-11804	XI-1A	China	QUN XUAN ZAO::IRGC 70371-1	In65-bp
IRIS_313-11805	XI-1A	China	XI HONG GU::IRGC 70416-1	In65-bp
IRIS_313-11806	XI-1A	China	78 XUAN WU::IRGC 70475-1	In65-bp
IRIS_313-11807	XI-adm	Colombia	R 582::IRGC 70504-1	In65-bp
IRIS_313-11808	XI-adm	Colombia	R 762::IRGC 70531-1	In65-bp
IRIS_313-11809	cA (Aus)	Kenya	MHARAKA::IRGC 70612-1	De65-bp
IRIS_313-11810	XI-3	Kenya	PULURE::IRGC 70647-1	De65-bp
IRIS_313-11811	XI-2	Kenya	MOSHI::IRGC 70648-1	In65-bp
IRIS_313-11812	XI-3	Kenya	ASFALA::IRGC 70650-1	In65-bp
IRIS_313-11813	XI-3	Kenya	ZERO::IRGC 70707-2	De65-bp
IRIS_313-11814	XI-3	Kenya	KIKUBA::IRGC 70722-1	De65-bp
IRIS_313-11815	XI-3	Kenya	MOSHI::IRGC 70730-1	De65-bp
IRIS_313-11816	XI-adm	Myanmar	KARILETYONE::IRGC 70745-1	In65-bp
IRIS_313-11817	XI-adm	Myanmar	KHAOSAING::IRGC 70746-2	In65-bp
IRIS_313-11818	XI-adm	Myanmar	LETYONE::IRGC 70753-1	In65-bp
IRIS_313-11819	XI-3	Myanmar	PADINTHUMA::IRGC 70762-2	In65-bp
IRIS_313-11820	XI-3	Myanmar	PAKISTANHMWE::IRGC 70763-1	De65-bp
IRIS_313-11821	XI-2	India	19::IRGC 70786-1	In65-bp
IRIS_313-11822	XI-2	India	BHONDU PAREWA::IRGC 70802-3	De65-bp
IRIS_313-11823	XI-2	India	BHU BHUSI::IRGC 70803-1	In65-bp
IRIS_313-11824	XI-2	India	DHANIYA PHOOL::IRGC 70811-1	De65-bp
IRIS_313-11827	XI-2	India	KARI GURMATIA::IRGC 70850-1	In65-bp
IRIS_313-11828	XI-2	India	LALI GURMATIA::IRGC 70854-1	In65-bp
IRIS_313-11829	GJ-tmp	Pakistan	MUNJI::IRGC 70928-1	De65-bp
IRIS_313-11830	XI-3	Gambia	KANDEKE YAIGAITI::IRGC 70961-1	In65-bp
IRIS_313-11831	GJ-sbtrp	Thailand	KHAO' DAENG HAWM::IRGC 71001-1	In65-bp
IRIS_313-11832	GJ-sbtrp	Thailand	AE WAWNG POO DOO::IRGC 71007-1	In65-bp
IRIS_313-11833	XI-3	Thailand	BOO MAE::IRGC 71058-1	In65-bp
IRIS_313-11834	GJ-sbtrp	Thailand	BUENG MONG LENG WE::IRGC 71088-1	In65-bp
IRIS_313-11835	XI-adm	Thailand	E NOI NAH::IRGC 71138-1	In65-bp
IRIS_313-11836	XI-3	Thailand	KHAO KO RAOH::IRGC 71208-1	De65-bp
IRIS_313-11837	XI-3	Thailand	KHAO NAHNG PRUNG::IRGC 71220-1	De65-bp
IRIS_313-11838	XI-3	Thailand	LEUM DERN::IRGC 71288-1	In65-bp
IRIS_313-11839	XI-3	Thailand	MUAY::IRGC 71318-1	In65-bp
IRIS_313-11840	XI-3	Thailand	NIAW NAHK KRAD::IRGC 71352-1	In65-bp
IRIS_313-11841	XI-3	Thailand	NIAW NARAI::IRGC 71353-1	In65-bp
IRIS_313-11842	XI-3	Thailand	NIAW YUANG KHANUN::IRGC 71362-1	In65-bp
IRIS_313-11843	XI-3	Thailand	PAN DAWK MAHK::IRGC 71380-1	In65-bp
IRIS_313-11844	XI-3	Thailand	PUEY TAW::IRGC 71405-1	In65-bp
IRIS_313-11845	GJ-sbtrp	Thailand	SING SAI::IRGC 71442-2	In65-bp
IRIS_313-11846	GJ-sbtrp	Thailand	TON TIA GUAY NU::IRGC 71467-1	In65-bp
IRIS_313-11848	XI-3	Malaysia	PULUT BURUNG::IRGC 71655-1	In65-bp
IRIS_313-11849	XI-3	Malaysia	PULUT SELEMYAM::IRGC 71820-1	In65-bp
IRIS_313-11850	XI-3	Malaysia	SESAT JADI::IRGC 71834-1	In65-bp
IRIS_313-11851	GJ-trp	Philippines	DUNA AL::IRGC 71842-1	In65-bp
IRIS_313-11852	XI-1A	China	BAI MI ZAI 7::IRGC 71940-1	In65-bp
IRIS_313-11853	XI-1A	China	BU ZHI MING::IRGC 71971-1	In65-bp
IRIS_313-11854	XI-1A	China	CHI GU::IRGC 71988-1	In65-bp
IRIS_313-11855	XI-1A	China	DA GUAN YIN ZHAN::IRGC 72006-1	In65-bp
IRIS_313-11856	XI-1A	China	DA HEI GU::IRGC 72009-1	In65-bp
IRIS_313-11857	XI-1A	China	DA LI BAI 63::IRGC 72016-1	In65-bp
IRIS_313-11858	XI-1A	China	DA TIE ZHAN::IRGC 72029-1	In65-bp
IRIS_313-11859	XI-1A	China	DONG DU::IRGC 72037-1	In65-bp
IRIS_313-11860	XI-1A	China	GUA PAI GU::IRGC 72078-1	In65-bp
IRIS_313-11861	XI-1A	China	HEI YAN ZHAN::IRGC 72090-1	In65-bp
IRIS_313-11862	XI-1A	China	HENG YE ZAO::IRGC 72092-1	In65-bp
IRIS_313-11863	XI-1A	China	HONG DU BAI::IRGC 72098-1	In65-bp
IRIS_313-11865	XI-1A	China	HUO QING::IRGC 72148-1	In65-bp
IRIS_313-11866	XI-1A	China	JIANG ER ZAO::IRGC 72152-1	In65-bp
IRIS_313-11867	XI-1A	China	KE SHU BAI::IRGC 72183-1	In65-bp
IRIS_313-11868	XI-1A	China	LIU LI YOU::IRGC 72198-1	In65-bp
IRIS_313-11869	XI-1A	China	MA WEI ZHAN::IRGC 72220-1	In65-bp
IRIS_313-11870	XI-1A	China	NAN JING XIAO DAO::IRGC 72236-2	In65-bp
IRIS_313-11871	XI-1A	China	SAN ZHAO QI::IRGC 72289-1	In65-bp
IRIS_313-11872	XI-1A	China	TIE ZHONG::IRGC 72321-1	In65-bp
IRIS_313-11875	GJ-tmp	Japan	CHUBU 17::IRGC 72505-1	In65-bp
IRIS_313-11876	XI-1A	China	AI DA::IRGC 72567-1	In65-bp
IRIS_313-11877	XI-1A	China	AN NAN ZAO::IRGC 72576-1	In65-bp
IRIS_313-11878	XI-1A	China	BAI RI XIAN::IRGC 72588-1	In65-bp
IRIS_313-11881	XI-1A	China	LIU TIAO XIAN::IRGC 72758-1	In65-bp
IRIS_313-11882	XI-1A	China	MAN TIAN QING::IRGC 72776-1	In65-bp
IRIS_313-11884	XI-1A	China	TIAN DAO DAO::IRGC 72837-1	In65-bp
IRIS_313-11885	XI-1A	China	YANG WAN XIAN::IRGC 72886-1	In65-bp
IRIS_313-11886	XI-1B	Philippines	IR 4683-54-2::IRGC 72992-1	In65-bp
IRIS_313-11887	XI-1B	Philippines	IR 19058-107-1::IRGC 72997-1	In65-bp
IRIS_313-11888	cA (Aus)	Pakistan	KANGRI::IRGC 73104-1	De65-bp
IRIS_313-11889	XI-adm	Pakistan	MURGI BRINJ::IRGC 73109-1	In65-bp
IRIS_313-11890	GJ-tmp	Taiwan, China	C 722323::IRGC 73147-1	De65-bp
IRIS_313-11892	GJ-sbtrp	Thailand	HO MOK::IRGC 73171-3	In65-bp
IRIS_313-11893	XI-adm	Viet Nam	KHAU DANH::IRGC 73201-1	In65-bp
IRIS_313-11894	XI-adm	Viet Nam	LOC TRANG MUON::IRGC 73216-1	In65-bp
IRIS_313-11895	XI-3	Viet Nam	BA TUC RAN::IRGC 73239-1	In65-bp
IRIS_313-11896	XI-3	Viet Nam	CA HIM::IRGC 73246-1	In65-bp
IRIS_313-11897	GJ-sbtrp	Thailand	PHIT CHZK::IRGC 73317-1	In65-bp
IRIS_313-11898	XI-3	Thailand	MA YOO::IRGC 73507-1	In65-bp
IRIS_313-11899	XI-adm	Thailand	MAHA CHAI::IRGC 73517-1	De65-bp
IRIS_313-11900	GJ-sbtrp	Thailand	PLE LIA::IRGC 73562-1	In65-bp
IRIS_313-11901	XI-3	Thailand	TI NGI::IRGC 73620-1	In65-bp
IRIS_313-11902	XI-3	Indonesia	CEMPO TURI::IRGC 73667-1	In65-bp
IRIS_313-11903	GJ-trp	Indonesia	KOMPIT::IRGC 73716-1	In65-bp
IRIS_313-11904	XI-3	Indonesia	PADI SIRANDAH KUNING::IRGC 73762-1	In65-bp
IRIS_313-11905	XI-3	Indonesia	PAYO TINGGI::IRGC 73778-1	In65-bp
IRIS_313-11906	GJ-trp	Indonesia	SULUS BALOK::IRGC 73862-1	In65-bp
IRIS_313-11907	GJ-trp	Indonesia	TINAROH::IRGC 73874-1	In65-bp
IRIS_313-11908	GJ-tmp	China	DUAN SHEN ZI::IRGC 73962-1	De65-bp
IRIS_313-11909	XI-1A	China	HONG MI JIU GONG JI::IRGC 74031-1	In65-bp
IRIS_313-11910	XI-adm	China	YU HE HONG::IRGC 74266-1	In65-bp
IRIS_313-11911	XI-1A	China	YUN NAN ZHAN::IRGC 74272-1	In65-bp
IRIS_313-11912	XI-3	Brazil	ESCONDE CACHO::IRGC 74305-1	In65-bp
IRIS_313-11913	GJ-trp	Philippines	BUAGKOG::IRGC 74318-1	In65-bp
IRIS_313-11914	XI-2	Burundi	IB 11::IRGC 74420-2	In65-bp
IRIS_313-11915	GJ-trp	Ghana	IB 95::IRGC 74677-1	In65-bp
IRIS_313-11916	XI-2	Sri Lanka	MUDALIGA WEE::IRGC 74706-1	In65-bp
IRIS_313-11917	cA (Aus)	India	BUTNAPAR::IRGC 74734-1	In65-bp
IRIS_313-11918	XI-2	India	DILBAKSH::IRGC 74738-1	In65-bp
IRIS_313-11919	XI-2	India	LAKHA KUAR::IRGC 74760-1	De65-bp
IRIS_313-11920	XI-adm	Thailand	GI TAH::IRGC 74883-1	In65-bp
IRIS_313-11921	XI-3	Thailand	KHAO GAHB BUA::IRGC 74937-1	De65-bp
IRIS_313-11922	GJ-sbtrp	Thailand	KHAO' NAN::IRGC 74981-1	In65-bp
IRIS_313-11923	GJ-sbtrp	Thailand	KHAO' NGAW::IRGC 74985-1	In65-bp
IRIS_313-11924	GJ-sbtrp	Thailand	NAM JAM::IRGC 75069-1	In65-bp
IRIS_313-11925	XI-3	Thailand	SAWK GAM MAH::IRGC 75159-1	De65-bp
IRIS_313-11926	GJ-sbtrp	Thailand	SI NAM PUENG::IRGC 75165-1	In65-bp
IRIS_313-11927	XI-3	Thailand	YAH TOW::IRGC 75191-1	De65-bp
IRIS_313-11928	GJ-trp	Philippines	DAYRON MARANGRAS::IRGC 75209-1	In65-bp
IRIS_313-11929	GJ-trp	Philippines	GILINGAN MARANGRAS::IRGC 75213-1	In65-bp
IRIS_313-11930	XI-1B	Nigeria	ITA 117::IRGC 75235-1	In65-bp
IRIS_313-11931	GJ-tmp	China	PEI ZAO 15::IRGC 75247-1	In65-bp
IRIS_313-11932	XI-2	Kenya	SINDANO 3::IRGC 75279-1	In65-bp
IRIS_313-11934	XI-adm	Philippines	KANATO::IRGC 75306-2	In65-bp
IRIS_313-11935	XI-3	Cambodia	KONG KHSACH BANG KATT::IRGC 75350-1	In65-bp
IRIS_313-11936	XI-3	Cambodia	NEANG MINH TONN::IRGC 75366-2	In65-bp
IRIS_313-11937	XI-adm	India	KUNJUKUNJU::IRGC 75448-1	In65-bp
IRIS_313-11938	XI-adm	Burkina Faso	GNASSOUMADOUGOU::IRGC 75595-1	In65-bp
IRIS_313-11939	XI-3	Burkina Faso	KAMPTI::IRGC 75626-1	De65-bp
IRIS_313-11940	XI-adm	Burkina Faso	MALOBA (DISSI ROUGE)::IRGC 75700-1	In65-bp
IRIS_313-11941	XI-1B	Burkina Faso	MOUI SAMBA::IRGC 75751-1	In65-bp
IRIS_313-11943	XI-1A	Nepal	I 41::IRGC 75927-1	In65-bp
IRIS_313-11944	XI-1A	Nepal	I 814::IRGC 76028-1	In65-bp
IRIS_313-11945	XI-2	Bangladesh	MALIKULI::IRGC 76237-1	In65-bp
IRIS_313-11946	GJ-trp	Burkina Faso	BWANGA MOUI::IRGC 76262-1	In65-bp
IRIS_313-11947	XI-adm	China	BIE LEI::IRGC 76478-1	De65-bp
IRIS_313-11948	XI-1A	China	HOU LU BAI::IRGC 76582-1	In65-bp
IRIS_313-11949	XI-1A	China	LIU HE XI HE::IRGC 76661-1	In65-bp
IRIS_313-11950	XI-1A	China	MI GU::IRGC 76687-1	In65-bp
IRIS_313-11951	XI-1A	China	MIAO ZHAN::IRGC 76691-1	In65-bp
IRIS_313-11952	XI-1A	China	QI YUE ZHAN::IRGC 76722-1	In65-bp
IRIS_313-11953	XI-1A	China	SAN BAO GU::IRGC 76732-1	In65-bp
IRIS_313-11954	XI-1A	China	XIA HONG GU::IRGC 76803-1	In65-bp
IRIS_313-11955	XI-1A	China	YE DA GU::IRGC 76834-1	In65-bp
IRIS_313-11957	XI-adm	Thailand	DAW LUEY 4-3::IRGC 76929-1	In65-bp
IRIS_313-11958	XI-3	Thailand	PUANG MAHLAI KHAO::IRGC 76959-1	In65-bp
IRIS_313-11959	XI-3	Philippines	KAGIOS PUTI::IRGC 76965-3	In65-bp
IRIS_313-11960	XI-1B	Indonesia	PORONG::IRGC 76983-1	In65-bp
IRIS_313-11961	XI-3	Thailand	IN TOK::IRGC 77071-1	De65-bp
IRIS_313-11962	XI-3	Thailand	KHAO SETTI::IRGC 77084-1	De65-bp
IRIS_313-11963	cA (Aus)	India	KARANGI::IRGC 77128-1	In65-bp
IRIS_313-11964	XI-2	Bangladesh	VUOTTA SAIL::IRGC 77306-1	-
IRIS_313-11965	XI-1A	China	GUANG XUAN LIU HAO::IRGC 77341-1	In65-bp
IRIS_313-11966	XI-1A	China	QI GU::IRGC 77381-1	In65-bp
IRIS_313-11967	XI-adm	China	TANG DU GU::IRGC 77400-1	In65-bp
IRIS_313-11968	XI-1A	China	ZHAO DAN AI::IRGC 77422-1	In65-bp
IRIS_313-11969	XI-2	India	SHYAMJIRA::IRGC 77522-3	In65-bp
IRIS_313-11970	GJ-trp	Indonesia	BUNTU DOMBA 1::IRGC 77554-1	In65-bp
IRIS_313-11971	GJ-trp	Indonesia	PARE LAMBAN BINGKA::IRGC 77601-1	De65-bp
IRIS_313-11973	GJ-tmp	Korea, Republic of	NOINJO::IRGC 77669-1	De65-bp
IRIS_313-11974	XI-3	Liberia	NKUMBAN NDINGO::IRGC 77718-1	In65-bp
IRIS_313-11975	XI-3	Sierra Leone	PA LOSSES 3::IRGC 77810-1	In65-bp
IRIS_313-11976	XI-3	Sierra Leone	PA MATIS::IRGC 77811-1	In65-bp
IRIS_313-11977	XI-adm	Madagascar	MAMORIAKA::IRGC 77867-1	In65-bp
IRIS_313-11978	XI-1B	Philippines	IR 5657-33-2::IRGC 77992-1	In65-bp
IRIS_313-11979	XI-1B	Philippines	IR 19661-364-1-2-3::IRGC 78061-1	In65-bp
IRIS_313-11980	XI-1A	Taiwan, China	HSINCHU AI CHIO CHIENG::IRGC 78182-1	In65-bp
IRIS_313-11981	GJ-tmp	Taiwan, China	TAICHUNG 188::IRGC 78209-1	De65-bp
IRIS_313-11982	cA (Aus)	Bangladesh	PORASHI::IRGC 78397-1	In65-bp
IRIS_313-11983	XI-2	Burkina Faso	KERIBAREFOR::IRGC 78454-1	In65-bp
IRIS_313-11984	GJ-tmp	Viet Nam	BLAU BLA::IRGC 78460-1	De65-bp
IRIS_313-11985	XI-adm	China	LI TOU ZHAN::IRGC 78550-1	In65-bp
IRIS_313-11986	XI-1A	China	LIANG GUANG::IRGC 78551-1	In65-bp
IRIS_313-11987	XI-adm	Philippines	IR 10120-7-2-1-4::IRGC 78628-1	In65-bp
IRIS_313-11988	XI-adm	Sierra Leone	POTOQOIN::IRGC 78677-1	In65-bp
IRIS_313-11989	XI-3	Brunei Darussalam	TAMBAS JANGKOK::IRGC 78724-1	De65-bp
IRIS_313-11990	XI-1B	Taiwan, China	TAISEN GLUTINOUS YU 1157::IRGC 78750-1	In65-bp
IRIS_313-11991	XI-3	Lao People's Democratic Republic	CHON::IRGC 78776-1	In65-bp
IRIS_313-11992	XI-3	Lao People's Democratic Republic	CHAO LAO SOUNG::IRGC 78799-1	In65-bp
IRIS_313-11993	XI-adm	Myanmar	LIM MA NO MA KHIN NYUNT::IRGC 78917-1	In65-bp
IRIS_313-11994	GJ-trp	Philippines	KALINDIG::IRGC 78968-1	In65-bp
IRIS_313-11995	GJ-trp	Philippines	PINUTYUKAN::IRGC 78995-1	In65-bp
IRIS_313-11996	XI-3	Philippines	TUI (KIDAYAN)::IRGC 79058-1	De65-bp
IRIS_313-11997	XI-3	Cambodia	BARUM::IRGC 79108-1	In65-bp
IRIS_313-11998	XI-3	Cambodia	DAMNOEUB KAUN KHMOM::IRGC 79159-1	In65-bp
IRIS_313-11999	XI-3	Cambodia	KAUN TREI::IRGC 79194-1	De65-bp
IRIS_313-12000	XI-3	Cambodia	LAANG::IRGC 79258-1	De65-bp
IRIS_313-12002	cA (Aus)	Bangladesh	LARA BORO::IRGC 79342-1	In65-bp
IRIS_313-12003	GJ-tmp	Korea, Republic of	GYEONGSAN 1::IRGC 79404-1	De65-bp
IRIS_313-12005	XI-3	Malaysia	CHE MAH::IRGC 79480-1	In65-bp
IRIS_313-12006	GJ-trp	Malaysia	PADI HANGIR::IRGC 79507-1	In65-bp
IRIS_313-12007	XI-adm	China	JIA GEN::IRGC 79654-1	In65-bp
IRIS_313-12009	XI-1A	China	PO HE::IRGC 79701-1	In65-bp
IRIS_313-12010	XI-1A	China	YAN ZHAN::IRGC 79740-1	In65-bp
IRIS_313-12011	XI-adm	China	YU TOU ZHONG::IRGC 79749-1	In65-bp
IRIS_313-12012	XI-1A	China	ZAO LENG SHUI ZHAN::IRGC 79756-1	In65-bp
IRIS_313-12013	XI-2	India	RAUSRR 4::IRGC 79785-1	In65-bp
IRIS_313-12014	XI-2	Nigeria	ADANKARU::IRGC 79842-1	In65-bp
IRIS_313-12015	XI-2	Nigeria	DOGON IRI::IRGC 79882-1	In65-bp
IRIS_313-12016	XI-adm	Egypt	EX AUBERGE::IRGC 79898-3	In65-bp
IRIS_313-12017	XI-adm	Ghana	EX SANDEMA::IRGC 79964-1	De65-bp
IRIS_313-12018	GJ-trp	Sierra Leone	FRENSI GBOI::IRGC 79983-1	In65-bp
IRIS_313-12021	GJ-trp	Nigeria	ITA 131::IRGC 80025-1	In65-bp
IRIS_313-12024	XI-1B	Sierra Leone	TOS 9795::IRGC 80142-1	In65-bp
IRIS_313-12027	XI-3	Indonesia	ACEH (SELECTION)::IRGC 80233-1	In65-bp
IRIS_313-12028	XI-adm	Lao People's Democratic Republic	CHAO BONG::IRGC 80266-2	In65-bp
IRIS_313-12031	GJ-trp	Philippines	P T Q QINDONAAL::IRGC 80410-1	In65-bp
IRIS_313-12033	XI-1A	China	GAO JIAO HONG::IRGC 80920-1	In65-bp
IRIS_313-12036	XI-3	Cambodia	CHAN LEUY::IRGC 81223-1	De65-bp
IRIS_313-12037	XI-3	Cambodia	KHMAO KDET::IRGC 81278-1	In65-bp
IRIS_313-12038	XI-3	Cambodia	MUOY KUM::IRGC 81314-1	De65-bp
IRIS_313-12039	XI-3	Cambodia	NEANG AN::IRGC 81315-1	De65-bp
IRIS_313-12040	XI-3	Cambodia	NEANG LAU::IRGC 81328-1	In65-bp
IRIS_313-12041	XI-3	Cambodia	NOU::IRGC 81352-1	In65-bp
IRIS_313-12042	XI-3	Cambodia	PHCAR KABAS::IRGC 81357-1	In65-bp
IRIS_313-12043	XI-3	Cambodia	SAMBOK ANGKRANG::IRGC 81375-1	In65-bp
IRIS_313-12044	XI-3	Cambodia	SAR SIEM::IRGC 81386-2	De65-bp
IRIS_313-12045	GJ-trp	Indonesia	BUYAN::IRGC 81440-1	In65-bp
IRIS_313-12046	XI-3	Indonesia	KUJAM KURIT::IRGC 81477-1	In65-bp
IRIS_313-12047	XI-3	Indonesia	LEMAK RUSA::IRGC 81486-1	In65-bp
IRIS_313-12048	XI-3	Indonesia	LIMA::IRGC 81487-1	De65-bp
IRIS_313-12049	XI-3	Lao People's Democratic Republic	MAE HANG::IRGC 81615-2	In65-bp
IRIS_313-12050	XI-adm	Myanmar	SHAN KAUK HNYIN::IRGC 81656-1	In65-bp
IRIS_313-12051	GJ-trp	Philippines	TINOLDO MARANGRAS::IRGC 81758-1	In65-bp
IRIS_313-12052	XI-adm	India	ADUKKAN::IRGC 81783-1	In65-bp
IRIS_313-12053	XI-adm	Burundi	FACAGRO 406::IRGC 82049-1	In65-bp
IRIS_313-12054	GJ-tmp	China	HUA 24::IRGC 82127-1	De65-bp
IRIS_313-12055	cA (Aus)	Bangladesh	LAL MOTI::IRGC 82168-1	In65-bp
IRIS_313-12057	XI-adm	China	AI JIAO ZI::IRGC 82255-1	In65-bp
IRIS_313-12058	XI-3	Cambodia	KUL REUSEI::IRGC 82308-1	In65-bp
IRIS_313-12059	GJ-tmp	China	LIGEN 2::IRGC 82398-1	De65-bp
IRIS_313-12060	GJ-adm	China	LIJIAN 942::IRGC 82399-1	De65-bp
IRIS_313-12061	GJ-tmp	China	YUNLEN 13::IRGC 82402-1	De65-bp
IRIS_313-12063	GJ-sbtrp	Lao People's Democratic Republic	XIENG KANG::IRGC 82533-1	In65-bp
IRIS_313-12066	XI-3	Philippines	MARAMAY::IRGC 82628-1	In65-bp
IRIS_313-12067	XI-adm	Philippines	531::IRGC 82643-1	In65-bp
IRIS_313-12068	GJ-trp	Indonesia	PULUT KETAN::IRGC 82674-2	In65-bp
IRIS_313-12069	GJ-trp	Indonesia	PULUT MAS::IRGC 82676-1	In65-bp
IRIS_313-12070	GJ-trp	Malaysia	BABELIONG::IRGC 82688-1	In65-bp
IRIS_313-12071	GJ-sbtrp	Lao People's Democratic Republic	NIA::IRGC 82728-1	In65-bp
IRIS_313-12072	XI-adm	Myanmar	KYAUK KYI::IRGC 82773-3	In65-bp
IRIS_313-12073	GJ-trp	Philippines	KASIGNAYAN::IRGC 82788-1	In65-bp
IRIS_313-12076	GJ-sbtrp	Lao People's Democratic Republic	HANG::IRGC 82842-1	In65-bp
IRIS_313-12077	GJ-sbtrp	Lao People's Democratic Republic	YOI::IRGC 82855-1	In65-bp
IRIS_313-12078	XI-adm	Viet Nam	DAU NGHA THAI BINH::IRGC 82891-1	In65-bp
IRIS_313-12079	XI-3	Pakistan	KASHMIRI::IRGC 83002-1	In65-bp
IRIS_313-12080	XI-3	Philippines	KA GIL::IRGC 83029-1	In65-bp
IRIS_313-12081	XI-3	Philippines	1146::IRGC 83068-1	In65-bp
IRIS_313-12082	XI-2	Madagascar	MAVOLATSIKA::IRGC 83137-1	In65-bp
IRIS_313-12083	XI-2	Madagascar	SARIN TSIPALA::IRGC 83154-1	In65-bp
IRIS_313-12093	XI-adm	Nepal	KARUEL::IRGC 83792-1	In65-bp
IRIS_313-12096	XI-3	Cambodia	NEANG CHEK::IRGC 83894-1	In65-bp
IRIS_313-12097	XI-3	Cambodia	NEANG MINH::IRGC 83897-3	In65-bp
IRIS_313-12101	XI-3	Cambodia	SAMRONG 2::IRGC 83951-1	De65-bp
IRIS_313-12102	XI-3	Cambodia	SOK SOV::IRGC 83966-1	In65-bp
IRIS_313-12108	GJ-trp	Malaysia	PARAI JALEY MASIK::IRGC 84215-1	In65-bp
IRIS_313-12109	XI-3	Cambodia	ARITH::IRGC 84347-2	De65-bp
IRIS_313-12118	XI-2	Madagascar	OVIBENAMPOTAKA + OVIBE + MAKALIOKA::IRGC 84756-1	In65-bp
IRIS_313-12121	XI-3	Lao People's Democratic Republic	CHA LIENG::IRGC 84920-1	De65-bp
IRIS_313-12127	XI-3	Lao People's Democratic Republic	INPONG::IRGC 85524-1	De65-bp
IRIS_313-12128	XI-3	Lao People's Democratic Republic	HMA GNENG::IRGC 85751-1	De65-bp
IRIS_313-12129	GJ-sbtrp	Lao People's Democratic Republic	MON LAI::IRGC 85857-1	In65-bp
IRIS_313-12130	XI-3	Lao People's Democratic Republic	KHAO PA::IRGC 85972-1	De65-bp
IRIS_313-12131	XI-3	Lao People's Democratic Republic	LG 944::IRGC 86000-1	In65-bp
IRIS_313-12133	XI-3	Lao People's Democratic Republic	TAP KHOUAY::IRGC 86373-1	De65-bp
IRIS_313-12134	GJ-sbtrp	Lao People's Democratic Republic	THATENG::IRGC 86377-3	In65-bp
IRIS_313-12135	XI-1B	Malaysia	PERUBAK LUEY::IRGC 86436-1	In65-bp
IRIS_313-12138	XI-adm	Bhutan	YADU BARA::IRGC 86912-1	In65-bp
IRIS_313-12139	cA (Aus)	Nepal	MANSARA DHAN::IRGC 86940-1	De65-bp
IRIS_313-12141	cA (Aus)	Bangladesh	HATEA::IRGC 86973-1	In65-bp
IRIS_313-12142	XI-3	Cambodia	ATT CHHMOUS::IRGC 87030-1	De65-bp
IRIS_313-12143	XI-3	Cambodia	SRAU KHGNAERNG::IRGC 87073-1	De65-bp
IRIS_313-12144	GJ-trp	Philippines	GINAYANGGANG::IRGC 87131-1	In65-bp
IRIS_313-12146	XI-adm	Cambodia	AM BEUS::IRGC 87189-1	De65-bp
IRIS_313-12147	XI-3	Cambodia	ARNG'-KAR PHAR ONG::IRGC 87196-1	De65-bp
IRIS_313-12148	XI-3	Cambodia	ARN'-SAR THNGORN'::IRGC 87205-1	De65-bp
IRIS_313-12151	XI-3	Cambodia	DAMNOEUB KRACHAK SESS::IRGC 87380-1	In65-bp
IRIS_313-12152	XI-3	Cambodia	DAMM NOEB THNGORN'::IRGC 87428-1	De65-bp
IRIS_313-12161	XI-3	Cambodia	PA PHA EA::IRGC 87751-1	In65-bp
IRIS_313-12164	GJ-adm	Cambodia	PA YANG NOEUGN::IRGC 87778-1	In65-bp
IRIS_313-12180	XI-adm	Nepal	JHINUWA DHAN::IRGC 88545-1	In65-bp
IRIS_313-12182	XI-adm	Nepal	NYAULI::IRGC 88628-1	In65-bp
IRIS_313-12183	cA (Aus)	Nepal	SETYA::IRGC 88654-1	In65-bp
IRIS_313-12185	XI-adm	Lao People's Democratic Republic	AE NOUA::IRGC 89308-1	In65-bp
IRIS_313-12186	XI-adm	Lao People's Democratic Republic	BAO DAM::IRGC 89352-1	In65-bp
IRIS_313-12187	XI-adm	Lao People's Democratic Republic	CHAM LEK::IRGC 89387-1	De65-bp
IRIS_313-12188	XI-3	Lao People's Democratic Republic	CHAO DO::IRGC 89430-1	In65-bp
IRIS_313-12190	XI-adm	Lao People's Democratic Republic	CHAO KHAW NYAO::IRGC 89460-1	In65-bp
IRIS_313-12193	XI-3	Lao People's Democratic Republic	DO NOUAN::IRGC 89648-1	De65-bp
IRIS_313-12194	XI-3	Lao People's Democratic Republic	EA POUAK::IRGC 89748-1	In65-bp
IRIS_313-12200	GJ-sbtrp	Lao People's Democratic Republic	LEUANG::IRGC 90000-1	In65-bp
IRIS_313-12207	XI-adm	Lao People's Democratic Republic	SALA::IRGC 90457-1	In65-bp
IRIS_313-12210	XI-adm	Viet Nam	CHAM TON::IRGC 90600-1	De65-bp
IRIS_313-12217	GJ-tmp	Korea, Republic of	WEONJU 8::IRGC 90845-1	De65-bp
IRIS_313-12220	XI-adm	Lao People's Democratic Republic	CHAO KHIE KHOUAY::IRGC 90968-1	In65-bp
IRIS_313-12221	XI-3	Lao People's Democratic Republic	EA LOUY::IRGC 91220-1	In65-bp
IRIS_313-12222	XI-3	Lao People's Democratic Republic	LAM BOUN::IRGC 91525-1	De65-bp
IRIS_313-12224	XI-3	Lao People's Democratic Republic	NOON SOUNG::IRGC 91956-1	De65-bp
[truncated: 778 more rows]

[truncated: 1 more sheets: Source Data Figure 3x]
