# Supplementary material for: OsMADS17 simultaneously increases grain number and grain weight in rice
Source: Nat Commun. 2023 May 29;14:3098. doi: 10.1038/s41467-023-38726-9 (PMC10227085; doi:10.1038/s41467-023-38726-9)
Supplement: Supplementary file 10 — Source Data [file 41467_2023_38726_MOESM10_ESM.zip › Source Data/Source Data Figure 4a-e, i, m-r.xlsx]

## Sheet: Guide
Souce Data Figure 4a. Differentially expressed AP2/ERF family genes revealed by the RNA-sequencing analysis among C418, 8IL73, and 8IL73RNAi-OsMADS17 plants.
Source Data Figure 4b. qRT-PCR analysis for OsAP2-39 in C418, 8IL73 and 8IL73RNAi-OsMADS17 plants.
Source Data Figure 4c. Yeast one-hybrid assays.
Source Data Figure 4d. EMSA assays.
Source Data Figure 4e. Analysis of interaction between OsMADS17 and the promoter of OsAP2-39 by Dual-LUC reporter assays.
Source Data Figure 4i. Comaprasion of grain number, grain weight, and grain yield between C418 and C418OE-OsAP2-39 plants.
Source Data Figure 4m. Comaprasion of grain number, grain weight, and grain yield between C418 and C418RNAi-OsAP2-39 plants.
Source Data Figure 4n. Association test between 1,000-grain weight and variants in the 3-kb promoter region of OsAP2-39.
Source Data Figure 4o. Haplotype analysis for OsAP2-39.
Source Data Figure 4p. 2,775 cultivars (1,760 indica, 819 japonica, and 196 aus ) in the 3k RG used for analyzing the frequency of genotype OsAP2-39C and OsAP2-39T.
Source Data Figure 4q. 2,579 cultivars (1,760 indica rice, 819 japonica rice) in the 3k RG used for analyzing the frequency of different combinations of the genotype OsMADS17In65-bp/De65-bp and OsAP2-39C/T.
Source Data Figure 4r. 2,056 cultivars (1,507 indica rice and 549 japonica rice) in the 3k RG in Asia areas used for analyzing the geographical distribution of different combinations of the genotypeOsMADS17In65-bp/De65-bp and OsAP2-39C/T.

## Sheet: Source Data Figure 4a
Souce Data Figure 4a. Differentially expressed AP2/ERF family genes revealed by the RNA-sequencing analysis among C418, 8IL73, and 8IL73RNAi-OsMADS17 plants.
C418 vs. 8IL73									8IL73 vs. 8IL73RNAi-OsMADS17
Gene	Sample_1	Sample_2	Value_1	Value_2	log2(fold_change)	p_value	q_value		Gene	Sample_1	Sample_2	Value_1	Value_2	log2(fold_change)	p_value	q_value	Annotation	Gene symbol
LOC_Os01g58420	C418	8IL73	72.3822	144.848	1.00083	5e-05	0.000704755		LOC_Os01g58420	8IL73	8IL73 RNAi-OsMADS17	145.022	57.6449	-1.331	5e-05	0.000450195	AP2 domain containing protein, expressed	AP37|OsERF3
LOC_Os05g41780	C418	8IL73	65.1981	170.978	1.39091	5e-05	0.000704755		LOC_Os05g41780	8IL73	8IL73 RNAi-OsMADS17	171.179	37.5426	-2.18891	5e-05	0.000450195	AP2 domain containing protein, expressed	#N/A
LOC_Os04g52090	C418	8IL73	18.4694	93.1083	2.33377	5e-05	0.000704755		LOC_Os04g52090	8IL73	8IL73 RNAi-OsMADS17	93.231	8.5779	-3.44211	5e-05	0.000450195	AP2 domain containing protein, expressed	OsAP2-39
LOC_Os06g07030	C418	8IL73	22.8869	49.0094	1.09854	5e-05	0.000704755		LOC_Os06g07030	8IL73	8IL73 RNAi-OsMADS17	49.0738	15.3137	-1.68013	5e-05	0.000450195	AP2 domain containing protein, expressed	#N/A
LOC_Os04g46440	C418	8IL73	16.1815	45.5215	1.49221	5e-05	0.000704755		LOC_Os04g46440	8IL73	8IL73 RNAi-OsMADS17	45.5844	12.9947	-1.81062	5e-05	0.000450195	AP2 domain containing protein, expressed	OsERF34
LOC_Os02g42585	C418	8IL73	14.4883	99.8282	2.78456	5e-05	0.000704755		LOC_Os02g42585	8IL73	8IL73 RNAi-OsMADS17	99.9694	3.33112	-4.90741	5e-05	0.000450195	AP2 domain containing protein, expressed	#N/A
LOC_Os08g34360	C418	8IL73	5.33716	2.49919	-1.09461	5e-05	0.000704755		LOC_Os08g34360	8IL73	8IL73 RNAi-OsMADS17	2.5025	6.21892	1.31329	5e-05	0.000450195	AP2 domain containing protein, expressed	LFS
LOC_Os04g44670	C418	8IL73	3.17556	16.2148	2.35223	5e-05	0.000704755		LOC_Os04g44670	8IL73	8IL73 RNAi-OsMADS17	16.2351	1.33669	-3.60237	5e-05	0.000450195	AP2 domain containing protein, expressed	#N/A
LOC_Os08g36920	C418	8IL73	0.747236	11.6982	3.96858	5e-05	0.000704755		LOC_Os08g36920	8IL73	8IL73 RNAi-OsMADS17	11.7139	0.275731	-5.40882	5e-05	0.000450195	AP2 domain containing protein, expressed	OsERF104
LOC_Os10g41330	C418	8IL73	0.251474	2.25154	3.16243	5e-05	0.000704755		LOC_Os10g41330	8IL73	8IL73 RNAi-OsMADS17	2.25445	0.368293	-2.61385	5e-05	0.000450195	AP2 domain containing protein, expressed	OsERF096
LOC_Os04g32790	C418	8IL73	0.347821	1.98116	2.50993	5e-05	0.000704755		LOC_Os04g32790	8IL73	8IL73 RNAi-OsMADS17	1.9839	0.222836	-3.15428	5e-05	0.000450195	AP2 domain containing protein, expressed	#N/A

## Sheet: Source Data Figure 4b
Source Data Figure 4b. qRT-PCR analysis for OsAP2-39 in C418, 8IL73 and 8IL73RNAi-OsMADS17 plants.
Sample Name	Target Name	CT	ΔCT	ΔΔCT	2^(-ΔΔCT)	Average 2^(-ΔΔCT)	Relative expressions
C418-1	qRT-UBI	21.37
C418-2	qRT-UBI	21.28
C418-3	qRT-UBI	21.24
C418-1	qRT-OsAP2-39	27.58	6.21	0	1		0.522301
C418-2	qRT-OsAP2-39	26.19	4.91	-1.3	2.46229		1.28606
C418-3	qRT-OsAP2-39	26.26	5.02	-1.19	2.28153	1.91461	1.19164
8IL73-1	qRT-UBI	20.6
8IL73-2	qRT-UBI	20.57
8IL73-3	qRT-UBI	20.6
8IL73-1	qRT-OsAP2-39	23.79	3.19	-3.02	8.11168		4.23674
8IL73-2	qRT-OsAP2-39	23.73	3.16	-3.05	8.28212		4.32576
8IL73-3	qRT-OsAP2-39	23.93	3.33	-2.88	7.3615	7.91843	3.84492
8IL73RNAi-OsMADS17-1	qRT-UBI	20.69
8IL73RNAi-OsMADS17-2	qRT-UBI	20.65
8IL73RNAi-OsMADS17-3	qRT-UBI	20.82
8IL73RNAi-OsMADS17-1	qRT-OsAP2-39	26.47	5.78	-0.43	1.34723		0.703661
8IL73RNAi-OsMADS17-2	qRT-OsAP2-39	26.49	5.84	-0.37	1.29235		0.674997
8IL73RNAi-OsMADS17-3	qRT-OsAP2-39	26.44	5.62	-0.59	1.50525	1.38161	0.786192
Sample Name	Target Name	Relative expressions	Average	SD	P-value (C418 VS. 8IL73)	P-value (8IL73RNAi-OsMADS17 VS. 8IL73)
C418-1	qRT-OsAP2-39	0.522301
C418-2	qRT-OsAP2-39	1.28606
C418-3	qRT-OsAP2-39	1.19164	1	0.416384
8IL73-1	qRT-OsAP2-39	4.23674
8IL73-2	qRT-OsAP2-39	4.32576
8IL73-3	qRT-OsAP2-39	3.84492	4.1358	0.255816	0.000372875
8IL73RNAi-OsMADS17-1	qRT-OsAP2-39	0.703661
8IL73RNAi-OsMADS17-2	qRT-OsAP2-39	0.674997
8IL73RNAi-OsMADS17-3	qRT-OsAP2-39	0.786192	0.721617	0.0577309		2.29059e-05

## Sheet: Source Data Figure 4c
Source Data Figure 4c. Yeast one-hybrid assays.

## Sheet: Source Data Figure 4d
Source Data Figure 4d. EMSA assays.

## Sheet: Source Data Figure 4e
Source Data Figure 4e. Analysis of interaction between OsMADS17 and the promoter of OsAP2-39 by Dual-LUC reporter assays.
Sample Name	LUC	REN	LUC/REN activity	Average LUC/REN activity	Average LUC/REN activity	Relative LUC/REN activity	Average	SD	P-value
Control-1-1	1296023	120369856	0.010767
Control-1-2	1219481	111504448	0.0109366
Control-1-3	1115952	131127912	0.00851041	0.0100713		1.36407
Control-2-1	37869	4525521	0.00836788
Control-2-2	28220	4852143	0.00581599
Control-2-3	31986	5707212	0.00560449	0.00659612		0.893383
Control-3-1	3180	777878	0.00408804
Control-3-2	6262	1057042	0.00592408
Control-3-3	6550	1017834	0.00643523	0.00548245	0.0073833	0.742547	1	0.324188
OsMADS17+ProOsAP2-39-1-1	2058615	41006476	0.0502022
OsMADS17+ProOsAP2-39-1-2	1548953	34072960	0.0454599
OsMADS17+ProOsAP2-39-1-3	1364395	32503332	0.0419771	0.0458797		6.21398
OsMADS17+ProOsAP2-39-2-1	31273	972348	0.0321624
OsMADS17+ProOsAP2-39-2-2	23492	1016447	0.0231119
OsMADS17+ProOsAP2-39-2-3	30559	1111313	0.0274981	0.0275908		3.73691
OsMADS17+ProOsAP2-39-3-1	1838	72042	0.0255129
OsMADS17+ProOsAP2-39-3-2	2268	109720	0.0206708
OsMADS17+ProOsAP2-39-3-3	4130	122895	0.0336059	0.0265965	0.0333557	3.60225	4.51772	1.47055	0.0155256

## Sheet: Source Data Figure 4i
	Source Data Figure 4i. Comaprasion of grain number, grain weight, and grain yield between C418 and C418OE-OsAP2-39 plants.
	Sample Name	Grain number per main panicle	1,000-grain weight (g)	Grain yield per plant (g)
	C418	237	27.241	32.06
	C418	265	24.878	26.51
	C418	278	27.117	32.26
	C418	280	25.402	28.53
	C418	238	25.309	21.45
	C418	279	26.667	23.81
	C418	262	27.561	23.01
	C418	213	27.353	20.41
	C418	268	27.18	27.6
	C418	242	26.571	28.29
	C418	273	26.216	28.2
	C418	239	26.757	25.31
	C418	228	26.923	22.88
	C418	258	27.895	21.89
	C418	217	25.625	25.94
	C418	237	28.056	30.17
	C418	236	26.75	31.51
	C418	273	27	28.46
	C418	299	26.667	32.46
	C418	278	27.692	30.7
	C418OE-OsAP2-39-1-1	178	20.676	13.04
	C418OE-OsAP2-39-1-2	200	23.932	18.3
	C418OE-OsAP2-39-1-3	253	23.603	22.01
	C418OE-OsAP2-39-1-4	164	21.429	12.08
	C418OE-OsAP2-39-1-5	199	22.01	11.45
	C418OE-OsAP2-39-1-6	157	21.277	9
	C418OE-OsAP2-39-1-7	188	22.655	16.85
	C418OE-OsAP2-39-1-8	183	23.853	24.04
	C418OE-OsAP2-39-1-9	159	23.017	16.72
	C418OE-OsAP2-39-1-10	151	20.12	15.75
	C418OE-OsAP2-39-1-11	166	21.892	8.48
	C418OE-OsAP2-39-1-12	169	19.03	15.65
	C418OE-OsAP2-39-1-13	122	19.586	6.5
	C418OE-OsAP2-39-1-14	176	21.477	15.94
	C418OE-OsAP2-39-1-15	147	20.889	7.73
	C418OE-OsAP2-39-1-16	141	20.087	9.29
	C418OE-OsAP2-39-1-17	186	23.776	12.95
	C418OE-OsAP2-39-1-18	179	18.4	15.37
	C418OE-OsAP2-39-1-19	154	21.084	6.19
	C418OE-OsAP2-39-1-20	171	18.286	7.08
	C418OE-OsAP2-39-2-1	204	18.702	4.17
	C418OE-OsAP2-39-2-2	92	22.501	3.18
	C418OE-OsAP2-39-2-3	101	19.695	5.73
	C418OE-OsAP2-39-2-4	143	18.447	8.33
	C418OE-OsAP2-39-2-5	150	19.733	12.17
	C418OE-OsAP2-39-2-6	142	20.441	6.41
	C418OE-OsAP2-39-2-7	96	21.905	6.36
	C418OE-OsAP2-39-2-8	158	21.502	5.32
	C418OE-OsAP2-39-2-9	157	19.724	12.6
	C418OE-OsAP2-39-2-10	127	17.369	3.7
	C418OE-OsAP2-39-2-11	148	20.5	9.84
	C418OE-OsAP2-39-2-12	128	21.07	7.57
	C418OE-OsAP2-39-2-13	165	20.407	9.82
	C418OE-OsAP2-39-2-14	151	20.509	14.36
	C418OE-OsAP2-39-2-15	163	21.696	10.37
	C418OE-OsAP2-39-2-16	172	22.507	10.65
	C418OE-OsAP2-39-2-17	173	22.709	9.82
	C418OE-OsAP2-39-2-18	190	19.604	15.45
	C418OE-OsAP2-39-2-19	153	20.442	11.33
	C418OE-OsAP2-39-2-20	160	21.9	15.54
	C418OE-OsAP2-39-3-1	162	22.38	14.7
	C418OE-OsAP2-39-3-2	169	22.026	13.81
	C418OE-OsAP2-39-3-3	134	20.854	6.82
	C418OE-OsAP2-39-3-4	192	22.571	19.32
	C418OE-OsAP2-39-3-5	160	18.571	12.82
	C418OE-OsAP2-39-3-6	192	21.914	17.38
	C418OE-OsAP2-39-3-7	225	20.854	20.66
	C418OE-OsAP2-39-3-8	150	21.622	7.17
	C418OE-OsAP2-39-3-9	134	20.321	5.54
	C418OE-OsAP2-39-3-10	188	20.351	18.45
	C418OE-OsAP2-39-3-11	164	22.038	19.37
	C418OE-OsAP2-39-3-12	169	18.57	13.43
	C418OE-OsAP2-39-3-13	203	22.66	7.17
	C418OE-OsAP2-39-3-14	178	19.744	8.17
	C418OE-OsAP2-39-3-15	202	21.538	14.32
	C418OE-OsAP2-39-3-16	172	17.826	11.43
	C418OE-OsAP2-39-3-17	195	22.332	16.16
	C418OE-OsAP2-39-3-18	109	21.447	7.37
	C418OE-OsAP2-39-3-19	175	22.563	13.37
	C418OE-OsAP2-39-3-20	128	20.325	9.8
	Sample Name	Grain number per main panicle	1,000-grain weight (g)	Grain yield per plant (g)
Average	C418	255	26.743	27.0725
	C418OE-OsAP2-39-1	172.15	21.354	13.221
	C418OE-OsAP2-39-2	148.65	20.5681	9.136
	C418OE-OsAP2-39-3	170.05	21.0253	12.863
SD	C418	23.8747	0.875758	3.85682
	C418OE-OsAP2-39-1	27.2441	1.77055	5.09166
	C418OE-OsAP2-39-2	28.9469	1.44039	3.79417
	C418OE-OsAP2-39-3	28.8617	1.45116	4.77321
P-value	C418 VS. C418OE-OsAP2-39-1	1.81657e-12	1.02977e-14	7.95049e-12
	C418 VS. C418OE-OsAP2-39-2	3.19352e-15	8.20492e-19	2.20181e-17
	C418 VS. C418OE-OsAP2-39-3	2.2999e-12	1.24942e-17	1.28236e-12

## Sheet: Source Data Figure 4m
	Source Data Figure 4m. Comaprasion of grain number, grain weight, and grain yield between C418 and C418RNAi-OsAP2-39 plants.
	Sample Name	Grain number per main panicle	1,000-grain weight (g)	Grain yield per plant (g)
	C418-1	237	27.241	32.06
	C418-2	265	24.878	26.51
	C418-3	278	27.117	32.26
	C418-4	280	25.402	28.53
	C418-5	238	25.309	21.45
	C418-6	279	26.667	23.81
	C418-7	262	27.561	23.01
	C418-8	213	27.353	20.41
	C418-9	268	27.18	27.6
	C418-10	242	26.571	28.29
	C418-11	273	26.216	28.2
	C418-12	239	26.757	25.31
	C418-13	228	26.923	22.88
	C418-14	258	27.895	21.89
	C418-15	217	25.625	25.94
	C418-16	237	28.056	30.17
	C418-17	236	26.75	31.51
	C418-18	273	27	28.46
	C418-19	299	26.667	32.46
	C418-20	278	27.692	30.7
	C418RNAi-OsAP2-39-1-1	310	29.205	38.98
	C418RNAi-OsAP2-39-1-2	251	29.352	27.32
	C418RNAi-OsAP2-39-1-3	249	28.812	24.56
	C418RNAi-OsAP2-39-1-4	252	28.091	28.36
	C418RNAi-OsAP2-39-1-5	241	27.647	28.99
	C418RNAi-OsAP2-39-1-6	284	28.716	28.29
	C418RNAi-OsAP2-39-1-7	288	27.711	38.56
	C418RNAi-OsAP2-39-1-8	296	28.511	32.58
	C418RNAi-OsAP2-39-1-9	270	28.784	32.82
	C418RNAi-OsAP2-39-1-10	275	28.726	36.05
	C418RNAi-OsAP2-39-1-11	295	28.875	37.38
	C418RNAi-OsAP2-39-1-12	238	28.902	29.11
	C418RNAi-OsAP2-39-1-13	246	27.571	37.01
	C418RNAi-OsAP2-39-1-14	317	27.391	39.08
	C418RNAi-OsAP2-39-1-15	303	29.327	26.25
	C418RNAi-OsAP2-39-1-16	286	28.198	25.61
	C418RNAi-OsAP2-39-1-17	303	28.426	30.88
	C418RNAi-OsAP2-39-1-18	268	27.333	25.64
	C418RNAi-OsAP2-39-1-19	260	28.788	28.68
	C418RNAi-OsAP2-39-1-20	307	27.821	29.84
	C418RNAi-OsAP2-39-2-1	297	28.625	33.03
	C418RNAi-OsAP2-39-2-2	276	27.317	31.13
	C418RNAi-OsAP2-39-2-3	258	28.127	26.14
	C418RNAi-OsAP2-39-2-4	310	28.633	32.44
	C418RNAi-OsAP2-39-2-5	303	29.371	34.3
	C418RNAi-OsAP2-39-2-6	275	27.4	33.03
	C418RNAi-OsAP2-39-2-7	344	29.343	39.47
	C418RNAi-OsAP2-39-2-8	261	27.563	28.97
	C418RNAi-OsAP2-39-2-9	281	28.126	28.03
	C418RNAi-OsAP2-39-2-10	315	28.64	37.32
	C418RNAi-OsAP2-39-2-11	312	28.835	28.97
	C418RNAi-OsAP2-39-2-12	330	28.625	36.03
	C418RNAi-OsAP2-39-2-13	250	27.643	28.42
	C418RNAi-OsAP2-39-2-14	276	28.594	32.74
	C418RNAi-OsAP2-39-2-15	267	28.822	32.12
	C418RNAi-OsAP2-39-2-16	240	27.386	26.21
	C418RNAi-OsAP2-39-2-17	330	29.871	36.87
	C418RNAi-OsAP2-39-2-18	304	28.822	31.22
	C418RNAi-OsAP2-39-2-19	285	27.664	29.84
	C418RNAi-OsAP2-39-2-20	324	29.636	33.76
	C418RNAi-OsAP2-39-3-1	298	28.82	34.27
	C418RNAi-OsAP2-39-3-2	287	27.932	30.03
	C418RNAi-OsAP2-39-3-3	261	29.536	34.17
	C418RNAi-OsAP2-39-3-4	345	28.643	38.43
	C418RNAi-OsAP2-39-3-5	283	27.624	32.65
	C418RNAi-OsAP2-39-3-6	327	29.433	29.36
	C418RNAi-OsAP2-39-3-7	314	27.938	28.43
	C418RNAi-OsAP2-39-3-8	281	28.369	28.87
	C418RNAi-OsAP2-39-3-9	297	27.654	32.26
	C418RNAi-OsAP2-39-3-10	254	29.371	26.13
	C418RNAi-OsAP2-39-3-11	280	28.88	32.43
	C418RNAi-OsAP2-39-3-12	257	29.372	28.82
	C418RNAi-OsAP2-39-3-13	297	29.532	33.82
	C418RNAi-OsAP2-39-3-14	269	29.325	27.34
	C418RNAi-OsAP2-39-3-15	302	28.383	35.72
	C418RNAi-OsAP2-39-3-16	301	27.432	25.37
	C418RNAi-OsAP2-39-3-17	283	27.624	32.58
	C418RNAi-OsAP2-39-3-18	261	28.384	26.42
	C418RNAi-OsAP2-39-3-19	300	29.371	36.66
	C418RNAi-OsAP2-39-3-20	280	28.352	33.47
	Sample Name	Grain number per main panicle	1,000-grain weight (g)	Grain yield per plant (g)
Average	C418	255	26.743	27.0725
	C418RNAi-OsAP2-39-1	276.95	28.4093	31.2995
	C418RNAi-OsAP2-39-2	291.9	28.4521	32.002
	C418RNAi-OsAP2-39-3	288.85	28.5987	31.3615
SD	C418	23.8747	0.875758	3.85682
	C418RNAi-OsAP2-39-1	25.3013	0.646182	4.90161
	C418RNAi-OsAP2-39-2	29.3256	0.775663	3.6718
	C418RNAi-OsAP2-39-3	23.3583	0.73036	3.69824
P-value	C418 VS. C418RNAi-OsAP2-39-1	0.00755407	3.96152e-08	0.00437318
	C418 VS. C418RNAi-OsAP2-39-2	9.45839e-05	1.05851e-07	0.000186064
	C418 VS. C418RNAi-OsAP2-39-3	5.65468e-05	1.03827e-08	0.000933868

## Sheet: Source Data Figure 4n
Source Data Figure 4n. Association test between 1,000-grain weight and variants in the 3-kb promoter region of OsAP2-39.
Sample	K9_group_Admixture	1,000-grain weight (g)	Physical positon on chromsome 4 (bp)/Genotype
			30936385	30937037	30937654	30937718	30938795	30938829	30938831	30938957	30938958	30939116	30939192
			S1	S2	S3	S4	S5	S6	S7	S8	S9	S10	S11
IRIS_313-15897	XI-adm	15.8	G	C	A	C	T	A	A	T	T	T	A
IRIS_313-15899	XI-adm	28.9	G	C	A	C	T	W	W	T	T	T	A
IRIS_313-15901	XI-1B	26.2	G	C	A	C	T	W	W	T	T	-	A
IRIS_313-15902	XI-1B	21.9	G	C	A	C	T	W	W	T	T	T	A
IRIS_313-15905	GJ-trp	28.8	G	C	A	C	C	T	T	A	A	-	G
IRIS_313-15907	GJ-trp	17.7	-	C	A	T	C	T	T	A	A	G	G
IRIS_313-15910	GJ-trp	17.7	A	C	A	T	C	T	T	A	A	G	G
IRIS_313-8253	XI-3	23.1	G	C	A	C	T	W	A	T	T	T	A
IRIS_313-9555	XI-adm	25.2	-	C	G	T	C	T	W	A	A	G	G
IRIS_313-8409	XI-adm	25.1	A	C	G	T	C	W	W	A	A	T	G
IRIS_313-9400	XI-adm	23.2	G	C	A	C	T	A	A	T	T	T	A
IRIS_313-9969	XI-adm	25.8	A	C	G	T	C	W	W	A	A	T	G
IRIS_313-8890	GJ-tmp	23.8	G	C	A	C	T	W	W	T	T	T	A
IRIS_313-9346	GJ-tmp	20.5	A	C	-	T	C	T	T	A	A	-	G
IRIS_313-9814	GJ-tmp	28	A	C	A	T	C	T	T	A	A	G	G
IRIS_313-8927	GJ-sbtrp	24.8	A	T	G	T	T	W	W	T	T	T	A
IRIS_313-9519	GJ-trp	26.6	G	C	A	C	C	T	T	A	A	G	G
IRIS_313-8999	GJ-sbtrp	27.9	A	C	A	T	C	T	T	A	A	-	G
IRIS_313-9140	GJ-tmp	31.8	A	C	A	T	C	T	T	A	A	G	G
IRIS_313-9817	XI-2	38.4	G	C	A	C	T	W	W	T	T	T	A
IRIS_313-9039	XI-2	15.6	G	C	A	C	T	W	W	T	T	T	-
IRIS_313-10041	GJ-trp	31.3	A	C	A	T	C	T	T	A	A	G	G
IRIS_313-10285	XI-adm	25.3	A	T	G	T	C	W	W	A	A	G	G
IRIS_313-10421	XI-adm	24.9	G	C	A	C	T	W	W	T	T	T	A
IRIS_313-10423	XI-adm	22.7	G	C	A	C	T	A	A	T	T	T	A
IRIS_313-8232	GJ-trp	29.5	G	C	A	C	C	T	T	A	A	K	G
IRIS_313-8743	XI-adm	23.2	-	T	G	T	C	W	W	A	A	G	G
IRIS_313-9111	XI-1A	18	G	C	A	C	T	A	W	T	T	T	A
IRIS_313-10040	XI-1B	20.2	G	C	A	C	T	W	W	T	T	T	A
IRIS_313-9438	GJ-tmp	23.2	A	C	A	T	C	T	T	A	A	G	G
IRIS_313-9724	GJ-tmp	27.6	G	C	A	C	T	W	W	T	W	T	A
IRIS_313-9759	GJ-tmp	28.8	A	C	A	T	C	T	T	A	A	G	G
IRIS_313-9880	GJ-tmp	25.7	G	C	A	C	T	W	W	T	T	T	A
IRIS_313-9187	XI-2	32.7	G	C	A	C	T	W	W	T	T	T	A
IRIS_313-9363	GJ-trp	21.8	G	C	A	C	T	A	W	T	T	T	A
IRIS_313-9928	GJ-trp	26.8	G	C	A	C	T	W	W	T	T	T	A
IRIS_313-8288	XI-adm	26.4	G	C	A	C	T	W	W	T	T	T	A
IRIS_313-8292	XI-3	27.2	A	T	R	T	C	W	W	A	A	G	G
IRIS_313-8745	GJ-trp	30	A	C	A	T	C	T	T	A	A	G	G
IRIS_313-8791	XI-3	24.7	A	C	R	Y	C	W	W	A	A	T	G
IRIS_313-8903	XI-3	20.3	G	C	A	C	T	A	A	T	T	T	A
IRIS_313-10030	XI-2	28.6	G	C	A	C	T	W	W	T	T	T	A
IRIS_313-10102	XI-2	22.2	G	C	A	C	T	W	W	T	T	T	A
IRIS_313-8265	XI-adm	20.3	G	C	A	C	T	W	W	T	T	T	A
IRIS_313-8568	XI-2	25.6	G	C	A	C	T	A	A	T	T	T	A
IRIS_313-9424	XI-adm	23.2	G	C	A	C	T	A	A	T	T	T	A
IRIS_313-9696	XI-adm	18.9	G	C	A	C	T	A	A	T	T	T	A
IRIS_313-10002	XI-1B	22.8	-	C	A	C	T	T	T	T	T	T	A
IRIS_313-10274	XI-1B	24.3	G	C	A	C	T	A	A	T	T	T	-
IRIS_313-10400	XI-1B	24.8	G	C	A	C	T	A	A	T	T	T	A
IRIS_313-8622	XI-2	29.7	G	C	A	C	T	W	A	T	T	T	A
IRIS_313-9811	GJ-tmp	29.9	G	C	A	C	T	W	W	T	T	T	A
IRIS_313-8523	GJ-trp	31.3	A	C	A	T	C	T	T	A	A	G	G
IRIS_313-9616	GJ-trp	13.9	A	C	A	T	C	T	T	A	A	G	G
IRIS_313-8256	GJ-adm	27.6	G	C	A	C	C	T	T	A	A	G	G
IRIS_313-10258	GJ-tmp	24.7	A	C	A	T	C	T	T	A	A	G	G
IRIS_313-10051	GJ-trp	27.2	A	C	A	T	C	T	T	A	A	G	G
IRIS_313-9516	XI-2	27.8	A	C	R	T	T	W	W	T	T	T	G
IRIS_313-10300	XI-adm	24	G	C	A	C	T	W	W	T	T	T	A
IRIS_313-10333	XI-1B	23	G	C	A	C	T	W	W	T	T	T	A
IRIS_313-10341	XI-adm	25.3	G	C	A	C	T	W	W	T	T	T	A
IRIS_313-10352	XI-adm	24.2	G	C	A	C	T	A	A	T	T	T	A
IRIS_313-10397	XI-1B	21.9	G	C	A	C	T	A	W	T	T	T	A
IRIS_313-10399	XI-adm	22.5	G	C	A	C	T	W	W	T	T	T	A
IRIS_313-10403	XI-adm	23.9	G	C	A	C	T	A	A	T	T	T	A
IRIS_313-10404	XI-adm	24.5	G	C	A	C	T	A	W	T	T	T	A
IRIS_313-10412	XI-adm	19.3	G	C	A	C	T	W	W	T	T	T	A
IRIS_313-10417	XI-1B	25.9	G	C	A	C	T	W	W	T	T	T	A
IRIS_313-8341	XI-adm	18.8	A	C	G	T	C	T	W	A	A	G	G
IRIS_313-8303	XI-2	26.1	G	C	A	C	T	A	A	T	T	T	A
IRIS_313-8349	XI-2	28	G	C	A	C	T	W	W	T	T	T	A
IRIS_313-8380	XI-1A	23.4	A	C	G	T	C	W	W	A	A	T	G
IRIS_313-8433	XI-1A	26.2	G	C	A	C	T	W	W	T	T	T	A
IRIS_313-8437	XI-adm	25.6	G	C	A	C	T	W	W	T	T	T	A
IRIS_313-8453	XI-adm	24.3	G	C	A	C	T	W	W	T	T	T	A
IRIS_313-8454	XI-1A	22.9	A	C	G	T	C	W	W	A	A	T	G
IRIS_313-8474	XI-3	34.1	-	T	G	T	C	W	W	A	A	G	G
IRIS_313-8485	XI-3	24.8	G	C	A	C	T	A	A	T	T	T	A
IRIS_313-8509	XI-2	16.7	G	C	A	C	Y	W	W	T	T	T	A
IRIS_313-8559	XI-2	25.5	G	C	A	C	T	W	W	T	T	T	A
IRIS_313-8585	XI-adm	28	A	C	G	T	C	T	W	A	A	G	G
IRIS_313-8586	XI-3	35.6	A	T	G	T	C	W	W	A	A	G	G
IRIS_313-8614	XI-2	15.5	G	C	A	C	T	W	W	T	T	T	A
IRIS_313-8631	XI-2	28.4	G	C	A	C	T	W	W	T	T	T	A
IRIS_313-8645	XI-1A	25.2	G	C	A	C	T	W	W	T	T	T	A
IRIS_313-8717	XI-adm	22.9	-	C	A	C	T	A	A	T	T	T	A
IRIS_313-8731	XI-2	27.4	A	C	-	T	C	T	W	A	A	G	G
IRIS_313-8744	XI-3	22	G	C	A	C	T	A	A	T	T	T	A
IRIS_313-8757	XI-2	31.1	G	C	A	C	T	W	W	T	T	T	A
IRIS_313-8796	XI-2	24.2	A	C	G	T	C	T	W	A	A	G	G
IRIS_313-8844	XI-2	21	G	C	A	C	T	W	W	T	T	-	A
IRIS_313-8846	XI-adm	27.1	G	C	A	C	T	A	W	T	T	T	A
IRIS_313-8854	XI-2	26.6	A	C	G	T	C	T	T	A	A	T	G
IRIS_313-8859	XI-1A	29.2	G	C	A	C	T	A	A	T	T	T	A
IRIS_313-8880	XI-adm	19.9	A	T	G	-	T	W	W	T	T	T	A
IRIS_313-8895	XI-3	28.9	G	C	A	C	T	W	W	T	T	T	A
IRIS_313-8914	XI-adm	22.5	G	C	A	C	T	A	W	T	T	T	A
IRIS_313-8920	XI-2	16.8	G	C	A	C	T	W	W	T	T	T	A
IRIS_313-8924	XI-2	23.7	G	C	A	C	T	W	W	T	T	T	A
IRIS_313-8925	XI-2	24.7	G	C	A	C	T	W	W	T	T	T	A
IRIS_313-8935	XI-adm	14.9	G	C	A	C	T	W	W	T	T	T	A
IRIS_313-8940	XI-1A	24.1	G	C	A	C	T	A	W	T	T	T	A
IRIS_313-8946	XI-adm	27.8	G	C	A	C	T	A	A	T	W	T	A
IRIS_313-8948	XI-3	26.7	A	C	G	T	C	T	W	A	A	G	G
IRIS_313-8957	XI-2	29.1	G	C	A	C	T	A	W	T	T	T	A
IRIS_313-8967	XI-adm	25.7	G	C	A	C	T	W	W	T	T	T	A
IRIS_313-8968	XI-2	26.1	G	C	A	C	T	W	W	T	T	T	A
IRIS_313-8980	XI-3	33.9	A	T	G	T	C	W	W	A	A	G	G
IRIS_313-8982	XI-adm	24.8	A	C	G	T	C	W	W	A	A	T	G
IRIS_313-8985	XI-3	26.8	A	C	G	T	C	T	W	A	A	G	G
IRIS_313-8986	XI-adm	21	R	C	G	T	C	W	W	A	A	T	G
IRIS_313-8988	XI-2	28.5	G	C	A	C	T	A	W	T	T	T	A
IRIS_313-8994	XI-adm	25.8	G	C	A	C	T	A	A	T	T	T	A
IRIS_313-8996	XI-3	32.4	G	C	A	C	T	W	W	T	T	T	A
IRIS_313-9006	XI-3	27.5	A	C	G	T	C	T	W	A	A	G	G
IRIS_313-9017	XI-adm	27.6	G	C	A	C	T	W	W	T	T	T	A
IRIS_313-9019	XI-3	35.2	A	C	G	T	C	T	W	A	A	G	G
IRIS_313-9020	XI-3	30.2	G	C	A	C	T	A	A	T	T	T	A
IRIS_313-9023	XI-adm	26.2	G	C	A	C	T	W	W	T	T	T	A
IRIS_313-9032	XI-1B	26.7	A	T	G	T	C	W	W	A	A	G	G
IRIS_313-9065	XI-1A	23.7	G	C	A	C	T	W	W	T	T	T	A
IRIS_313-9072	XI-2	21.3	G	C	A	C	T	W	W	T	T	T	A
IRIS_313-9112	XI-3	31.6	G	C	A	C	T	A	W	T	T	T	A
IRIS_313-9114	XI-adm	32	G	Y	R	Y	Y	W	W	W	W	K	R
IRIS_313-9115	XI-3	31.7	A	T	G	T	C	W	W	A	A	G	G
IRIS_313-9116	XI-3	32.2	A	T	G	T	C	W	W	A	A	-	G
IRIS_313-9119	XI-3	31.7	A	T	G	T	C	W	W	A	A	G	G
IRIS_313-9123	GJ-sbtrp	29.3	A	T	G	T	T	W	W	A	A	T	A
IRIS_313-9139	XI-2	22	G	C	A	C	T	W	W	T	T	T	A
IRIS_313-9174	XI-2	28.2	A	C	G	T	C	T	T	A	A	T	G
IRIS_313-9204	XI-1A	25.7	G	C	A	C	T	W	W	T	T	T	A
IRIS_313-9209	XI-3	28.7	G	C	A	C	T	W	W	T	T	T	A
IRIS_313-9218	XI-2	30.6	G	C	A	C	T	A	A	T	T	T	A
IRIS_313-9251	XI-3	18.5	A	C	G	T	C	T	W	A	A	G	G
IRIS_313-9253	XI-1A	24.1	G	C	A	C	T	W	W	T	T	T	R
IRIS_313-9259	XI-2	24.9	G	C	A	C	T	W	W	T	T	T	A
IRIS_313-9262	XI-2	24.1	G	C	A	C	T	W	W	T	T	T	A
IRIS_313-9271	XI-2	22	G	C	A	C	T	W	W	T	T	T	A
IRIS_313-9285	XI-adm	24.3	A	C	G	T	C	W	W	A	A	T	G
IRIS_313-9287	XI-2	24.1	G	C	A	C	T	W	W	T	T	T	A
IRIS_313-9302	XI-3	33.9	A	C	G	T	C	T	W	A	A	G	G
IRIS_313-9313	XI-adm	23.8	A	C	G	T	C	W	W	A	A	T	G
IRIS_313-9317	XI-adm	21.8	A	C	G	T	C	T	W	A	A	-	G
IRIS_313-9320	XI-3	29.4	-	C	G	T	C	T	W	A	A	G	G
IRIS_313-9325	XI-1B	24.7	G	C	A	C	T	W	W	T	T	T	A
IRIS_313-9347	XI-adm	25.3	G	C	A	C	T	W	W	T	T	T	A
IRIS_313-9348	XI-2	21.5	A	C	G	T	C	W	W	A	A	T	G
IRIS_313-9384	XI-2	13	G	C	A	C	T	W	W	T	T	T	A
IRIS_313-9391	XI-2	30.9	G	C	A	C	T	W	W	T	T	T	A
IRIS_313-9403	XI-2	20.2	G	C	A	C	T	W	W	T	T	T	A
IRIS_313-9427	XI-adm	26.3	G	C	A	C	T	A	A	T	T	T	A
IRIS_313-9433	XI-2	27.6	G	C	A	C	T	W	W	T	T	T	A
IRIS_313-9451	XI-adm	27.8	G	C	A	C	T	A	A	T	T	T	A
IRIS_313-9472	XI-adm	28.4	G	C	A	C	T	A	A	T	T	T	A
IRIS_313-9482	XI-1B	21.5	G	C	A	C	T	W	W	T	T	T	A
IRIS_313-9484	XI-adm	27.7	G	C	A	C	T	W	W	T	T	T	A
IRIS_313-9503	XI-adm	27.7	G	C	A	C	T	A	A	T	T	T	A
IRIS_313-9505	XI-1A	27	G	C	A	C	T	W	W	T	T	T	A
IRIS_313-9522	XI-adm	26	A	C	G	T	C	T	W	A	A	G	G
IRIS_313-9547	XI-2	25.4	A	C	G	T	C	T	W	A	A	G	G
IRIS_313-9551	XI-2	23.8	G	C	A	C	T	W	W	T	T	T	A
IRIS_313-9557	XI-2	19.7	G	C	A	C	T	A	W	T	T	T	A
IRIS_313-9560	XI-adm	24.2	G	C	A	C	T	A	W	T	T	T	A
IRIS_313-9566	XI-1B	23.6	G	C	A	C	T	W	W	T	T	T	A
IRIS_313-9570	XI-adm	28.6	G	C	A	C	T	A	A	T	T	T	A
IRIS_313-9590	XI-3	20.1	A	C	-	-	C	W	W	A	A	T	-
IRIS_313-9594	XI-adm	26.5	G	C	A	C	T	W	W	T	T	T	A
IRIS_313-9602	XI-adm	29.3	G	C	A	C	T	A	A	T	T	T	A
IRIS_313-9604	XI-adm	23.7	G	C	A	C	T	A	A	T	T	T	A
IRIS_313-9609	XI-adm	24.3	A	C	G	T	C	W	W	A	A	T	G
IRIS_313-9611	XI-2	24.1	A	C	G	T	C	T	W	A	A	G	G
IRIS_313-9617	XI-2	25.8	A	C	G	T	C	W	T	A	A	T	G
IRIS_313-9634	XI-adm	26.4	G	C	A	C	T	W	W	T	T	T	A
IRIS_313-9637	XI-3	28.2	A	C	G	T	C	W	W	A	A	T	G
IRIS_313-9709	XI-2	24.1	G	C	A	C	T	W	W	T	T	T	A
IRIS_313-9723	XI-1A	24.3	G	C	A	C	T	W	W	T	T	T	A
IRIS_313-9730	XI-1A	27.3	G	C	A	C	T	W	W	T	T	T	A
IRIS_313-9732	XI-2	23.9	G	C	A	C	T	W	W	T	T	T	A
IRIS_313-9791	XI-adm	30.5	G	C	A	C	T	A	A	T	T	T	A
IRIS_313-9822	XI-1A	24.6	G	C	A	C	T	W	W	T	T	T	A
IRIS_313-9832	XI-2	15.9	G	C	A	C	T	A	A	T	T	T	A
IRIS_313-9841	XI-adm	26.7	A	C	A	T	C	T	T	A	A	G	G
IRIS_313-9867	XI-1B	28	G	C	A	C	T	W	W	T	T	T	A
IRIS_313-9898	XI-3	30.3	A	T	G	T	C	W	W	A	A	G	G
IRIS_313-9917	XI-1B	21.6	G	C	A	C	T	A	A	T	T	T	A
IRIS_313-9922	XI-1B	23.4	G	C	A	C	T	A	A	T	T	T	A
IRIS_313-9924	XI-adm	28.2	G	C	A	C	T	W	W	T	T	T	A
IRIS_313-9925	XI-1B	23.8	G	C	A	C	T	A	W	T	W	T	A
IRIS_313-9926	XI-adm	31.9	A	T	G	T	C	W	W	A	A	G	G
IRIS_313-9936	XI-2	17.9	G	C	A	C	T	W	W	T	T	T	A
IRIS_313-9968	XI-adm	26.1	G	C	A	C	T	W	W	T	T	T	A
IRIS_313-9970	XI-2	28.1	G	C	A	C	T	W	W	T	T	T	A
IRIS_313-9976	XI-1A	24.8	-	C	A	C	T	A	W	T	T	T	A
IRIS_313-9989	XI-3	29.2	-	T	G	T	C	W	W	A	A	G	G
IRIS_313-10000	XI-1B	25	G	C	A	C	T	W	W	T	T	T	A
IRIS_313-10007	XI-adm	29.2	G	C	A	C	T	W	W	T	T	T	A
IRIS_313-10010	XI-2	27.4	G	C	A	C	T	A	A	T	T	T	A
IRIS_313-10026	XI-2	23.3	G	C	A	C	T	A	A	T	T	T	A
IRIS_313-10034	XI-adm	30.4	A	C	G	T	C	T	W	A	A	G	G
IRIS_313-10035	XI-2	28.8	G	C	A	C	T	W	W	T	T	T	A
IRIS_313-10045	XI-adm	29.3	G	C	A	C	T	W	W	T	T	T	A
IRIS_313-10046	XI-1B	19.8	G	C	A	C	T	W	W	T	T	T	A
IRIS_313-10047	XI-1A	24.3	G	C	A	C	T	A	A	T	T	T	A
IRIS_313-10048	XI-adm	36.6	A	T	G	T	C	W	W	A	A	G	G
IRIS_313-10050	XI-adm	26.8	R	C	R	Y	Y	W	W	W	W	T	R
IRIS_313-10054	XI-adm	25.9	G	C	A	C	T	W	W	T	T	T	A
IRIS_313-10114	XI-2	32.1	G	C	A	C	T	A	W	T	T	T	A
IRIS_313-10129	XI-1A	22.6	G	C	A	C	T	A	A	T	T	T	A
IRIS_313-10134	XI-3	30.5	A	T	G	T	C	W	W	W	W	G	G
IRIS_313-10148	XI-adm	22.5	G	C	A	C	T	W	W	T	T	T	A
IRIS_313-10154	XI-1A	26.9	G	C	A	C	T	W	W	T	T	T	A
IRIS_313-10161	XI-1B	21.8	G	C	A	C	T	A	A	T	T	T	A
IRIS_313-10167	XI-adm	24.3	G	C	A	C	T	W	W	T	T	T	A
IRIS_313-10168	XI-adm	36.5	G	C	A	C	T	W	W	T	T	T	A
IRIS_313-10170	XI-1A	26.5	G	C	A	C	T	W	W	T	T	T	A
IRIS_313-10177	XI-adm	21.5	A	C	G	T	C	T	W	A	A	G	G
IRIS_313-10179	XI-adm	23.1	A	C	G	T	C	T	W	A	A	G	G
IRIS_313-10189	XI-1A	21.6	G	C	A	C	T	W	W	T	T	T	A
IRIS_313-10190	XI-1A	24.2	G	C	A	C	T	W	W	T	T	T	A
IRIS_313-10191	XI-1A	20.4	A	C	G	T	C	W	W	A	A	T	G
IRIS_313-10211	XI-1A	26.3	G	C	A	C	T	W	W	T	T	T	A
IRIS_313-10226	XI-adm	27.1	A	T	G	T	C	W	W	A	A	G	G
IRIS_313-10238	XI-1B	23.4	G	C	A	C	T	W	W	T	T	T	A
IRIS_313-10260	XI-adm	23.4	A	C	A	T	C	T	T	A	A	G	G
IRIS_313-10294	XI-adm	23.5	G	C	A	C	T	W	W	T	T	T	A
IRIS_313-10301	XI-adm	21	A	C	A	T	C	T	T	A	A	G	G
IRIS_313-10307	XI-adm	21.5	G	C	A	C	T	A	A	T	T	T	A
IRIS_313-10314	XI-adm	27	G	C	A	C	T	W	W	T	T	T	A
IRIS_313-10353	XI-adm	29.8	G	C	A	C	T	A	A	T	T	T	A
IRIS_313-10366	XI-adm	20.8	R	C	A	C	T	A	A	T	T	T	A
IRIS_313-10374	XI-adm	22.2	G	C	A	C	T	A	A	T	T	T	A
IRIS_313-10396	XI-adm	24.8	G	C	A	C	T	W	W	T	T	T	A
IRIS_313-10401	XI-1B	24.3	G	C	A	C	T	W	W	T	T	T	A
IRIS_313-10402	XI-1B	22.2	G	C	A	C	T	A	A	T	T	T	A
IRIS_313-8492	XI-3	24.6	-	C	A	C	T	W	W	T	T	T	A
IRIS_313-8530	XI-2	27.3	A	C	A	T	C	T	T	A	A	G	G
IRIS_313-8638	XI-3	35.9	A	C	G	T	C	T	W	A	A	G	G
IRIS_313-8699	XI-adm	25.5	A	C	G	T	C	W	W	A	A	T	G
IRIS_313-9243	XI-adm	24.2	A	T	G	T	C	W	W	A	A	G	G
IRIS_313-10109	XI-3	31.9	A	C	G	T	C	W	W	A	A	T	G
IRIS_313-10287	XI-1B	29.2	G	C	A	C	T	A	A	T	T	T	A
IRIS_313-10360	XI-adm	27.5	G	C	A	C	T	W	W	T	T	T	A
IRIS_313-10371	XI-adm	24.3	G	C	A	C	T	W	W	T	T	T	A
IRIS_313-10375	XI-adm	26.9	R	C	A	C	T	A	W	T	T	T	A
IRIS_313-8305	XI-2	29.3	G	C	A	C	T	A	A	T	T	T	A
IRIS_313-8468	XI-3	17.6	A	C	G	T	C	T	W	A	A	G	G
IRIS_313-8493	XI-3	18.9	-	C	A	C	T	A	A	T	T	T	A
IRIS_313-8595	XI-2	31.7	G	C	A	C	T	A	A	T	T	T	A
IRIS_313-8727	XI-2	25.6	G	C	A	C	T	W	W	T	T	T	A
IRIS_313-8751	XI-3	23.8	G	C	A	C	T	A	W	T	T	T	A
IRIS_313-8793	XI-3	29.7	G	C	A	C	T	A	A	T	T	T	A
IRIS_313-8833	XI-3	21.4	G	C	A	C	T	A	W	T	T	T	A
IRIS_313-9188	XI-3	25.8	G	C	A	C	T	W	W	T	T	T	A
IRIS_313-9429	XI-adm	19.4	G	C	A	C	T	A	A	T	W	T	A
IRIS_313-9944	XI-adm	23.1	G	C	A	C	T	W	W	T	T	T	A
IRIS_313-10257	XI-adm	26.4	A	C	A	T	C	T	T	A	A	G	G
IRIS_313-10268	XI-adm	27.9	G	C	A	C	T	A	W	T	T	T	A
IRIS_313-10298	XI-1B	24.7	G	C	A	C	T	W	W	T	T	T	A
IRIS_313-10332	XI-adm	21.4	G	C	A	C	T	A	A	T	T	T	A
IRIS_313-10340	XI-adm	24.4	A	T	G	T	C	W	W	A	A	G	G
IRIS_313-10392	XI-1B	23.9	G	C	A	C	T	W	W	T	T	T	A
IRIS_313-10398	XI-1B	23.7	G	C	A	C	T	A	A	T	T	T	A
IRIS_313-9190	XI-adm	15.3	R	C	R	Y	Y	W	W	W	W	K	R
IRIS_313-9062	XI-3	35	A	C	G	T	C	W	W	A	A	T	G
IRIS_313-8486	GJ-sbtrp	25.5	G	C	A	C	T	W	W	T	T	T	A
IRIS_313-8923	GJ-trp	21.8	A	C	A	T	C	T	T	A	A	G	G
IRIS_313-9523	GJ-adm	23.4	A	T	G	T	T	W	W	A	A	T	A
IRIS_313-9995	GJ-trp	27.2	A	C	A	T	C	T	T	A	A	G	G
IRIS_313-8444	GJ-tmp	30.3	A	C	A	T	C	T	T	A	A	G	G
IRIS_313-8502	GJ-tmp	27.2	A	C	A	T	C	T	T	A	A	K	G
IRIS_313-8665	GJ-tmp	24.7	A	C	A	T	C	T	T	A	A	G	G
IRIS_313-8755	GJ-tmp	29	A	C	A	T	C	T	T	A	A	G	G
IRIS_313-8856	GJ-tmp	27.4	A	C	A	T	C	T	T	A	A	G	G
IRIS_313-9002	GJ-tmp	25.8	G	C	A	C	T	W	W	T	T	T	A
IRIS_313-9193	GJ-adm	34.7	A	T	G	T	T	W	W	A	A	T	A
IRIS_313-9228	GJ-tmp	25.9	A	C	A	T	C	T	T	A	A	G	G
IRIS_313-9233	GJ-tmp	29.5	A	C	A	T	C	T	T	A	A	T	G
IRIS_313-9379	GJ-tmp	22.9	A	C	A	T	C	T	T	A	A	G	G
IRIS_313-9410	GJ-tmp	28.7	A	C	A	T	C	T	T	A	A	G	G
IRIS_313-9463	GJ-tmp	28.1	A	C	A	T	C	T	T	A	A	G	G
IRIS_313-9468	GJ-tmp	29.9	G	C	A	C	T	W	W	T	T	T	A
IRIS_313-9698	GJ-tmp	24.1	A	C	A	T	C	T	T	A	A	G	G
IRIS_313-9701	GJ-tmp	24.9	A	C	A	T	C	T	T	A	A	G	G
IRIS_313-9702	GJ-tmp	24.2	A	C	A	T	C	T	T	A	A	G	G
IRIS_313-9725	GJ-tmp	30.9	G	C	A	C	T	W	W	T	T	T	A
IRIS_313-9769	GJ-tmp	28.5	A	C	A	T	C	T	T	A	A	G	G
IRIS_313-9774	GJ-adm	26.2	A	C	A	T	C	T	T	A	A	G	G
IRIS_313-9782	GJ-tmp	26	A	C	A	T	C	T	T	A	A	G	G
IRIS_313-9790	GJ-tmp	30.1	A	C	A	T	C	T	T	A	A	G	G
IRIS_313-9813	GJ-tmp	37.7	G	C	A	C	T	W	W	T	T	T	A
IRIS_313-9838	GJ-tmp	26.9	A	C	A	T	C	T	T	A	A	G	G
IRIS_313-9884	GJ-tmp	24.9	G	C	A	C	T	W	W	T	T	T	A
IRIS_313-9886	GJ-tmp	26.1	G	C	A	C	T	W	W	T	T	T	A
IRIS_313-9887	GJ-tmp	23.6	A	C	A	T	C	T	T	A	A	G	G
IRIS_313-9890	GJ-tmp	26.2	A	C	A	T	C	T	T	A	A	-	G
IRIS_313-9891	GJ-tmp	28	A	C	A	T	Y	T	T	A	A	G	G
IRIS_313-9937	GJ-tmp	31.6	A	C	A	T	C	T	T	A	A	G	G
IRIS_313-9964	GJ-tmp	30.4	G	C	A	C	T	W	W	T	T	T	A
IRIS_313-9974	GJ-tmp	22.8	G	C	A	Y	T	W	W	T	T	T	A
IRIS_313-9996	GJ-tmp	26	A	C	A	T	C	T	T	A	A	G	G
IRIS_313-10014	GJ-tmp	23	A	C	A	T	C	T	T	A	A	G	G
IRIS_313-10057	GJ-tmp	26.1	A	C	A	T	C	T	T	A	A	G	G
IRIS_313-10059	GJ-tmp	23.9	G	C	A	C	T	W	W	T	T	T	A
IRIS_313-10083	GJ-tmp	26.5	A	C	A	T	C	T	T	A	A	G	G
IRIS_313-10084	GJ-tmp	31.2	A	C	A	T	C	T	T	A	A	G	G
IRIS_313-10089	GJ-tmp	31.7	A	C	A	T	C	T	T	A	A	G	G
IRIS_313-10092	GJ-tmp	24.7	G	C	A	C	T	W	W	T	T	T	A
IRIS_313-10093	GJ-tmp	22.6	A	C	A	T	C	T	T	A	A	G	G
IRIS_313-10097	GJ-tmp	24.5	A	C	A	T	C	T	T	A	A	G	G
IRIS_313-10111	GJ-adm	24.3	A	C	A	T	C	T	T	A	A	G	G
IRIS_313-10164	GJ-tmp	21.6	A	C	A	T	C	T	T	A	A	G	G
IRIS_313-10379	GJ-tmp	21.6	A	C	A	T	C	T	T	A	A	G	G
IRIS_313-8481	GJ-tmp	25.6	A	C	A	T	C	T	T	A	A	G	G
IRIS_313-10242	GJ-tmp	28.7	G	C	A	C	T	W	W	T	T	T	A
IRIS_313-9771	GJ-tmp	24.5	A	C	A	T	C	T	T	A	A	G	G
IRIS_313-10373	GJ-tmp	24.6	A	C	A	T	C	T	T	A	A	G	G
IRIS_313-8285	GJ-trp	18.9	A	C	A	T	C	T	T	A	A	G	G
IRIS_313-8339	GJ-trp	22.5	A	C	A	T	C	T	T	A	A	G	G
IRIS_313-8387	GJ-tmp	20	G	C	A	C	T	W	W	T	T	T	A
IRIS_313-8400	GJ-trp	25.5	A	C	A	T	C	T	T	A	A	G	G
IRIS_313-8434	GJ-trp	19.2	A	C	A	T	C	T	T	A	A	G	G
IRIS_313-8519	GJ-sbtrp	32.9	G	C	A	C	T	W	W	T	T	T	A
IRIS_313-8626	GJ-trp	26.1	A	C	A	T	C	T	T	A	A	G	G
IRIS_313-8768	GJ-trp	26.3	G	C	A	C	C	T	T	A	A	G	G
IRIS_313-8778	GJ-trp	32.6	G	C	A	C	C	T	T	A	A	G	G
IRIS_313-8815	GJ-sbtrp	25.6	G	C	A	C	T	W	W	T	T	T	A
IRIS_313-8876	GJ-trp	28.4	A	C	A	T	C	T	T	A	A	G	G
IRIS_313-8894	GJ-trp	16.4	A	C	A	T	C	T	T	A	A	G	G
IRIS_313-8976	GJ-trp	21.4	A	C	A	T	C	T	T	A	A	G	G
IRIS_313-9129	GJ-trp	30.9	A	C	A	T	C	T	T	A	A	G	G
IRIS_313-9366	GJ-adm	32	A	C	A	T	C	T	T	A	A	G	G
IRIS_313-9375	GJ-trp	28.9	A	C	A	T	C	T	T	A	A	G	G
IRIS_313-9389	GJ-trp	31.3	A	C	A	T	C	T	T	A	A	G	G
IRIS_313-9423	GJ-trp	27.3	A	C	A	T	C	T	T	A	A	G	G
IRIS_313-9452	GJ-trp	20.8	A	C	A	T	C	T	T	A	A	G	G
IRIS_313-9491	GJ-trp	22.5	A	C	A	T	C	T	T	A	A	G	G
IRIS_313-9529	GJ-sbtrp	29.1	G	C	R	C	T	W	W	T	T	T	A
IRIS_313-9539	GJ-tmp	24.8	A	C	A	T	C	T	T	A	A	G	G
IRIS_313-9550	GJ-trp	25.4	A	C	A	T	C	T	T	A	A	G	G
IRIS_313-9789	GJ-trp	26.3	A	C	A	T	C	T	T	A	A	G	G
IRIS_313-9800	GJ-trp	28.9	A	C	A	T	C	T	T	A	A	G	G
IRIS_313-9851	GJ-trp	23	A	C	A	T	C	T	T	A	A	G	G
IRIS_313-9897	GJ-trp	31.7	A	C	A	T	C	T	T	A	A	G	G
IRIS_313-9980	GJ-adm	37.2	A	C	A	T	C	T	T	A	A	G	G
IRIS_313-10061	GJ-adm	30	A	T	G	T	T	W	W	A	A	T	A
IRIS_313-10065	GJ-trp	29	A	C	A	T	C	T	T	A	A	G	G
IRIS_313-10067	GJ-trp	30.7	A	C	A	T	C	T	T	A	A	G	G
IRIS_313-10071	GJ-trp	29	A	T	G	T	T	W	W	A	A	T	A
IRIS_313-10073	GJ-trp	26.3	G	C	A	C	T	A	A	T	T	T	A
IRIS_313-10074	GJ-trp	24.7	A	C	A	T	C	T	T	A	A	G	G
IRIS_313-10075	GJ-trp	28.9	A	C	A	T	C	T	T	A	A	G	G
IRIS_313-10076	GJ-trp	26.2	A	C	A	T	C	T	T	A	A	G	G
IRIS_313-10077	XI-adm	25	A	C	G	T	C	T	W	A	A	G	G
IRIS_313-10078	GJ-trp	33.9	A	C	A	T	C	T	T	A	A	G	G
IRIS_313-10079	GJ-trp	30.3	A	C	A	T	C	T	T	A	A	G	G
IRIS_313-10080	GJ-trp	28.1	G	C	A	C	T	A	A	T	T	T	A
IRIS_313-10082	GJ-trp	27.9	A	C	A	T	C	T	T	A	A	G	G
IRIS_313-10094	GJ-trp	36.2	A	C	A	T	C	T	T	A	A	G	G
IRIS_313-10176	GJ-sbtrp	29.1	A	T	G	T	T	W	W	A	A	T	A
IRIS_313-8436	GJ-trp	20.6	G	C	A	C	T	W	W	T	T	T	A
IRIS_313-8565	GJ-sbtrp	19.7	G	C	A	C	C	T	T	A	A	G	G
IRIS_313-8599	GJ-sbtrp	26.8	A	T	G	T	T	W	W	A	A	T	A
IRIS_313-8627	GJ-trp	27.6	A	C	A	T	C	T	T	A	A	G	G
IRIS_313-8690	GJ-adm	26.3	G	C	A	C	T	W	W	T	T	T	A
IRIS_313-8803	GJ-trp	20.3	A	C	A	T	C	T	T	A	A	G	G
IRIS_313-8865	GJ-trp	25.4	G	C	A	C	C	T	T	A	A	G	G
IRIS_313-9050	GJ-trp	25.8	A	C	A	T	C	T	T	A	A	G	G
IRIS_313-9470	GJ-trp	19.3	A	C	A	T	C	T	T	A	A	G	G
IRIS_313-9929	GJ-trp	24.5	A	C	A	Y	C	T	T	A	A	G	G
IRIS_313-8431	GJ-trp	32	A	C	A	T	C	T	T	A	A	G	G
IRIS_313-8637	GJ-sbtrp	26.5	G	C	-	C	T	W	W	T	T	T	A
IRIS_313-9742	GJ-trp	25.1	G	C	A	C	C	T	T	A	A	G	G
IRIS_313-10327	GJ-trp	32.2	G	C	A	C	C	T	T	A	A	G	G
IRIS_313-8134	GJ-tmp	24.8	A	C	A	T	C	T	T	A	A	G	G
IRIS_313-8026	GJ-tmp	31.3	G	C	A	C	T	W	W	T	T	T	A
IRIS_313-8209	GJ-trp	26.5	A	C	A	T	C	T	T	A	A	G	G
IRIS_313-8114	GJ-tmp	27.4	A	T	G	T	T	W	W	A	A	T	A
IRIS_313-8029	GJ-adm	30.7	A	C	A	T	C	T	T	A	A	G	G
IRIS_313-8113	GJ-tmp	31.2	G	C	A	C	T	W	W	T	T	T	A
IRIS_313-8195	GJ-adm	29.1	A	C	A	T	C	T	T	A	A	G	G
IRIS_313-8214	GJ-adm	23.4	A	C	A	T	C	T	T	A	A	G	G
IRIS_313-8109	GJ-tmp	30.3	A	C	A	T	C	T	T	A	A	G	G
IRIS_313-8025	GJ-tmp	28	A	C	A	T	C	T	T	A	A	G	G
IRIS_313-8074	GJ-trp	22	A	C	A	T	C	T	T	A	A	G	G
IRIS_313-8118	GJ-tmp	41.8	A	C	A	T	C	T	T	A	A	G	G
IRIS_313-8145	GJ-tmp	35.9	A	Y	G	Y	T	W	W	A	A	T	A
IRIS_313-8053	GJ-adm	24.4	R	C	A	T	C	T	T	A	A	G	G
IRIS_313-8065	GJ-trp	25.6	A	T	G	T	T	W	W	A	A	T	A
IRIS_313-8124	GJ-adm	26.7	A	C	A	T	C	T	T	A	A	G	G
IRIS_313-8126	GJ-tmp	31.7	A	C	A	T	C	T	T	A	A	G	G
IRIS_313-8127	GJ-tmp	27.8	G	C	A	Y	Y	T	T	W	W	K	R
IRIS_313-8116	GJ-adm	32.8	A	T	G	T	T	W	W	A	A	T	A
IRIS_313-8216	GJ-tmp	32.9	A	C	A	T	C	T	T	A	A	G	G
IRIS_313-8142	GJ-tmp	30.8	A	C	A	T	C	T	T	A	A	G	G
IRIS_313-8039	GJ-tmp	26.9	A	C	A	T	C	T	T	A	A	G	G
IRIS_313-8024	GJ-tmp	30.5	A	C	A	T	C	T	T	A	A	G	G
IRIS_313-8141	GJ-tmp	28	A	C	A	T	C	T	T	A	A	G	G
IRIS_313-8136	GJ-tmp	23.4	G	C	A	C	T	W	W	T	T	T	A
IRIS_313-8095	GJ-tmp	32.9	A	C	A	T	C	T	T	A	A	G	G
IRIS_313-8138	GJ-tmp	33.8	A	T	G	T	T	W	W	A	A	T	A
IRIS_313-8076	GJ-trp	20.9	A	C	A	T	C	T	T	A	A	G	G
IRIS_313-8087	GJ-tmp	24	A	C	A	T	C	T	T	A	A	G	G
IRIS_313-8151	GJ-tmp	32.3	A	C	A	T	C	T	T	A	A	G	G
IRIS_313-8149	GJ-tmp	19.7	A	C	A	T	C	T	T	A	A	G	G
IRIS_313-8200	GJ-tmp	23.5	A	C	A	T	C	T	T	A	A	G	G
IRIS_313-8121	GJ-adm	39.1	A	T	G	T	T	W	W	A	A	T	A
IRIS_313-8052	GJ-tmp	26.5	A	C	A	T	C	T	T	A	A	G	G
IRIS_313-8066	GJ-tmp	30.9	A	C	A	T	C	T	T	A	A	G	G
IRIS_313-8129	GJ-tmp	32.1	A	C	A	T	C	T	T	A	A	G	G
IRIS_313-8123	GJ-tmp	33.3	A	C	A	T	C	T	T	A	A	G	G
IRIS_313-8050	GJ-tmp	18.3	A	C	A	T	C	T	T	A	A	G	G
IRIS_313-8041	GJ-adm	20.4	A	C	A	T	C	T	T	A	A	G	G
IRIS_313-8173	GJ-trp	25.5	A	C	A	T	C	T	T	A	A	G	G
IRIS_313-8148	GJ-tmp	27.6	G	C	A	C	T	W	W	T	T	T	A
IRIS_313-8099	GJ-tmp	27.5	A	C	A	T	C	T	T	A	A	G	G
IRIS_313-8032	GJ-tmp	31.6	A	C	A	T	C	T	T	A	A	G	G
IRIS_313-8090	GJ-tmp	27.9	G	C	A	C	Y	W	W	T	W	T	A
IRIS_313-8204	GJ-tmp	28.4	A	C	A	T	C	T	T	A	A	G	G
IRIS_313-8031	GJ-adm	29.5	A	C	A	T	C	T	T	A	A	G	G
IRIS_313-8044	GJ-trp	22.8	A	C	A	T	C	T	T	A	A	G	G
IRIS_313-8084	GJ-tmp	33.5	G	C	A	C	T	W	W	T	T	T	A
IRIS_313-8171	GJ-tmp	31	G	C	A	C	T	W	W	T	W	T	A
IRIS_313-8180	GJ-trp	23.7	A	C	A	T	C	T	T	A	A	G	G
IRIS_313-8048	GJ-adm	28.5	A	C	A	T	C	T	T	A	A	G	G
IRIS_313-8075	GJ-tmp	29.6	A	C	A	T	C	T	T	A	A	G	G
IRIS_313-8135	GJ-tmp	30.4	A	C	A	T	C	T	T	A	A	G	G
IRIS_313-8154	GJ-adm	35.5	A	C	A	T	C	T	T	A	A	G	G
IRIS_313-8208	GJ-tmp	29.8	A	C	A	T	C	T	T	A	A	G	G
IRIS_313-8177	GJ-adm	29.8	A	C	A	T	C	T	T	A	A	G	G
IRIS_313-8069	XI-adm	23.3	G	C	A	C	T	W	A	T	T	T	A
IRIS_313-8112	GJ-tmp	30.8	A	C	A	T	C	T	T	A	A	G	G
IRIS_313-8027	GJ-adm	27.3	A	C	A	T	C	T	T	A	A	G	G
IRIS_313-8096	GJ-tmp	31	A	C	A	T	C	T	T	A	A	G	G
IRIS_313-8072	GJ-trp	33.7	G	C	A	C	C	T	T	A	A	G	G
IRIS_313-8033	GJ-tmp	30.7	A	C	A	T	C	T	T	A	A	G	G
IRIS_313-8125	GJ-tmp	32.9	G	C	A	C	T	W	W	T	T	T	A
IRIS_313-8023	GJ-adm	35.4	A	C	A	T	C	T	T	A	A	G	G
IRIS_313-8132	GJ-tmp	27.5	A	C	A	T	C	T	T	A	A	G	G
IRIS_313-8193	GJ-trp	22	A	C	A	T	C	T	T	A	A	G	G
IRIS_313-8164	GJ-tmp	27.8	A	C	A	T	C	T	T	A	A	G	G
IRIS_313-8202	GJ-trp	23.3	A	C	A	T	C	T	T	A	A	G	G
IRIS_313-8192	GJ-trp	25	A	C	A	T	C	T	T	A	A	G	G
IRIS_313-8155	GJ-adm	31.3	A	C	A	T	C	T	T	A	A	G	G
IRIS_313-8037	GJ-adm	31.9	G	C	A	C	T	W	W	T	T	T	A
IRIS_313-8185	GJ-trp	24.5	A	C	A	T	C	T	T	A	A	G	G
IRIS_313-7668	XI-adm	23.6	A	C	A	T	C	T	T	A	A	G	G
IRIS_313-7684	XI-adm	20.7	G	C	A	C	T	W	W	T	T	T	A
IRIS_313-7688	XI-1B	21.5	G	C	A	C	T	A	A	T	T	T	A
IRIS_313-8137	GJ-adm	35.2	R	Y	R	Y	T	W	W	W	W	T	A
IRIS_313-7793	XI-2	22.9	G	C	A	C	T	A	A	T	T	T	A
IRIS_313-7691	XI-1B	25.6	G	C	A	C	T	W	W	T	T	T	A
IRIS_313-7816	XI-1B	22.6	G	C	A	C	T	A	W	T	T	T	A
IRIS_313-7807	XI-1B	20.3	G	C	A	C	T	W	W	T	T	T	A
IRIS_313-7728	XI-2	23.9	G	C	A	C	T	A	A	T	T	T	A
IRIS_313-7690	XI-adm	21.3	G	C	A	C	T	W	W	T	T	T	A
IRIS_313-7720	XI-2	19.7	G	C	A	C	T	W	W	T	T	T	A
IRIS_313-7689	XI-1B	20.1	G	C	A	C	T	A	A	T	T	T	A
IRIS_313-7651	XI-2	28.3	G	C	A	C	T	W	W	T	T	T	A
IRIS_313-7654	XI-1B	25.6	G	C	A	C	T	W	W	T	T	T	A
IRIS_313-7769	XI-adm	25.8	A	T	G	T	C	W	W	A	A	G	G
IRIS_313-7685	XI-1B	23.4	G	C	A	C	T	A	A	T	T	T	A
IRIS_313-7824	XI-1B	28.9	G	C	A	C	T	W	W	T	T	T	A
IRIS_313-7636	XI-1B	24	A	C	A	T	C	T	T	A	A	G	G
IRIS_313-7815	XI-1B	25.1	G	C	A	C	T	A	W	T	T	T	A
IRIS_313-7778	XI-adm	17.3	G	C	A	C	T	W	W	T	T	T	A
IRIS_313-7792	XI-adm	26.5	A	C	A	T	C	T	T	A	A	G	G
IRIS_313-7820	XI-1B	23.6	A	C	G	T	C	T	W	A	A	G	G
IRIS_313-7922	GJ-trp	34.1	G	C	A	C	C	T	T	A	A	G	G
IRIS_313-7650	XI-2	21.8	G	C	A	C	T	A	A	T	T	T	A
IRIS_313-7907	GJ-trp	24.8	A	C	A	T	C	T	T	A	A	G	G
IRIS_313-8011	GJ-sbtrp	32.1	A	T	G	T	T	W	W	A	A	T	A
IRIS_313-7883	GJ-trp	31.6	A	C	A	T	C	T	T	A	A	G	G
IRIS_313-7863	GJ-trp	26.3	A	C	A	T	C	T	T	A	A	G	G
IRIS_313-7870	GJ-adm	32.9	A	C	A	T	C	T	T	A	A	G	G
IRIS_313-7914	GJ-trp	34.5	G	C	A	C	C	T	T	A	A	G	G
IRIS_313-7924	GJ-trp	24.9	A	C	A	T	C	T	T	A	A	G	G
IRIS_313-7912	GJ-trp	33.8	G	C	A	C	C	T	T	A	A	G	G
IRIS_313-7856	GJ-sbtrp	24.7	A	T	G	T	T	W	W	A	A	T	A
IRIS_313-7850	GJ-trp	29.3	A	C	A	T	C	T	T	A	A	G	G
IRIS_313-7699	XI-adm	29.6	G	C	A	C	T	W	W	T	T	T	A
IRIS_313-7994	GJ-trp	27.9	A	C	A	T	C	T	T	A	A	G	G
IRIS_313-7868	GJ-trp	26.3	G	C	A	C	T	W	W	T	T	T	A
IRIS_313-7909	GJ-trp	26.5	A	C	A	T	C	T	T	A	A	G	G
IRIS_313-8063	GJ-trp	28.2	A	C	A	T	C	T	T	A	A	G	G
IRIS_313-7795	XI-2	23.9	G	C	A	C	T	A	A	T	T	T	A
IRIS_313-8061	GJ-trp	24.4	G	C	A	C	T	W	W	T	T	T	A
IRIS_313-8057	GJ-trp	24.7	A	C	A	T	C	T	T	A	A	G	G
IRIS_313-8062	GJ-trp	25	A	T	G	T	T	W	W	A	A	T	A
IRIS_313-8168	GJ-adm	35.5	G	C	A	C	T	W	W	T	T	T	A
IRIS_313-8166	GJ-adm	34.4	A	T	G	T	T	W	W	A	A	T	A
IRIS_313-8165	GJ-tmp	26.3	A	C	A	T	C	T	T	A	A	-	G
IRIS_313-8158	GJ-adm	26.5	A	C	A	T	C	T	T	A	A	G	G
IRIS_313-8160	GJ-tmp	25.1	G	C	A	C	T	W	W	T	T	T	A
IRIS_313-7620	XI-3	29.1	A	T	G	T	C	W	W	A	A	G	G
IRIS_313-7809	XI-adm	27.8	G	C	A	C	T	A	A	T	T	T	A
IRIS_313-11433	XI-1A	20.6	G	C	A	C	T	W	W	T	T	T	A
IRIS_313-11434	GJ-trp	28	G	C	A	C	C	T	T	A	A	G	G
IRIS_313-11435	GJ-trp	28.5	A	C	A	T	C	T	T	A	A	G	G
IRIS_313-11436	GJ-trp	25.7	G	C	A	C	C	T	T	A	A	G	G
IRIS_313-11437	XI-1B	22.3	G	C	A	C	T	A	A	T	T	T	A
IRIS_313-11438	XI-adm	24.6	G	C	A	C	T	W	W	T	T	T	A
IRIS_313-8170	GJ-adm	25.6	A	C	A	T	C	T	T	A	A	G	G
IRIS_313-11439	GJ-trp	24	A	C	A	T	C	T	T	A	A	G	G
IRIS_313-11441	GJ-trp	31.3	A	C	A	T	C	T	T	A	A	G	G
IRIS_313-11443	XI-adm	25.4	A	C	G	T	C	W	W	A	A	T	G
IRIS_313-11445	XI-2	22.2	A	C	G	T	C	T	W	A	A	G	G
IRIS_313-11446	XI-2	25.4	G	C	A	C	T	A	A	T	T	T	A
IRIS_313-11448	XI-2	27.3	G	C	A	C	T	W	W	T	T	T	A
IRIS_313-11449	XI-adm	16.8	G	C	A	C	T	W	W	T	T	T	A
IRIS_313-11453	XI-2	14.7	G	C	A	C	T	A	A	T	T	T	A
IRIS_313-8128	GJ-tmp	29.3	G	C	A	C	T	W	W	T	T	T	A
IRIS_313-11460	XI-2	24.6	G	C	A	C	T	A	W	T	T	T	A
IRIS_313-11461	XI-2	27.7	G	C	A	C	T	W	W	T	T	T	A
IRIS_313-11467	XI-3	27.4	G	C	A	C	T	W	W	T	T	T	A
IRIS_313-8162	GJ-tmp	25.4	A	C	A	T	C	T	T	A	A	G	G
IRIS_313-11478	XI-2	26.6	G	C	A	C	T	W	W	T	T	T	A
IRIS_313-8217	GJ-tmp	27.9	A	C	A	T	C	T	T	A	A	G	G
IRIS_313-11479	GJ-trp	15.9	G	C	A	C	T	W	W	T	T	T	A
IRIS_313-8218	GJ-tmp	24.5	A	C	A	T	C	T	T	A	A	G	G
IRIS_313-11490	XI-adm	18.7	G	C	A	C	T	W	W	T	T	T	A
IRIS_313-11491	XI-2	20.6	G	C	A	C	T	A	W	T	T	T	A
IRIS_313-11493	XI-adm	21.6	A	C	G	T	C	W	W	A	A	T	G
IRIS_313-11494	GJ-sbtrp	23.2	A	C	A	T	C	T	T	A	A	G	G
IRIS_313-11495	GJ-trp	26.2	A	C	A	T	C	T	T	A	A	G	G
IRIS_313-8140	GJ-tmp	26.9	A	C	A	T	C	T	T	A	A	G	G
IRIS_313-11506	XI-adm	25.9	A	C	G	T	C	T	W	A	A	G	G
IRIS_313-11507	XI-1B	25.6	-	C	A	C	T	W	W	T	T	T	A
IRIS_313-11510	XI-adm	26.1	A	C	G	T	C	W	W	A	A	T	G
IRIS_313-11511	GJ-trp	23.5	-	C	A	T	C	T	T	A	A	G	G
IRIS_313-11512	XI-adm	26	A	T	G	T	C	W	W	A	A	G	G
IRIS_313-11428	GJ-trp	33.1	G	C	A	C	C	T	T	A	A	G	G
IRIS_313-11522	GJ-adm	22	G	C	A	C	T	W	W	T	T	T	A
IRIS_313-11523	XI-adm	22.1	A	T	G	T	C	W	W	A	A	G	G
IRIS_313-11526	GJ-trp	25.1	G	C	A	C	C	T	T	A	A	G	G
IRIS_313-11527	GJ-trp	32.6	A	C	A	T	C	T	T	A	A	-	G
IRIS_313-11513	XI-1B	24.5	G	C	A	C	T	A	W	T	T	T	A
IRIS_313-11536	GJ-tmp	31.6	G	C	A	C	T	W	W	T	T	T	A
IRIS_313-11537	GJ-trp	23.4	A	C	A	T	C	T	T	A	A	G	G
IRIS_313-11538	XI-1B	21.1	G	C	A	C	T	A	A	T	T	T	A
IRIS_313-11539	GJ-trp	19.8	A	C	A	T	C	T	T	A	A	G	G
IRIS_313-11540	GJ-trp	27.2	G	C	A	C	C	T	T	A	A	-	G
IRIS_313-11541	XI-adm	27.4	G	C	A	C	T	W	W	T	T	T	A
IRIS_313-11543	XI-3	34.8	A	T	G	T	C	W	W	A	A	G	G
IRIS_313-11546	XI-adm	22.5	G	C	A	C	T	A	A	T	T	T	A
IRIS_313-11548	XI-adm	25.7	A	C	G	T	C	T	W	A	A	G	G
IRIS_313-11549	XI-adm	28.1	G	C	A	C	T	A	A	T	T	T	A
IRIS_313-11558	XI-2	26.6	G	C	A	C	T	A	A	T	T	T	A
IRIS_313-11516	XI-adm	23.7	G	C	A	C	T	W	W	T	T	T	A
IRIS_313-11563	XI-2	27.3	G	C	A	C	T	W	W	T	T	T	A
IRIS_313-11565	XI-2	27.8	G	C	A	C	T	W	W	T	T	T	A
IRIS_313-11568	XI-1A	26.6	G	C	A	C	T	W	W	T	T	T	A
IRIS_313-11570	XI-adm	25.1	G	C	A	C	T	W	W	T	T	T	A
IRIS_313-11571	GJ-tmp	25.1	G	C	A	C	Y	W	W	T	T	T	R
IRIS_313-11517	XI-1B	32.5	G	C	A	C	T	A	A	T	T	T	A
IRIS_313-11572	XI-1A	23.9	G	C	A	C	T	A	W	T	T	T	A
IRIS_313-11573	XI-adm	23	A	C	G	T	C	T	W	A	A	G	G
IRIS_313-11574	GJ-tmp	24.1	G	C	A	C	T	W	W	T	T	T	A
IRIS_313-11575	GJ-tmp	21.8	G	C	A	C	T	W	W	T	T	T	A
IRIS_313-11577	XI-1A	23.5	G	C	A	C	T	A	W	T	T	T	A
IRIS_313-11578	GJ-tmp	26.4	G	C	A	C	T	W	W	T	T	T	A
IRIS_313-11579	XI-1A	19.2	G	C	A	C	T	A	A	T	T	T	A
IRIS_313-11580	XI-adm	20.4	G	C	A	C	T	A	W	T	T	T	A
IRIS_313-11582	GJ-tmp	22.9	G	C	A	C	T	T	T	T	T	T	A
IRIS_313-11584	GJ-tmp	24.5	G	C	A	C	T	A	A	T	T	T	A
IRIS_313-11585	XI-1A	23.3	G	C	A	C	T	W	W	T	T	T	A
IRIS_313-11588	XI-3	16.4	A	C	G	T	C	W	W	A	A	T	G
IRIS_313-11594	XI-adm	20.4	G	C	A	C	T	W	W	T	T	T	A
IRIS_313-11599	XI-2	23.2	G	C	A	C	T	W	W	T	T	T	A
IRIS_313-11621	XI-adm	21	G	C	A	C	T	A	A	T	T	T	A
IRIS_313-11622	XI-1A	22.5	G	C	A	C	T	A	A	T	T	T	A
IRIS_313-11623	GJ-sbtrp	15.8	G	C	A	C	C	T	T	A	A	G	G
IRIS_313-11624	XI-1A	25.5	G	C	A	C	T	W	W	T	T	T	A
IRIS_313-11606	XI-2	29.5	A	C	G	T	C	W	W	A	A	T	G
IRIS_313-11607	XI-2	24	G	C	A	C	T	A	A	T	T	T	A
IRIS_313-11638	XI-2	25.1	G	C	A	C	T	W	W	T	T	T	A
IRIS_313-11639	XI-adm	22.4	G	C	A	C	T	W	W	T	T	T	A
IRIS_313-11640	XI-2	27.1	G	C	A	C	T	W	W	T	T	T	A
IRIS_313-11641	XI-2	18.7	G	C	A	C	T	W	W	T	T	T	A
IRIS_313-11642	XI-2	24.2	G	C	A	C	T	W	W	T	T	T	A
IRIS_313-11644	XI-2	24.3	G	C	A	C	T	W	W	T	T	T	A
IRIS_313-11645	XI-2	28.6	G	C	A	C	T	W	W	T	T	T	A
IRIS_313-11646	XI-2	31.3	G	C	A	C	T	W	W	T	T	T	A
IRIS_313-11647	XI-2	28.3	G	C	A	C	T	W	A	T	T	T	A
IRIS_313-11648	XI-2	20.6	A	C	A	T	C	T	T	A	A	G	G
IRIS_313-11650	XI-2	21.8	A	T	G	T	C	T	W	A	A	G	G
IRIS_313-11651	GJ-tmp	23.8	A	C	A	T	C	T	T	A	A	G	G
IRIS_313-11652	GJ-tmp	29.9	G	C	A	C	T	W	W	T	T	T	A
IRIS_313-11653	GJ-tmp	25.7	A	C	A	T	C	T	T	A	A	G	G
IRIS_313-11654	GJ-tmp	26.7	A	C	A	T	C	T	T	A	A	G	G
IRIS_313-11609	XI-3	19.1	A	C	G	T	C	W	W	A	A	T	G
IRIS_313-11655	GJ-tmp	26.9	A	C	A	T	C	T	T	A	A	G	G
IRIS_313-11658	GJ-trp	28.5	G	C	A	C	C	T	T	A	A	G	G
IRIS_313-11665	XI-1A	33.3	G	C	A	C	T	W	W	T	T	T	A
IRIS_313-11666	XI-adm	29.3	G	C	A	C	T	W	A	T	T	T	A
IRIS_313-11667	XI-1A	29.7	G	C	A	C	T	W	A	T	T	T	A
IRIS_313-11668	XI-1A	28.6	R	C	A	C	T	W	W	T	T	T	A
IRIS_313-11671	XI-2	22.7	G	C	A	C	T	A	W	T	T	T	A
IRIS_313-11672	GJ-tmp	21.1	A	C	A	T	C	T	T	A	A	G	G
IRIS_313-11678	XI-3	34.4	A	C	G	T	C	T	W	A	A	G	G
IRIS_313-11679	XI-3	29.7	G	C	A	C	T	W	W	T	T	T	A
IRIS_313-11685	XI-3	31.7	A	T	G	T	C	W	W	A	A	G	G
IRIS_313-11689	GJ-tmp	22.6	A	C	A	T	C	T	T	A	A	G	G
IRIS_313-11691	GJ-sbtrp	28.2	G	C	A	C	T	W	W	T	T	T	A
IRIS_313-11692	XI-1A	26.3	G	C	A	C	T	A	W	T	T	T	A
IRIS_313-11693	XI-adm	20.3	G	C	A	C	T	W	W	T	T	T	A
IRIS_313-11694	XI-adm	23	G	C	A	C	T	A	A	T	T	T	A
IRIS_313-11695	XI-1A	24.5	G	C	A	C	T	A	W	T	T	T	A
IRIS_313-11714	XI-adm	21.1	G	C	A	C	T	A	A	T	T	T	A
IRIS_313-11717	XI-adm	28	G	C	A	C	T	W	W	T	T	T	A
IRIS_313-11719	XI-3	31.5	A	C	G	T	C	T	W	A	A	G	G
IRIS_313-11720	XI-3	31	A	T	G	T	C	W	W	A	A	G	G
IRIS_313-11721	XI-3	31.5	A	C	G	T	C	W	W	A	A	T	G
IRIS_313-11722	XI-adm	20.6	G	C	A	C	T	W	W	T	T	T	A
IRIS_313-11723	XI-2	32.8	G	C	A	C	T	A	W	T	T	T	A
IRIS_313-11724	XI-3	27.9	G	C	A	C	T	A	A	T	T	T	A
IRIS_313-11725	GJ-tmp	25	A	C	A	T	C	T	T	A	A	G	G
IRIS_313-11726	XI-1A	19.1	A	T	G	T	C	W	W	A	A	G	G
IRIS_313-11727	XI-1A	25.7	G	C	A	C	T	A	A	T	T	T	A
IRIS_313-11700	XI-3	34.2	A	C	A	T	C	T	T	A	A	G	G
IRIS_313-11728	XI-3	26.5	G	C	A	C	T	A	W	T	T	T	A
IRIS_313-11729	XI-adm	25.1	A	T	G	T	C	W	W	A	A	G	G
IRIS_313-11730	XI-adm	21.5	G	C	A	C	T	A	A	T	T	T	A
IRIS_313-11731	XI-adm	23.3	G	C	A	C	T	A	A	T	T	T	A
IRIS_313-11733	XI-1A	25	G	C	A	C	T	A	A	T	T	T	A
IRIS_313-11734	XI-1A	26.1	G	C	A	C	T	W	W	T	T	T	A
IRIS_313-11735	XI-adm	22.1	G	C	A	C	T	W	W	T	T	T	A
IRIS_313-11736	GJ-trp	24.6	A	C	A	T	C	T	T	A	A	G	G
IRIS_313-11738	XI-2	27.2	G	C	A	C	T	W	W	T	T	T	A
IRIS_313-11739	GJ-trp	28.7	G	C	A	C	C	T	T	A	A	G	G
IRIS_313-11740	XI-adm	24.8	A	T	G	T	C	W	W	A	A	G	G
IRIS_313-11741	XI-2	26.8	G	C	A	C	T	W	W	T	T	T	A
IRIS_313-11744	XI-adm	24.2	G	C	A	C	T	W	W	T	T	T	A
IRIS_313-11745	XI-1A	25.2	G	C	A	C	T	A	A	T	T	T	A
IRIS_313-11746	XI-1A	25.8	A	C	G	T	C	T	W	A	A	G	G
IRIS_313-11747	XI-adm	26.7	G	C	A	C	T	A	A	T	T	T	A
IRIS_313-11702	GJ-tmp	21.4	A	C	A	T	C	T	T	A	A	G	G
IRIS_313-11748	XI-adm	23	G	C	A	C	T	A	A	T	T	T	A
IRIS_313-11750	XI-adm	24.2	G	C	A	C	T	A	W	T	T	T	A
IRIS_313-11751	XI-adm	24	A	C	G	T	C	T	W	A	A	G	G
IRIS_313-11752	XI-1A	31.2	G	C	A	C	T	W	W	T	T	T	A
IRIS_313-11753	XI-1A	26.4	G	C	A	C	T	A	A	T	T	T	A
IRIS_313-11760	XI-2	25.9	A	C	G	T	C	W	W	A	A	T	G
IRIS_313-11762	XI-2	21.8	G	C	A	C	T	W	W	T	T	T	A
IRIS_313-11763	XI-adm	26.8	G	C	A	C	T	W	W	T	T	T	A
IRIS_313-11764	XI-3	23.1	G	C	A	C	T	A	A	T	T	T	A
IRIS_313-11772	XI-2	26	G	C	A	C	T	W	W	T	T	T	A
IRIS_313-11705	XI-3	35.8	A	T	G	T	C	W	W	A	A	G	G
IRIS_313-11780	XI-3	30.3	G	C	A	C	T	W	W	T	T	T	A
IRIS_313-11782	XI-2	25	A	C	A	T	C	T	T	A	A	G	G
IRIS_313-11785	XI-3	34.6	G	C	A	C	T	W	W	T	T	T	A
IRIS_313-11787	XI-2	31.6	G	C	A	C	T	W	A	T	T	T	A
IRIS_313-11789	XI-2	23.3	G	C	A	C	T	W	W	T	T	T	A
IRIS_313-11790	GJ-trp	27.4	G	C	A	C	T	W	W	T	T	T	A
IRIS_313-11791	XI-2	26.7	G	C	A	C	T	W	W	T	T	T	A
IRIS_313-11802	XI-1A	25.6	G	C	A	C	T	W	W	T	T	T	A
IRIS_313-11803	GJ-tmp	19.1	G	C	A	C	T	W	W	T	T	T	A
IRIS_313-11804	XI-1A	24.4	G	C	A	C	T	W	W	T	T	T	A
IRIS_313-11805	XI-1A	28.4	G	C	A	C	T	A	A	T	T	T	A
IRIS_313-11806	XI-1A	24.9	G	C	A	C	T	W	W	T	T	T	A
IRIS_313-11792	GJ-trp	28.1	A	C	A	T	C	T	T	A	A	G	G
IRIS_313-11811	XI-2	27.1	G	C	A	C	T	W	W	T	T	T	A
IRIS_313-11814	XI-3	23.1	A	T	G	T	C	W	W	A	A	G	G
IRIS_313-11815	XI-3	24.3	A	T	G	T	C	W	W	A	A	G	G
IRIS_313-11816	XI-adm	25.9	A	Y	G	T	C	W	W	A	A	T	G
IRIS_313-11817	XI-adm	26	G	C	A	C	T	W	W	T	T	T	A
IRIS_313-11818	XI-adm	25.1	G	C	A	C	T	A	A	T	W	T	A
IRIS_313-11793	XI-2	23.7	G	C	A	C	T	W	W	T	T	T	A
IRIS_313-11821	XI-2	21.9	A	C	G	T	C	T	W	A	A	G	G
IRIS_313-11823	XI-2	24	A	C	G	T	C	T	W	A	A	G	G
IRIS_313-11824	XI-2	29.2	G	C	A	C	T	W	W	T	T	T	A
IRIS_313-11828	XI-2	26.4	G	C	A	C	T	A	W	T	T	T	A
IRIS_313-11829	GJ-tmp	25.5	A	C	A	T	C	T	T	A	A	G	G
IRIS_313-11794	XI-2	27.5	G	C	A	C	T	W	W	T	T	T	A
IRIS_313-11834	GJ-sbtrp	30.4	A	T	G	T	T	W	W	A	A	T	A
IRIS_313-11839	XI-3	32.6	A	C	G	T	C	T	W	A	A	G	G
IRIS_313-11795	XI-1A	22.9	G	C	A	C	T	W	W	T	T	T	A
IRIS_313-11841	XI-3	32.6	A	C	G	T	C	T	W	A	A	G	G
IRIS_313-11849	XI-3	28.2	A	C	G	T	C	W	W	A	A	T	G
IRIS_313-11796	XI-1A	23.4	G	C	A	C	T	A	W	T	T	T	A
IRIS_313-11852	XI-1A	22.8	G	C	A	C	T	W	W	T	T	T	A
IRIS_313-11853	XI-1A	22.2	G	C	A	C	T	A	A	T	T	T	A
IRIS_313-11854	XI-1A	22.4	G	C	A	C	T	A	A	T	T	T	A
IRIS_313-11855	XI-1A	21.1	A	C	G	T	C	T	W	A	A	G	G
IRIS_313-11856	XI-1A	24.9	A	T	G	T	C	W	W	A	A	G	G
IRIS_313-11857	XI-1A	25.9	G	C	A	C	T	W	W	T	T	T	A
IRIS_313-11858	XI-1A	22.7	G	C	A	C	T	W	W	T	T	T	A
IRIS_313-11860	XI-1A	23.3	G	C	A	C	T	W	W	T	T	T	A
IRIS_313-11797	XI-1A	30.4	G	C	A	C	T	A	A	T	T	T	A
IRIS_313-11861	XI-1A	23.2	G	C	A	C	T	W	W	T	T	T	A
IRIS_313-11862	XI-1A	21.4	G	C	A	C	T	A	W	T	T	T	A
IRIS_313-11863	XI-1A	24.7	G	C	A	C	T	A	A	T	T	T	A
IRIS_313-11865	XI-1A	23.5	G	C	A	C	T	W	W	T	T	T	A
IRIS_313-11866	XI-1A	25.1	G	C	A	C	T	A	A	T	T	T	A
IRIS_313-11867	XI-1A	22	G	C	A	C	T	A	W	T	T	T	A
IRIS_313-11868	XI-1A	22.6	A	T	G	T	C	W	W	A	A	G	G
IRIS_313-11869	XI-1A	22.4	G	C	A	C	T	W	W	T	T	T	A
IRIS_313-11798	XI-1B	26.1	G	C	A	C	T	W	A	T	T	T	A
IRIS_313-11871	XI-1A	21.5	G	C	A	C	T	W	W	T	T	T	A
IRIS_313-11872	XI-1A	28.8	G	C	A	C	T	W	A	T	T	T	A
IRIS_313-11875	GJ-tmp	20.3	A	C	A	T	C	T	T	A	A	G	G
IRIS_313-11876	XI-1A	28.2	G	C	A	C	T	A	A	T	T	T	A
IRIS_313-11877	XI-1A	27.4	G	C	A	C	T	W	W	T	T	T	A
IRIS_313-11878	XI-1A	24.7	G	C	A	C	T	W	W	T	T	T	A
IRIS_313-11881	XI-1A	25.1	G	C	A	C	T	A	A	T	T	T	A
IRIS_313-11882	XI-1A	26.4	G	C	A	C	T	W	W	T	T	T	A
IRIS_313-11884	XI-1A	23.2	G	C	A	C	T	A	A	T	T	K	A
IRIS_313-11897	GJ-sbtrp	27.5	A	T	G	T	T	W	W	A	A	T	A
IRIS_313-11898	XI-3	34.8	G	C	A	C	T	W	W	T	T	T	A
IRIS_313-11900	GJ-sbtrp	39	A	T	G	T	T	W	W	A	A	T	A
IRIS_313-11902	XI-3	21.3	A	C	G	T	C	W	W	A	A	T	G
IRIS_313-11903	GJ-trp	26.5	A	C	A	T	C	T	T	A	A	G	G
IRIS_313-11885	XI-1A	24.4	G	C	A	C	T	W	W	T	T	T	A
IRIS_313-11907	GJ-trp	28.1	G	C	A	C	C	T	T	A	A	G	G
IRIS_313-11908	GJ-tmp	30.8	G	C	A	C	T	W	W	T	T	T	A
IRIS_313-11910	XI-adm	26.8	A	T	G	T	C	W	W	A	A	G	G
IRIS_313-11911	XI-1A	24.3	G	C	A	C	T	A	A	T	T	T	A
IRIS_313-11912	XI-3	27	G	C	A	Y	T	W	W	T	T	T	A
IRIS_313-11913	GJ-trp	29.6	A	C	A	T	C	T	T	A	A	G	G
IRIS_313-11886	XI-1B	23.8	G	C	A	C	T	W	W	T	T	T	A
IRIS_313-11915	GJ-trp	31.1	A	C	A	T	C	T	T	A	A	G	G
IRIS_313-11916	XI-2	27	G	C	A	C	T	W	W	T	T	T	A
IRIS_313-11918	XI-2	27.4	R	C	R	Y	Y	T	W	W	W	K	R
IRIS_313-11919	XI-2	20.8	A	C	G	T	C	T	W	A	A	G	G
IRIS_313-11920	XI-adm	26.7	G	C	A	C	T	A	W	T	T	T	A
IRIS_313-11922	GJ-sbtrp	30.5	A	T	G	T	T	W	W	A	A	T	A
IRIS_313-11887	XI-1B	21.1	G	C	A	C	T	W	W	T	T	T	A
IRIS_313-11924	GJ-sbtrp	31.3	A	T	G	T	T	W	W	A	A	T	A
IRIS_313-11926	GJ-sbtrp	40	G	C	A	C	C	T	T	A	A	G	G
IRIS_313-11928	GJ-trp	18.1	A	C	A	T	C	T	T	A	A	G	G
IRIS_313-11929	GJ-trp	17.4	G	C	A	C	C	T	T	A	A	G	G
IRIS_313-11930	XI-1B	23.6	G	C	A	C	T	W	A	T	T	T	A
IRIS_313-11932	XI-2	25.1	A	C	A	T	C	T	T	A	A	G	G
IRIS_313-11934	XI-adm	28.1	G	C	A	C	T	A	A	T	T	T	A
IRIS_313-11937	XI-adm	23	G	C	A	C	T	A	A	T	T	T	A
IRIS_313-11939	XI-3	31.3	A	T	G	T	C	W	W	A	A	G	G
IRIS_313-11940	XI-adm	24.8	G	C	A	C	T	A	W	T	T	T	A
IRIS_313-11943	XI-1A	26.6	G	C	A	C	T	A	A	T	T	T	A
IRIS_313-11889	XI-adm	30	A	C	G	T	C	W	W	W	W	T	G
IRIS_313-11944	XI-1A	25.1	G	C	A	C	T	W	W	T	T	T	A
IRIS_313-11945	XI-2	19.5	G	C	A	C	T	A	W	T	T	T	A
IRIS_313-11948	XI-1A	24.7	G	C	A	C	T	W	W	T	T	T	A
IRIS_313-11949	XI-1A	27.5	G	C	A	C	T	A	A	T	T	T	A
IRIS_313-11950	XI-1A	22	A	C	G	T	C	W	W	A	A	T	G
IRIS_313-11951	XI-1A	25.4	G	C	A	C	T	W	W	T	T	T	A
IRIS_313-11952	XI-1A	24.4	G	C	A	C	T	W	W	T	T	T	A
IRIS_313-11890	GJ-tmp	20.9	A	C	A	T	C	T	T	A	A	G	G
IRIS_313-11954	XI-1A	22.6	A	C	G	T	C	W	W	A	A	T	G
IRIS_313-11955	XI-1A	21.3	G	C	A	C	T	A	A	T	T	T	A
IRIS_313-11957	XI-adm	25	G	C	A	C	T	A	A	T	T	T	A
IRIS_313-11960	XI-1B	23.1	G	C	A	C	T	W	W	T	T	T	A
IRIS_313-11964	XI-2	19.8	G	C	A	C	T	W	W	T	T	T	A
IRIS_313-11965	XI-1A	22.1	G	C	A	C	T	W	W	T	T	T	A
IRIS_313-11966	XI-1A	27.8	G	C	A	C	T	W	W	T	T	T	A
IRIS_313-11967	XI-adm	19.6	G	C	A	C	T	W	W	T	T	T	A
IRIS_313-11968	XI-1A	25.8	G	C	A	C	T	W	W	T	T	T	A
IRIS_313-11978	XI-1B	22.9	G	C	A	C	T	W	W	T	T	T	A
IRIS_313-11893	XI-adm	23.7	A	T	G	T	C	W	W	A	A	G	G
IRIS_313-11990	XI-1B	25.5	G	C	A	C	T	W	W	T	T	T	A
IRIS_313-11991	XI-3	26.9	G	C	A	C	T	A	A	T	T	T	A
IRIS_313-11992	XI-3	27.3	R	C	A	C	T	A	A	T	T	T	A
IRIS_313-11979	XI-1B	25.2	G	C	A	C	T	A	W	T	T	T	A
IRIS_313-12007	XI-adm	19	A	T	G	T	C	W	W	A	A	G	G
IRIS_313-11980	XI-1A	23.3	G	C	A	C	T	W	W	T	T	T	A
IRIS_313-12009	XI-1A	21.4	G	C	A	C	T	A	A	T	T	T	A
IRIS_313-12010	XI-1A	24.5	G	C	A	C	T	W	W	T	T	T	A
IRIS_313-12012	XI-1A	26.1	G	C	A	C	T	W	W	T	T	T	A
IRIS_313-12013	XI-2	25.6	G	C	A	C	T	A	A	T	T	T	A
IRIS_313-12014	XI-2	28	G	C	A	C	T	W	W	T	T	T	A
IRIS_313-12015	XI-2	30.5	A	C	A	T	C	T	T	A	A	G	G
IRIS_313-12017	XI-adm	25.6	A	T	G	T	C	W	W	A	A	G	G
IRIS_313-12018	GJ-trp	28	G	C	A	C	C	T	T	A	A	G	G
IRIS_313-12031	GJ-trp	32.5	A	C	A	T	C	T	T	A	A	G	G
IRIS_313-12033	XI-1A	24.7	G	C	A	C	T	W	W	T	T	T	A
IRIS_313-11983	XI-2	23.3	G	C	A	C	T	A	A	T	T	T	A
IRIS_313-12048	XI-3	13.5	G	C	A	C	T	W	W	T	T	T	A
IRIS_313-12052	XI-adm	31.4	G	C	A	C	T	W	W	T	T	T	A
IRIS_313-12053	XI-adm	21.7	G	C	A	C	T	A	A	T	T	T	A
IRIS_313-12054	GJ-tmp	30.9	A	C	A	T	C	T	T	A	A	G	G
IRIS_313-12057	XI-adm	23.9	A	T	G	T	C	W	W	A	A	G	G
IRIS_313-11985	XI-adm	21	A	C	G	T	C	T	W	A	A	G	G
IRIS_313-12059	GJ-tmp	21.7	G	C	A	C	T	W	W	T	T	T	A
IRIS_313-12060	GJ-adm	22.7	G	C	A	C	T	W	W	T	T	T	A
IRIS_313-12061	GJ-tmp	19.2	G	C	A	C	T	W	W	T	T	T	A
IRIS_313-12067	XI-adm	22.6	G	C	A	C	T	W	W	T	T	T	A
IRIS_313-11986	XI-1A	25.6	G	C	A	C	T	W	W	T	T	T	A
IRIS_313-12070	GJ-trp	22.5	A	C	A	T	C	T	T	A	A	G	G
IRIS_313-12071	GJ-sbtrp	28.1	A	T	G	T	T	W	W	A	A	T	A
IRIS_313-11987	XI-adm	20.7	G	C	A	C	T	W	W	T	T	T	A
IRIS_313-12082	XI-2	25.9	G	C	A	C	T	W	W	T	T	T	A
IRIS_313-12083	XI-2	24.9	G	C	A	C	T	W	W	T	T	T	A
IRIS_313-12109	XI-3	22.4	A	T	G	T	C	W	W	A	A	G	G
IRIS_313-12076	GJ-sbtrp	35.7	A	T	G	T	T	W	W	A	A	T	A
IRIS_313-12127	XI-3	30.7	A	T	G	T	C	W	W	A	A	G	G
IRIS_313-12128	XI-3	27.5	G	C	A	C	T	A	A	T	T	T	A
IRIS_313-12129	GJ-sbtrp	36	A	T	G	T	T	W	W	A	A	-	A
IRIS_313-12077	GJ-sbtrp	31.9	A	T	G	T	T	W	W	A	A	T	A
IRIS_313-12133	XI-3	36	G	C	A	C	T	W	W	T	T	T	A
IRIS_313-12135	XI-1B	17.3	G	C	A	C	T	W	W	T	T	T	A
IRIS_313-12142	XI-3	19.8	G	C	A	C	T	A	A	T	T	T	A
IRIS_313-12146	XI-adm	24.7	A	T	G	T	C	W	W	A	A	G	G
IRIS_313-12147	XI-3	29.7	A	C	A	T	C	T	T	A	A	G	G
IRIS_313-12148	XI-3	29.6	A	C	G	T	C	T	W	A	A	G	G
IRIS_313-12161	XI-3	20.5	A	C	G	T	C	T	W	A	A	G	G
IRIS_313-12080	XI-3	25.2	G	C	A	C	T	A	W	T	T	T	A
IRIS_313-12164	GJ-adm	28.3	A	C	A	T	C	T	T	A	A	G	G
IRIS_313-12081	XI-3	23.8	G	C	A	C	T	A	W	T	T	T	A
IRIS_313-12180	XI-adm	23.9	A	C	G	T	C	W	W	A	A	T	G
IRIS_313-12185	XI-adm	30.5	G	C	A	C	T	W	W	T	T	T	A
IRIS_313-12187	XI-adm	27.2	A	T	G	T	C	W	W	A	A	G	G
IRIS_313-12193	XI-3	36.7	A	C	G	T	C	T	W	A	A	G	G
IRIS_313-12194	XI-3	36.7	A	C	G	T	C	T	A	A	A	G	-
IRIS_313-12200	GJ-sbtrp	35.3	-	C	A	C	C	T	T	A	A	G	G
IRIS_313-12207	XI-adm	25.5	G	C	A	C	T	A	A	T	T	T	A
IRIS_313-12210	XI-adm	20.8	A	T	G	T	C	W	W	A	A	G	G
IRIS_313-12217	GJ-tmp	23.2	A	C	A	T	C	T	T	A	A	G	G
IRIS_313-12221	XI-3	30.9	A	C	G	T	C	T	W	A	A	G	G
IRIS_313-12222	XI-3	24.5	A	C	G	T	C	W	W	A	A	T	G
IRIS_313-12224	XI-3	36	A	C	G	T	C	T	W	A	A	G	G
IRIS_313-12226	GJ-sbtrp	41.5	G	C	A	C	C	T	T	A	A	G	G
IRIS_313-12227	GJ-sbtrp	31.5	A	T	G	T	T	W	W	A	A	T	A
IRIS_313-12228	GJ-sbtrp	35.7	A	T	G	T	T	W	W	A	A	T	A
IRIS_313-12232	XI-adm	25.3	G	C	A	C	T	W	W	T	T	T	A
IRIS_313-12236	XI-1A	25.7	G	C	A	C	T	A	W	T	T	T	A
IRIS_313-12237	XI-1A	23.6	G	C	A	C	T	W	W	T	T	T	A
IRIS_313-12241	GJ-trp	18.2	A	C	A	T	C	T	T	A	A	G	G
IRIS_313-12246	XI-3	32.1	R	T	G	T	C	W	W	A	A	G	G
IRIS_313-12258	GJ-sbtrp	33.8	A	T	G	T	T	W	W	A	A	T	A
IRIS_313-12268	XI-adm	26.1	A	C	G	T	C	T	W	A	A	G	G
IRIS_313-12270	XI-adm	23.7	G	C	A	C	T	A	A	T	T	T	A
IRIS_313-12271	GJ-trp	18.4	A	C	A	T	C	T	T	A	A	G	G
IRIS_313-12273	XI-1A	24.4	G	C	A	C	T	W	W	T	T	T	A
IRIS_313-12259	XI-3	30.4	G	C	A	C	T	W	W	T	T	T	A
IRIS_313-12283	XI-adm	25.8	G	C	A	C	T	W	W	T	T	T	A
IRIS_313-12284	XI-2	25.5	G	C	A	C	T	A	A	T	T	T	A
IRIS_313-12287	XI-3	24.4	A	T	G	T	C	W	W	A	A	G	G
IRIS_313-12288	XI-3	21.5	A	C	G	T	C	W	W	A	A	T	G
IRIS_313-12290	XI-adm	25.2	G	C	A	C	T	A	W	T	T	T	A
IRIS_313-12297	XI-adm	23.2	A	C	G	T	C	W	W	A	A	T	G
IRIS_313-12261	XI-3	23.7	A	C	G	T	C	T	W	A	A	G	G
IRIS_313-12300	XI-adm	23.7	G	C	A	C	T	W	W	T	T	T	A
IRIS_313-12301	XI-adm	34.2	G	C	A	C	T	A	A	T	T	T	A
IRIS_313-12302	XI-3	34.2	G	C	A	C	T	W	W	T	T	T	A
IRIS_313-12305	XI-3	32.3	A	C	G	T	C	T	W	A	A	G	G
IRIS_313-12262	GJ-sbtrp	35.3	G	C	A	C	C	T	T	A	A	G	G
IRIS_313-12308	XI-3	31.7	A	T	G	T	C	W	W	A	A	G	G
IRIS_313-12309	XI-3	24.4	A	C	G	T	C	T	W	A	A	G	G
IRIS_313-12312	GJ-sbtrp	33.3	G	C	A	C	C	T	T	A	A	G	G
IRIS_313-12263	XI-3	36.7	A	T	G	T	C	W	W	A	A	G	G
IRIS_313-12321	GJ-sbtrp	32.5	A	T	G	T	T	W	W	A	A	T	A
IRIS_313-12322	GJ-sbtrp	32.7	A	T	G	T	T	W	W	A	A	T	A
IRIS_313-12324	GJ-sbtrp	42.4	G	C	A	C	C	T	T	A	A	G	G
IRIS_313-12325	XI-2	25.9	G	C	A	C	T	A	A	T	T	T	A
IRIS_313-12330	GJ-sbtrp	28.8	A	T	G	T	T	W	W	A	A	T	A
IRIS_313-12332	GJ-sbtrp	42.8	G	C	A	C	C	T	T	A	A	G	G
IRIS_313-12334	XI-3	38.2	A	C	G	T	C	T	W	A	A	G	G
IRIS_313-12265	GJ-sbtrp	37	A	T	G	T	T	W	W	A	A	T	A
IRIS_313-12342	GJ-sbtrp	36.6	A	T	G	T	T	W	W	A	A	T	A
IRIS_313-12345	GJ-sbtrp	40.6	A	T	R	T	T	W	W	A	A	T	A
IRIS_313-12347	GJ-sbtrp	33.6	A	T	G	T	T	W	W	A	A	T	A
IRIS_313-12348	GJ-sbtrp	36.9	A	T	G	T	T	W	W	A	A	T	A
IRIS_313-12349	GJ-sbtrp	32.7	A	T	G	T	T	W	W	A	A	T	A
IRIS_313-12266	GJ-sbtrp	28.9	A	T	G	T	T	W	W	A	A	T	A
IRIS_313-12352	GJ-sbtrp	30.2	A	T	G	T	T	W	W	A	A	T	A
IRIS_313-10437	GJ-tmp	24.9	G	C	A	C	T	W	W	T	T	T	A
IRIS_313-10444	GJ-trp	25.5	A	C	A	Y	Y	W	W	A	A	K	R
IRIS_313-12355	XI-adm	25	A	C	G	T	C	T	W	A	A	G	G
IRIS_313-10448	XI-3	28.4	A	C	G	T	C	W	W	A	A	T	G
IRIS_313-10449	XI-1A	25.1	G	C	A	C	T	W	W	T	T	T	A
IRIS_313-10450	XI-1A	23.2	G	C	A	C	T	A	A	T	T	T	A
IRIS_313-10452	XI-1A	24.4	G	C	A	C	-	-	-	T	T	T	A
IRIS_313-10453	GJ-adm	22	A	T	G	T	T	W	W	A	A	T	A
IRIS_313-10458	XI-1A	23.6	G	C	A	C	T	W	W	T	T	T	A
IRIS_313-10429	GJ-tmp	23.7	A	C	A	T	C	T	T	A	A	G	G
IRIS_313-10469	GJ-tmp	25.7	A	C	A	T	C	T	T	A	A	G	G
IRIS_313-10430	GJ-tmp	25.5	A	C	A	T	C	T	T	A	A	G	G
IRIS_313-10476	XI-2	28	G	C	A	C	T	W	W	T	T	T	A
IRIS_313-10489	GJ-trp	22.7	A	C	A	T	C	T	T	A	A	G	G
IRIS_313-10497	XI-1A	22.6	G	C	A	C	T	W	W	T	T	T	A
IRIS_313-10502	XI-1A	19.6	G	C	A	C	T	W	W	T	T	T	A
IRIS_313-10503	XI-1A	27.2	G	C	A	C	T	W	W	T	T	T	A
IRIS_313-10504	XI-1A	24.4	G	C	A	C	T	T	T	T	T	T	A
IRIS_313-10433	XI-adm	26	G	C	A	C	T	W	W	T	T	T	A
IRIS_313-10507	GJ-trp	31.2	A	C	A	T	C	T	T	A	A	G	G
IRIS_313-10509	XI-3	20.6	A	T	G	T	C	W	W	A	A	G	G
IRIS_313-10510	XI-adm	19	A	C	G	T	C	T	W	A	A	G	G
IRIS_313-10511	XI-3	23.3	G	C	A	C	T	W	W	T	T	T	A
IRIS_313-10513	XI-adm	22.7	A	T	G	T	C	W	W	A	A	G	G
IRIS_313-10515	XI-1A	21.8	G	C	A	C	T	W	W	T	T	T	A
IRIS_313-10516	XI-adm	21.9	G	C	A	C	C	T	T	A	A	G	G
IRIS_313-10517	XI-3	30.2	A	T	G	T	C	W	W	A	A	G	G
IRIS_313-10518	XI-adm	29.4	A	C	G	T	C	T	W	A	A	G	G
IRIS_313-10539	XI-2	25.2	A	C	G	T	C	W	W	A	A	T	G
IRIS_313-10542	XI-2	26.2	G	C	A	C	T	W	W	T	T	T	A
IRIS_313-10544	XI-2	23.7	G	C	A	C	T	W	W	T	T	T	A
IRIS_313-10547	XI-adm	29.7	G	C	A	C	T	W	W	T	T	T	A
IRIS_313-10552	GJ-trp	26	G	C	A	C	C	T	T	A	A	G	G
IRIS_313-10554	XI-3	19.1	R	C	G	T	C	W	W	A	A	T	G
IRIS_313-10558	GJ-tmp	25.1	G	C	A	C	T	W	W	T	T	T	A
IRIS_313-10560	XI-1A	25.3	G	C	A	C	T	W	W	T	T	T	A
IRIS_313-10561	XI-1A	22.6	G	C	A	C	T	W	W	T	T	T	A
IRIS_313-10562	GJ-adm	31.2	G	C	A	C	T	W	W	T	T	T	A
IRIS_313-10563	GJ-tmp	30.4	G	C	A	C	T	W	W	T	T	T	A
IRIS_313-10564	GJ-tmp	22.4	A	C	A	T	C	T	T	A	A	G	G
IRIS_313-10565	XI-adm	26.2	G	C	A	C	T	A	W	T	T	T	A
IRIS_313-10566	XI-adm	28.2	G	C	A	C	T	W	W	T	T	T	A
IRIS_313-10567	GJ-tmp	25.7	A	C	A	T	C	T	T	A	A	G	R
IRIS_313-10568	GJ-tmp	23.3	A	C	A	T	C	T	T	A	A	G	G
IRIS_313-10569	GJ-tmp	24.9	A	C	A	T	C	T	T	A	A	G	G
IRIS_313-10570	GJ-tmp	24.1	G	C	A	C	T	W	W	T	T	T	A
IRIS_313-10573	XI-2	23.2	G	C	A	C	T	W	W	T	T	T	A
IRIS_313-10575	XI-adm	31.9	A	C	G	T	C	T	W	A	A	G	G
IRIS_313-10576	XI-2	32.8	G	C	A	C	T	T	T	T	T	T	A
IRIS_313-10581	GJ-trp	20.1	A	C	A	T	C	T	T	A	A	-	G
IRIS_313-10582	GJ-trp	31.2	-	C	A	T	C	T	T	A	A	G	G
IRIS_313-10583	GJ-tmp	23.3	G	C	A	C	T	W	W	T	T	T	A
IRIS_313-10527	XI-2	27.4	G	C	A	C	T	A	A	T	T	T	A
IRIS_313-10609	XI-adm	25.3	G	C	A	C	C	T	T	T	T	T	A
IRIS_313-10628	XI-2	33.3	G	C	A	C	T	W	W	T	T	T	A
IRIS_313-10631	GJ-tmp	23.4	A	C	A	T	C	T	T	A	A	G	G
IRIS_313-10614	XI-adm	23.1	G	C	A	C	T	W	W	T	T	T	A
IRIS_313-10640	XI-2	31.2	G	C	A	C	T	W	W	T	T	T	A
IRIS_313-10642	GJ-tmp	24.6	A	C	A	T	C	T	T	A	A	G	G
IRIS_313-10644	GJ-trp	36.1	A	C	A	T	C	T	T	A	A	G	G
IRIS_313-10645	GJ-trp	35.6	A	C	A	T	C	T	T	A	A	G	G
IRIS_313-10649	GJ-trp	26.3	G	C	A	C	T	W	W	T	T	T	A
IRIS_313-10651	XI-adm	31.9	A	C	G	T	C	T	W	A	A	G	G
IRIS_313-10652	XI-3	27.4	G	C	A	C	T	W	W	T	T	T	A
IRIS_313-10654	XI-3	24.4	A	C	G	T	C	W	W	A	A	T	G
IRIS_313-10656	GJ-sbtrp	37.7	A	T	G	T	T	W	W	A	A	T	A
IRIS_313-10660	GJ-sbtrp	34.5	-	T	G	T	T	W	W	A	A	T	A
IRIS_313-10661	XI-2	29.2	A	C	G	T	C	T	W	A	A	G	G
IRIS_313-10662	XI-2	26	G	C	A	C	T	W	W	T	T	T	-
IRIS_313-10664	XI-2	20.4	A	C	G	T	C	T	W	A	A	G	G
IRIS_313-10666	XI-adm	24.6	A	T	G	T	C	W	W	A	A	G	G
IRIS_313-10667	XI-2	24.1	G	C	A	C	T	W	W	T	T	T	A
IRIS_313-10668	XI-adm	23.8	G	C	A	C	T	W	A	T	T	T	A
IRIS_313-10671	XI-adm	19.5	A	C	G	T	C	W	W	A	A	T	G
IRIS_313-10618	GJ-tmp	26.4	A	C	A	T	C	T	T	A	A	G	G
IRIS_313-10674	XI-adm	24	A	C	G	T	C	T	W	A	A	G	G
IRIS_313-10675	XI-adm	23.1	A	C	G	T	C	T	W	A	A	G	G
IRIS_313-10677	GJ-tmp	24.1	A	C	A	T	C	T	T	A	A	G	G
IRIS_313-10681	XI-3	35.5	A	C	G	T	C	W	W	A	A	T	G
IRIS_313-10682	XI-3	32	A	C	G	T	C	T	W	A	A	G	G
IRIS_313-10619	GJ-trp	26.2	G	C	A	C	C	T	T	A	A	G	G
IRIS_313-10683	XI-3	32.2	A	C	G	T	C	T	W	A	A	G	G
IRIS_313-10689	GJ-trp	25.2	G	C	A	C	T	W	W	T	T	T	A
IRIS_313-10620	GJ-trp	33.8	A	C	A	T	C	T	T	A	A	G	G
IRIS_313-10694	XI-3	28.5	A	C	G	T	-	T	W	A	A	G	G
IRIS_313-10695	XI-3	23.8	G	C	A	Y	T	W	W	T	T	T	A
IRIS_313-10698	XI-3	19.7	A	C	G	T	C	W	W	A	A	T	G
IRIS_313-10703	GJ-trp	25.5	G	C	A	C	C	T	T	A	A	G	G
IRIS_313-10704	GJ-trp	26.7	G	C	A	C	C	T	T	A	A	G	G
B001	GJ-tmp	24.3	A	C	A	T	C	T	T	A	A	G	G
B002	GJ-tmp	23.3	A	C	A	T	C	T	T	A	A	K	G
B003	GJ-adm	19.8	A	T	G	T	T	W	W	A	A	T	A
B004	GJ-tmp	23.5	A	C	A	T	C	T	T	A	A	G	G
B005	GJ-tmp	23.3	A	C	A	T	C	T	T	A	A	G	R
B006	XI-adm	18.8	G	C	A	C	T	A	A	T	T	T	A
B007	XI-adm	20.4	G	C	A	C	T	A	A	T	T	T	A
B008	GJ-tmp	19.3	A	C	A	T	C	T	T	A	A	G	G
B009	XI-1A	28.8	G	C	A	C	T	A	A	T	T	T	A
B011	XI-adm	23.8	G	C	A	C	T	W	W	T	T	T	A
B012	XI-2	21.7	G	C	R	C	Y	A	A	W	T	T	A
B013	XI-adm	22.1	A	C	G	T	C	W	W	A	A	T	R
B014	GJ-tmp	27	R	C	A	Y	C	W	W	W	W	T	G
B015	XI-1A	24.3	G	C	A	C	T	A	A	T	T	T	A
B016	GJ-tmp	23.3	G	C	A	C	T	W	W	T	T	T	A
B018	GJ-trp	20.1	A	C	A	T	C	T	T	A	A	G	G
B019	XI-adm	33.7	R	Y	R	Y	Y	W	W	W	W	K	R
B021	XI-adm	21.3	R	C	G	T	C	T	W	A	A	G	G
B023	GJ-tmp	20.6	G	C	A	C	T	W	W	T	T	T	A
B026	XI-adm	23.8	G	C	A	C	T	W	W	T	T	T	A
B027	XI-3	24.9	G	C	A	C	T	W	W	T	T	T	A
B030	XI-adm	25	G	C	A	C	T	W	W	T	T	T	A
B031	XI-2	22.6	G	C	A	C	T	W	W	T	T	T	A
B032	XI-1B	24.7	G	C	A	C	T	W	W	T	T	T	A
B035	XI-adm	25.4	A	C	A	T	C	T	T	A	A	G	G
B037	GJ-trp	21.5	G	C	A	C	T	W	W	T	T	T	A
B038	GJ-tmp	24.2	G	C	A	Y	T	W	W	T	T	T	A
B039	XI-adm	21.7	R	C	A	C	T	W	W	T	T	T	A
B040	XI-adm	21.4	G	C	A	C	T	W	W	T	T	T	A
B044	XI-adm	32.3	G	C	A	C	T	W	W	T	T	T	A
B045	GJ-tmp	24.6	A	C	A	T	C	T	T	A	A	G	G
B046	GJ-tmp	23.7	A	C	A	T	C	T	T	A	A	G	G
B047	GJ-tmp	24	A	C	A	T	C	T	T	A	A	G	G
B048	XI-1B	21.1	R	C	A	C	T	A	A	T	T	T	A
B051	XI-adm	22.4	G	C	A	C	T	W	W	T	T	T	A
B052	XI-2	20.1	G	C	A	C	T	W	W	T	T	T	A
B053	GJ-trp	21.3	R	C	A	T	Y	T	T	A	A	G	G
B054	GJ-trp	20.2	A	C	A	T	C	T	T	A	A	G	G
B055	GJ-tmp	20.8	A	C	A	T	Y	W	W	W	W	G	G
B056	GJ-tmp	25.7	G	C	A	C	Y	W	W	T	T	T	A
B057	GJ-tmp	25.6	G	C	A	C	T	W	W	T	T	T	A
B058	XI-1B	27.4	A	C	G	T	C	T	W	A	A	G	G
B059	XI-1A	23.4	G	C	A	C	T	W	W	T	T	T	A
B060	XI-1A	27.1	G	C	A	C	T	A	A	T	T	T	A
B061	XI-1A	26	G	C	A	-	T	W	W	T	T	T	A
B062	XI-1A	25.8	G	C	A	C	T	W	W	T	T	T	A
B064	XI-adm	21.4	G	C	A	C	T	W	W	T	T	T	A
B065	XI-adm	18	R	C	A	C	T	W	W	W	W	T	A
B066	GJ-tmp	24.6	G	C	A	C	T	W	W	T	T	T	A
B068	GJ-tmp	25.7	G	C	A	C	T	W	W	T	T	T	A
B070	GJ-adm	24.8	A	T	G	T	T	W	W	A	A	T	A
B071	GJ-tmp	27.3	G	C	A	C	T	W	W	W	W	T	A
B072	XI-1A	25	R	C	R	C	Y	W	W	W	W	T	R
B073	XI-adm	20.5	G	C	A	C	T	W	W	T	T	T	A
B076	XI-adm	29.3	G	C	R	Y	Y	W	W	T	T	K	R
B077	GJ-tmp	25.8	G	C	A	C	T	W	W	T	T	T	A
B079	XI-1A	20.8	G	C	A	C	T	W	W	T	T	T	A
B081	XI-1A	24.4	G	C	A	C	Y	W	W	W	W	T	R
B082	XI-adm	20	A	T	G	T	C	W	W	A	A	G	G
B083	XI-1A	21.8	G	C	A	C	T	A	A	T	T	T	A
B085	XI-1A	23.1	G	C	A	C	T	W	W	T	T	T	A
B088	XI-adm	26.2	A	C	A	T	C	T	T	A	A	G	G
B089	XI-adm	25.3	R	C	G	T	C	W	W	A	A	T	G
B091	XI-adm	21.8	A	C	G	T	C	W	W	A	A	T	G
B094	XI-1A	24.3	G	C	A	C	T	W	W	T	T	T	A
B095	XI-adm	20.7	A	T	G	T	C	W	W	A	A	G	G
B100	GJ-tmp	21.1	G	C	A	C	T	W	W	T	T	T	A
B101	GJ-tmp	24.3	G	C	A	C	T	W	W	T	T	T	A
B104	XI-1A	21.6	G	C	A	C	T	W	W	T	T	T	A
B106	XI-adm	25.1	G	C	A	C	T	W	W	T	T	T	A
B107	XI-adm	27.2	A	C	G	T	C	W	W	A	A	T	G
B108	XI-adm	26.3	A	C	G	T	C	W	W	A	A	T	G
B109	GJ-adm	22.3	G	C	A	C	T	W	W	T	T	T	A
B110	GJ-tmp	21.8	G	C	A	C	T	W	W	T	T	T	A
B111	GJ-tmp	27.4	G	C	A	C	T	W	W	T	T	T	A
B112	XI-1A	22.9	-	C	A	C	T	A	W	T	T	T	A
B113	XI-adm	23.7	A	T	G	T	C	W	W	A	A	G	G
B115	XI-1A	24.7	G	C	A	C	T	W	W	T	T	T	A
B118	XI-adm	23	A	T	G	T	C	W	W	A	A	G	G
B119	XI-1A	25.1	G	C	A	C	T	W	W	T	T	T	A
B120	XI-adm	22.7	-	C	A	C	-	A	A	T	T	T	A
B121	XI-1A	28.5	G	C	A	C	T	W	W	T	T	T	A
B122	GJ-tmp	23.5	R	C	A	T	C	T	T	A	A	G	G
B124	GJ-tmp	25.7	A	Y	A	T	C	T	T	A	A	G	G
B125	XI-adm	24.6	G	C	A	C	T	A	A	T	T	T	A
B126	XI-1A	23.7	G	C	A	C	T	W	W	T	T	T	A
B127	XI-1A	25.3	G	C	A	C	T	A	A	T	T	T	A
B129	XI-adm	22.1	G	C	A	C	T	W	W	T	T	T	A
B130	XI-1A	25.8	G	Y	A	C	T	A	A	T	T	T	A
B134	GJ-sbtrp	29	A	T	G	T	T	W	W	A	A	T	A
B135	XI-adm	25.7	G	C	A	C	T	A	A	T	T	T	A
B136	GJ-adm	27.3	G	C	A	C	T	W	W	T	T	T	A
B137	XI-adm	24.8	G	C	A	C	T	A	W	T	T	T	A
B138	XI-adm	26.3	G	C	A	C	T	A	A	T	T	T	A
B139	XI-adm	24.7	G	C	A	C	T	W	W	T	T	T	A
B140	XI-1A	26.9	G	C	A	C	T	W	W	T	T	T	A
B143	GJ-tmp	26	A	C	A	Y	C	T	T	A	A	G	R
B144	GJ-adm	24.4	G	C	A	C	-	-	-	A	A	-	-
B146	XI-1B	29.1	G	C	A	C	T	W	W	T	T	T	A
B149	XI-1A	33.5	A	C	G	T	C	W	W	A	A	T	G
B150	XI-1A	23.6	G	C	A	C	T	W	W	T	T	T	A
B151	XI-1A	22.3	G	C	A	C	T	A	A	T	T	T	A
B152	GJ-tmp	25.4	A	C	A	Y	Y	W	W	W	W	G	G
B153	XI-adm	21.8	G	C	A	Y	T	W	W	W	W	K	A
B154	GJ-tmp	22.1	A	C	A	T	C	T	T	A	A	G	G
B155	XI-adm	26.5	G	C	A	C	T	W	W	T	T	T	A
B156	XI-1A	30.8	G	C	A	C	T	W	W	T	T	K	A
B159	XI-adm	23.6	G	C	A	C	T	W	W	T	T	T	A
B160	GJ-tmp	23.1	A	C	A	T	C	T	T	A	A	G	G
B161	GJ-tmp	22.9	G	C	A	C	-	W	T	T	T	T	A
B163	XI-1A	22.6	G	C	A	C	T	W	W	T	T	T	A
B165	XI-adm	29.8	A	C	G	T	C	T	W	A	A	G	G
B166	GJ-tmp	23.7	A	C	A	T	C	T	T	A	A	-	G
B168	GJ-tmp	24.7	A	T	G	T	-	W	W	A	A	T	A
B169	GJ-tmp	21.4	-	C	A	C	T	W	W	T	T	T	A
B170	GJ-tmp	23.1	A	C	A	T	C	T	T	A	A	G	G
B171	GJ-tmp	25	A	C	A	T	C	T	T	A	A	G	G
B176	XI-adm	21.7	G	C	A	C	T	W	W	T	T	T	A
B180	XI-adm	22.4	G	C	A	C	T	W	W	T	T	T	A
B182	GJ-tmp	25.1	A	C	A	T	C	T	T	A	A	G	G
B183	GJ-tmp	23.1	A	C	A	T	C	T	T	A	A	G	G
B184	XI-adm	20.6	A	C	A	T	C	T	T	A	A	-	G
B185	XI-adm	26	G	C	A	C	T	A	A	-	-	T	A
B187	XI-adm	20.9	G	C	A	C	T	A	A	T	T	T	A
B188	GJ-trp	26.9	A	C	A	T	C	T	T	A	A	G	G
B189	GJ-trp	27.5	G	C	A	C	C	T	T	A	A	G	G
B190	GJ-trp	23.4	A	C	A	T	C	T	T	A	A	G	G
B193	XI-adm	27.3	A	T	G	T	C	W	W	A	A	G	G
B194	XI-1B	27	G	Y	R	Y	C	T	T	W	W	T	G
B196	GJ-trp	25.5	A	C	A	T	C	T	T	A	A	G	G
B198	XI-1A	28.1	G	C	A	C	T	W	W	T	T	T	A
B199	GJ-tmp	26.6	G	C	A	C	T	W	W	T	T	T	A
B200	XI-1B	22.8	G	C	A	C	T	W	W	T	W	T	A
B202	XI-adm	25.3	G	C	A	C	T	A	A	T	T	T	A
B203	XI-adm	24.5	A	C	G	T	C	W	W	A	A	-	G
B204	GJ-tmp	28.7	G	C	A	C	T	W	W	T	T	T	A
B205	GJ-adm	27.1	R	C	A	C	T	W	W	T	W	T	A
B208	XI-1A	26.5	G	C	A	C	T	W	W	T	T	T	A
B213	XI-1A	25.5	G	C	A	C	T	-	-	T	T	T	-
B214	XI-1B	24.6	G	C	A	C	T	A	W	T	T	T	A
B215	GJ-tmp	24.8	G	C	A	C	T	W	W	T	T	T	A
B221	XI-1A	22.5	A	C	R	T	C	W	W	A	A	K	G
B222	XI-1A	31.7	R	C	R	Y	Y	W	W	W	W	T	R
B223	GJ-tmp	30.1	A	T	G	T	T	W	W	A	A	T	A
B224	XI-1A	23.8	G	C	A	C	T	W	A	T	T	T	A
B225	GJ-tmp	25.7	G	C	A	C	T	W	W	T	T	T	A
B228	GJ-adm	30.8	A	Y	R	Y	Y	W	W	A	A	K	R
B230	GJ-adm	24.2	G	C	A	C	T	W	W	T	T	T	A
B232	XI-1B	28.3	G	C	A	C	T	W	W	T	T	T	A
B233	XI-adm	24.4	G	C	A	C	T	A	W	W	W	T	A
B234	XI-1A	23.1	G	C	A	C	T	W	W	T	T	T	A
B235	GJ-tmp	25.5	A	C	A	T	C	T	T	A	A	G	G
B236	GJ-tmp	26.3	G	C	A	C	T	W	W	T	T	T	A
B238	XI-adm	24.7	-	C	A	C	Y	W	W	T	T	T	A
B239	XI-1A	26.1	G	C	A	C	T	W	W	T	T	T	A
B240	GJ-tmp	29.8	A	C	A	T	C	T	T	A	A	-	G
B241	GJ-sbtrp	26.3	A	T	G	T	T	W	W	A	A	T	A
B242	XI-adm	31.6	G	C	A	C	T	A	A	T	T	T	A
B245	GJ-sbtrp	25.9	A	T	G	T	T	W	T	A	A	T	A
B246	XI-adm	21.3	A	T	G	T	C	W	W	A	A	G	G
B247	XI-adm	22.1	R	Y	R	Y	Y	W	W	W	W	K	G
B248	XI-1A	29.3	G	C	A	C	T	W	A	T	T	T	A
B249	XI-1A	22.7	G	C	A	C	T	W	W	T	T	T	A
B252	XI-adm	23.4	A	T	G	T	C	W	W	A	A	G	G
B253	XI-adm	28.1	A	T	G	T	C	W	W	A	A	G	G
B254	XI-adm	29.2	A	T	G	T	C	W	W	A	A	G	G
B255	XI-adm	23.2	G	C	A	C	T	A	-	T	T	T	A
B258	GJ-tmp	25.3	G	C	A	C	T	W	W	T	T	T	A
B259	XI-1A	27.3	G	C	A	C	T	W	A	T	T	T	A
B261	XI-1A	22.5	G	C	A	C	T	A	A	T	T	T	A
B263	GJ-tmp	24.1	A	C	A	T	C	T	T	A	A	G	G
B264	XI-1A	26.5	G	C	A	C	T	W	W	T	T	T	A
B266	GJ-sbtrp	25.8	G	C	A	C	C	T	T	A	A	G	G
B268	XI-adm	25.2	A	C	G	T	C	W	W	A	A	T	G
IRIS_313-10717	XI-2	31.1	G	C	A	C	T	W	W	T	T	T	A
IRIS_313-10721	XI-2	24.9	G	C	A	C	-	T	T	T	T	T	A
IRIS_313-10722	GJ-trp	16.1	A	C	A	T	C	T	T	A	A	G	G
IRIS_313-10723	XI-2	23.3	G	C	A	C	-	W	W	T	T	T	A
IRIS_313-10725	XI-adm	29.9	A	C	A	T	C	T	T	A	A	G	G
IRIS_313-10726	XI-3	21.9	G	C	A	C	T	W	W	T	T	T	A
IRIS_313-10731	XI-1A	22.5	-	C	A	C	T	A	A	T	T	T	A
IRIS_313-10733	XI-adm	22	G	C	A	C	T	W	W	T	T	T	A
IRIS_313-10708	GJ-trp	19.7	A	C	A	T	C	T	T	A	A	G	G
IRIS_313-10740	GJ-trp	32.5	A	C	A	T	C	T	T	A	A	G	G
IRIS_313-10741	GJ-trp	29	A	C	A	T	C	T	T	A	A	G	G
IRIS_313-10742	XI-3	28	G	C	A	C	T	W	W	T	T	T	A
IRIS_313-10743	GJ-trp	30	A	C	A	T	C	T	T	A	A	G	G
IRIS_313-10744	GJ-trp	22.6	G	C	A	C	T	W	W	T	T	T	A
IRIS_313-10745	GJ-trp	28.3	G	C	A	C	T	W	W	T	T	T	A
IRIS_313-10710	GJ-trp	24.4	G	C	A	C	C	T	T	A	A	G	G
IRIS_313-10748	XI-adm	24.9	A	C	G	T	C	T	W	A	A	G	G
IRIS_313-10751	XI-adm	24.1	A	C	G	T	C	W	W	A	A	T	G
IRIS_313-10752	GJ-trp	23.2	A	C	A	T	C	T	T	A	A	G	G
IRIS_313-10753	XI-1B	25.4	G	C	A	C	T	W	W	T	T	T	A
IRIS_313-10754	XI-adm	20.2	G	C	A	C	T	W	A	T	T	T	A
IRIS_313-10755	XI-3	27.5	A	C	G	T	C	W	W	A	A	G	G
IRIS_313-10756	XI-2	19.9	A	C	A	T	C	T	T	A	A	G	G
IRIS_313-10759	GJ-trp	26.4	G	C	A	C	T	W	W	T	T	T	A
IRIS_313-10761	GJ-trp	27.1	G	C	A	C	T	W	W	T	T	T	A
IRIS_313-10762	XI-3	24.8	A	C	G	T	C	W	W	A	A	T	G
IRIS_313-10765	GJ-trp	24.3	G	C	A	C	T	W	W	T	T	T	A
IRIS_313-10767	GJ-trp	25.6	G	C	A	C	T	W	W	T	T	T	A
IRIS_313-10769	XI-adm	26.6	G	C	A	C	T	W	W	T	T	T	A
IRIS_313-10770	GJ-trp	29	G	C	A	C	T	W	W	T	T	T	A
IRIS_313-10772	XI-3	24.9	A	C	G	T	C	T	W	A	A	G	G
IRIS_313-10774	XI-adm	26.7	G	C	A	C	T	W	W	T	T	T	A
IRIS_313-10775	XI-adm	31.4	G	C	A	C	T	W	W	T	W	T	A
IRIS_313-10777	XI-3	24.7	A	C	G	T	C	W	W	A	A	T	G
IRIS_313-10779	XI-3	21.4	A	C	G	T	C	W	W	A	A	T	G
IRIS_313-10781	GJ-trp	22.9	G	C	A	C	T	W	W	T	T	T	A
IRIS_313-10782	XI-3	29.2	G	C	A	C	T	W	W	T	T	T	A
IRIS_313-10783	GJ-trp	21.7	G	C	A	C	T	W	W	T	T	T	A
IRIS_313-10784	GJ-trp	26.1	G	C	A	C	T	W	W	T	T	T	A
IRIS_313-10785	GJ-trp	33.1	A	C	A	T	C	T	T	A	A	G	G
IRIS_313-10791	XI-3	24	G	C	A	C	T	A	W	T	T	T	A
IRIS_313-10794	GJ-trp	27.8	A	C	A	T	C	T	T	A	A	G	G
IRIS_313-10795	GJ-trp	25.9	A	C	A	T	C	T	T	A	A	G	G
IRIS_313-10796	GJ-trp	24.6	A	C	A	T	Y	W	W	A	A	G	G
IRIS_313-10799	GJ-trp	25.8	A	C	A	T	C	T	T	A	A	G	G
IRIS_313-10716	XI-2	25.6	G	C	A	C	T	A	A	T	T	T	A
IRIS_313-10811	XI-adm	28	G	C	A	C	T	W	W	T	T	T	A
IRIS_313-10814	XI-3	22.3	G	C	A	C	T	W	W	T	T	T	A
IRIS_313-10818	XI-3	22.2	G	C	A	C	T	A	A	T	W	T	A
IRIS_313-10819	XI-3	19.7	G	C	A	C	T	W	W	T	T	T	A
IRIS_313-10821	XI-3	23.3	G	C	A	C	T	W	W	T	T	T	A
IRIS_313-10822	XI-3	18.6	G	C	A	C	T	W	W	T	T	T	A
IRIS_313-10823	XI-3	20.7	A	C	G	T	C	W	W	A	A	T	G
IRIS_313-10824	XI-3	29.2	G	C	A	C	T	W	W	T	T	T	A
IRIS_313-10827	GJ-trp	24	A	C	A	T	C	T	T	A	A	G	G
IRIS_313-10828	GJ-trp	23	A	C	A	T	C	T	T	A	A	G	G
IRIS_313-10829	GJ-trp	24.5	A	C	A	T	C	T	T	A	A	K	G
IRIS_313-10830	GJ-trp	19.7	G	C	A	C	C	T	T	A	A	G	G
IRIS_313-10833	XI-2	26.3	G	C	A	C	T	W	W	T	T	T	A
IRIS_313-10834	GJ-sbtrp	24.2	G	C	A	C	T	W	W	T	T	T	A
IRIS_313-10835	XI-2	22.7	G	C	A	C	T	W	W	T	T	T	A
IRIS_313-10836	XI-2	24.6	G	C	A	C	T	W	W	T	T	T	A
IRIS_313-10840	GJ-tmp	22.9	A	C	A	T	C	T	T	A	A	G	G
IRIS_313-10841	GJ-trp	25.4	G	C	A	C	T	W	W	T	T	T	A
IRIS_313-10847	XI-adm	27.9	G	C	A	C	T	W	W	T	T	T	A
IRIS_313-10858	XI-adm	23.8	A	C	G	T	C	W	W	A	A	T	G
IRIS_313-10859	XI-adm	24.7	A	C	G	T	C	W	W	A	A	T	G
IRIS_313-10805	GJ-trp	26.1	G	C	A	C	T	W	W	T	T	T	A
IRIS_313-10862	GJ-adm	27.4	A	C	A	T	C	T	T	A	A	G	G
IRIS_313-10863	XI-2	25.7	G	C	A	C	T	W	W	T	T	T	A
IRIS_313-10865	GJ-sbtrp	26.4	A	C	A	T	C	T	T	A	A	G	G
IRIS_313-10866	GJ-sbtrp	25.5	A	C	A	T	C	T	T	A	A	G	G
IRIS_313-10867	GJ-sbtrp	28.6	A	T	G	T	T	W	W	A	A	T	A
IRIS_313-10880	XI-2	20.5	A	C	G	T	C	T	W	A	A	G	G
IRIS_313-10885	XI-adm	18.5	A	C	G	T	C	T	W	A	A	G	-
IRIS_313-10887	XI-adm	23.6	G	C	A	C	T	T	T	T	T	T	A
IRIS_313-10888	GJ-sbtrp	26.3	A	T	G	T	T	W	W	A	A	T	A
IRIS_313-10808	GJ-trp	29.3	G	C	A	C	T	W	W	T	T	T	A
IRIS_313-10893	GJ-sbtrp	25.8	A	C	A	T	C	T	T	A	A	G	G
IRIS_313-10907	XI-3	14.1	A	C	G	T	C	T	W	A	A	G	-
IRIS_313-10908	XI-3	23.3	A	C	G	T	C	T	W	A	A	G	G
IRIS_313-10919	GJ-trp	25	G	C	A	C	T	W	W	T	T	T	A
IRIS_313-10924	XI-adm	23.4	A	C	G	T	C	W	W	A	A	T	G
IRIS_313-10928	XI-3	24.9	G	C	A	C	T	W	W	T	T	T	A
IRIS_313-10929	XI-2	25.4	G	C	A	C	T	W	W	T	T	T	-
IRIS_313-10934	XI-3	31.1	A	C	G	T	C	W	W	A	A	T	G
IRIS_313-10940	XI-3	25.6	A	C	G	T	C	W	W	A	A	T	G
IRIS_313-10941	XI-adm	26.4	G	C	A	C	T	W	W	T	T	T	A
IRIS_313-10942	XI-3	23.9	G	C	A	C	T	W	W	T	T	T	A
IRIS_313-10945	GJ-trp	21.9	A	C	A	T	C	T	T	A	A	G	-
IRIS_313-10946	GJ-trp	29.4	A	C	A	T	C	T	T	A	A	G	G
IRIS_313-10947	XI-3	26.6	R	C	R	T	T	W	W	W	W	T	R
IRIS_313-10949	GJ-trp	24.9	A	C	A	T	C	T	T	A	A	G	G
IRIS_313-10950	GJ-trp	26.1	G	C	A	C	T	A	A	T	T	T	A
IRIS_313-10951	XI-3	19.3	A	C	G	T	C	W	W	A	A	T	G
IRIS_313-10954	XI-3	24.8	A	C	G	T	C	W	W	A	A	T	G
IRIS_313-10955	XI-3	14.7	G	C	A	C	T	W	W	T	T	T	-
IRIS_313-10956	GJ-trp	26	G	C	A	C	T	W	W	T	T	T	A
IRIS_313-10958	GJ-trp	18.8	A	C	A	T	C	T	T	A	A	G	G
IRIS_313-10959	GJ-trp	26.3	G	C	A	C	C	T	T	A	A	G	G
IRIS_313-10966	XI-adm	27	A	T	G	T	C	W	W	A	A	G	G
IRIS_313-10967	GJ-tmp	27	A	C	A	T	C	T	T	A	A	G	G
IRIS_313-10968	XI-1A	26.7	G	C	A	C	T	W	W	T	T	T	A
IRIS_313-10971	XI-2	26.1	G	C	A	C	Y	W	W	T	T	T	A
IRIS_313-10972	XI-2	24.2	G	C	A	C	T	A	A	T	T	T	A
IRIS_313-10974	XI-2	24.7	G	C	A	C	T	W	W	T	T	T	A
IRIS_313-10977	XI-2	23.4	G	C	A	C	T	W	W	T	T	T	A
IRIS_313-10982	XI-2	25.2	G	C	A	C	T	W	W	T	T	T	A
IRIS_313-10901	XI-3	26.2	G	C	A	C	T	W	W	T	T	T	A
IRIS_313-10983	XI-adm	20.1	G	C	A	C	T	W	W	T	T	T	A
IRIS_313-10984	XI-2	30.1	G	C	A	C	T	W	W	T	T	T	A
IRIS_313-10986	XI-2	28.1	G	C	A	C	T	W	W	T	T	T	A
IRIS_313-10996	XI-adm	23.8	G	C	R	C	T	A	W	T	T	T	A
IRIS_313-10997	XI-3	22	G	C	A	C	T	W	W	T	T	T	A
IRIS_313-10999	GJ-trp	23.6	A	C	A	T	C	T	T	A	A	G	G
IRIS_313-11001	GJ-trp	22.9	A	C	A	T	C	T	T	A	A	G	G
IRIS_313-11004	GJ-trp	30.5	A	C	A	T	C	T	T	A	A	G	G
IRIS_313-11007	GJ-trp	25.4	G	C	A	C	T	W	W	T	T	T	A
IRIS_313-11008	GJ-trp	26.8	G	C	A	Y	Y	W	T	W	W	K	R
IRIS_313-11009	GJ-trp	24.3	R	C	A	T	C	T	T	A	A	G	G
IRIS_313-11010	XI-3	17.4	A	C	G	T	C	T	W	A	A	G	G
IRIS_313-11011	XI-adm	24.9	A	C	G	T	C	W	W	A	A	T	G
IRIS_313-10989	XI-2	23	G	C	A	C	T	W	W	T	T	T	A
IRIS_313-10990	XI-adm	21	A	T	G	T	C	W	W	A	A	G	G
IRIS_313-11039	XI-1A	27.5	G	C	A	C	T	A	A	T	T	T	A
IRIS_313-11041	XI-2	24.3	G	C	A	C	T	W	W	T	T	T	A
IRIS_313-10991	GJ-trp	23.3	A	C	A	T	C	T	T	A	A	G	G
IRIS_313-10992	GJ-trp	20.5	A	C	A	T	C	T	T	A	A	G	G
IRIS_313-11071	XI-adm	24.6	A	-	G	T	C	W	W	A	A	G	G
IRIS_313-11075	GJ-adm	30.5	G	C	A	C	T	W	W	T	T	T	A
IRIS_313-11077	GJ-sbtrp	37.4	G	C	A	C	C	T	T	A	A	G	G
IRIS_313-11091	XI-adm	28.9	-	C	G	-	C	W	W	A	A	-	G
IRIS_313-11093	GJ-sbtrp	33	-	T	G	T	-	T	T	A	A	-	A
IRIS_313-11095	XI-3	28.7	A	Y	G	T	Y	T	W	A	A	K	R
IRIS_313-11097	XI-adm	19.5	A	C	G	T	C	T	W	A	A	G	G
IRIS_313-11101	XI-adm	22.5	G	C	A	C	-	-	-	-	-	-	-
IRIS_313-11108	XI-3	21	A	-	G	T	C	W	W	A	A	T	G
IRIS_313-11081	XI-3	40.1	R	Y	G	T	C	W	W	A	A	G	G
IRIS_313-11109	GJ-trp	23.1	G	C	A	C	C	T	T	A	A	G	G
IRIS_313-11110	XI-2	25.9	G	C	-	C	T	W	W	T	T	T	A
IRIS_313-11113	XI-2	23	G	C	A	C	T	A	A	T	T	T	A
IRIS_313-11115	XI-2	22.9	-	C	G	T	Y	W	W	A	A	T	R
IRIS_313-11117	GJ-trp	19.9	A	C	A	T	C	T	T	A	A	-	-
IRIS_313-11082	XI-3	36.7	A	C	G	T	C	T	T	A	A	G	-
IRIS_313-11120	XI-2	17	A	C	A	T	C	T	T	A	A	-	G
IRIS_313-11126	XI-adm	22.9	-	C	G	T	C	-	-	A	A	T	G
IRIS_313-11128	XI-adm	21.7	R	C	R	Y	Y	W	W	W	W	T	A
IRIS_313-11129	XI-adm	27.4	G	C	A	C	C	T	T	A	A	G	G
IRIS_313-11130	XI-adm	30.9	R	T	G	T	-	T	T	A	A	T	-
IRIS_313-11132	XI-adm	27.6	A	Y	G	T	C	A	A	A	A	T	-
IRIS_313-11133	XI-3	28.7	-	T	G	T	C	W	W	A	A	G	G
IRIS_313-11135	XI-3	27.8	A	C	G	T	C	W	W	A	A	T	G
IRIS_313-11137	XI-adm	32.1	G	C	A	C	T	A	A	T	T	T	A
IRIS_313-11138	XI-3	19.5	-	C	A	-	T	W	A	T	T	T	A
IRIS_313-11139	XI-adm	29.7	G	C	-	C	T	-	-	T	T	T	-
IRIS_313-11140	XI-3	24.8	-	C	A	C	T	W	W	T	T	T	A
IRIS_313-11141	XI-adm	23.7	-	C	A	C	T	W	W	T	T	T	A
IRIS_313-11143	XI-adm	30.7	A	C	G	T	Y	W	W	A	A	G	G
IRIS_313-11144	XI-adm	22.2	-	C	A	C	T	A	A	-	-	T	A
IRIS_313-11145	XI-3	23.2	G	C	A	C	T	W	W	T	T	T	A
IRIS_313-11146	XI-adm	25.7	G	C	A	C	-	-	-	T	T	T	-
IRIS_313-11147	XI-adm	27.9	-	C	G	T	C	W	W	A	A	T	G
IRIS_313-11148	XI-3	26.3	A	C	G	-	C	W	W	A	A	T	-
IRIS_313-11149	XI-3	30.5	G	C	A	C	T	A	A	T	T	T	A
IRIS_313-11150	XI-3	32.7	A	Y	R	Y	C	T	T	A	A	G	G
IRIS_313-11152	XI-1A	23.8	-	C	-	C	T	W	W	T	T	T	A
IRIS_313-11153	GJ-tmp	23.2	G	C	A	C	C	T	T	T	T	T	A
IRIS_313-11155	GJ-tmp	21.4	-	C	A	T	C	T	T	A	A	G	G
IRIS_313-11156	GJ-adm	22.7	A	C	A	T	C	T	T	A	A	-	-
IRIS_313-11157	XI-1A	22.6	G	C	A	C	T	W	W	T	T	T	A
IRIS_313-11158	XI-1A	22.4	-	C	A	C	T	W	W	T	T	T	A
IRIS_313-11167	XI-2	21.2	A	C	G	T	C	T	W	A	A	G	G
IRIS_313-11182	XI-3	23	R	C	A	Y	C	T	W	W	W	T	R
IRIS_313-11197	XI-adm	20.6	G	C	A	C	T	W	W	T	T	T	-
IRIS_313-11199	XI-adm	17.6	G	C	A	C	C	T	T	A	A	G	G
IRIS_313-11202	GJ-tmp	25.5	G	C	A	C	T	W	W	T	T	T	R
IRIS_313-11203	XI-2	21	-	C	-	C	T	-	-	T	T	T	A
IRIS_313-11204	XI-adm	23.7	R	C	R	Y	Y	W	W	W	W	T	G
IRIS_313-11205	XI-2	28.4	G	C	A	C	T	W	W	T	T	T	A
IRIS_313-11206	XI-adm	25.7	G	C	A	C	T	A	A	T	T	K	A
IRIS_313-11207	XI-2	23.7	G	C	A	C	T	T	A	T	T	T	-
IRIS_313-11208	XI-adm	23.7	G	C	A	C	T	W	W	T	T	T	A
IRIS_313-11211	XI-2	25.9	G	C	A	C	T	-	-	T	T	T	A
IRIS_313-11219	XI-2	31	A	C	G	T	C	A	A	A	A	T	G
IRIS_313-11220	XI-2	19	A	-	G	T	C	T	W	A	A	G	G
IRIS_313-11224	XI-2	32.2	G	C	A	C	T	A	A	T	T	T	A
IRIS_313-11226	XI-2	22.2	G	C	A	C	T	W	W	T	T	T	A
IRIS_313-11227	XI-2	21.9	G	C	A	C	T	W	W	T	T	T	A
IRIS_313-11228	XI-2	23.6	G	C	A	C	T	W	W	T	T	T	A
IRIS_313-11229	XI-2	23.6	G	C	A	C	T	W	W	T	T	T	A
IRIS_313-11230	XI-2	23.3	G	C	A	C	T	A	W	T	T	T	A
IRIS_313-11177	XI-adm	22.2	-	C	A	C	T	A	A	T	T	T	-
IRIS_313-11233	XI-1B	30.6	G	C	A	C	T	W	W	T	T	T	A
IRIS_313-11237	XI-1B	23.1	G	C	A	C	T	A	A	T	T	-	-
IRIS_313-11239	XI-adm	25.4	G	C	A	C	T	W	W	T	T	T	A
IRIS_313-11240	XI-adm	20.1	G	C	A	C	T	A	W	T	T	T	A
IRIS_313-11241	XI-2	17.7	G	C	A	C	T	A	A	T	T	T	A
IRIS_313-11178	XI-3	26.8	G	C	-	C	T	W	W	T	T	T	A
IRIS_313-11242	XI-2	18.4	G	C	A	C	T	W	W	T	T	T	A
IRIS_313-11245	XI-adm	20.5	G	C	A	C	T	W	W	T	T	T	A
IRIS_313-11250	XI-1B	27.8	-	C	A	C	T	W	W	T	T	T	A
IRIS_313-11179	XI-3	22.3	-	C	G	T	C	T	T	A	A	T	G
IRIS_313-11255	XI-adm	21.3	-	C	G	T	C	T	W	A	A	G	-
IRIS_313-11256	XI-adm	28.5	G	C	A	C	T	W	A	T	T	T	A
IRIS_313-11257	XI-adm	31.2	G	C	A	C	T	W	W	T	T	T	A
IRIS_313-11260	XI-adm	23.4	A	Y	G	T	C	T	W	A	A	G	G
IRIS_313-11261	XI-adm	28	A	T	-	T	C	W	W	A	A	G	G
IRIS_313-11180	XI-3	28.3	G	C	A	C	T	W	W	T	T	T	A
IRIS_313-11262	XI-adm	24.2	G	C	A	C	T	W	W	T	T	T	A
IRIS_313-11263	XI-adm	29.4	G	C	A	C	C	T	T	A	A	G	G
IRIS_313-11275	XI-adm	25.1	A	C	G	T	C	A	A	A	A	T	-
IRIS_313-11279	XI-adm	25.1	A	C	G	T	C	W	W	A	A	T	G
IRIS_313-11266	XI-adm	24.7	G	C	A	C	T	W	W	T	T	T	A
IRIS_313-11292	XI-adm	23.6	G	C	-	C	T	A	A	T	T	T	A
IRIS_313-11294	XI-2	16.5	G	C	A	C	-	-	-	T	T	T	A
IRIS_313-11267	XI-2	14.4	G	C	A	C	T	W	W	T	T	T	A
IRIS_313-11296	XI-adm	25.2	A	C	G	T	C	T	A	A	A	G	-
IRIS_313-11300	XI-2	26.4	G	C	A	C	T	A	A	T	T	T	A
IRIS_313-11302	XI-adm	25.9	G	C	A	C	T	A	W	T	T	T	A
IRIS_313-11304	XI-adm	22	A	C	-	T	C	T	W	A	A	-	G
IRIS_313-11305	XI-adm	25.2	-	T	-	T	T	W	W	A	A	T	-
IRIS_313-11306	XI-adm	23.1	-	C	G	T	C	T	W	A	A	G	G
IRIS_313-11307	XI-adm	21.1	A	C	G	T	C	T	W	A	A	G	G
IRIS_313-11308	XI-2	20.9	-	C	A	C	T	W	A	T	T	T	A
IRIS_313-11310	XI-2	27.5	A	C	G	T	C	T	W	A	A	G	G
IRIS_313-11313	GJ-trp	22.9	A	C	A	T	C	T	T	A	A	G	G
IRIS_313-11269	XI-adm	27.5	G	C	A	C	Y	W	W	T	T	T	A
IRIS_313-11315	XI-3	24.1	G	C	A	C	T	-	T	-	-	T	A
IRIS_313-11317	XI-3	23.5	G	C	A	C	T	W	W	T	T	T	A
IRIS_313-11318	XI-3	25	G	C	A	C	T	W	A	T	T	T	A
IRIS_313-11321	XI-2	19.6	G	C	A	C	T	W	W	T	T	T	A
IRIS_313-11326	XI-adm	18.7	G	C	A	C	T	A	A	T	T	T	A
IRIS_313-11328	GJ-trp	21.7	A	C	A	T	C	T	T	A	A	G	G
IRIS_313-11271	XI-2	24.2	G	C	A	C	T	A	A	T	T	T	-
IRIS_313-11339	XI-2	25	G	-	A	C	T	A	A	-	-	T	A
IRIS_313-11341	XI-3	25.6	A	C	G	T	C	W	W	A	A	T	-
IRIS_313-11344	XI-3	31.5	A	C	G	T	C	W	W	A	A	T	G
IRIS_313-11345	XI-adm	32.8	A	T	G	T	C	W	W	A	A	G	G
IRIS_313-11349	XI-2	18.6	G	C	A	C	T	A	A	T	T	T	-
IRIS_313-11351	XI-2	20.6	G	C	A	C	T	W	W	T	T	T	A
IRIS_313-11354	XI-2	19.6	A	C	A	T	C	T	T	A	A	G	G
IRIS_313-11273	XI-adm	25.5	G	C	A	C	T	W	W	T	T	T	A
IRIS_313-11355	XI-adm	18.6	G	C	A	C	T	W	W	T	T	T	A
IRIS_313-11357	XI-1B	20.1	G	C	A	C	T	A	A	T	T	T	A
IRIS_313-11358	XI-2	18	G	C	A	C	T	W	W	T	T	T	A
IRIS_313-11361	XI-2	24	G	C	A	C	T	W	W	T	T	T	-
IRIS_313-11363	XI-2	19	G	C	A	C	T	A	W	T	T	T	A
IRIS_313-11365	XI-adm	26.3	G	C	A	C	T	A	A	T	T	T	A
IRIS_313-11367	XI-2	21.1	G	C	A	C	T	A	A	T	T	T	A
IRIS_313-11368	XI-2	28.9	G	C	A	C	T	A	A	-	-	T	A
IRIS_313-11369	XI-2	31	G	C	A	C	T	W	W	T	T	T	A
IRIS_313-11372	XI-2	26	A	C	G	T	C	T	W	A	A	G	G
IRIS_313-11377	XI-adm	19.1	-	C	G	T	C	T	T	A	A	G	G
IRIS_313-11379	GJ-trp	18.3	A	C	A	T	C	T	T	A	A	G	G
IRIS_313-11380	GJ-trp	19.2	-	C	R	T	C	T	W	A	A	-	G
IRIS_313-11383	XI-adm	22.1	A	T	G	T	C	T	T	A	A	G	G
IRIS_313-11384	XI-adm	19.5	A	-	G	T	C	W	W	A	A	T	G
IRIS_313-11385	XI-adm	30.5	G	C	A	C	T	W	W	T	T	T	A
IRIS_313-11390	XI-3	36.6	A	C	-	T	C	T	W	A	A	G	G
IRIS_313-11394	XI-adm	26.2	G	C	A	C	T	A	A	T	T	T	A
IRIS_313-11396	GJ-trp	27.2	G	C	A	C	C	T	T	A	A	G	G
IRIS_313-11399	XI-adm	27.8	A	C	G	T	C	T	T	A	A	-	G
IRIS_313-11402	XI-adm	22.9	A	C	G	T	C	T	W	A	A	-	G
IRIS_313-11407	XI-2	24.1	G	C	A	C	T	W	W	T	T	T	A
IRIS_313-11408	XI-2	23	A	C	-	T	C	T	W	A	A	-	G
IRIS_313-11409	XI-2	31.3	G	C	A	C	T	W	W	T	T	T	A
IRIS_313-11411	XI-2	23.2	-	C	A	C	T	W	W	T	T	T	A
IRIS_313-11414	XI-adm	22.1	G	C	A	C	T	A	A	T	T	T	A
IRIS_313-11416	XI-2	23.4	G	C	A	C	T	A	W	T	T	T	A
IRIS_313-11418	XI-2	28	G	C	A	C	T	W	W	T	T	T	A
IRIS_313-11420	XI-2	31.7	G	C	A	-	T	W	W	T	T	T	A
IRIS_313-11421	XI-2	16.1	-	C	A	T	C	T	T	A	A	G	G
IRIS_313-11422	XI-1A	26.3	G	C	A	C	T	A	A	T	T	T	A
IRIS_313-11423	XI-adm	22.1	G	C	-	C	T	A	A	T	T	T	A
IRIS_313-11424	GJ-trp	27	A	C	A	T	C	T	T	A	A	G	G
IRIS_313-11426	GJ-trp	27.9	A	C	A	T	C	T	T	A	A	G	G
IRIS_313-11427	GJ-trp	32	G	C	A	C	C	T	T	A	A	G	-
CX10	XI-1A	23.6	G	C	A	C	T	W	W	T	T	T	A
CX100	XI-1B	23.9	A	C	A	T	C	T	T	A	A	G	G
CX101	XI-1A	23.4	G	C	A	C	T	A	W	T	T	T	A
CX102	XI-1A	24.2	G	C	A	C	T	A	A	T	T	T	A
CX106	GJ-trp	31.1	A	C	A	T	C	T	T	A	A	G	G
CX107	XI-3	28.1	G	C	A	C	T	A	W	T	T	T	A
CX109	GJ-adm	21.7	G	C	A	C	T	W	A	T	T	T	A
CX111	GJ-trp	28.2	G	C	A	C	C	T	T	A	A	G	G
CX113	GJ-trp	25.6	G	C	A	C	C	T	T	A	A	G	G
CX114	XI-1A	25.8	G	C	A	C	T	A	A	T	T	T	A
CX115	XI-adm	24.3	G	C	A	C	T	A	W	T	T	T	A
CX116	GJ-tmp	27.7	A	C	A	T	C	T	T	A	A	G	G
CX117	XI-adm	26	G	C	A	C	T	W	W	T	T	T	A
CX118	XI-adm	22.7	G	C	A	C	T	A	A	T	T	T	A
CX119	XI-adm	21.6	G	C	A	C	T	W	W	T	T	-	A
CX12	XI-adm	20.2	G	-	A	C	T	A	A	T	T	T	A
CX120	XI-adm	23.4	G	C	A	C	T	A	W	T	T	T	A
CX122	XI-adm	23.2	G	C	A	C	T	W	W	T	T	T	A
CX126	XI-1B	26.2	G	C	A	C	T	A	W	T	T	T	A
CX128	XI-adm	22.5	R	C	G	Y	C	W	W	A	A	T	G
CX129	GJ-trp	29.3	G	C	A	C	T	A	A	T	T	T	A
CX13	XI-adm	22.8	G	C	A	C	-	W	W	T	T	T	A
CX130	XI-2	28.3	G	C	A	C	T	W	W	T	T	T	A
CX131	XI-1A	26.9	G	C	A	C	T	W	W	T	T	T	A
CX132	GJ-trp	27	-	C	A	C	C	T	T	A	A	G	G
CX133	XI-1A	25.4	G	C	A	C	T	W	W	T	T	T	A
CX134	XI-1B	25.6	G	C	A	C	T	W	W	T	T	T	A
CX138	GJ-adm	21.8	G	C	A	C	C	T	T	A	A	G	G
CX14	GJ-tmp	26.3	A	C	A	T	C	T	T	A	A	G	G
CX140	GJ-tmp	23.2	A	C	A	T	C	T	T	A	A	G	G
CX142	GJ-adm	31.6	A	T	G	T	T	W	W	A	A	T	A
CX144	XI-adm	28.8	A	C	G	T	C	W	W	A	A	T	G
CX146	XI-adm	19.3	G	C	A	C	T	W	W	T	T	T	A
CX147	XI-adm	19.6	G	C	A	C	T	A	W	T	T	T	A
CX148	XI-3	19.4	G	C	A	C	T	A	A	T	T	T	A
CX15	XI-1B	22.6	A	C	A	T	C	T	T	A	A	G	G
CX151	GJ-trp	22	A	C	A	T	C	T	T	A	A	G	G
CX152	XI-1B	27.6	G	C	A	C	T	A	A	T	T	T	A
CX153	XI-2	24.9	G	C	A	C	T	A	A	T	T	T	A
CX157	XI-adm	21.4	A	C	G	T	C	W	W	A	A	T	G
CX158	XI-3	22.1	G	C	A	C	T	A	W	T	T	T	A
CX16	GJ-tmp	24.8	G	C	A	C	T	W	W	T	T	T	A
CX161	XI-1B	19.4	G	C	A	C	T	W	W	T	T	T	A
CX162	XI-1A	23.6	G	C	A	C	T	W	W	T	T	T	A
CX165	GJ-tmp	25.8	A	C	A	T	C	T	T	A	A	G	G
CX17	XI-adm	17.5	G	C	A	C	T	W	W	T	T	T	A
CX18	XI-1A	21.9	G	C	A	C	T	A	A	T	T	T	A
CX19	XI-adm	24.6	-	C	A	C	T	W	W	T	T	T	A
CX2	XI-adm	27.5	G	C	A	C	T	-	T	T	T	T	A
CX205	GJ-adm	27.4	G	C	A	C	T	W	W	T	T	T	A
CX206	XI-1B	20.4	G	C	A	C	T	W	W	T	T	T	A
CX207	XI-adm	19.6	A	C	G	T	C	T	W	A	A	G	G
CX21	XI-1B	28.2	-	C	A	C	T	W	W	-	-	T	A
CX211	GJ-tmp	19.4	G	C	A	C	T	W	W	T	T	T	A
CX212	GJ-tmp	25.6	G	C	A	Y	T	W	W	T	T	T	A
CX213	GJ-tmp	28.9	A	C	A	T	C	T	T	A	A	G	G
CX214	GJ-trp	29.6	A	C	A	T	C	T	T	A	A	G	G
CX218	XI-1B	18.9	G	C	A	C	T	W	W	T	T	T	A
CX220	GJ-trp	32.1	G	C	A	C	C	T	T	A	A	G	G
CX221	XI-adm	24.3	G	C	A	C	T	A	A	T	T	T	A
CX225	XI-1B	22.5	G	C	A	C	T	A	W	T	T	T	A
CX226	XI-1B	24.4	G	C	A	C	T	A	W	T	T	T	A
CX230	XI-1B	22.8	G	C	A	C	T	W	W	T	T	T	A
CX232	XI-adm	24.3	G	C	A	C	T	W	W	T	T	T	A
CX233	XI-adm	23.6	G	C	A	C	T	W	A	T	T	T	A
CX234	XI-adm	24.3	G	C	A	C	T	W	W	T	T	T	A
CX235	XI-adm	22.3	G	C	A	C	T	A	A	T	T	T	A
CX236	XI-adm	26.5	G	C	A	C	T	W	W	T	T	T	A
CX24	XI-adm	23.5	G	C	A	C	T	A	W	T	T	T	A
CX240	XI-adm	20.9	G	C	A	C	T	W	W	T	T	T	A
CX247	XI-adm	22.9	G	C	A	C	T	W	W	T	T	T	A
CX248	GJ-trp	21.3	A	C	A	T	C	T	T	A	A	G	G
CX25	XI-1B	28.6	G	C	A	C	T	A	A	T	T	T	A
CX26	XI-1B	19.9	G	C	A	C	T	W	W	T	T	T	A
CX262	GJ-trp	23.4	A	C	A	T	C	T	T	A	A	G	G
CX263	XI-adm	23.2	G	C	A	C	T	A	A	T	T	T	A
CX265	XI-adm	21.7	G	C	A	C	T	W	W	T	T	T	A
CX266	GJ-trp	21	A	C	A	T	C	T	T	A	A	G	G
CX267	XI-adm	19.6	G	C	A	C	T	A	A	T	T	T	A
CX268	XI-adm	20.9	G	C	A	C	T	W	W	T	T	T	A
CX269	GJ-trp	31.9	G	C	A	C	C	T	T	A	A	G	G
CX27	XI-adm	17.7	G	C	A	C	T	A	A	T	T	T	A
CX276	XI-1B	22	G	C	A	C	T	A	A	T	T	T	A
CX281	XI-1B	23	G	C	A	C	T	W	W	T	T	T	A
CX284	GJ-adm	29.2	R	C	A	Y	C	T	T	W	W	G	R
CX285	GJ-trp	24.1	A	C	A	T	C	T	T	W	W	G	G
CX287	GJ-tmp	21.5	A	C	A	T	C	T	T	A	A	G	G
CX290	XI-1B	26.7	G	C	A	C	T	A	A	T	T	T	A
CX296	XI-adm	24.1	G	C	A	C	T	W	W	T	T	T	A
CX3	XI-1A	27.2	G	C	A	C	T	W	W	T	T	T	A
CX30	XI-1B	21.3	G	C	A	C	T	A	W	T	W	T	A
CX304	XI-adm	22.4	G	C	A	C	T	W	W	T	T	T	A
CX306	GJ-tmp	18.8	G	C	A	C	T	W	W	T	T	T	A
CX307	GJ-adm	20.4	A	C	A	T	C	T	T	A	A	G	G
CX31	XI-1B	23.8	G	C	A	C	T	W	W	T	T	T	A
CX313	XI-adm	35.1	G	C	A	C	T	A	A	T	T	T	A
CX315	GJ-tmp	24.5	G	C	A	C	T	W	W	T	T	T	A
CX317	GJ-tmp	23.1	A	C	A	T	C	T	T	A	A	G	G
CX319	XI-adm	32.4	G	C	A	C	T	W	W	T	T	T	A
CX32	GJ-adm	24.6	A	C	A	T	C	T	T	A	A	G	G
CX328	XI-1A	27.9	G	C	A	Y	T	W	W	T	T	T	A
CX329	GJ-tmp	23.4	A	C	A	T	C	T	T	W	W	G	G
CX33	XI-1B	24	A	C	A	T	C	T	T	A	A	-	G
CX330	GJ-tmp	22	A	C	A	T	C	T	T	A	A	G	G
CX34	XI-adm	22.8	A	C	G	T	C	T	W	A	A	-	G
CX342	XI-adm	27.9	G	C	A	C	Y	W	W	W	W	K	R
CX343	XI-adm	24.2	G	C	A	C	C	T	T	A	A	G	G
CX344	GJ-tmp	25.1	A	C	A	T	C	T	T	A	A	G	G
CX345	GJ-tmp	21.2	A	C	A	T	C	T	T	A	A	-	G
CX346	XI-adm	23.2	G	C	A	Y	T	A	A	T	T	T	A
CX347	XI-adm	25.1	A	C	A	T	C	T	T	W	W	G	R
CX348	XI-1B	20.2	G	C	A	C	T	W	W	T	T	T	A
CX349	XI-adm	24	G	C	A	C	T	W	W	T	T	T	A
CX35	XI-adm	24.9	A	C	G	Y	Y	W	W	A	A	T	R
CX350	GJ-tmp	23.9	A	C	A	T	C	T	T	A	A	G	G
CX351	GJ-tmp	18.5	G	C	A	C	C	T	T	A	A	G	G
CX352	GJ-trp	27.5	A	C	A	T	C	T	T	A	A	G	G
CX354	GJ-adm	32	A	T	G	T	Y	W	W	A	A	T	R
CX355	GJ-trp	22.1	G	C	A	C	C	T	T	A	A	G	R
CX356	GJ-tmp	22.3	A	C	A	T	C	T	T	A	A	G	G
CX358	XI-1B	22.3	G	C	A	C	T	W	W	T	T	T	A
CX359	GJ-trp	22.5	G	C	A	C	C	T	T	A	A	G	G
CX360	XI-1B	20.6	G	C	A	Y	-	T	T	W	W	T	R
CX361	XI-1B	22.3	G	C	A	C	T	W	W	T	T	T	A
CX364	XI-1B	18.9	A	C	A	T	C	T	T	A	A	G	G
CX366	XI-adm	29.4	-	C	A	C	T	W	W	T	T	T	A
CX367	GJ-trp	30.8	A	C	A	T	C	T	T	A	A	G	G
CX369	XI-1B	21.2	-	C	A	C	T	A	A	T	T	T	A
CX37	XI-1B	23.1	G	C	A	C	T	W	W	T	T	T	A
CX371	GJ-trp	27.6	G	C	A	C	C	T	T	A	A	G	G
CX372	GJ-trp	21.7	-	C	A	C	C	T	T	A	A	G	G
CX373	GJ-trp	24.6	-	C	A	C	C	T	T	A	A	-	G
CX374	GJ-trp	24.6	-	C	A	C	C	T	T	A	A	G	G
CX375	XI-1B	26.1	-	C	A	C	T	W	W	T	T	T	A
CX376	XI-1B	28.1	-	C	A	C	-	T	T	T	T	T	A
CX377	XI-1B	23.8	G	C	A	C	T	A	A	T	T	T	A
CX378	XI-1B	18	-	C	A	C	T	A	A	T	T	T	A
CX379	XI-1B	21.4	-	C	A	C	T	W	W	T	T	T	A
CX380	GJ-tmp	23.7	A	C	A	T	C	T	T	A	A	G	G
CX381	XI-1B	22.2	G	C	A	C	T	W	W	T	T	T	A
CX382	XI-1B	25.8	G	C	A	C	-	W	W	T	T	T	A
CX383	GJ-tmp	28.2	R	C	A	Y	Y	W	W	W	W	K	R
CX384	GJ-tmp	28.5	A	C	A	T	C	T	T	A	A	G	G
CX385	XI-1B	26.3	G	C	A	C	T	A	A	T	T	T	A
CX386	XI-adm	22.3	G	C	A	C	T	W	W	T	T	T	A
CX387	XI-1B	26.6	-	C	A	C	T	A	A	T	T	T	A
CX389	GJ-tmp	20.2	A	C	A	T	C	T	T	A	A	K	G
CX390	XI-adm	22.2	R	C	R	Y	T	W	W	T	T	T	A
CX391	GJ-tmp	21.2	A	C	A	T	C	T	T	A	A	G	G
CX392	XI-adm	24.7	G	C	A	C	T	A	A	T	T	T	A
CX393	XI-1B	18.9	G	C	A	C	T	W	W	T	T	T	A
CX394	XI-1B	19.8	G	C	A	C	T	W	W	-	-	T	A
CX396	GJ-tmp	22.6	A	C	A	T	C	T	T	A	A	G	G
CX397	GJ-tmp	25.5	A	C	A	T	C	T	T	A	A	G	G
CX399	XI-1B	20.3	G	C	A	C	T	A	A	T	T	T	A
CX4	XI-adm	27.3	R	C	A	Y	Y	W	W	W	W	K	R
CX42	XI-adm	23.6	G	C	A	C	T	W	W	T	T	T	A
CX44	XI-1B	24.1	G	C	A	C	T	W	W	T	T	T	A
CX47	GJ-tmp	25.8	A	C	A	T	C	T	T	A	A	G	G
CX48	XI-adm	26.4	G	C	A	C	T	W	W	T	T	T	A
CX49	GJ-tmp	22.4	A	C	A	Y	C	T	T	A	A	G	G
CX5	XI-adm	26.4	G	C	A	C	T	A	W	T	T	T	A
CX51	XI-adm	27.9	A	C	G	T	C	W	W	A	A	T	G
CX52	XI-adm	33	G	C	A	C	T	W	W	T	T	T	A
CX53	XI-adm	24.2	G	C	A	C	T	A	A	T	T	T	A
CX534	GJ-tmp	23.4	A	C	A	T	C	T	T	A	A	G	G
CX54	XI-adm	21.4	A	C	R	Y	C	T	W	A	A	T	G
CX542	XI-adm	24.4	R	C	A	Y	Y	T	T	W	W	K	R
CX548	XI-adm	25	G	C	A	C	T	-	-	T	T	T	A
CX55	XI-1A	21.8	G	C	A	C	T	W	W	T	T	T	A
CX56	GJ-tmp	25.6	A	C	A	T	C	T	T	A	A	G	G
CX57	GJ-tmp	26	A	C	A	T	C	T	T	A	A	G	G
CX58	GJ-tmp	25.5	A	C	A	T	C	T	T	A	A	G	G
CX60	XI-1B	22.7	G	C	A	C	T	W	W	T	T	T	A
CX61	XI-1A	22.2	G	C	A	C	T	A	W	T	T	T	A
CX64	XI-3	38.4	G	C	A	C	T	W	W	T	T	T	A
CX68	XI-adm	18.5	G	C	A	C	T	W	W	T	T	T	A
CX69	XI-adm	20.6	G	C	A	C	Y	W	W	W	W	T	R
CX73	XI-1B	27.6	G	C	A	C	T	-	-	T	T	T	A
CX74	GJ-tmp	26.7	A	C	A	T	C	T	T	A	A	G	G
CX75	XI-adm	28.2	A	C	G	T	C	W	W	A	A	T	G
CX76	XI-1B	21.1	A	C	G	T	C	T	W	A	A	G	G
CX77	GJ-trp	20.5	A	C	A	T	C	T	T	A	A	G	G
CX78	GJ-tmp	28.6	A	C	A	T	C	T	T	A	A	G	G
CX8	XI-adm	25.3	G	C	A	C	T	W	W	T	T	T	A
CX80	XI-1B	25.5	G	C	A	C	T	W	W	T	T	T	A
CX82	XI-1B	26.9	G	C	A	C	T	W	W	T	T	T	A
CX84	XI-adm	25	G	C	A	C	T	W	W	T	T	T	A
CX85	XI-adm	22.4	G	C	A	C	T	A	A	T	T	T	A
CX86	XI-adm	23.9	G	C	R	C	T	T	T	T	T	-	A
CX87	XI-adm	24.7	G	C	A	C	T	W	W	T	T	T	A
CX88	XI-1A	20.8	G	C	A	C	T	A	A	T	T	T	A
CX89	XI-adm	24.3	R	C	A	Y	Y	T	T	A	A	G	G
CX93	XI-adm	22.7	G	C	A	C	T	A	A	T	T	T	A
CX96	XI-1B	22.5	G	C	A	C	T	W	W	T	T	T	A
CX97	XI-1B	24	G	C	A	C	T	W	W	T	T	T	A
CX98	XI-2	28.4	G	C	A	C	T	A	A	T	T	T	A
CX99	XI-2	22.2	G	C	A	C	T	A	A	T	T	T	A

## Sheet: Source Data Figure 4o
Source Data Figure 4o. Haplotype analysis for OsAP2-39.
Sample	K9_group_Admixture	Haplotype	1,000-grain weight (g)	Physical positon on chromsome 4 (bp)/Genotype
				30936385	30937037	30937654	30937718	30938795	30938829	30938831	30938957	30938958	30939116	30939192		Haplotype	indica				japonica	japonica	japonica
				S1	S2	S3	S4	S5	S6	S7	S8	S9	S10	S11			average 1,000-grain weight (g)	stdev (g)	No. of cvs.		average 1,000-grain weight (g)	stdev (g)	No. of cvs.
IRIS_313-15897	XI-adm	H1	15.8	G	C	A	C	T	A	A	T	T	T	A		H1	24.5534	3.57463	161
IRIS_313-9400	XI-adm	H1	23.2	G	C	A	C	T	A	A	T	T	T	A		H2	24.279	2.96787	62
IRIS_313-10423	XI-adm	H1	22.7	G	C	A	C	T	A	A	T	T	T	A		H3	25.0869	3.90327	61
IRIS_313-8903	XI-3	H1	20.3	G	C	A	C	T	A	A	T	T	T	A		H4	26.0783	5.18708	69
IRIS_313-8568	XI-2	H1	25.6	G	C	A	C	T	A	A	T	T	T	A		H5	26.7386	4.72394	57
IRIS_313-9424	XI-adm	H1	23.2	G	C	A	C	T	A	A	T	T	T	A		H6	24.7847	3.70221	379		25.9536	3.79166	97
IRIS_313-9696	XI-adm	H1	18.9	G	C	A	C	T	A	A	T	T	T	A		H7	25.0182	3.87429	22		26.065	4.14709	280
IRIS_313-10400	XI-1B	H1	24.8	G	C	A	C	T	A	A	T	T	T	A		H8					28.5271	6.20699	48
IRIS_313-10352	XI-adm	H1	24.2	G	C	A	C	T	A	A	T	T	T	A		H9					30.6106	4.44997	47
IRIS_313-10403	XI-adm	H1	23.9	G	C	A	C	T	A	A	T	T	T	A
IRIS_313-8303	XI-2	H1	26.1	G	C	A	C	T	A	A	T	T	T	A
IRIS_313-8485	XI-3	H1	24.8	G	C	A	C	T	A	A	T	T	T	A
IRIS_313-8744	XI-3	H1	22	G	C	A	C	T	A	A	T	T	T	A
IRIS_313-8859	XI-1A	H1	29.2	G	C	A	C	T	A	A	T	T	T	A
IRIS_313-8994	XI-adm	H1	25.8	G	C	A	C	T	A	A	T	T	T	A
IRIS_313-9020	XI-3	H1	30.2	G	C	A	C	T	A	A	T	T	T	A
IRIS_313-9218	XI-2	H1	30.6	G	C	A	C	T	A	A	T	T	T	A
IRIS_313-9427	XI-adm	H1	26.3	G	C	A	C	T	A	A	T	T	T	A
IRIS_313-9451	XI-adm	H1	27.8	G	C	A	C	T	A	A	T	T	T	A
IRIS_313-9472	XI-adm	H1	28.4	G	C	A	C	T	A	A	T	T	T	A
IRIS_313-9503	XI-adm	H1	27.7	G	C	A	C	T	A	A	T	T	T	A
IRIS_313-9570	XI-adm	H1	28.6	G	C	A	C	T	A	A	T	T	T	A
IRIS_313-9602	XI-adm	H1	29.3	G	C	A	C	T	A	A	T	T	T	A
IRIS_313-9604	XI-adm	H1	23.7	G	C	A	C	T	A	A	T	T	T	A
IRIS_313-9791	XI-adm	H1	30.5	G	C	A	C	T	A	A	T	T	T	A
IRIS_313-9832	XI-2	H1	15.9	G	C	A	C	T	A	A	T	T	T	A
IRIS_313-9917	XI-1B	H1	21.6	G	C	A	C	T	A	A	T	T	T	A
IRIS_313-9922	XI-1B	H1	23.4	G	C	A	C	T	A	A	T	T	T	A
IRIS_313-10010	XI-2	H1	27.4	G	C	A	C	T	A	A	T	T	T	A
IRIS_313-10026	XI-2	H1	23.3	G	C	A	C	T	A	A	T	T	T	A
IRIS_313-10047	XI-1A	H1	24.3	G	C	A	C	T	A	A	T	T	T	A
IRIS_313-10129	XI-1A	H1	22.6	G	C	A	C	T	A	A	T	T	T	A
IRIS_313-10161	XI-1B	H1	21.8	G	C	A	C	T	A	A	T	T	T	A
IRIS_313-10307	XI-adm	H1	21.5	G	C	A	C	T	A	A	T	T	T	A
IRIS_313-10353	XI-adm	H1	29.8	G	C	A	C	T	A	A	T	T	T	A
IRIS_313-10374	XI-adm	H1	22.2	G	C	A	C	T	A	A	T	T	T	A
IRIS_313-10402	XI-1B	H1	22.2	G	C	A	C	T	A	A	T	T	T	A
IRIS_313-10287	XI-1B	H1	29.2	G	C	A	C	T	A	A	T	T	T	A
IRIS_313-8305	XI-2	H1	29.3	G	C	A	C	T	A	A	T	T	T	A
IRIS_313-8595	XI-2	H1	31.7	G	C	A	C	T	A	A	T	T	T	A
IRIS_313-8793	XI-3	H1	29.7	G	C	A	C	T	A	A	T	T	T	A
IRIS_313-10332	XI-adm	H1	21.4	G	C	A	C	T	A	A	T	T	T	A
IRIS_313-10398	XI-1B	H1	23.7	G	C	A	C	T	A	A	T	T	T	A
IRIS_313-7688	XI-1B	H1	21.5	G	C	A	C	T	A	A	T	T	T	A
IRIS_313-7793	XI-2	H1	22.9	G	C	A	C	T	A	A	T	T	T	A
IRIS_313-7728	XI-2	H1	23.9	G	C	A	C	T	A	A	T	T	T	A
IRIS_313-7689	XI-1B	H1	20.1	G	C	A	C	T	A	A	T	T	T	A
IRIS_313-7685	XI-1B	H1	23.4	G	C	A	C	T	A	A	T	T	T	A
IRIS_313-7650	XI-2	H1	21.8	G	C	A	C	T	A	A	T	T	T	A
IRIS_313-7795	XI-2	H1	23.9	G	C	A	C	T	A	A	T	T	T	A
IRIS_313-7809	XI-adm	H1	27.8	G	C	A	C	T	A	A	T	T	T	A
IRIS_313-11437	XI-1B	H1	22.3	G	C	A	C	T	A	A	T	T	T	A
IRIS_313-11446	XI-2	H1	25.4	G	C	A	C	T	A	A	T	T	T	A
IRIS_313-11453	XI-2	H1	14.7	G	C	A	C	T	A	A	T	T	T	A
IRIS_313-11538	XI-1B	H1	21.1	G	C	A	C	T	A	A	T	T	T	A
IRIS_313-11546	XI-adm	H1	22.5	G	C	A	C	T	A	A	T	T	T	A
IRIS_313-11549	XI-adm	H1	28.1	G	C	A	C	T	A	A	T	T	T	A
IRIS_313-11558	XI-2	H1	26.6	G	C	A	C	T	A	A	T	T	T	A
IRIS_313-11517	XI-1B	H1	32.5	G	C	A	C	T	A	A	T	T	T	A
IRIS_313-11579	XI-1A	H1	19.2	G	C	A	C	T	A	A	T	T	T	A
IRIS_313-11621	XI-adm	H1	21	G	C	A	C	T	A	A	T	T	T	A
IRIS_313-11622	XI-1A	H1	22.5	G	C	A	C	T	A	A	T	T	T	A
IRIS_313-11607	XI-2	H1	24	G	C	A	C	T	A	A	T	T	T	A
IRIS_313-11694	XI-adm	H1	23	G	C	A	C	T	A	A	T	T	T	A
IRIS_313-11714	XI-adm	H1	21.1	G	C	A	C	T	A	A	T	T	T	A
IRIS_313-11724	XI-3	H1	27.9	G	C	A	C	T	A	A	T	T	T	A
IRIS_313-11727	XI-1A	H1	25.7	G	C	A	C	T	A	A	T	T	T	A
IRIS_313-11730	XI-adm	H1	21.5	G	C	A	C	T	A	A	T	T	T	A
IRIS_313-11731	XI-adm	H1	23.3	G	C	A	C	T	A	A	T	T	T	A
IRIS_313-11733	XI-1A	H1	25	G	C	A	C	T	A	A	T	T	T	A
IRIS_313-11745	XI-1A	H1	25.2	G	C	A	C	T	A	A	T	T	T	A
IRIS_313-11747	XI-adm	H1	26.7	G	C	A	C	T	A	A	T	T	T	A
IRIS_313-11748	XI-adm	H1	23	G	C	A	C	T	A	A	T	T	T	A
IRIS_313-11753	XI-1A	H1	26.4	G	C	A	C	T	A	A	T	T	T	A
IRIS_313-11764	XI-3	H1	23.1	G	C	A	C	T	A	A	T	T	T	A
IRIS_313-11805	XI-1A	H1	28.4	G	C	A	C	T	A	A	T	T	T	A
IRIS_313-11853	XI-1A	H1	22.2	G	C	A	C	T	A	A	T	T	T	A
IRIS_313-11854	XI-1A	H1	22.4	G	C	A	C	T	A	A	T	T	T	A
IRIS_313-11797	XI-1A	H1	30.4	G	C	A	C	T	A	A	T	T	T	A
IRIS_313-11863	XI-1A	H1	24.7	G	C	A	C	T	A	A	T	T	T	A
IRIS_313-11866	XI-1A	H1	25.1	G	C	A	C	T	A	A	T	T	T	A
IRIS_313-11876	XI-1A	H1	28.2	G	C	A	C	T	A	A	T	T	T	A
IRIS_313-11881	XI-1A	H1	25.1	G	C	A	C	T	A	A	T	T	T	A
IRIS_313-11911	XI-1A	H1	24.3	G	C	A	C	T	A	A	T	T	T	A
IRIS_313-11934	XI-adm	H1	28.1	G	C	A	C	T	A	A	T	T	T	A
IRIS_313-11937	XI-adm	H1	23	G	C	A	C	T	A	A	T	T	T	A
IRIS_313-11943	XI-1A	H1	26.6	G	C	A	C	T	A	A	T	T	T	A
IRIS_313-11949	XI-1A	H1	27.5	G	C	A	C	T	A	A	T	T	T	A
IRIS_313-11955	XI-1A	H1	21.3	G	C	A	C	T	A	A	T	T	T	A
IRIS_313-11957	XI-adm	H1	25	G	C	A	C	T	A	A	T	T	T	A
IRIS_313-11991	XI-3	H1	26.9	G	C	A	C	T	A	A	T	T	T	A
IRIS_313-12009	XI-1A	H1	21.4	G	C	A	C	T	A	A	T	T	T	A
IRIS_313-12013	XI-2	H1	25.6	G	C	A	C	T	A	A	T	T	T	A
IRIS_313-11983	XI-2	H1	23.3	G	C	A	C	T	A	A	T	T	T	A
IRIS_313-12053	XI-adm	H1	21.7	G	C	A	C	T	A	A	T	T	T	A
IRIS_313-12128	XI-3	H1	27.5	G	C	A	C	T	A	A	T	T	T	A
IRIS_313-12142	XI-3	H1	19.8	G	C	A	C	T	A	A	T	T	T	A
IRIS_313-12207	XI-adm	H1	25.5	G	C	A	C	T	A	A	T	T	T	A
IRIS_313-12270	XI-adm	H1	23.7	G	C	A	C	T	A	A	T	T	T	A
IRIS_313-12284	XI-2	H1	25.5	G	C	A	C	T	A	A	T	T	T	A
IRIS_313-12301	XI-adm	H1	34.2	G	C	A	C	T	A	A	T	T	T	A
IRIS_313-12325	XI-2	H1	25.9	G	C	A	C	T	A	A	T	T	T	A
IRIS_313-10450	XI-1A	H1	23.2	G	C	A	C	T	A	A	T	T	T	A
IRIS_313-10527	XI-2	H1	27.4	G	C	A	C	T	A	A	T	T	T	A
B006	XI-adm	H1	18.8	G	C	A	C	T	A	A	T	T	T	A
B007	XI-adm	H1	20.4	G	C	A	C	T	A	A	T	T	T	A
B009	XI-1A	H1	28.8	G	C	A	C	T	A	A	T	T	T	A
B015	XI-1A	H1	24.3	G	C	A	C	T	A	A	T	T	T	A
B060	XI-1A	H1	27.1	G	C	A	C	T	A	A	T	T	T	A
B083	XI-1A	H1	21.8	G	C	A	C	T	A	A	T	T	T	A
B125	XI-adm	H1	24.6	G	C	A	C	T	A	A	T	T	T	A
B127	XI-1A	H1	25.3	G	C	A	C	T	A	A	T	T	T	A
B135	XI-adm	H1	25.7	G	C	A	C	T	A	A	T	T	T	A
B138	XI-adm	H1	26.3	G	C	A	C	T	A	A	T	T	T	A
B151	XI-1A	H1	22.3	G	C	A	C	T	A	A	T	T	T	A
B187	XI-adm	H1	20.9	G	C	A	C	T	A	A	T	T	T	A
B202	XI-adm	H1	25.3	G	C	A	C	T	A	A	T	T	T	A
B242	XI-adm	H1	31.6	G	C	A	C	T	A	A	T	T	T	A
B261	XI-1A	H1	22.5	G	C	A	C	T	A	A	T	T	T	A
IRIS_313-10716	XI-2	H1	25.6	G	C	A	C	T	A	A	T	T	T	A
IRIS_313-10972	XI-2	H1	24.2	G	C	A	C	T	A	A	T	T	T	A
IRIS_313-11039	XI-1A	H1	27.5	G	C	A	C	T	A	A	T	T	T	A
IRIS_313-11113	XI-2	H1	23	G	C	A	C	T	A	A	T	T	T	A
IRIS_313-11137	XI-adm	H1	32.1	G	C	A	C	T	A	A	T	T	T	A
IRIS_313-11149	XI-3	H1	30.5	G	C	A	C	T	A	A	T	T	T	A
IRIS_313-11224	XI-2	H1	32.2	G	C	A	C	T	A	A	T	T	T	A
IRIS_313-11241	XI-2	H1	17.7	G	C	A	C	T	A	A	T	T	T	A
IRIS_313-11300	XI-2	H1	26.4	G	C	A	C	T	A	A	T	T	T	A
IRIS_313-11326	XI-adm	H1	18.7	G	C	A	C	T	A	A	T	T	T	A
IRIS_313-11357	XI-1B	H1	20.1	G	C	A	C	T	A	A	T	T	T	A
IRIS_313-11365	XI-adm	H1	26.3	G	C	A	C	T	A	A	T	T	T	A
IRIS_313-11367	XI-2	H1	21.1	G	C	A	C	T	A	A	T	T	T	A
IRIS_313-11394	XI-adm	H1	26.2	G	C	A	C	T	A	A	T	T	T	A
IRIS_313-11414	XI-adm	H1	22.1	G	C	A	C	T	A	A	T	T	T	A
IRIS_313-11422	XI-1A	H1	26.3	G	C	A	C	T	A	A	T	T	T	A
CX102	XI-1A	H1	24.2	G	C	A	C	T	A	A	T	T	T	A
CX114	XI-1A	H1	25.8	G	C	A	C	T	A	A	T	T	T	A
CX118	XI-adm	H1	22.7	G	C	A	C	T	A	A	T	T	T	A
CX148	XI-3	H1	19.4	G	C	A	C	T	A	A	T	T	T	A
CX152	XI-1B	H1	27.6	G	C	A	C	T	A	A	T	T	T	A
CX153	XI-2	H1	24.9	G	C	A	C	T	A	A	T	T	T	A
CX18	XI-1A	H1	21.9	G	C	A	C	T	A	A	T	T	T	A
CX221	XI-adm	H1	24.3	G	C	A	C	T	A	A	T	T	T	A
CX235	XI-adm	H1	22.3	G	C	A	C	T	A	A	T	T	T	A
CX25	XI-1B	H1	28.6	G	C	A	C	T	A	A	T	T	T	A
CX263	XI-adm	H1	23.2	G	C	A	C	T	A	A	T	T	T	A
CX267	XI-adm	H1	19.6	G	C	A	C	T	A	A	T	T	T	A
CX27	XI-adm	H1	17.7	G	C	A	C	T	A	A	T	T	T	A
CX276	XI-1B	H1	22	G	C	A	C	T	A	A	T	T	T	A
CX290	XI-1B	H1	26.7	G	C	A	C	T	A	A	T	T	T	A
CX313	XI-adm	H1	35.1	G	C	A	C	T	A	A	T	T	T	A
CX377	XI-1B	H1	23.8	G	C	A	C	T	A	A	T	T	T	A
CX385	XI-1B	H1	26.3	G	C	A	C	T	A	A	T	T	T	A
CX392	XI-adm	H1	24.7	G	C	A	C	T	A	A	T	T	T	A
CX399	XI-1B	H1	20.3	G	C	A	C	T	A	A	T	T	T	A
CX53	XI-adm	H1	24.2	G	C	A	C	T	A	A	T	T	T	A
CX85	XI-adm	H1	22.4	G	C	A	C	T	A	A	T	T	T	A
CX88	XI-1A	H1	20.8	G	C	A	C	T	A	A	T	T	T	A
CX93	XI-adm	H1	22.7	G	C	A	C	T	A	A	T	T	T	A
CX98	XI-2	H1	28.4	G	C	A	C	T	A	A	T	T	T	A
CX99	XI-2	H1	22.2	G	C	A	C	T	A	A	T	T	T	A
IRIS_313-10073	GJ-trp	H1	26.3	G	C	A	C	T	A	A	T	T	T	A
IRIS_313-10080	GJ-trp	H1	28.1	G	C	A	C	T	A	A	T	T	T	A
IRIS_313-11584	GJ-tmp	H1	24.5	G	C	A	C	T	A	A	T	T	T	A
IRIS_313-10950	GJ-trp	H1	26.1	G	C	A	C	T	A	A	T	T	T	A
CX129	GJ-trp	H1	29.3	G	C	A	C	T	A	A	T	T	T	A
IRIS_313-9111	XI-1A	H2	18	G	C	A	C	T	A	W	T	T	T	A
IRIS_313-10397	XI-1B	H2	21.9	G	C	A	C	T	A	W	T	T	T	A
IRIS_313-10404	XI-adm	H2	24.5	G	C	A	C	T	A	W	T	T	T	A
IRIS_313-8846	XI-adm	H2	27.1	G	C	A	C	T	A	W	T	T	T	A
IRIS_313-8914	XI-adm	H2	22.5	G	C	A	C	T	A	W	T	T	T	A
IRIS_313-8940	XI-1A	H2	24.1	G	C	A	C	T	A	W	T	T	T	A
IRIS_313-8957	XI-2	H2	29.1	G	C	A	C	T	A	W	T	T	T	A
IRIS_313-8988	XI-2	H2	28.5	G	C	A	C	T	A	W	T	T	T	A
IRIS_313-9112	XI-3	H2	31.6	G	C	A	C	T	A	W	T	T	T	A
IRIS_313-9557	XI-2	H2	19.7	G	C	A	C	T	A	W	T	T	T	A
IRIS_313-9560	XI-adm	H2	24.2	G	C	A	C	T	A	W	T	T	T	A
IRIS_313-10114	XI-2	H2	32.1	G	C	A	C	T	A	W	T	T	T	A
IRIS_313-8751	XI-3	H2	23.8	G	C	A	C	T	A	W	T	T	T	A
IRIS_313-8833	XI-3	H2	21.4	G	C	A	C	T	A	W	T	T	T	A
IRIS_313-10268	XI-adm	H2	27.9	G	C	A	C	T	A	W	T	T	T	A
IRIS_313-7816	XI-1B	H2	22.6	G	C	A	C	T	A	W	T	T	T	A
IRIS_313-7815	XI-1B	H2	25.1	G	C	A	C	T	A	W	T	T	T	A
IRIS_313-11460	XI-2	H2	24.6	G	C	A	C	T	A	W	T	T	T	A
IRIS_313-11491	XI-2	H2	20.6	G	C	A	C	T	A	W	T	T	T	A
IRIS_313-11513	XI-1B	H2	24.5	G	C	A	C	T	A	W	T	T	T	A
IRIS_313-11572	XI-1A	H2	23.9	G	C	A	C	T	A	W	T	T	T	A
IRIS_313-11577	XI-1A	H2	23.5	G	C	A	C	T	A	W	T	T	T	A
IRIS_313-11580	XI-adm	H2	20.4	G	C	A	C	T	A	W	T	T	T	A
IRIS_313-11671	XI-2	H2	22.7	G	C	A	C	T	A	W	T	T	T	A
IRIS_313-11692	XI-1A	H2	26.3	G	C	A	C	T	A	W	T	T	T	A
IRIS_313-11695	XI-1A	H2	24.5	G	C	A	C	T	A	W	T	T	T	A
IRIS_313-11723	XI-2	H2	32.8	G	C	A	C	T	A	W	T	T	T	A
IRIS_313-11728	XI-3	H2	26.5	G	C	A	C	T	A	W	T	T	T	A
IRIS_313-11750	XI-adm	H2	24.2	G	C	A	C	T	A	W	T	T	T	A
IRIS_313-11828	XI-2	H2	26.4	G	C	A	C	T	A	W	T	T	T	A
IRIS_313-11796	XI-1A	H2	23.4	G	C	A	C	T	A	W	T	T	T	A
IRIS_313-11862	XI-1A	H2	21.4	G	C	A	C	T	A	W	T	T	T	A
IRIS_313-11867	XI-1A	H2	22	G	C	A	C	T	A	W	T	T	T	A
IRIS_313-11920	XI-adm	H2	26.7	G	C	A	C	T	A	W	T	T	T	A
IRIS_313-11940	XI-adm	H2	24.8	G	C	A	C	T	A	W	T	T	T	A
IRIS_313-11945	XI-2	H2	19.5	G	C	A	C	T	A	W	T	T	T	A
IRIS_313-11979	XI-1B	H2	25.2	G	C	A	C	T	A	W	T	T	T	A
IRIS_313-12080	XI-3	H2	25.2	G	C	A	C	T	A	W	T	T	T	A
IRIS_313-12081	XI-3	H2	23.8	G	C	A	C	T	A	W	T	T	T	A
IRIS_313-12236	XI-1A	H2	25.7	G	C	A	C	T	A	W	T	T	T	A
IRIS_313-12290	XI-adm	H2	25.2	G	C	A	C	T	A	W	T	T	T	A
IRIS_313-10565	XI-adm	H2	26.2	G	C	A	C	T	A	W	T	T	T	A
B137	XI-adm	H2	24.8	G	C	A	C	T	A	W	T	T	T	A
B214	XI-1B	H2	24.6	G	C	A	C	T	A	W	T	T	T	A
IRIS_313-10791	XI-3	H2	24	G	C	A	C	T	A	W	T	T	T	A
IRIS_313-11230	XI-2	H2	23.3	G	C	A	C	T	A	W	T	T	T	A
IRIS_313-11240	XI-adm	H2	20.1	G	C	A	C	T	A	W	T	T	T	A
IRIS_313-11302	XI-adm	H2	25.9	G	C	A	C	T	A	W	T	T	T	A
IRIS_313-11363	XI-2	H2	19	G	C	A	C	T	A	W	T	T	T	A
IRIS_313-11416	XI-2	H2	23.4	G	C	A	C	T	A	W	T	T	T	A
CX101	XI-1A	H2	23.4	G	C	A	C	T	A	W	T	T	T	A
CX107	XI-3	H2	28.1	G	C	A	C	T	A	W	T	T	T	A
CX115	XI-adm	H2	24.3	G	C	A	C	T	A	W	T	T	T	A
CX120	XI-adm	H2	23.4	G	C	A	C	T	A	W	T	T	T	A
CX126	XI-1B	H2	26.2	G	C	A	C	T	A	W	T	T	T	A
CX147	XI-adm	H2	19.6	G	C	A	C	T	A	W	T	T	T	A
CX158	XI-3	H2	22.1	G	C	A	C	T	A	W	T	T	T	A
CX225	XI-1B	H2	22.5	G	C	A	C	T	A	W	T	T	T	A
CX226	XI-1B	H2	24.4	G	C	A	C	T	A	W	T	T	T	A
CX24	XI-adm	H2	23.5	G	C	A	C	T	A	W	T	T	T	A
CX5	XI-adm	H2	26.4	G	C	A	C	T	A	W	T	T	T	A
CX61	XI-1A	H2	22.2	G	C	A	C	T	A	W	T	T	T	A
IRIS_313-9363	GJ-trp	H2	21.8	G	C	A	C	T	A	W	T	T	T	A
IRIS_313-8409	XI-adm	H3	25.1	A	C	G	T	C	W	W	A	A	T	G
IRIS_313-9969	XI-adm	H3	25.8	A	C	G	T	C	W	W	A	A	T	G
IRIS_313-8380	XI-1A	H3	23.4	A	C	G	T	C	W	W	A	A	T	G
IRIS_313-8454	XI-1A	H3	22.9	A	C	G	T	C	W	W	A	A	T	G
IRIS_313-8982	XI-adm	H3	24.8	A	C	G	T	C	W	W	A	A	T	G
IRIS_313-9285	XI-adm	H3	24.3	A	C	G	T	C	W	W	A	A	T	G
IRIS_313-9313	XI-adm	H3	23.8	A	C	G	T	C	W	W	A	A	T	G
IRIS_313-9348	XI-2	H3	21.5	A	C	G	T	C	W	W	A	A	T	G
IRIS_313-9609	XI-adm	H3	24.3	A	C	G	T	C	W	W	A	A	T	G
IRIS_313-9637	XI-3	H3	28.2	A	C	G	T	C	W	W	A	A	T	G
IRIS_313-10191	XI-1A	H3	20.4	A	C	G	T	C	W	W	A	A	T	G
IRIS_313-8699	XI-adm	H3	25.5	A	C	G	T	C	W	W	A	A	T	G
IRIS_313-10109	XI-3	H3	31.9	A	C	G	T	C	W	W	A	A	T	G
IRIS_313-9062	XI-3	H3	35	A	C	G	T	C	W	W	A	A	T	G
IRIS_313-11443	XI-adm	H3	25.4	A	C	G	T	C	W	W	A	A	T	G
IRIS_313-11493	XI-adm	H3	21.6	A	C	G	T	C	W	W	A	A	T	G
IRIS_313-11510	XI-adm	H3	26.1	A	C	G	T	C	W	W	A	A	T	G
IRIS_313-11588	XI-3	H3	16.4	A	C	G	T	C	W	W	A	A	T	G
IRIS_313-11606	XI-2	H3	29.5	A	C	G	T	C	W	W	A	A	T	G
IRIS_313-11609	XI-3	H3	19.1	A	C	G	T	C	W	W	A	A	T	G
IRIS_313-11721	XI-3	H3	31.5	A	C	G	T	C	W	W	A	A	T	G
IRIS_313-11760	XI-2	H3	25.9	A	C	G	T	C	W	W	A	A	T	G
IRIS_313-11849	XI-3	H3	28.2	A	C	G	T	C	W	W	A	A	T	G
IRIS_313-11902	XI-3	H3	21.3	A	C	G	T	C	W	W	A	A	T	G
IRIS_313-11950	XI-1A	H3	22	A	C	G	T	C	W	W	A	A	T	G
IRIS_313-11954	XI-1A	H3	22.6	A	C	G	T	C	W	W	A	A	T	G
IRIS_313-12180	XI-adm	H3	23.9	A	C	G	T	C	W	W	A	A	T	G
IRIS_313-12222	XI-3	H3	24.5	A	C	G	T	C	W	W	A	A	T	G
IRIS_313-12288	XI-3	H3	21.5	A	C	G	T	C	W	W	A	A	T	G
IRIS_313-12297	XI-adm	H3	23.2	A	C	G	T	C	W	W	A	A	T	G
IRIS_313-10448	XI-3	H3	28.4	A	C	G	T	C	W	W	A	A	T	G
IRIS_313-10539	XI-2	H3	25.2	A	C	G	T	C	W	W	A	A	T	G
IRIS_313-10654	XI-3	H3	24.4	A	C	G	T	C	W	W	A	A	T	G
IRIS_313-10671	XI-adm	H3	19.5	A	C	G	T	C	W	W	A	A	T	G
IRIS_313-10681	XI-3	H3	35.5	A	C	G	T	C	W	W	A	A	T	G
IRIS_313-10698	XI-3	H3	19.7	A	C	G	T	C	W	W	A	A	T	G
B091	XI-adm	H3	21.8	A	C	G	T	C	W	W	A	A	T	G
B107	XI-adm	H3	27.2	A	C	G	T	C	W	W	A	A	T	G
B108	XI-adm	H3	26.3	A	C	G	T	C	W	W	A	A	T	G
B149	XI-1A	H3	33.5	A	C	G	T	C	W	W	A	A	T	G
B268	XI-adm	H3	25.2	A	C	G	T	C	W	W	A	A	T	G
IRIS_313-10751	XI-adm	H3	24.1	A	C	G	T	C	W	W	A	A	T	G
IRIS_313-10762	XI-3	H3	24.8	A	C	G	T	C	W	W	A	A	T	G
IRIS_313-10777	XI-3	H3	24.7	A	C	G	T	C	W	W	A	A	T	G
IRIS_313-10779	XI-3	H3	21.4	A	C	G	T	C	W	W	A	A	T	G
IRIS_313-10823	XI-3	H3	20.7	A	C	G	T	C	W	W	A	A	T	G
IRIS_313-10858	XI-adm	H3	23.8	A	C	G	T	C	W	W	A	A	T	G
IRIS_313-10859	XI-adm	H3	24.7	A	C	G	T	C	W	W	A	A	T	G
IRIS_313-10924	XI-adm	H3	23.4	A	C	G	T	C	W	W	A	A	T	G
IRIS_313-10934	XI-3	H3	31.1	A	C	G	T	C	W	W	A	A	T	G
IRIS_313-10940	XI-3	H3	25.6	A	C	G	T	C	W	W	A	A	T	G
IRIS_313-10951	XI-3	H3	19.3	A	C	G	T	C	W	W	A	A	T	G
IRIS_313-10954	XI-3	H3	24.8	A	C	G	T	C	W	W	A	A	T	G
IRIS_313-11011	XI-adm	H3	24.9	A	C	G	T	C	W	W	A	A	T	G
IRIS_313-11135	XI-3	H3	27.8	A	C	G	T	C	W	W	A	A	T	G
IRIS_313-11279	XI-adm	H3	25.1	A	C	G	T	C	W	W	A	A	T	G
IRIS_313-11344	XI-3	H3	31.5	A	C	G	T	C	W	W	A	A	T	G
CX144	XI-adm	H3	28.8	A	C	G	T	C	W	W	A	A	T	G
CX157	XI-adm	H3	21.4	A	C	G	T	C	W	W	A	A	T	G
CX51	XI-adm	H3	27.9	A	C	G	T	C	W	W	A	A	T	G
CX75	XI-adm	H3	28.2	A	C	G	T	C	W	W	A	A	T	G
IRIS_313-8341	XI-adm	H4	18.8	A	C	G	T	C	T	W	A	A	G	G
IRIS_313-8585	XI-adm	H4	28	A	C	G	T	C	T	W	A	A	G	G
IRIS_313-8796	XI-2	H4	24.2	A	C	G	T	C	T	W	A	A	G	G
IRIS_313-8948	XI-3	H4	26.7	A	C	G	T	C	T	W	A	A	G	G
IRIS_313-8985	XI-3	H4	26.8	A	C	G	T	C	T	W	A	A	G	G
IRIS_313-9006	XI-3	H4	27.5	A	C	G	T	C	T	W	A	A	G	G
IRIS_313-9019	XI-3	H4	35.2	A	C	G	T	C	T	W	A	A	G	G
IRIS_313-9251	XI-3	H4	18.5	A	C	G	T	C	T	W	A	A	G	G
IRIS_313-9302	XI-3	H4	33.9	A	C	G	T	C	T	W	A	A	G	G
IRIS_313-9522	XI-adm	H4	26	A	C	G	T	C	T	W	A	A	G	G
IRIS_313-9547	XI-2	H4	25.4	A	C	G	T	C	T	W	A	A	G	G
IRIS_313-9611	XI-2	H4	24.1	A	C	G	T	C	T	W	A	A	G	G
IRIS_313-10034	XI-adm	H4	30.4	A	C	G	T	C	T	W	A	A	G	G
IRIS_313-10177	XI-adm	H4	21.5	A	C	G	T	C	T	W	A	A	G	G
IRIS_313-10179	XI-adm	H4	23.1	A	C	G	T	C	T	W	A	A	G	G
IRIS_313-8638	XI-3	H4	35.9	A	C	G	T	C	T	W	A	A	G	G
IRIS_313-8468	XI-3	H4	17.6	A	C	G	T	C	T	W	A	A	G	G
IRIS_313-10077	XI-adm	H4	25	A	C	G	T	C	T	W	A	A	G	G
IRIS_313-7820	XI-1B	H4	23.6	A	C	G	T	C	T	W	A	A	G	G
IRIS_313-11445	XI-2	H4	22.2	A	C	G	T	C	T	W	A	A	G	G
IRIS_313-11506	XI-adm	H4	25.9	A	C	G	T	C	T	W	A	A	G	G
IRIS_313-11548	XI-adm	H4	25.7	A	C	G	T	C	T	W	A	A	G	G
IRIS_313-11573	XI-adm	H4	23	A	C	G	T	C	T	W	A	A	G	G
IRIS_313-11678	XI-3	H4	34.4	A	C	G	T	C	T	W	A	A	G	G
IRIS_313-11719	XI-3	H4	31.5	A	C	G	T	C	T	W	A	A	G	G
IRIS_313-11746	XI-1A	H4	25.8	A	C	G	T	C	T	W	A	A	G	G
IRIS_313-11751	XI-adm	H4	24	A	C	G	T	C	T	W	A	A	G	G
IRIS_313-11821	XI-2	H4	21.9	A	C	G	T	C	T	W	A	A	G	G
IRIS_313-11823	XI-2	H4	24	A	C	G	T	C	T	W	A	A	G	G
IRIS_313-11839	XI-3	H4	32.6	A	C	G	T	C	T	W	A	A	G	G
IRIS_313-11841	XI-3	H4	32.6	A	C	G	T	C	T	W	A	A	G	G
IRIS_313-11855	XI-1A	H4	21.1	A	C	G	T	C	T	W	A	A	G	G
IRIS_313-11919	XI-2	H4	20.8	A	C	G	T	C	T	W	A	A	G	G
IRIS_313-11985	XI-adm	H4	21	A	C	G	T	C	T	W	A	A	G	G
IRIS_313-12148	XI-3	H4	29.6	A	C	G	T	C	T	W	A	A	G	G
IRIS_313-12161	XI-3	H4	20.5	A	C	G	T	C	T	W	A	A	G	G
IRIS_313-12193	XI-3	H4	36.7	A	C	G	T	C	T	W	A	A	G	G
IRIS_313-12221	XI-3	H4	30.9	A	C	G	T	C	T	W	A	A	G	G
IRIS_313-12224	XI-3	H4	36	A	C	G	T	C	T	W	A	A	G	G
IRIS_313-12268	XI-adm	H4	26.1	A	C	G	T	C	T	W	A	A	G	G
IRIS_313-12261	XI-3	H4	23.7	A	C	G	T	C	T	W	A	A	G	G
IRIS_313-12305	XI-3	H4	32.3	A	C	G	T	C	T	W	A	A	G	G
IRIS_313-12309	XI-3	H4	24.4	A	C	G	T	C	T	W	A	A	G	G
IRIS_313-12334	XI-3	H4	38.2	A	C	G	T	C	T	W	A	A	G	G
IRIS_313-12355	XI-adm	H4	25	A	C	G	T	C	T	W	A	A	G	G
IRIS_313-10510	XI-adm	H4	19	A	C	G	T	C	T	W	A	A	G	G
IRIS_313-10518	XI-adm	H4	29.4	A	C	G	T	C	T	W	A	A	G	G
IRIS_313-10575	XI-adm	H4	31.9	A	C	G	T	C	T	W	A	A	G	G
IRIS_313-10651	XI-adm	H4	31.9	A	C	G	T	C	T	W	A	A	G	G
IRIS_313-10661	XI-2	H4	29.2	A	C	G	T	C	T	W	A	A	G	G
IRIS_313-10664	XI-2	H4	20.4	A	C	G	T	C	T	W	A	A	G	G
IRIS_313-10674	XI-adm	H4	24	A	C	G	T	C	T	W	A	A	G	G
IRIS_313-10675	XI-adm	H4	23.1	A	C	G	T	C	T	W	A	A	G	G
IRIS_313-10682	XI-3	H4	32	A	C	G	T	C	T	W	A	A	G	G
IRIS_313-10683	XI-3	H4	32.2	A	C	G	T	C	T	W	A	A	G	G
B058	XI-1B	H4	27.4	A	C	G	T	C	T	W	A	A	G	G
B165	XI-adm	H4	29.8	A	C	G	T	C	T	W	A	A	G	G
IRIS_313-10748	XI-adm	H4	24.9	A	C	G	T	C	T	W	A	A	G	G
IRIS_313-10772	XI-3	H4	24.9	A	C	G	T	C	T	W	A	A	G	G
IRIS_313-10880	XI-2	H4	20.5	A	C	G	T	C	T	W	A	A	G	G
IRIS_313-10908	XI-3	H4	23.3	A	C	G	T	C	T	W	A	A	G	G
IRIS_313-11010	XI-3	H4	17.4	A	C	G	T	C	T	W	A	A	G	G
IRIS_313-11097	XI-adm	H4	19.5	A	C	G	T	C	T	W	A	A	G	G
IRIS_313-11167	XI-2	H4	21.2	A	C	G	T	C	T	W	A	A	G	G
IRIS_313-11307	XI-adm	H4	21.1	A	C	G	T	C	T	W	A	A	G	G
IRIS_313-11310	XI-2	H4	27.5	A	C	G	T	C	T	W	A	A	G	G
IRIS_313-11372	XI-2	H4	26	A	C	G	T	C	T	W	A	A	G	G
CX207	XI-adm	H4	19.6	A	C	G	T	C	T	W	A	A	G	G
CX76	XI-1B	H4	21.1	A	C	G	T	C	T	W	A	A	G	G
IRIS_313-10285	XI-adm	H5	25.3	A	T	G	T	C	W	W	A	A	G	G
IRIS_313-8586	XI-3	H5	35.6	A	T	G	T	C	W	W	A	A	G	G
IRIS_313-8980	XI-3	H5	33.9	A	T	G	T	C	W	W	A	A	G	G
IRIS_313-9032	XI-1B	H5	26.7	A	T	G	T	C	W	W	A	A	G	G
IRIS_313-9115	XI-3	H5	31.7	A	T	G	T	C	W	W	A	A	G	G
IRIS_313-9119	XI-3	H5	31.7	A	T	G	T	C	W	W	A	A	G	G
IRIS_313-9898	XI-3	H5	30.3	A	T	G	T	C	W	W	A	A	G	G
IRIS_313-9926	XI-adm	H5	31.9	A	T	G	T	C	W	W	A	A	G	G
IRIS_313-10048	XI-adm	H5	36.6	A	T	G	T	C	W	W	A	A	G	G
IRIS_313-10226	XI-adm	H5	27.1	A	T	G	T	C	W	W	A	A	G	G
IRIS_313-9243	XI-adm	H5	24.2	A	T	G	T	C	W	W	A	A	G	G
IRIS_313-10340	XI-adm	H5	24.4	A	T	G	T	C	W	W	A	A	G	G
IRIS_313-7769	XI-adm	H5	25.8	A	T	G	T	C	W	W	A	A	G	G
IRIS_313-7620	XI-3	H5	29.1	A	T	G	T	C	W	W	A	A	G	G
IRIS_313-11512	XI-adm	H5	26	A	T	G	T	C	W	W	A	A	G	G
IRIS_313-11523	XI-adm	H5	22.1	A	T	G	T	C	W	W	A	A	G	G
IRIS_313-11543	XI-3	H5	34.8	A	T	G	T	C	W	W	A	A	G	G
IRIS_313-11685	XI-3	H5	31.7	A	T	G	T	C	W	W	A	A	G	G
IRIS_313-11720	XI-3	H5	31	A	T	G	T	C	W	W	A	A	G	G
IRIS_313-11726	XI-1A	H5	19.1	A	T	G	T	C	W	W	A	A	G	G
IRIS_313-11729	XI-adm	H5	25.1	A	T	G	T	C	W	W	A	A	G	G
IRIS_313-11740	XI-adm	H5	24.8	A	T	G	T	C	W	W	A	A	G	G
IRIS_313-11705	XI-3	H5	35.8	A	T	G	T	C	W	W	A	A	G	G
IRIS_313-11814	XI-3	H5	23.1	A	T	G	T	C	W	W	A	A	G	G
IRIS_313-11815	XI-3	H5	24.3	A	T	G	T	C	W	W	A	A	G	G
IRIS_313-11856	XI-1A	H5	24.9	A	T	G	T	C	W	W	A	A	G	G
IRIS_313-11868	XI-1A	H5	22.6	A	T	G	T	C	W	W	A	A	G	G
IRIS_313-11910	XI-adm	H5	26.8	A	T	G	T	C	W	W	A	A	G	G
IRIS_313-11939	XI-3	H5	31.3	A	T	G	T	C	W	W	A	A	G	G
IRIS_313-11893	XI-adm	H5	23.7	A	T	G	T	C	W	W	A	A	G	G
IRIS_313-12007	XI-adm	H5	19	A	T	G	T	C	W	W	A	A	G	G
IRIS_313-12017	XI-adm	H5	25.6	A	T	G	T	C	W	W	A	A	G	G
IRIS_313-12057	XI-adm	H5	23.9	A	T	G	T	C	W	W	A	A	G	G
IRIS_313-12109	XI-3	H5	22.4	A	T	G	T	C	W	W	A	A	G	G
IRIS_313-12127	XI-3	H5	30.7	A	T	G	T	C	W	W	A	A	G	G
IRIS_313-12146	XI-adm	H5	24.7	A	T	G	T	C	W	W	A	A	G	G
IRIS_313-12187	XI-adm	H5	27.2	A	T	G	T	C	W	W	A	A	G	G
IRIS_313-12210	XI-adm	H5	20.8	A	T	G	T	C	W	W	A	A	G	G
IRIS_313-12287	XI-3	H5	24.4	A	T	G	T	C	W	W	A	A	G	G
IRIS_313-12308	XI-3	H5	31.7	A	T	G	T	C	W	W	A	A	G	G
IRIS_313-12263	XI-3	H5	36.7	A	T	G	T	C	W	W	A	A	G	G
IRIS_313-10509	XI-3	H5	20.6	A	T	G	T	C	W	W	A	A	G	G
IRIS_313-10513	XI-adm	H5	22.7	A	T	G	T	C	W	W	A	A	G	G
IRIS_313-10517	XI-3	H5	30.2	A	T	G	T	C	W	W	A	A	G	G
IRIS_313-10666	XI-adm	H5	24.6	A	T	G	T	C	W	W	A	A	G	G
B082	XI-adm	H5	20	A	T	G	T	C	W	W	A	A	G	G
B095	XI-adm	H5	20.7	A	T	G	T	C	W	W	A	A	G	G
B113	XI-adm	H5	23.7	A	T	G	T	C	W	W	A	A	G	G
B118	XI-adm	H5	23	A	T	G	T	C	W	W	A	A	G	G
B193	XI-adm	H5	27.3	A	T	G	T	C	W	W	A	A	G	G
B246	XI-adm	H5	21.3	A	T	G	T	C	W	W	A	A	G	G
B252	XI-adm	H5	23.4	A	T	G	T	C	W	W	A	A	G	G
B253	XI-adm	H5	28.1	A	T	G	T	C	W	W	A	A	G	G
B254	XI-adm	H5	29.2	A	T	G	T	C	W	W	A	A	G	G
IRIS_313-10966	XI-adm	H5	27	A	T	G	T	C	W	W	A	A	G	G
IRIS_313-10990	XI-adm	H5	21	A	T	G	T	C	W	W	A	A	G	G
IRIS_313-11345	XI-adm	H5	32.8	A	T	G	T	C	W	W	A	A	G	G
IRIS_313-15899	XI-adm	H6	28.9	G	C	A	C	T	W	W	T	T	T	A
IRIS_313-15902	XI-1B	H6	21.9	G	C	A	C	T	W	W	T	T	T	A
IRIS_313-9817	XI-2	H6	38.4	G	C	A	C	T	W	W	T	T	T	A
IRIS_313-10421	XI-adm	H6	24.9	G	C	A	C	T	W	W	T	T	T	A
IRIS_313-10040	XI-1B	H6	20.2	G	C	A	C	T	W	W	T	T	T	A
IRIS_313-9187	XI-2	H6	32.7	G	C	A	C	T	W	W	T	T	T	A
IRIS_313-8288	XI-adm	H6	26.4	G	C	A	C	T	W	W	T	T	T	A
IRIS_313-10030	XI-2	H6	28.6	G	C	A	C	T	W	W	T	T	T	A
IRIS_313-10102	XI-2	H6	22.2	G	C	A	C	T	W	W	T	T	T	A
IRIS_313-8265	XI-adm	H6	20.3	G	C	A	C	T	W	W	T	T	T	A
IRIS_313-10300	XI-adm	H6	24	G	C	A	C	T	W	W	T	T	T	A
IRIS_313-10333	XI-1B	H6	23	G	C	A	C	T	W	W	T	T	T	A
IRIS_313-10341	XI-adm	H6	25.3	G	C	A	C	T	W	W	T	T	T	A
IRIS_313-10399	XI-adm	H6	22.5	G	C	A	C	T	W	W	T	T	T	A
IRIS_313-10412	XI-adm	H6	19.3	G	C	A	C	T	W	W	T	T	T	A
IRIS_313-10417	XI-1B	H6	25.9	G	C	A	C	T	W	W	T	T	T	A
IRIS_313-8349	XI-2	H6	28	G	C	A	C	T	W	W	T	T	T	A
IRIS_313-8433	XI-1A	H6	26.2	G	C	A	C	T	W	W	T	T	T	A
IRIS_313-8437	XI-adm	H6	25.6	G	C	A	C	T	W	W	T	T	T	A
IRIS_313-8453	XI-adm	H6	24.3	G	C	A	C	T	W	W	T	T	T	A
IRIS_313-8559	XI-2	H6	25.5	G	C	A	C	T	W	W	T	T	T	A
IRIS_313-8614	XI-2	H6	15.5	G	C	A	C	T	W	W	T	T	T	A
IRIS_313-8631	XI-2	H6	28.4	G	C	A	C	T	W	W	T	T	T	A
IRIS_313-8645	XI-1A	H6	25.2	G	C	A	C	T	W	W	T	T	T	A
IRIS_313-8757	XI-2	H6	31.1	G	C	A	C	T	W	W	T	T	T	A
IRIS_313-8895	XI-3	H6	28.9	G	C	A	C	T	W	W	T	T	T	A
IRIS_313-8920	XI-2	H6	16.8	G	C	A	C	T	W	W	T	T	T	A
IRIS_313-8924	XI-2	H6	23.7	G	C	A	C	T	W	W	T	T	T	A
IRIS_313-8925	XI-2	H6	24.7	G	C	A	C	T	W	W	T	T	T	A
IRIS_313-8935	XI-adm	H6	14.9	G	C	A	C	T	W	W	T	T	T	A
IRIS_313-8967	XI-adm	H6	25.7	G	C	A	C	T	W	W	T	T	T	A
IRIS_313-8968	XI-2	H6	26.1	G	C	A	C	T	W	W	T	T	T	A
IRIS_313-8996	XI-3	H6	32.4	G	C	A	C	T	W	W	T	T	T	A
IRIS_313-9017	XI-adm	H6	27.6	G	C	A	C	T	W	W	T	T	T	A
IRIS_313-9023	XI-adm	H6	26.2	G	C	A	C	T	W	W	T	T	T	A
IRIS_313-9065	XI-1A	H6	23.7	G	C	A	C	T	W	W	T	T	T	A
IRIS_313-9072	XI-2	H6	21.3	G	C	A	C	T	W	W	T	T	T	A
IRIS_313-9139	XI-2	H6	22	G	C	A	C	T	W	W	T	T	T	A
IRIS_313-9204	XI-1A	H6	25.7	G	C	A	C	T	W	W	T	T	T	A
IRIS_313-9209	XI-3	H6	28.7	G	C	A	C	T	W	W	T	T	T	A
IRIS_313-9259	XI-2	H6	24.9	G	C	A	C	T	W	W	T	T	T	A
IRIS_313-9262	XI-2	H6	24.1	G	C	A	C	T	W	W	T	T	T	A
IRIS_313-9271	XI-2	H6	22	G	C	A	C	T	W	W	T	T	T	A
IRIS_313-9287	XI-2	H6	24.1	G	C	A	C	T	W	W	T	T	T	A
IRIS_313-9325	XI-1B	H6	24.7	G	C	A	C	T	W	W	T	T	T	A
IRIS_313-9347	XI-adm	H6	25.3	G	C	A	C	T	W	W	T	T	T	A
IRIS_313-9384	XI-2	H6	13	G	C	A	C	T	W	W	T	T	T	A
IRIS_313-9391	XI-2	H6	30.9	G	C	A	C	T	W	W	T	T	T	A
IRIS_313-9403	XI-2	H6	20.2	G	C	A	C	T	W	W	T	T	T	A
IRIS_313-9433	XI-2	H6	27.6	G	C	A	C	T	W	W	T	T	T	A
IRIS_313-9482	XI-1B	H6	21.5	G	C	A	C	T	W	W	T	T	T	A
IRIS_313-9484	XI-adm	H6	27.7	G	C	A	C	T	W	W	T	T	T	A
IRIS_313-9505	XI-1A	H6	27	G	C	A	C	T	W	W	T	T	T	A
IRIS_313-9551	XI-2	H6	23.8	G	C	A	C	T	W	W	T	T	T	A
IRIS_313-9566	XI-1B	H6	23.6	G	C	A	C	T	W	W	T	T	T	A
IRIS_313-9594	XI-adm	H6	26.5	G	C	A	C	T	W	W	T	T	T	A
IRIS_313-9634	XI-adm	H6	26.4	G	C	A	C	T	W	W	T	T	T	A
IRIS_313-9709	XI-2	H6	24.1	G	C	A	C	T	W	W	T	T	T	A
IRIS_313-9723	XI-1A	H6	24.3	G	C	A	C	T	W	W	T	T	T	A
IRIS_313-9730	XI-1A	H6	27.3	G	C	A	C	T	W	W	T	T	T	A
IRIS_313-9732	XI-2	H6	23.9	G	C	A	C	T	W	W	T	T	T	A
IRIS_313-9822	XI-1A	H6	24.6	G	C	A	C	T	W	W	T	T	T	A
IRIS_313-9867	XI-1B	H6	28	G	C	A	C	T	W	W	T	T	T	A
IRIS_313-9924	XI-adm	H6	28.2	G	C	A	C	T	W	W	T	T	T	A
IRIS_313-9936	XI-2	H6	17.9	G	C	A	C	T	W	W	T	T	T	A
IRIS_313-9968	XI-adm	H6	26.1	G	C	A	C	T	W	W	T	T	T	A
IRIS_313-9970	XI-2	H6	28.1	G	C	A	C	T	W	W	T	T	T	A
IRIS_313-10000	XI-1B	H6	25	G	C	A	C	T	W	W	T	T	T	A
IRIS_313-10007	XI-adm	H6	29.2	G	C	A	C	T	W	W	T	T	T	A
IRIS_313-10035	XI-2	H6	28.8	G	C	A	C	T	W	W	T	T	T	A
IRIS_313-10045	XI-adm	H6	29.3	G	C	A	C	T	W	W	T	T	T	A
IRIS_313-10046	XI-1B	H6	19.8	G	C	A	C	T	W	W	T	T	T	A
IRIS_313-10054	XI-adm	H6	25.9	G	C	A	C	T	W	W	T	T	T	A
IRIS_313-10148	XI-adm	H6	22.5	G	C	A	C	T	W	W	T	T	T	A
IRIS_313-10154	XI-1A	H6	26.9	G	C	A	C	T	W	W	T	T	T	A
IRIS_313-10167	XI-adm	H6	24.3	G	C	A	C	T	W	W	T	T	T	A
IRIS_313-10168	XI-adm	H6	36.5	G	C	A	C	T	W	W	T	T	T	A
IRIS_313-10170	XI-1A	H6	26.5	G	C	A	C	T	W	W	T	T	T	A
IRIS_313-10189	XI-1A	H6	21.6	G	C	A	C	T	W	W	T	T	T	A
IRIS_313-10190	XI-1A	H6	24.2	G	C	A	C	T	W	W	T	T	T	A
IRIS_313-10211	XI-1A	H6	26.3	G	C	A	C	T	W	W	T	T	T	A
IRIS_313-10238	XI-1B	H6	23.4	G	C	A	C	T	W	W	T	T	T	A
IRIS_313-10294	XI-adm	H6	23.5	G	C	A	C	T	W	W	T	T	T	A
IRIS_313-10314	XI-adm	H6	27	G	C	A	C	T	W	W	T	T	T	A
IRIS_313-10396	XI-adm	H6	24.8	G	C	A	C	T	W	W	T	T	T	A
IRIS_313-10401	XI-1B	H6	24.3	G	C	A	C	T	W	W	T	T	T	A
IRIS_313-10360	XI-adm	H6	27.5	G	C	A	C	T	W	W	T	T	T	A
IRIS_313-10371	XI-adm	H6	24.3	G	C	A	C	T	W	W	T	T	T	A
IRIS_313-8727	XI-2	H6	25.6	G	C	A	C	T	W	W	T	T	T	A
IRIS_313-9188	XI-3	H6	25.8	G	C	A	C	T	W	W	T	T	T	A
IRIS_313-9944	XI-adm	H6	23.1	G	C	A	C	T	W	W	T	T	T	A
IRIS_313-10298	XI-1B	H6	24.7	G	C	A	C	T	W	W	T	T	T	A
IRIS_313-10392	XI-1B	H6	23.9	G	C	A	C	T	W	W	T	T	T	A
IRIS_313-7684	XI-adm	H6	20.7	G	C	A	C	T	W	W	T	T	T	A
IRIS_313-7691	XI-1B	H6	25.6	G	C	A	C	T	W	W	T	T	T	A
IRIS_313-7807	XI-1B	H6	20.3	G	C	A	C	T	W	W	T	T	T	A
IRIS_313-7690	XI-adm	H6	21.3	G	C	A	C	T	W	W	T	T	T	A
IRIS_313-7720	XI-2	H6	19.7	G	C	A	C	T	W	W	T	T	T	A
IRIS_313-7651	XI-2	H6	28.3	G	C	A	C	T	W	W	T	T	T	A
IRIS_313-7654	XI-1B	H6	25.6	G	C	A	C	T	W	W	T	T	T	A
IRIS_313-7824	XI-1B	H6	28.9	G	C	A	C	T	W	W	T	T	T	A
IRIS_313-7778	XI-adm	H6	17.3	G	C	A	C	T	W	W	T	T	T	A
IRIS_313-7699	XI-adm	H6	29.6	G	C	A	C	T	W	W	T	T	T	A
IRIS_313-11433	XI-1A	H6	20.6	G	C	A	C	T	W	W	T	T	T	A
IRIS_313-11438	XI-adm	H6	24.6	G	C	A	C	T	W	W	T	T	T	A
IRIS_313-11448	XI-2	H6	27.3	G	C	A	C	T	W	W	T	T	T	A
IRIS_313-11449	XI-adm	H6	16.8	G	C	A	C	T	W	W	T	T	T	A
IRIS_313-11461	XI-2	H6	27.7	G	C	A	C	T	W	W	T	T	T	A
IRIS_313-11467	XI-3	H6	27.4	G	C	A	C	T	W	W	T	T	T	A
IRIS_313-11478	XI-2	H6	26.6	G	C	A	C	T	W	W	T	T	T	A
IRIS_313-11490	XI-adm	H6	18.7	G	C	A	C	T	W	W	T	T	T	A
IRIS_313-11541	XI-adm	H6	27.4	G	C	A	C	T	W	W	T	T	T	A
IRIS_313-11516	XI-adm	H6	23.7	G	C	A	C	T	W	W	T	T	T	A
IRIS_313-11563	XI-2	H6	27.3	G	C	A	C	T	W	W	T	T	T	A
IRIS_313-11565	XI-2	H6	27.8	G	C	A	C	T	W	W	T	T	T	A
IRIS_313-11568	XI-1A	H6	26.6	G	C	A	C	T	W	W	T	T	T	A
IRIS_313-11570	XI-adm	H6	25.1	G	C	A	C	T	W	W	T	T	T	A
IRIS_313-11585	XI-1A	H6	23.3	G	C	A	C	T	W	W	T	T	T	A
IRIS_313-11594	XI-adm	H6	20.4	G	C	A	C	T	W	W	T	T	T	A
IRIS_313-11599	XI-2	H6	23.2	G	C	A	C	T	W	W	T	T	T	A
IRIS_313-11624	XI-1A	H6	25.5	G	C	A	C	T	W	W	T	T	T	A
IRIS_313-11638	XI-2	H6	25.1	G	C	A	C	T	W	W	T	T	T	A
IRIS_313-11639	XI-adm	H6	22.4	G	C	A	C	T	W	W	T	T	T	A
IRIS_313-11640	XI-2	H6	27.1	G	C	A	C	T	W	W	T	T	T	A
IRIS_313-11641	XI-2	H6	18.7	G	C	A	C	T	W	W	T	T	T	A
IRIS_313-11642	XI-2	H6	24.2	G	C	A	C	T	W	W	T	T	T	A
IRIS_313-11644	XI-2	H6	24.3	G	C	A	C	T	W	W	T	T	T	A
IRIS_313-11645	XI-2	H6	28.6	G	C	A	C	T	W	W	T	T	T	A
IRIS_313-11646	XI-2	H6	31.3	G	C	A	C	T	W	W	T	T	T	A
IRIS_313-11665	XI-1A	H6	33.3	G	C	A	C	T	W	W	T	T	T	A
IRIS_313-11679	XI-3	H6	29.7	G	C	A	C	T	W	W	T	T	T	A
IRIS_313-11693	XI-adm	H6	20.3	G	C	A	C	T	W	W	T	T	T	A
IRIS_313-11717	XI-adm	H6	28	G	C	A	C	T	W	W	T	T	T	A
IRIS_313-11722	XI-adm	H6	20.6	G	C	A	C	T	W	W	T	T	T	A
IRIS_313-11734	XI-1A	H6	26.1	G	C	A	C	T	W	W	T	T	T	A
IRIS_313-11735	XI-adm	H6	22.1	G	C	A	C	T	W	W	T	T	T	A
IRIS_313-11738	XI-2	H6	27.2	G	C	A	C	T	W	W	T	T	T	A
IRIS_313-11741	XI-2	H6	26.8	G	C	A	C	T	W	W	T	T	T	A
IRIS_313-11744	XI-adm	H6	24.2	G	C	A	C	T	W	W	T	T	T	A
IRIS_313-11752	XI-1A	H6	31.2	G	C	A	C	T	W	W	T	T	T	A
IRIS_313-11762	XI-2	H6	21.8	G	C	A	C	T	W	W	T	T	T	A
IRIS_313-11763	XI-adm	H6	26.8	G	C	A	C	T	W	W	T	T	T	A
IRIS_313-11772	XI-2	H6	26	G	C	A	C	T	W	W	T	T	T	A
IRIS_313-11780	XI-3	H6	30.3	G	C	A	C	T	W	W	T	T	T	A
IRIS_313-11785	XI-3	H6	34.6	G	C	A	C	T	W	W	T	T	T	A
IRIS_313-11789	XI-2	H6	23.3	G	C	A	C	T	W	W	T	T	T	A
IRIS_313-11791	XI-2	H6	26.7	G	C	A	C	T	W	W	T	T	T	A
IRIS_313-11802	XI-1A	H6	25.6	G	C	A	C	T	W	W	T	T	T	A
IRIS_313-11804	XI-1A	H6	24.4	G	C	A	C	T	W	W	T	T	T	A
IRIS_313-11806	XI-1A	H6	24.9	G	C	A	C	T	W	W	T	T	T	A
IRIS_313-11811	XI-2	H6	27.1	G	C	A	C	T	W	W	T	T	T	A
IRIS_313-11817	XI-adm	H6	26	G	C	A	C	T	W	W	T	T	T	A
IRIS_313-11793	XI-2	H6	23.7	G	C	A	C	T	W	W	T	T	T	A
IRIS_313-11824	XI-2	H6	29.2	G	C	A	C	T	W	W	T	T	T	A
IRIS_313-11794	XI-2	H6	27.5	G	C	A	C	T	W	W	T	T	T	A
IRIS_313-11795	XI-1A	H6	22.9	G	C	A	C	T	W	W	T	T	T	A
IRIS_313-11852	XI-1A	H6	22.8	G	C	A	C	T	W	W	T	T	T	A
IRIS_313-11857	XI-1A	H6	25.9	G	C	A	C	T	W	W	T	T	T	A
IRIS_313-11858	XI-1A	H6	22.7	G	C	A	C	T	W	W	T	T	T	A
IRIS_313-11860	XI-1A	H6	23.3	G	C	A	C	T	W	W	T	T	T	A
IRIS_313-11861	XI-1A	H6	23.2	G	C	A	C	T	W	W	T	T	T	A
IRIS_313-11865	XI-1A	H6	23.5	G	C	A	C	T	W	W	T	T	T	A
IRIS_313-11869	XI-1A	H6	22.4	G	C	A	C	T	W	W	T	T	T	A
IRIS_313-11871	XI-1A	H6	21.5	G	C	A	C	T	W	W	T	T	T	A
IRIS_313-11877	XI-1A	H6	27.4	G	C	A	C	T	W	W	T	T	T	A
IRIS_313-11878	XI-1A	H6	24.7	G	C	A	C	T	W	W	T	T	T	A
IRIS_313-11882	XI-1A	H6	26.4	G	C	A	C	T	W	W	T	T	T	A
IRIS_313-11898	XI-3	H6	34.8	G	C	A	C	T	W	W	T	T	T	A
IRIS_313-11885	XI-1A	H6	24.4	G	C	A	C	T	W	W	T	T	T	A
IRIS_313-11886	XI-1B	H6	23.8	G	C	A	C	T	W	W	T	T	T	A
IRIS_313-11916	XI-2	H6	27	G	C	A	C	T	W	W	T	T	T	A
IRIS_313-11887	XI-1B	H6	21.1	G	C	A	C	T	W	W	T	T	T	A
IRIS_313-11944	XI-1A	H6	25.1	G	C	A	C	T	W	W	T	T	T	A
IRIS_313-11948	XI-1A	H6	24.7	G	C	A	C	T	W	W	T	T	T	A
IRIS_313-11951	XI-1A	H6	25.4	G	C	A	C	T	W	W	T	T	T	A
IRIS_313-11952	XI-1A	H6	24.4	G	C	A	C	T	W	W	T	T	T	A
IRIS_313-11960	XI-1B	H6	23.1	G	C	A	C	T	W	W	T	T	T	A
IRIS_313-11964	XI-2	H6	19.8	G	C	A	C	T	W	W	T	T	T	A
IRIS_313-11965	XI-1A	H6	22.1	G	C	A	C	T	W	W	T	T	T	A
IRIS_313-11966	XI-1A	H6	27.8	G	C	A	C	T	W	W	T	T	T	A
IRIS_313-11967	XI-adm	H6	19.6	G	C	A	C	T	W	W	T	T	T	A
IRIS_313-11968	XI-1A	H6	25.8	G	C	A	C	T	W	W	T	T	T	A
IRIS_313-11978	XI-1B	H6	22.9	G	C	A	C	T	W	W	T	T	T	A
IRIS_313-11990	XI-1B	H6	25.5	G	C	A	C	T	W	W	T	T	T	A
IRIS_313-11980	XI-1A	H6	23.3	G	C	A	C	T	W	W	T	T	T	A
IRIS_313-12010	XI-1A	H6	24.5	G	C	A	C	T	W	W	T	T	T	A
IRIS_313-12012	XI-1A	H6	26.1	G	C	A	C	T	W	W	T	T	T	A
IRIS_313-12014	XI-2	H6	28	G	C	A	C	T	W	W	T	T	T	A
IRIS_313-12033	XI-1A	H6	24.7	G	C	A	C	T	W	W	T	T	T	A
IRIS_313-12048	XI-3	H6	13.5	G	C	A	C	T	W	W	T	T	T	A
IRIS_313-12052	XI-adm	H6	31.4	G	C	A	C	T	W	W	T	T	T	A
IRIS_313-12067	XI-adm	H6	22.6	G	C	A	C	T	W	W	T	T	T	A
IRIS_313-11986	XI-1A	H6	25.6	G	C	A	C	T	W	W	T	T	T	A
IRIS_313-11987	XI-adm	H6	20.7	G	C	A	C	T	W	W	T	T	T	A
IRIS_313-12082	XI-2	H6	25.9	G	C	A	C	T	W	W	T	T	T	A
IRIS_313-12083	XI-2	H6	24.9	G	C	A	C	T	W	W	T	T	T	A
IRIS_313-12133	XI-3	H6	36	G	C	A	C	T	W	W	T	T	T	A
IRIS_313-12135	XI-1B	H6	17.3	G	C	A	C	T	W	W	T	T	T	A
IRIS_313-12185	XI-adm	H6	30.5	G	C	A	C	T	W	W	T	T	T	A
IRIS_313-12232	XI-adm	H6	25.3	G	C	A	C	T	W	W	T	T	T	A
IRIS_313-12237	XI-1A	H6	23.6	G	C	A	C	T	W	W	T	T	T	A
IRIS_313-12273	XI-1A	H6	24.4	G	C	A	C	T	W	W	T	T	T	A
IRIS_313-12259	XI-3	H6	30.4	G	C	A	C	T	W	W	T	T	T	A
IRIS_313-12283	XI-adm	H6	25.8	G	C	A	C	T	W	W	T	T	T	A
IRIS_313-12300	XI-adm	H6	23.7	G	C	A	C	T	W	W	T	T	T	A
IRIS_313-12302	XI-3	H6	34.2	G	C	A	C	T	W	W	T	T	T	A
IRIS_313-10449	XI-1A	H6	25.1	G	C	A	C	T	W	W	T	T	T	A
IRIS_313-10458	XI-1A	H6	23.6	G	C	A	C	T	W	W	T	T	T	A
IRIS_313-10476	XI-2	H6	28	G	C	A	C	T	W	W	T	T	T	A
IRIS_313-10497	XI-1A	H6	22.6	G	C	A	C	T	W	W	T	T	T	A
IRIS_313-10502	XI-1A	H6	19.6	G	C	A	C	T	W	W	T	T	T	A
IRIS_313-10503	XI-1A	H6	27.2	G	C	A	C	T	W	W	T	T	T	A
IRIS_313-10433	XI-adm	H6	26	G	C	A	C	T	W	W	T	T	T	A
IRIS_313-10511	XI-3	H6	23.3	G	C	A	C	T	W	W	T	T	T	A
IRIS_313-10515	XI-1A	H6	21.8	G	C	A	C	T	W	W	T	T	T	A
IRIS_313-10542	XI-2	H6	26.2	G	C	A	C	T	W	W	T	T	T	A
IRIS_313-10544	XI-2	H6	23.7	G	C	A	C	T	W	W	T	T	T	A
IRIS_313-10547	XI-adm	H6	29.7	G	C	A	C	T	W	W	T	T	T	A
IRIS_313-10560	XI-1A	H6	25.3	G	C	A	C	T	W	W	T	T	T	A
IRIS_313-10561	XI-1A	H6	22.6	G	C	A	C	T	W	W	T	T	T	A
IRIS_313-10566	XI-adm	H6	28.2	G	C	A	C	T	W	W	T	T	T	A
IRIS_313-10573	XI-2	H6	23.2	G	C	A	C	T	W	W	T	T	T	A
IRIS_313-10628	XI-2	H6	33.3	G	C	A	C	T	W	W	T	T	T	A
IRIS_313-10614	XI-adm	H6	23.1	G	C	A	C	T	W	W	T	T	T	A
IRIS_313-10640	XI-2	H6	31.2	G	C	A	C	T	W	W	T	T	T	A
IRIS_313-10652	XI-3	H6	27.4	G	C	A	C	T	W	W	T	T	T	A
IRIS_313-10667	XI-2	H6	24.1	G	C	A	C	T	W	W	T	T	T	A
B011	XI-adm	H6	23.8	G	C	A	C	T	W	W	T	T	T	A
B026	XI-adm	H6	23.8	G	C	A	C	T	W	W	T	T	T	A
B027	XI-3	H6	24.9	G	C	A	C	T	W	W	T	T	T	A
B030	XI-adm	H6	25	G	C	A	C	T	W	W	T	T	T	A
B031	XI-2	H6	22.6	G	C	A	C	T	W	W	T	T	T	A
B032	XI-1B	H6	24.7	G	C	A	C	T	W	W	T	T	T	A
B040	XI-adm	H6	21.4	G	C	A	C	T	W	W	T	T	T	A
B044	XI-adm	H6	32.3	G	C	A	C	T	W	W	T	T	T	A
B051	XI-adm	H6	22.4	G	C	A	C	T	W	W	T	T	T	A
B052	XI-2	H6	20.1	G	C	A	C	T	W	W	T	T	T	A
B059	XI-1A	H6	23.4	G	C	A	C	T	W	W	T	T	T	A
B062	XI-1A	H6	25.8	G	C	A	C	T	W	W	T	T	T	A
B064	XI-adm	H6	21.4	G	C	A	C	T	W	W	T	T	T	A
B073	XI-adm	H6	20.5	G	C	A	C	T	W	W	T	T	T	A
B079	XI-1A	H6	20.8	G	C	A	C	T	W	W	T	T	T	A
B085	XI-1A	H6	23.1	G	C	A	C	T	W	W	T	T	T	A
B094	XI-1A	H6	24.3	G	C	A	C	T	W	W	T	T	T	A
B104	XI-1A	H6	21.6	G	C	A	C	T	W	W	T	T	T	A
B106	XI-adm	H6	25.1	G	C	A	C	T	W	W	T	T	T	A
B115	XI-1A	H6	24.7	G	C	A	C	T	W	W	T	T	T	A
B119	XI-1A	H6	25.1	G	C	A	C	T	W	W	T	T	T	A
B121	XI-1A	H6	28.5	G	C	A	C	T	W	W	T	T	T	A
B126	XI-1A	H6	23.7	G	C	A	C	T	W	W	T	T	T	A
B129	XI-adm	H6	22.1	G	C	A	C	T	W	W	T	T	T	A
B139	XI-adm	H6	24.7	G	C	A	C	T	W	W	T	T	T	A
B140	XI-1A	H6	26.9	G	C	A	C	T	W	W	T	T	T	A
B146	XI-1B	H6	29.1	G	C	A	C	T	W	W	T	T	T	A
B150	XI-1A	H6	23.6	G	C	A	C	T	W	W	T	T	T	A
B155	XI-adm	H6	26.5	G	C	A	C	T	W	W	T	T	T	A
B159	XI-adm	H6	23.6	G	C	A	C	T	W	W	T	T	T	A
B163	XI-1A	H6	22.6	G	C	A	C	T	W	W	T	T	T	A
B176	XI-adm	H6	21.7	G	C	A	C	T	W	W	T	T	T	A
B180	XI-adm	H6	22.4	G	C	A	C	T	W	W	T	T	T	A
B198	XI-1A	H6	28.1	G	C	A	C	T	W	W	T	T	T	A
B208	XI-1A	H6	26.5	G	C	A	C	T	W	W	T	T	T	A
B232	XI-1B	H6	28.3	G	C	A	C	T	W	W	T	T	T	A
B234	XI-1A	H6	23.1	G	C	A	C	T	W	W	T	T	T	A
B239	XI-1A	H6	26.1	G	C	A	C	T	W	W	T	T	T	A
B249	XI-1A	H6	22.7	G	C	A	C	T	W	W	T	T	T	A
B264	XI-1A	H6	26.5	G	C	A	C	T	W	W	T	T	T	A
IRIS_313-10717	XI-2	H6	31.1	G	C	A	C	T	W	W	T	T	T	A
IRIS_313-10726	XI-3	H6	21.9	G	C	A	C	T	W	W	T	T	T	A
IRIS_313-10733	XI-adm	H6	22	G	C	A	C	T	W	W	T	T	T	A
IRIS_313-10742	XI-3	H6	28	G	C	A	C	T	W	W	T	T	T	A
IRIS_313-10753	XI-1B	H6	25.4	G	C	A	C	T	W	W	T	T	T	A
IRIS_313-10769	XI-adm	H6	26.6	G	C	A	C	T	W	W	T	T	T	A
IRIS_313-10774	XI-adm	H6	26.7	G	C	A	C	T	W	W	T	T	T	A
IRIS_313-10782	XI-3	H6	29.2	G	C	A	C	T	W	W	T	T	T	A
IRIS_313-10811	XI-adm	H6	28	G	C	A	C	T	W	W	T	T	T	A
IRIS_313-10814	XI-3	H6	22.3	G	C	A	C	T	W	W	T	T	T	A
IRIS_313-10819	XI-3	H6	19.7	G	C	A	C	T	W	W	T	T	T	A
IRIS_313-10821	XI-3	H6	23.3	G	C	A	C	T	W	W	T	T	T	A
IRIS_313-10822	XI-3	H6	18.6	G	C	A	C	T	W	W	T	T	T	A
IRIS_313-10824	XI-3	H6	29.2	G	C	A	C	T	W	W	T	T	T	A
IRIS_313-10833	XI-2	H6	26.3	G	C	A	C	T	W	W	T	T	T	A
IRIS_313-10835	XI-2	H6	22.7	G	C	A	C	T	W	W	T	T	T	A
IRIS_313-10836	XI-2	H6	24.6	G	C	A	C	T	W	W	T	T	T	A
IRIS_313-10847	XI-adm	H6	27.9	G	C	A	C	T	W	W	T	T	T	A
IRIS_313-10863	XI-2	H6	25.7	G	C	A	C	T	W	W	T	T	T	A
IRIS_313-10928	XI-3	H6	24.9	G	C	A	C	T	W	W	T	T	T	A
IRIS_313-10941	XI-adm	H6	26.4	G	C	A	C	T	W	W	T	T	T	A
IRIS_313-10942	XI-3	H6	23.9	G	C	A	C	T	W	W	T	T	T	A
IRIS_313-10968	XI-1A	H6	26.7	G	C	A	C	T	W	W	T	T	T	A
IRIS_313-10974	XI-2	H6	24.7	G	C	A	C	T	W	W	T	T	T	A
IRIS_313-10977	XI-2	H6	23.4	G	C	A	C	T	W	W	T	T	T	A
IRIS_313-10982	XI-2	H6	25.2	G	C	A	C	T	W	W	T	T	T	A
IRIS_313-10901	XI-3	H6	26.2	G	C	A	C	T	W	W	T	T	T	A
IRIS_313-10983	XI-adm	H6	20.1	G	C	A	C	T	W	W	T	T	T	A
IRIS_313-10984	XI-2	H6	30.1	G	C	A	C	T	W	W	T	T	T	A
IRIS_313-10986	XI-2	H6	28.1	G	C	A	C	T	W	W	T	T	T	A
IRIS_313-10997	XI-3	H6	22	G	C	A	C	T	W	W	T	T	T	A
IRIS_313-10989	XI-2	H6	23	G	C	A	C	T	W	W	T	T	T	A
IRIS_313-11041	XI-2	H6	24.3	G	C	A	C	T	W	W	T	T	T	A
IRIS_313-11145	XI-3	H6	23.2	G	C	A	C	T	W	W	T	T	T	A
IRIS_313-11157	XI-1A	H6	22.6	G	C	A	C	T	W	W	T	T	T	A
IRIS_313-11205	XI-2	H6	28.4	G	C	A	C	T	W	W	T	T	T	A
IRIS_313-11208	XI-adm	H6	23.7	G	C	A	C	T	W	W	T	T	T	A
IRIS_313-11226	XI-2	H6	22.2	G	C	A	C	T	W	W	T	T	T	A
IRIS_313-11227	XI-2	H6	21.9	G	C	A	C	T	W	W	T	T	T	A
IRIS_313-11228	XI-2	H6	23.6	G	C	A	C	T	W	W	T	T	T	A
IRIS_313-11229	XI-2	H6	23.6	G	C	A	C	T	W	W	T	T	T	A
IRIS_313-11233	XI-1B	H6	30.6	G	C	A	C	T	W	W	T	T	T	A
IRIS_313-11239	XI-adm	H6	25.4	G	C	A	C	T	W	W	T	T	T	A
IRIS_313-11242	XI-2	H6	18.4	G	C	A	C	T	W	W	T	T	T	A
IRIS_313-11245	XI-adm	H6	20.5	G	C	A	C	T	W	W	T	T	T	A
IRIS_313-11257	XI-adm	H6	31.2	G	C	A	C	T	W	W	T	T	T	A
IRIS_313-11180	XI-3	H6	28.3	G	C	A	C	T	W	W	T	T	T	A
IRIS_313-11262	XI-adm	H6	24.2	G	C	A	C	T	W	W	T	T	T	A
IRIS_313-11266	XI-adm	H6	24.7	G	C	A	C	T	W	W	T	T	T	A
IRIS_313-11267	XI-2	H6	14.4	G	C	A	C	T	W	W	T	T	T	A
IRIS_313-11317	XI-3	H6	23.5	G	C	A	C	T	W	W	T	T	T	A
IRIS_313-11321	XI-2	H6	19.6	G	C	A	C	T	W	W	T	T	T	A
IRIS_313-11351	XI-2	H6	20.6	G	C	A	C	T	W	W	T	T	T	A
IRIS_313-11273	XI-adm	H6	25.5	G	C	A	C	T	W	W	T	T	T	A
IRIS_313-11355	XI-adm	H6	18.6	G	C	A	C	T	W	W	T	T	T	A
IRIS_313-11358	XI-2	H6	18	G	C	A	C	T	W	W	T	T	T	A
IRIS_313-11369	XI-2	H6	31	G	C	A	C	T	W	W	T	T	T	A
IRIS_313-11385	XI-adm	H6	30.5	G	C	A	C	T	W	W	T	T	T	A
IRIS_313-11407	XI-2	H6	24.1	G	C	A	C	T	W	W	T	T	T	A
IRIS_313-11409	XI-2	H6	31.3	G	C	A	C	T	W	W	T	T	T	A
IRIS_313-11418	XI-2	H6	28	G	C	A	C	T	W	W	T	T	T	A
CX10	XI-1A	H6	23.6	G	C	A	C	T	W	W	T	T	T	A
CX117	XI-adm	H6	26	G	C	A	C	T	W	W	T	T	T	A
CX122	XI-adm	H6	23.2	G	C	A	C	T	W	W	T	T	T	A
CX130	XI-2	H6	28.3	G	C	A	C	T	W	W	T	T	T	A
CX131	XI-1A	H6	26.9	G	C	A	C	T	W	W	T	T	T	A
CX133	XI-1A	H6	25.4	G	C	A	C	T	W	W	T	T	T	A
CX134	XI-1B	H6	25.6	G	C	A	C	T	W	W	T	T	T	A
CX146	XI-adm	H6	19.3	G	C	A	C	T	W	W	T	T	T	A
CX161	XI-1B	H6	19.4	G	C	A	C	T	W	W	T	T	T	A
CX162	XI-1A	H6	23.6	G	C	A	C	T	W	W	T	T	T	A
CX17	XI-adm	H6	17.5	G	C	A	C	T	W	W	T	T	T	A
CX206	XI-1B	H6	20.4	G	C	A	C	T	W	W	T	T	T	A
CX218	XI-1B	H6	18.9	G	C	A	C	T	W	W	T	T	T	A
CX230	XI-1B	H6	22.8	G	C	A	C	T	W	W	T	T	T	A
CX232	XI-adm	H6	24.3	G	C	A	C	T	W	W	T	T	T	A
CX234	XI-adm	H6	24.3	G	C	A	C	T	W	W	T	T	T	A
CX236	XI-adm	H6	26.5	G	C	A	C	T	W	W	T	T	T	A
CX240	XI-adm	H6	20.9	G	C	A	C	T	W	W	T	T	T	A
CX247	XI-adm	H6	22.9	G	C	A	C	T	W	W	T	T	T	A
CX26	XI-1B	H6	19.9	G	C	A	C	T	W	W	T	T	T	A
CX265	XI-adm	H6	21.7	G	C	A	C	T	W	W	T	T	T	A
CX268	XI-adm	H6	20.9	G	C	A	C	T	W	W	T	T	T	A
CX281	XI-1B	H6	23	G	C	A	C	T	W	W	T	T	T	A
CX296	XI-adm	H6	24.1	G	C	A	C	T	W	W	T	T	T	A
CX3	XI-1A	H6	27.2	G	C	A	C	T	W	W	T	T	T	A
CX304	XI-adm	H6	22.4	G	C	A	C	T	W	W	T	T	T	A
CX31	XI-1B	H6	23.8	G	C	A	C	T	W	W	T	T	T	A
CX319	XI-adm	H6	32.4	G	C	A	C	T	W	W	T	T	T	A
CX348	XI-1B	H6	20.2	G	C	A	C	T	W	W	T	T	T	A
CX349	XI-adm	H6	24	G	C	A	C	T	W	W	T	T	T	A
CX358	XI-1B	H6	22.3	G	C	A	C	T	W	W	T	T	T	A
CX361	XI-1B	H6	22.3	G	C	A	C	T	W	W	T	T	T	A
CX37	XI-1B	H6	23.1	G	C	A	C	T	W	W	T	T	T	A
CX381	XI-1B	H6	22.2	G	C	A	C	T	W	W	T	T	T	A
CX386	XI-adm	H6	22.3	G	C	A	C	T	W	W	T	T	T	A
CX393	XI-1B	H6	18.9	G	C	A	C	T	W	W	T	T	T	A
CX42	XI-adm	H6	23.6	G	C	A	C	T	W	W	T	T	T	A
CX44	XI-1B	H6	24.1	G	C	A	C	T	W	W	T	T	T	A
CX48	XI-adm	H6	26.4	G	C	A	C	T	W	W	T	T	T	A
CX52	XI-adm	H6	33	G	C	A	C	T	W	W	T	T	T	A
CX55	XI-1A	H6	21.8	G	C	A	C	T	W	W	T	T	T	A
CX60	XI-1B	H6	22.7	G	C	A	C	T	W	W	T	T	T	A
CX64	XI-3	H6	38.4	G	C	A	C	T	W	W	T	T	T	A
CX68	XI-adm	H6	18.5	G	C	A	C	T	W	W	T	T	T	A
CX8	XI-adm	H6	25.3	G	C	A	C	T	W	W	T	T	T	A
CX80	XI-1B	H6	25.5	G	C	A	C	T	W	W	T	T	T	A
CX82	XI-1B	H6	26.9	G	C	A	C	T	W	W	T	T	T	A
CX84	XI-adm	H6	25	G	C	A	C	T	W	W	T	T	T	A
CX87	XI-adm	H6	24.7	G	C	A	C	T	W	W	T	T	T	A
CX96	XI-1B	H6	22.5	G	C	A	C	T	W	W	T	T	T	A
CX97	XI-1B	H6	24	G	C	A	C	T	W	W	T	T	T	A
IRIS_313-8890	GJ-tmp	H6	23.8	G	C	A	C	T	W	W	T	T	T	A
IRIS_313-9880	GJ-tmp	H6	25.7	G	C	A	C	T	W	W	T	T	T	A
IRIS_313-9928	GJ-trp	H6	26.8	G	C	A	C	T	W	W	T	T	T	A
IRIS_313-9811	GJ-tmp	H6	29.9	G	C	A	C	T	W	W	T	T	T	A
IRIS_313-8486	GJ-sbtrp	H6	25.5	G	C	A	C	T	W	W	T	T	T	A
IRIS_313-9002	GJ-tmp	H6	25.8	G	C	A	C	T	W	W	T	T	T	A
IRIS_313-9468	GJ-tmp	H6	29.9	G	C	A	C	T	W	W	T	T	T	A
IRIS_313-9725	GJ-tmp	H6	30.9	G	C	A	C	T	W	W	T	T	T	A
IRIS_313-9813	GJ-tmp	H6	37.7	G	C	A	C	T	W	W	T	T	T	A
IRIS_313-9884	GJ-tmp	H6	24.9	G	C	A	C	T	W	W	T	T	T	A
IRIS_313-9886	GJ-tmp	H6	26.1	G	C	A	C	T	W	W	T	T	T	A
IRIS_313-9964	GJ-tmp	H6	30.4	G	C	A	C	T	W	W	T	T	T	A
IRIS_313-10059	GJ-tmp	H6	23.9	G	C	A	C	T	W	W	T	T	T	A
IRIS_313-10092	GJ-tmp	H6	24.7	G	C	A	C	T	W	W	T	T	T	A
IRIS_313-10242	GJ-tmp	H6	28.7	G	C	A	C	T	W	W	T	T	T	A
IRIS_313-8387	GJ-tmp	H6	20	G	C	A	C	T	W	W	T	T	T	A
IRIS_313-8519	GJ-sbtrp	H6	32.9	G	C	A	C	T	W	W	T	T	T	A
IRIS_313-8815	GJ-sbtrp	H6	25.6	G	C	A	C	T	W	W	T	T	T	A
IRIS_313-8436	GJ-trp	H6	20.6	G	C	A	C	T	W	W	T	T	T	A
IRIS_313-8690	GJ-adm	H6	26.3	G	C	A	C	T	W	W	T	T	T	A
IRIS_313-8026	GJ-tmp	H6	31.3	G	C	A	C	T	W	W	T	T	T	A
IRIS_313-8113	GJ-tmp	H6	31.2	G	C	A	C	T	W	W	T	T	T	A
IRIS_313-8136	GJ-tmp	H6	23.4	G	C	A	C	T	W	W	T	T	T	A
IRIS_313-8148	GJ-tmp	H6	27.6	G	C	A	C	T	W	W	T	T	T	A
IRIS_313-8084	GJ-tmp	H6	33.5	G	C	A	C	T	W	W	T	T	T	A
IRIS_313-8125	GJ-tmp	H6	32.9	G	C	A	C	T	W	W	T	T	T	A
IRIS_313-8037	GJ-adm	H6	31.9	G	C	A	C	T	W	W	T	T	T	A
IRIS_313-7868	GJ-trp	H6	26.3	G	C	A	C	T	W	W	T	T	T	A
IRIS_313-8061	GJ-trp	H6	24.4	G	C	A	C	T	W	W	T	T	T	A
IRIS_313-8168	GJ-adm	H6	35.5	G	C	A	C	T	W	W	T	T	T	A
IRIS_313-8160	GJ-tmp	H6	25.1	G	C	A	C	T	W	W	T	T	T	A
IRIS_313-8128	GJ-tmp	H6	29.3	G	C	A	C	T	W	W	T	T	T	A
IRIS_313-11479	GJ-trp	H6	15.9	G	C	A	C	T	W	W	T	T	T	A
IRIS_313-11522	GJ-adm	H6	22	G	C	A	C	T	W	W	T	T	T	A
IRIS_313-11536	GJ-tmp	H6	31.6	G	C	A	C	T	W	W	T	T	T	A
IRIS_313-11574	GJ-tmp	H6	24.1	G	C	A	C	T	W	W	T	T	T	A
IRIS_313-11575	GJ-tmp	H6	21.8	G	C	A	C	T	W	W	T	T	T	A
IRIS_313-11578	GJ-tmp	H6	26.4	G	C	A	C	T	W	W	T	T	T	A
IRIS_313-11652	GJ-tmp	H6	29.9	G	C	A	C	T	W	W	T	T	T	A
IRIS_313-11691	GJ-sbtrp	H6	28.2	G	C	A	C	T	W	W	T	T	T	A
IRIS_313-11790	GJ-trp	H6	27.4	G	C	A	C	T	W	W	T	T	T	A
IRIS_313-11803	GJ-tmp	H6	19.1	G	C	A	C	T	W	W	T	T	T	A
IRIS_313-11908	GJ-tmp	H6	30.8	G	C	A	C	T	W	W	T	T	T	A
IRIS_313-12059	GJ-tmp	H6	21.7	G	C	A	C	T	W	W	T	T	T	A
IRIS_313-12060	GJ-adm	H6	22.7	G	C	A	C	T	W	W	T	T	T	A
IRIS_313-12061	GJ-tmp	H6	19.2	G	C	A	C	T	W	W	T	T	T	A
IRIS_313-10437	GJ-tmp	H6	24.9	G	C	A	C	T	W	W	T	T	T	A
IRIS_313-10558	GJ-tmp	H6	25.1	G	C	A	C	T	W	W	T	T	T	A
IRIS_313-10562	GJ-adm	H6	31.2	G	C	A	C	T	W	W	T	T	T	A
IRIS_313-10563	GJ-tmp	H6	30.4	G	C	A	C	T	W	W	T	T	T	A
IRIS_313-10570	GJ-tmp	H6	24.1	G	C	A	C	T	W	W	T	T	T	A
IRIS_313-10583	GJ-tmp	H6	23.3	G	C	A	C	T	W	W	T	T	T	A
IRIS_313-10649	GJ-trp	H6	26.3	G	C	A	C	T	W	W	T	T	T	A
IRIS_313-10689	GJ-trp	H6	25.2	G	C	A	C	T	W	W	T	T	T	A
B016	GJ-tmp	H6	23.3	G	C	A	C	T	W	W	T	T	T	A
B023	GJ-tmp	H6	20.6	G	C	A	C	T	W	W	T	T	T	A
B037	GJ-trp	H6	21.5	G	C	A	C	T	W	W	T	T	T	A
B057	GJ-tmp	H6	25.6	G	C	A	C	T	W	W	T	T	T	A
B066	GJ-tmp	H6	24.6	G	C	A	C	T	W	W	T	T	T	A
B068	GJ-tmp	H6	25.7	G	C	A	C	T	W	W	T	T	T	A
B077	GJ-tmp	H6	25.8	G	C	A	C	T	W	W	T	T	T	A
B100	GJ-tmp	H6	21.1	G	C	A	C	T	W	W	T	T	T	A
B101	GJ-tmp	H6	24.3	G	C	A	C	T	W	W	T	T	T	A
B109	GJ-adm	H6	22.3	G	C	A	C	T	W	W	T	T	T	A
B110	GJ-tmp	H6	21.8	G	C	A	C	T	W	W	T	T	T	A
B111	GJ-tmp	H6	27.4	G	C	A	C	T	W	W	T	T	T	A
B136	GJ-adm	H6	27.3	G	C	A	C	T	W	W	T	T	T	A
B199	GJ-tmp	H6	26.6	G	C	A	C	T	W	W	T	T	T	A
B204	GJ-tmp	H6	28.7	G	C	A	C	T	W	W	T	T	T	A
B215	GJ-tmp	H6	24.8	G	C	A	C	T	W	W	T	T	T	A
B225	GJ-tmp	H6	25.7	G	C	A	C	T	W	W	T	T	T	A
B230	GJ-adm	H6	24.2	G	C	A	C	T	W	W	T	T	T	A
B236	GJ-tmp	H6	26.3	G	C	A	C	T	W	W	T	T	T	A
B258	GJ-tmp	H6	25.3	G	C	A	C	T	W	W	T	T	T	A
IRIS_313-10744	GJ-trp	H6	22.6	G	C	A	C	T	W	W	T	T	T	A
IRIS_313-10745	GJ-trp	H6	28.3	G	C	A	C	T	W	W	T	T	T	A
IRIS_313-10759	GJ-trp	H6	26.4	G	C	A	C	T	W	W	T	T	T	A
IRIS_313-10761	GJ-trp	H6	27.1	G	C	A	C	T	W	W	T	T	T	A
IRIS_313-10765	GJ-trp	H6	24.3	G	C	A	C	T	W	W	T	T	T	A
IRIS_313-10767	GJ-trp	H6	25.6	G	C	A	C	T	W	W	T	T	T	A
IRIS_313-10770	GJ-trp	H6	29	G	C	A	C	T	W	W	T	T	T	A
IRIS_313-10781	GJ-trp	H6	22.9	G	C	A	C	T	W	W	T	T	T	A
IRIS_313-10783	GJ-trp	H6	21.7	G	C	A	C	T	W	W	T	T	T	A
IRIS_313-10784	GJ-trp	H6	26.1	G	C	A	C	T	W	W	T	T	T	A
IRIS_313-10834	GJ-sbtrp	H6	24.2	G	C	A	C	T	W	W	T	T	T	A
IRIS_313-10841	GJ-trp	H6	25.4	G	C	A	C	T	W	W	T	T	T	A
IRIS_313-10805	GJ-trp	H6	26.1	G	C	A	C	T	W	W	T	T	T	A
IRIS_313-10808	GJ-trp	H6	29.3	G	C	A	C	T	W	W	T	T	T	A
IRIS_313-10919	GJ-trp	H6	25	G	C	A	C	T	W	W	T	T	T	A
IRIS_313-10956	GJ-trp	H6	26	G	C	A	C	T	W	W	T	T	T	A
IRIS_313-11007	GJ-trp	H6	25.4	G	C	A	C	T	W	W	T	T	T	A
IRIS_313-11075	GJ-adm	H6	30.5	G	C	A	C	T	W	W	T	T	T	A
CX16	GJ-tmp	H6	24.8	G	C	A	C	T	W	W	T	T	T	A
CX205	GJ-adm	H6	27.4	G	C	A	C	T	W	W	T	T	T	A
CX211	GJ-tmp	H6	19.4	G	C	A	C	T	W	W	T	T	T	A
CX306	GJ-tmp	H6	18.8	G	C	A	C	T	W	W	T	T	T	A
CX315	GJ-tmp	H6	24.5	G	C	A	C	T	W	W	T	T	T	A
IRIS_313-9841	XI-adm	H7	26.7	A	C	A	T	C	T	T	A	A	G	G
IRIS_313-10260	XI-adm	H7	23.4	A	C	A	T	C	T	T	A	A	G	G
IRIS_313-10301	XI-adm	H7	21	A	C	A	T	C	T	T	A	A	G	G
IRIS_313-8530	XI-2	H7	27.3	A	C	A	T	C	T	T	A	A	G	G
IRIS_313-10257	XI-adm	H7	26.4	A	C	A	T	C	T	T	A	A	G	G
IRIS_313-7668	XI-adm	H7	23.6	A	C	A	T	C	T	T	A	A	G	G
IRIS_313-7636	XI-1B	H7	24	A	C	A	T	C	T	T	A	A	G	G
IRIS_313-7792	XI-adm	H7	26.5	A	C	A	T	C	T	T	A	A	G	G
IRIS_313-11648	XI-2	H7	20.6	A	C	A	T	C	T	T	A	A	G	G
IRIS_313-11700	XI-3	H7	34.2	A	C	A	T	C	T	T	A	A	G	G
IRIS_313-11782	XI-2	H7	25	A	C	A	T	C	T	T	A	A	G	G
IRIS_313-11932	XI-2	H7	25.1	A	C	A	T	C	T	T	A	A	G	G
IRIS_313-12015	XI-2	H7	30.5	A	C	A	T	C	T	T	A	A	G	G
IRIS_313-12147	XI-3	H7	29.7	A	C	A	T	C	T	T	A	A	G	G
B035	XI-adm	H7	25.4	A	C	A	T	C	T	T	A	A	G	G
B088	XI-adm	H7	26.2	A	C	A	T	C	T	T	A	A	G	G
IRIS_313-10725	XI-adm	H7	29.9	A	C	A	T	C	T	T	A	A	G	G
IRIS_313-10756	XI-2	H7	19.9	A	C	A	T	C	T	T	A	A	G	G
IRIS_313-11354	XI-2	H7	19.6	A	C	A	T	C	T	T	A	A	G	G
CX100	XI-1B	H7	23.9	A	C	A	T	C	T	T	A	A	G	G
CX15	XI-1B	H7	22.6	A	C	A	T	C	T	T	A	A	G	G
CX364	XI-1B	H7	18.9	A	C	A	T	C	T	T	A	A	G	G
IRIS_313-15910	GJ-trp	H7	17.7	A	C	A	T	C	T	T	A	A	G	G
IRIS_313-9814	GJ-tmp	H7	28	A	C	A	T	C	T	T	A	A	G	G
IRIS_313-9140	GJ-tmp	H7	31.8	A	C	A	T	C	T	T	A	A	G	G
IRIS_313-10041	GJ-trp	H7	31.3	A	C	A	T	C	T	T	A	A	G	G
IRIS_313-9438	GJ-tmp	H7	23.2	A	C	A	T	C	T	T	A	A	G	G
IRIS_313-9759	GJ-tmp	H7	28.8	A	C	A	T	C	T	T	A	A	G	G
IRIS_313-8745	GJ-trp	H7	30	A	C	A	T	C	T	T	A	A	G	G
IRIS_313-8523	GJ-trp	H7	31.3	A	C	A	T	C	T	T	A	A	G	G
IRIS_313-9616	GJ-trp	H7	13.9	A	C	A	T	C	T	T	A	A	G	G
IRIS_313-10258	GJ-tmp	H7	24.7	A	C	A	T	C	T	T	A	A	G	G
IRIS_313-10051	GJ-trp	H7	27.2	A	C	A	T	C	T	T	A	A	G	G
IRIS_313-8923	GJ-trp	H7	21.8	A	C	A	T	C	T	T	A	A	G	G
IRIS_313-9995	GJ-trp	H7	27.2	A	C	A	T	C	T	T	A	A	G	G
IRIS_313-8444	GJ-tmp	H7	30.3	A	C	A	T	C	T	T	A	A	G	G
IRIS_313-8665	GJ-tmp	H7	24.7	A	C	A	T	C	T	T	A	A	G	G
IRIS_313-8755	GJ-tmp	H7	29	A	C	A	T	C	T	T	A	A	G	G
IRIS_313-8856	GJ-tmp	H7	27.4	A	C	A	T	C	T	T	A	A	G	G
IRIS_313-9228	GJ-tmp	H7	25.9	A	C	A	T	C	T	T	A	A	G	G
IRIS_313-9379	GJ-tmp	H7	22.9	A	C	A	T	C	T	T	A	A	G	G
IRIS_313-9410	GJ-tmp	H7	28.7	A	C	A	T	C	T	T	A	A	G	G
IRIS_313-9463	GJ-tmp	H7	28.1	A	C	A	T	C	T	T	A	A	G	G
IRIS_313-9698	GJ-tmp	H7	24.1	A	C	A	T	C	T	T	A	A	G	G
IRIS_313-9701	GJ-tmp	H7	24.9	A	C	A	T	C	T	T	A	A	G	G
IRIS_313-9702	GJ-tmp	H7	24.2	A	C	A	T	C	T	T	A	A	G	G
IRIS_313-9769	GJ-tmp	H7	28.5	A	C	A	T	C	T	T	A	A	G	G
IRIS_313-9774	GJ-adm	H7	26.2	A	C	A	T	C	T	T	A	A	G	G
IRIS_313-9782	GJ-tmp	H7	26	A	C	A	T	C	T	T	A	A	G	G
IRIS_313-9790	GJ-tmp	H7	30.1	A	C	A	T	C	T	T	A	A	G	G
IRIS_313-9838	GJ-tmp	H7	26.9	A	C	A	T	C	T	T	A	A	G	G
IRIS_313-9887	GJ-tmp	H7	23.6	A	C	A	T	C	T	T	A	A	G	G
IRIS_313-9937	GJ-tmp	H7	31.6	A	C	A	T	C	T	T	A	A	G	G
IRIS_313-9996	GJ-tmp	H7	26	A	C	A	T	C	T	T	A	A	G	G
IRIS_313-10014	GJ-tmp	H7	23	A	C	A	T	C	T	T	A	A	G	G
IRIS_313-10057	GJ-tmp	H7	26.1	A	C	A	T	C	T	T	A	A	G	G
IRIS_313-10083	GJ-tmp	H7	26.5	A	C	A	T	C	T	T	A	A	G	G
IRIS_313-10084	GJ-tmp	H7	31.2	A	C	A	T	C	T	T	A	A	G	G
IRIS_313-10089	GJ-tmp	H7	31.7	A	C	A	T	C	T	T	A	A	G	G
IRIS_313-10093	GJ-tmp	H7	22.6	A	C	A	T	C	T	T	A	A	G	G
IRIS_313-10097	GJ-tmp	H7	24.5	A	C	A	T	C	T	T	A	A	G	G
IRIS_313-10111	GJ-adm	H7	24.3	A	C	A	T	C	T	T	A	A	G	G
IRIS_313-10164	GJ-tmp	H7	21.6	A	C	A	T	C	T	T	A	A	G	G
IRIS_313-10379	GJ-tmp	H7	21.6	A	C	A	T	C	T	T	A	A	G	G
IRIS_313-8481	GJ-tmp	H7	25.6	A	C	A	T	C	T	T	A	A	G	G
IRIS_313-9771	GJ-tmp	H7	24.5	A	C	A	T	C	T	T	A	A	G	G
IRIS_313-10373	GJ-tmp	H7	24.6	A	C	A	T	C	T	T	A	A	G	G
IRIS_313-8285	GJ-trp	H7	18.9	A	C	A	T	C	T	T	A	A	G	G
IRIS_313-8339	GJ-trp	H7	22.5	A	C	A	T	C	T	T	A	A	G	G
IRIS_313-8400	GJ-trp	H7	25.5	A	C	A	T	C	T	T	A	A	G	G
IRIS_313-8434	GJ-trp	H7	19.2	A	C	A	T	C	T	T	A	A	G	G
IRIS_313-8626	GJ-trp	H7	26.1	A	C	A	T	C	T	T	A	A	G	G
IRIS_313-8876	GJ-trp	H7	28.4	A	C	A	T	C	T	T	A	A	G	G
IRIS_313-8894	GJ-trp	H7	16.4	A	C	A	T	C	T	T	A	A	G	G
IRIS_313-8976	GJ-trp	H7	21.4	A	C	A	T	C	T	T	A	A	G	G
IRIS_313-9129	GJ-trp	H7	30.9	A	C	A	T	C	T	T	A	A	G	G
IRIS_313-9366	GJ-adm	H7	32	A	C	A	T	C	T	T	A	A	G	G
IRIS_313-9375	GJ-trp	H7	28.9	A	C	A	T	C	T	T	A	A	G	G
IRIS_313-9389	GJ-trp	H7	31.3	A	C	A	T	C	T	T	A	A	G	G
IRIS_313-9423	GJ-trp	H7	27.3	A	C	A	T	C	T	T	A	A	G	G
IRIS_313-9452	GJ-trp	H7	20.8	A	C	A	T	C	T	T	A	A	G	G
IRIS_313-9491	GJ-trp	H7	22.5	A	C	A	T	C	T	T	A	A	G	G
IRIS_313-9539	GJ-tmp	H7	24.8	A	C	A	T	C	T	T	A	A	G	G
IRIS_313-9550	GJ-trp	H7	25.4	A	C	A	T	C	T	T	A	A	G	G
IRIS_313-9789	GJ-trp	H7	26.3	A	C	A	T	C	T	T	A	A	G	G
IRIS_313-9800	GJ-trp	H7	28.9	A	C	A	T	C	T	T	A	A	G	G
IRIS_313-9851	GJ-trp	H7	23	A	C	A	T	C	T	T	A	A	G	G
IRIS_313-9897	GJ-trp	H7	31.7	A	C	A	T	C	T	T	A	A	G	G
IRIS_313-9980	GJ-adm	H7	37.2	A	C	A	T	C	T	T	A	A	G	G
IRIS_313-10065	GJ-trp	H7	29	A	C	A	T	C	T	T	A	A	G	G
IRIS_313-10067	GJ-trp	H7	30.7	A	C	A	T	C	T	T	A	A	G	G
IRIS_313-10074	GJ-trp	H7	24.7	A	C	A	T	C	T	T	A	A	G	G
IRIS_313-10075	GJ-trp	H7	28.9	A	C	A	T	C	T	T	A	A	G	G
IRIS_313-10076	GJ-trp	H7	26.2	A	C	A	T	C	T	T	A	A	G	G
IRIS_313-10078	GJ-trp	H7	33.9	A	C	A	T	C	T	T	A	A	G	G
IRIS_313-10079	GJ-trp	H7	30.3	A	C	A	T	C	T	T	A	A	G	G
IRIS_313-10082	GJ-trp	H7	27.9	A	C	A	T	C	T	T	A	A	G	G
IRIS_313-10094	GJ-trp	H7	36.2	A	C	A	T	C	T	T	A	A	G	G
IRIS_313-8627	GJ-trp	H7	27.6	A	C	A	T	C	T	T	A	A	G	G
IRIS_313-8803	GJ-trp	H7	20.3	A	C	A	T	C	T	T	A	A	G	G
IRIS_313-9050	GJ-trp	H7	25.8	A	C	A	T	C	T	T	A	A	G	G
IRIS_313-9470	GJ-trp	H7	19.3	A	C	A	T	C	T	T	A	A	G	G
IRIS_313-8431	GJ-trp	H7	32	A	C	A	T	C	T	T	A	A	G	G
IRIS_313-8134	GJ-tmp	H7	24.8	A	C	A	T	C	T	T	A	A	G	G
IRIS_313-8209	GJ-trp	H7	26.5	A	C	A	T	C	T	T	A	A	G	G
IRIS_313-8029	GJ-adm	H7	30.7	A	C	A	T	C	T	T	A	A	G	G
IRIS_313-8195	GJ-adm	H7	29.1	A	C	A	T	C	T	T	A	A	G	G
IRIS_313-8214	GJ-adm	H7	23.4	A	C	A	T	C	T	T	A	A	G	G
IRIS_313-8109	GJ-tmp	H7	30.3	A	C	A	T	C	T	T	A	A	G	G
IRIS_313-8025	GJ-tmp	H7	28	A	C	A	T	C	T	T	A	A	G	G
IRIS_313-8074	GJ-trp	H7	22	A	C	A	T	C	T	T	A	A	G	G
IRIS_313-8118	GJ-tmp	H7	41.8	A	C	A	T	C	T	T	A	A	G	G
IRIS_313-8124	GJ-adm	H7	26.7	A	C	A	T	C	T	T	A	A	G	G
IRIS_313-8126	GJ-tmp	H7	31.7	A	C	A	T	C	T	T	A	A	G	G
IRIS_313-8216	GJ-tmp	H7	32.9	A	C	A	T	C	T	T	A	A	G	G
IRIS_313-8142	GJ-tmp	H7	30.8	A	C	A	T	C	T	T	A	A	G	G
IRIS_313-8039	GJ-tmp	H7	26.9	A	C	A	T	C	T	T	A	A	G	G
IRIS_313-8024	GJ-tmp	H7	30.5	A	C	A	T	C	T	T	A	A	G	G
IRIS_313-8141	GJ-tmp	H7	28	A	C	A	T	C	T	T	A	A	G	G
IRIS_313-8095	GJ-tmp	H7	32.9	A	C	A	T	C	T	T	A	A	G	G
IRIS_313-8076	GJ-trp	H7	20.9	A	C	A	T	C	T	T	A	A	G	G
IRIS_313-8087	GJ-tmp	H7	24	A	C	A	T	C	T	T	A	A	G	G
IRIS_313-8151	GJ-tmp	H7	32.3	A	C	A	T	C	T	T	A	A	G	G
IRIS_313-8149	GJ-tmp	H7	19.7	A	C	A	T	C	T	T	A	A	G	G
IRIS_313-8200	GJ-tmp	H7	23.5	A	C	A	T	C	T	T	A	A	G	G
IRIS_313-8052	GJ-tmp	H7	26.5	A	C	A	T	C	T	T	A	A	G	G
IRIS_313-8066	GJ-tmp	H7	30.9	A	C	A	T	C	T	T	A	A	G	G
IRIS_313-8129	GJ-tmp	H7	32.1	A	C	A	T	C	T	T	A	A	G	G
IRIS_313-8123	GJ-tmp	H7	33.3	A	C	A	T	C	T	T	A	A	G	G
IRIS_313-8050	GJ-tmp	H7	18.3	A	C	A	T	C	T	T	A	A	G	G
IRIS_313-8041	GJ-adm	H7	20.4	A	C	A	T	C	T	T	A	A	G	G
IRIS_313-8173	GJ-trp	H7	25.5	A	C	A	T	C	T	T	A	A	G	G
IRIS_313-8099	GJ-tmp	H7	27.5	A	C	A	T	C	T	T	A	A	G	G
IRIS_313-8032	GJ-tmp	H7	31.6	A	C	A	T	C	T	T	A	A	G	G
IRIS_313-8204	GJ-tmp	H7	28.4	A	C	A	T	C	T	T	A	A	G	G
IRIS_313-8031	GJ-adm	H7	29.5	A	C	A	T	C	T	T	A	A	G	G
IRIS_313-8044	GJ-trp	H7	22.8	A	C	A	T	C	T	T	A	A	G	G
IRIS_313-8180	GJ-trp	H7	23.7	A	C	A	T	C	T	T	A	A	G	G
IRIS_313-8048	GJ-adm	H7	28.5	A	C	A	T	C	T	T	A	A	G	G
IRIS_313-8075	GJ-tmp	H7	29.6	A	C	A	T	C	T	T	A	A	G	G
IRIS_313-8135	GJ-tmp	H7	30.4	A	C	A	T	C	T	T	A	A	G	G
IRIS_313-8154	GJ-adm	H7	35.5	A	C	A	T	C	T	T	A	A	G	G
IRIS_313-8208	GJ-tmp	H7	29.8	A	C	A	T	C	T	T	A	A	G	G
IRIS_313-8177	GJ-adm	H7	29.8	A	C	A	T	C	T	T	A	A	G	G
IRIS_313-8112	GJ-tmp	H7	30.8	A	C	A	T	C	T	T	A	A	G	G
IRIS_313-8027	GJ-adm	H7	27.3	A	C	A	T	C	T	T	A	A	G	G
IRIS_313-8096	GJ-tmp	H7	31	A	C	A	T	C	T	T	A	A	G	G
IRIS_313-8033	GJ-tmp	H7	30.7	A	C	A	T	C	T	T	A	A	G	G
IRIS_313-8023	GJ-adm	H7	35.4	A	C	A	T	C	T	T	A	A	G	G
IRIS_313-8132	GJ-tmp	H7	27.5	A	C	A	T	C	T	T	A	A	G	G
IRIS_313-8193	GJ-trp	H7	22	A	C	A	T	C	T	T	A	A	G	G
IRIS_313-8164	GJ-tmp	H7	27.8	A	C	A	T	C	T	T	A	A	G	G
IRIS_313-8202	GJ-trp	H7	23.3	A	C	A	T	C	T	T	A	A	G	G
IRIS_313-8192	GJ-trp	H7	25	A	C	A	T	C	T	T	A	A	G	G
IRIS_313-8155	GJ-adm	H7	31.3	A	C	A	T	C	T	T	A	A	G	G
IRIS_313-8185	GJ-trp	H7	24.5	A	C	A	T	C	T	T	A	A	G	G
IRIS_313-7907	GJ-trp	H7	24.8	A	C	A	T	C	T	T	A	A	G	G
IRIS_313-7883	GJ-trp	H7	31.6	A	C	A	T	C	T	T	A	A	G	G
IRIS_313-7863	GJ-trp	H7	26.3	A	C	A	T	C	T	T	A	A	G	G
IRIS_313-7870	GJ-adm	H7	32.9	A	C	A	T	C	T	T	A	A	G	G
IRIS_313-7924	GJ-trp	H7	24.9	A	C	A	T	C	T	T	A	A	G	G
IRIS_313-7850	GJ-trp	H7	29.3	A	C	A	T	C	T	T	A	A	G	G
IRIS_313-7994	GJ-trp	H7	27.9	A	C	A	T	C	T	T	A	A	G	G
IRIS_313-7909	GJ-trp	H7	26.5	A	C	A	T	C	T	T	A	A	G	G
IRIS_313-8063	GJ-trp	H7	28.2	A	C	A	T	C	T	T	A	A	G	G
IRIS_313-8057	GJ-trp	H7	24.7	A	C	A	T	C	T	T	A	A	G	G
IRIS_313-8158	GJ-adm	H7	26.5	A	C	A	T	C	T	T	A	A	G	G
IRIS_313-11435	GJ-trp	H7	28.5	A	C	A	T	C	T	T	A	A	G	G
IRIS_313-8170	GJ-adm	H7	25.6	A	C	A	T	C	T	T	A	A	G	G
IRIS_313-11439	GJ-trp	H7	24	A	C	A	T	C	T	T	A	A	G	G
IRIS_313-11441	GJ-trp	H7	31.3	A	C	A	T	C	T	T	A	A	G	G
IRIS_313-8162	GJ-tmp	H7	25.4	A	C	A	T	C	T	T	A	A	G	G
IRIS_313-8217	GJ-tmp	H7	27.9	A	C	A	T	C	T	T	A	A	G	G
IRIS_313-8218	GJ-tmp	H7	24.5	A	C	A	T	C	T	T	A	A	G	G
IRIS_313-11494	GJ-sbtrp	H7	23.2	A	C	A	T	C	T	T	A	A	G	G
IRIS_313-11495	GJ-trp	H7	26.2	A	C	A	T	C	T	T	A	A	G	G
IRIS_313-8140	GJ-tmp	H7	26.9	A	C	A	T	C	T	T	A	A	G	G
IRIS_313-11537	GJ-trp	H7	23.4	A	C	A	T	C	T	T	A	A	G	G
IRIS_313-11539	GJ-trp	H7	19.8	A	C	A	T	C	T	T	A	A	G	G
IRIS_313-11651	GJ-tmp	H7	23.8	A	C	A	T	C	T	T	A	A	G	G
IRIS_313-11653	GJ-tmp	H7	25.7	A	C	A	T	C	T	T	A	A	G	G
IRIS_313-11654	GJ-tmp	H7	26.7	A	C	A	T	C	T	T	A	A	G	G
IRIS_313-11655	GJ-tmp	H7	26.9	A	C	A	T	C	T	T	A	A	G	G
IRIS_313-11672	GJ-tmp	H7	21.1	A	C	A	T	C	T	T	A	A	G	G
IRIS_313-11689	GJ-tmp	H7	22.6	A	C	A	T	C	T	T	A	A	G	G
IRIS_313-11725	GJ-tmp	H7	25	A	C	A	T	C	T	T	A	A	G	G
IRIS_313-11736	GJ-trp	H7	24.6	A	C	A	T	C	T	T	A	A	G	G
IRIS_313-11702	GJ-tmp	H7	21.4	A	C	A	T	C	T	T	A	A	G	G
IRIS_313-11792	GJ-trp	H7	28.1	A	C	A	T	C	T	T	A	A	G	G
IRIS_313-11829	GJ-tmp	H7	25.5	A	C	A	T	C	T	T	A	A	G	G
IRIS_313-11875	GJ-tmp	H7	20.3	A	C	A	T	C	T	T	A	A	G	G
IRIS_313-11903	GJ-trp	H7	26.5	A	C	A	T	C	T	T	A	A	G	G
IRIS_313-11913	GJ-trp	H7	29.6	A	C	A	T	C	T	T	A	A	G	G
IRIS_313-11915	GJ-trp	H7	31.1	A	C	A	T	C	T	T	A	A	G	G
IRIS_313-11928	GJ-trp	H7	18.1	A	C	A	T	C	T	T	A	A	G	G
IRIS_313-11890	GJ-tmp	H7	20.9	A	C	A	T	C	T	T	A	A	G	G
IRIS_313-12031	GJ-trp	H7	32.5	A	C	A	T	C	T	T	A	A	G	G
IRIS_313-12054	GJ-tmp	H7	30.9	A	C	A	T	C	T	T	A	A	G	G
IRIS_313-12070	GJ-trp	H7	22.5	A	C	A	T	C	T	T	A	A	G	G
IRIS_313-12164	GJ-adm	H7	28.3	A	C	A	T	C	T	T	A	A	G	G
IRIS_313-12217	GJ-tmp	H7	23.2	A	C	A	T	C	T	T	A	A	G	G
IRIS_313-12241	GJ-trp	H7	18.2	A	C	A	T	C	T	T	A	A	G	G
IRIS_313-12271	GJ-trp	H7	18.4	A	C	A	T	C	T	T	A	A	G	G
IRIS_313-10429	GJ-tmp	H7	23.7	A	C	A	T	C	T	T	A	A	G	G
IRIS_313-10469	GJ-tmp	H7	25.7	A	C	A	T	C	T	T	A	A	G	G
IRIS_313-10430	GJ-tmp	H7	25.5	A	C	A	T	C	T	T	A	A	G	G
IRIS_313-10489	GJ-trp	H7	22.7	A	C	A	T	C	T	T	A	A	G	G
IRIS_313-10507	GJ-trp	H7	31.2	A	C	A	T	C	T	T	A	A	G	G
IRIS_313-10564	GJ-tmp	H7	22.4	A	C	A	T	C	T	T	A	A	G	G
IRIS_313-10568	GJ-tmp	H7	23.3	A	C	A	T	C	T	T	A	A	G	G
IRIS_313-10569	GJ-tmp	H7	24.9	A	C	A	T	C	T	T	A	A	G	G
IRIS_313-10631	GJ-tmp	H7	23.4	A	C	A	T	C	T	T	A	A	G	G
IRIS_313-10642	GJ-tmp	H7	24.6	A	C	A	T	C	T	T	A	A	G	G
IRIS_313-10644	GJ-trp	H7	36.1	A	C	A	T	C	T	T	A	A	G	G
IRIS_313-10645	GJ-trp	H7	35.6	A	C	A	T	C	T	T	A	A	G	G
IRIS_313-10618	GJ-tmp	H7	26.4	A	C	A	T	C	T	T	A	A	G	G
IRIS_313-10677	GJ-tmp	H7	24.1	A	C	A	T	C	T	T	A	A	G	G
IRIS_313-10620	GJ-trp	H7	33.8	A	C	A	T	C	T	T	A	A	G	G
B001	GJ-tmp	H7	24.3	A	C	A	T	C	T	T	A	A	G	G
B004	GJ-tmp	H7	23.5	A	C	A	T	C	T	T	A	A	G	G
B008	GJ-tmp	H7	19.3	A	C	A	T	C	T	T	A	A	G	G
B018	GJ-trp	H7	20.1	A	C	A	T	C	T	T	A	A	G	G
B045	GJ-tmp	H7	24.6	A	C	A	T	C	T	T	A	A	G	G
B046	GJ-tmp	H7	23.7	A	C	A	T	C	T	T	A	A	G	G
B047	GJ-tmp	H7	24	A	C	A	T	C	T	T	A	A	G	G
B054	GJ-trp	H7	20.2	A	C	A	T	C	T	T	A	A	G	G
B154	GJ-tmp	H7	22.1	A	C	A	T	C	T	T	A	A	G	G
B160	GJ-tmp	H7	23.1	A	C	A	T	C	T	T	A	A	G	G
B170	GJ-tmp	H7	23.1	A	C	A	T	C	T	T	A	A	G	G
B171	GJ-tmp	H7	25	A	C	A	T	C	T	T	A	A	G	G
B182	GJ-tmp	H7	25.1	A	C	A	T	C	T	T	A	A	G	G
B183	GJ-tmp	H7	23.1	A	C	A	T	C	T	T	A	A	G	G
B188	GJ-trp	H7	26.9	A	C	A	T	C	T	T	A	A	G	G
B190	GJ-trp	H7	23.4	A	C	A	T	C	T	T	A	A	G	G
B196	GJ-trp	H7	25.5	A	C	A	T	C	T	T	A	A	G	G
B235	GJ-tmp	H7	25.5	A	C	A	T	C	T	T	A	A	G	G
B263	GJ-tmp	H7	24.1	A	C	A	T	C	T	T	A	A	G	G
IRIS_313-10722	GJ-trp	H7	16.1	A	C	A	T	C	T	T	A	A	G	G
IRIS_313-10708	GJ-trp	H7	19.7	A	C	A	T	C	T	T	A	A	G	G
IRIS_313-10740	GJ-trp	H7	32.5	A	C	A	T	C	T	T	A	A	G	G
IRIS_313-10741	GJ-trp	H7	29	A	C	A	T	C	T	T	A	A	G	G
IRIS_313-10743	GJ-trp	H7	30	A	C	A	T	C	T	T	A	A	G	G
IRIS_313-10752	GJ-trp	H7	23.2	A	C	A	T	C	T	T	A	A	G	G
IRIS_313-10785	GJ-trp	H7	33.1	A	C	A	T	C	T	T	A	A	G	G
IRIS_313-10794	GJ-trp	H7	27.8	A	C	A	T	C	T	T	A	A	G	G
IRIS_313-10795	GJ-trp	H7	25.9	A	C	A	T	C	T	T	A	A	G	G
IRIS_313-10799	GJ-trp	H7	25.8	A	C	A	T	C	T	T	A	A	G	G
IRIS_313-10827	GJ-trp	H7	24	A	C	A	T	C	T	T	A	A	G	G
IRIS_313-10828	GJ-trp	H7	23	A	C	A	T	C	T	T	A	A	G	G
IRIS_313-10840	GJ-tmp	H7	22.9	A	C	A	T	C	T	T	A	A	G	G
IRIS_313-10862	GJ-adm	H7	27.4	A	C	A	T	C	T	T	A	A	G	G
IRIS_313-10865	GJ-sbtrp	H7	26.4	A	C	A	T	C	T	T	A	A	G	G
IRIS_313-10866	GJ-sbtrp	H7	25.5	A	C	A	T	C	T	T	A	A	G	G
IRIS_313-10893	GJ-sbtrp	H7	25.8	A	C	A	T	C	T	T	A	A	G	G
IRIS_313-10946	GJ-trp	H7	29.4	A	C	A	T	C	T	T	A	A	G	G
IRIS_313-10949	GJ-trp	H7	24.9	A	C	A	T	C	T	T	A	A	G	G
IRIS_313-10958	GJ-trp	H7	18.8	A	C	A	T	C	T	T	A	A	G	G
IRIS_313-10967	GJ-tmp	H7	27	A	C	A	T	C	T	T	A	A	G	G
IRIS_313-10999	GJ-trp	H7	23.6	A	C	A	T	C	T	T	A	A	G	G
IRIS_313-11001	GJ-trp	H7	22.9	A	C	A	T	C	T	T	A	A	G	G
IRIS_313-11004	GJ-trp	H7	30.5	A	C	A	T	C	T	T	A	A	G	G
IRIS_313-10991	GJ-trp	H7	23.3	A	C	A	T	C	T	T	A	A	G	G
IRIS_313-10992	GJ-trp	H7	20.5	A	C	A	T	C	T	T	A	A	G	G
IRIS_313-11313	GJ-trp	H7	22.9	A	C	A	T	C	T	T	A	A	G	G
IRIS_313-11328	GJ-trp	H7	21.7	A	C	A	T	C	T	T	A	A	G	G
IRIS_313-11379	GJ-trp	H7	18.3	A	C	A	T	C	T	T	A	A	G	G
IRIS_313-11424	GJ-trp	H7	27	A	C	A	T	C	T	T	A	A	G	G
IRIS_313-11426	GJ-trp	H7	27.9	A	C	A	T	C	T	T	A	A	G	G
CX106	GJ-trp	H7	31.1	A	C	A	T	C	T	T	A	A	G	G
CX116	GJ-tmp	H7	27.7	A	C	A	T	C	T	T	A	A	G	G
CX14	GJ-tmp	H7	26.3	A	C	A	T	C	T	T	A	A	G	G
CX140	GJ-tmp	H7	23.2	A	C	A	T	C	T	T	A	A	G	G
CX151	GJ-trp	H7	22	A	C	A	T	C	T	T	A	A	G	G
CX165	GJ-tmp	H7	25.8	A	C	A	T	C	T	T	A	A	G	G
CX213	GJ-tmp	H7	28.9	A	C	A	T	C	T	T	A	A	G	G
CX214	GJ-trp	H7	29.6	A	C	A	T	C	T	T	A	A	G	G
CX248	GJ-trp	H7	21.3	A	C	A	T	C	T	T	A	A	G	G
CX262	GJ-trp	H7	23.4	A	C	A	T	C	T	T	A	A	G	G
CX266	GJ-trp	H7	21	A	C	A	T	C	T	T	A	A	G	G
CX287	GJ-tmp	H7	21.5	A	C	A	T	C	T	T	A	A	G	G
CX307	GJ-adm	H7	20.4	A	C	A	T	C	T	T	A	A	G	G
CX317	GJ-tmp	H7	23.1	A	C	A	T	C	T	T	A	A	G	G
CX32	GJ-adm	H7	24.6	A	C	A	T	C	T	T	A	A	G	G
CX330	GJ-tmp	H7	22	A	C	A	T	C	T	T	A	A	G	G
CX344	GJ-tmp	H7	25.1	A	C	A	T	C	T	T	A	A	G	G
CX350	GJ-tmp	H7	23.9	A	C	A	T	C	T	T	A	A	G	G
CX352	GJ-trp	H7	27.5	A	C	A	T	C	T	T	A	A	G	G
CX356	GJ-tmp	H7	22.3	A	C	A	T	C	T	T	A	A	G	G
CX367	GJ-trp	H7	30.8	A	C	A	T	C	T	T	A	A	G	G
CX380	GJ-tmp	H7	23.7	A	C	A	T	C	T	T	A	A	G	G
CX384	GJ-tmp	H7	28.5	A	C	A	T	C	T	T	A	A	G	G
CX391	GJ-tmp	H7	21.2	A	C	A	T	C	T	T	A	A	G	G
CX396	GJ-tmp	H7	22.6	A	C	A	T	C	T	T	A	A	G	G
CX397	GJ-tmp	H7	25.5	A	C	A	T	C	T	T	A	A	G	G
CX47	GJ-tmp	H7	25.8	A	C	A	T	C	T	T	A	A	G	G
CX534	GJ-tmp	H7	23.4	A	C	A	T	C	T	T	A	A	G	G
CX56	GJ-tmp	H7	25.6	A	C	A	T	C	T	T	A	A	G	G
CX57	GJ-tmp	H7	26	A	C	A	T	C	T	T	A	A	G	G
CX58	GJ-tmp	H7	25.5	A	C	A	T	C	T	T	A	A	G	G
CX74	GJ-tmp	H7	26.7	A	C	A	T	C	T	T	A	A	G	G
CX77	GJ-trp	H7	20.5	A	C	A	T	C	T	T	A	A	G	G
CX78	GJ-tmp	H7	28.6	A	C	A	T	C	T	T	A	A	G	G
IRIS_313-10516	XI-adm	H8	21.9	G	C	A	C	C	T	T	A	A	G	G
IRIS_313-11129	XI-adm	H8	27.4	G	C	A	C	C	T	T	A	A	G	G
IRIS_313-11199	XI-adm	H8	17.6	G	C	A	C	C	T	T	A	A	G	G
IRIS_313-11263	XI-adm	H8	29.4	G	C	A	C	C	T	T	A	A	G	G
CX343	XI-adm	H8	24.2	G	C	A	C	C	T	T	A	A	G	G
IRIS_313-9519	GJ-trp	H8	26.6	G	C	A	C	C	T	T	A	A	G	G
IRIS_313-8256	GJ-adm	H8	27.6	G	C	A	C	C	T	T	A	A	G	G
IRIS_313-8768	GJ-trp	H8	26.3	G	C	A	C	C	T	T	A	A	G	G
IRIS_313-8778	GJ-trp	H8	32.6	G	C	A	C	C	T	T	A	A	G	G
IRIS_313-8565	GJ-sbtrp	H8	19.7	G	C	A	C	C	T	T	A	A	G	G
IRIS_313-8865	GJ-trp	H8	25.4	G	C	A	C	C	T	T	A	A	G	G
IRIS_313-9742	GJ-trp	H8	25.1	G	C	A	C	C	T	T	A	A	G	G
IRIS_313-10327	GJ-trp	H8	32.2	G	C	A	C	C	T	T	A	A	G	G
IRIS_313-8072	GJ-trp	H8	33.7	G	C	A	C	C	T	T	A	A	G	G
IRIS_313-7922	GJ-trp	H8	34.1	G	C	A	C	C	T	T	A	A	G	G
IRIS_313-7914	GJ-trp	H8	34.5	G	C	A	C	C	T	T	A	A	G	G
IRIS_313-7912	GJ-trp	H8	33.8	G	C	A	C	C	T	T	A	A	G	G
IRIS_313-11434	GJ-trp	H8	28	G	C	A	C	C	T	T	A	A	G	G
IRIS_313-11436	GJ-trp	H8	25.7	G	C	A	C	C	T	T	A	A	G	G
IRIS_313-11428	GJ-trp	H8	33.1	G	C	A	C	C	T	T	A	A	G	G
IRIS_313-11526	GJ-trp	H8	25.1	G	C	A	C	C	T	T	A	A	G	G
IRIS_313-11623	GJ-sbtrp	H8	15.8	G	C	A	C	C	T	T	A	A	G	G
IRIS_313-11658	GJ-trp	H8	28.5	G	C	A	C	C	T	T	A	A	G	G
IRIS_313-11739	GJ-trp	H8	28.7	G	C	A	C	C	T	T	A	A	G	G
IRIS_313-11907	GJ-trp	H8	28.1	G	C	A	C	C	T	T	A	A	G	G
IRIS_313-11926	GJ-sbtrp	H8	40	G	C	A	C	C	T	T	A	A	G	G
IRIS_313-11929	GJ-trp	H8	17.4	G	C	A	C	C	T	T	A	A	G	G
IRIS_313-12018	GJ-trp	H8	28	G	C	A	C	C	T	T	A	A	G	G
IRIS_313-12226	GJ-sbtrp	H8	41.5	G	C	A	C	C	T	T	A	A	G	G
IRIS_313-12262	GJ-sbtrp	H8	35.3	G	C	A	C	C	T	T	A	A	G	G
IRIS_313-12312	GJ-sbtrp	H8	33.3	G	C	A	C	C	T	T	A	A	G	G
IRIS_313-12324	GJ-sbtrp	H8	42.4	G	C	A	C	C	T	T	A	A	G	G
IRIS_313-12332	GJ-sbtrp	H8	42.8	G	C	A	C	C	T	T	A	A	G	G
IRIS_313-10552	GJ-trp	H8	26	G	C	A	C	C	T	T	A	A	G	G
IRIS_313-10619	GJ-trp	H8	26.2	G	C	A	C	C	T	T	A	A	G	G
IRIS_313-10703	GJ-trp	H8	25.5	G	C	A	C	C	T	T	A	A	G	G
IRIS_313-10704	GJ-trp	H8	26.7	G	C	A	C	C	T	T	A	A	G	G
B189	GJ-trp	H8	27.5	G	C	A	C	C	T	T	A	A	G	G
B266	GJ-sbtrp	H8	25.8	G	C	A	C	C	T	T	A	A	G	G
IRIS_313-10710	GJ-trp	H8	24.4	G	C	A	C	C	T	T	A	A	G	G
IRIS_313-10830	GJ-trp	H8	19.7	G	C	A	C	C	T	T	A	A	G	G
IRIS_313-10959	GJ-trp	H8	26.3	G	C	A	C	C	T	T	A	A	G	G
IRIS_313-11077	GJ-sbtrp	H8	37.4	G	C	A	C	C	T	T	A	A	G	G
IRIS_313-11109	GJ-trp	H8	23.1	G	C	A	C	C	T	T	A	A	G	G
IRIS_313-11396	GJ-trp	H8	27.2	G	C	A	C	C	T	T	A	A	G	G
CX111	GJ-trp	H8	28.2	G	C	A	C	C	T	T	A	A	G	G
CX113	GJ-trp	H8	25.6	G	C	A	C	C	T	T	A	A	G	G
CX138	GJ-adm	H8	21.8	G	C	A	C	C	T	T	A	A	G	G
CX220	GJ-trp	H8	32.1	G	C	A	C	C	T	T	A	A	G	G
CX269	GJ-trp	H8	31.9	G	C	A	C	C	T	T	A	A	G	G
CX351	GJ-tmp	H8	18.5	G	C	A	C	C	T	T	A	A	G	G
CX359	GJ-trp	H8	22.5	G	C	A	C	C	T	T	A	A	G	G
CX371	GJ-trp	H8	27.6	G	C	A	C	C	T	T	A	A	G	G
IRIS_313-9123	GJ-sbtrp	H9	29.3	A	T	G	T	T	W	W	A	A	T	A
IRIS_313-9523	GJ-adm	H9	23.4	A	T	G	T	T	W	W	A	A	T	A
IRIS_313-9193	GJ-adm	H9	34.7	A	T	G	T	T	W	W	A	A	T	A
IRIS_313-10061	GJ-adm	H9	30	A	T	G	T	T	W	W	A	A	T	A
IRIS_313-10071	GJ-trp	H9	29	A	T	G	T	T	W	W	A	A	T	A
IRIS_313-10176	GJ-sbtrp	H9	29.1	A	T	G	T	T	W	W	A	A	T	A
IRIS_313-8599	GJ-sbtrp	H9	26.8	A	T	G	T	T	W	W	A	A	T	A
IRIS_313-8114	GJ-tmp	H9	27.4	A	T	G	T	T	W	W	A	A	T	A
IRIS_313-8065	GJ-trp	H9	25.6	A	T	G	T	T	W	W	A	A	T	A
IRIS_313-8116	GJ-adm	H9	32.8	A	T	G	T	T	W	W	A	A	T	A
IRIS_313-8138	GJ-tmp	H9	33.8	A	T	G	T	T	W	W	A	A	T	A
IRIS_313-8121	GJ-adm	H9	39.1	A	T	G	T	T	W	W	A	A	T	A
IRIS_313-8011	GJ-sbtrp	H9	32.1	A	T	G	T	T	W	W	A	A	T	A
IRIS_313-7856	GJ-sbtrp	H9	24.7	A	T	G	T	T	W	W	A	A	T	A
IRIS_313-8062	GJ-trp	H9	25	A	T	G	T	T	W	W	A	A	T	A
IRIS_313-8166	GJ-adm	H9	34.4	A	T	G	T	T	W	W	A	A	T	A
IRIS_313-11834	GJ-sbtrp	H9	30.4	A	T	G	T	T	W	W	A	A	T	A
IRIS_313-11897	GJ-sbtrp	H9	27.5	A	T	G	T	T	W	W	A	A	T	A
IRIS_313-11900	GJ-sbtrp	H9	39	A	T	G	T	T	W	W	A	A	T	A
IRIS_313-11922	GJ-sbtrp	H9	30.5	A	T	G	T	T	W	W	A	A	T	A
IRIS_313-11924	GJ-sbtrp	H9	31.3	A	T	G	T	T	W	W	A	A	T	A
IRIS_313-12071	GJ-sbtrp	H9	28.1	A	T	G	T	T	W	W	A	A	T	A
IRIS_313-12076	GJ-sbtrp	H9	35.7	A	T	G	T	T	W	W	A	A	T	A
IRIS_313-12077	GJ-sbtrp	H9	31.9	A	T	G	T	T	W	W	A	A	T	A
IRIS_313-12227	GJ-sbtrp	H9	31.5	A	T	G	T	T	W	W	A	A	T	A
IRIS_313-12228	GJ-sbtrp	H9	35.7	A	T	G	T	T	W	W	A	A	T	A
IRIS_313-12258	GJ-sbtrp	H9	33.8	A	T	G	T	T	W	W	A	A	T	A
IRIS_313-12321	GJ-sbtrp	H9	32.5	A	T	G	T	T	W	W	A	A	T	A
IRIS_313-12322	GJ-sbtrp	H9	32.7	A	T	G	T	T	W	W	A	A	T	A
IRIS_313-12330	GJ-sbtrp	H9	28.8	A	T	G	T	T	W	W	A	A	T	A
IRIS_313-12265	GJ-sbtrp	H9	37	A	T	G	T	T	W	W	A	A	T	A
IRIS_313-12342	GJ-sbtrp	H9	36.6	A	T	G	T	T	W	W	A	A	T	A
IRIS_313-12347	GJ-sbtrp	H9	33.6	A	T	G	T	T	W	W	A	A	T	A
IRIS_313-12348	GJ-sbtrp	H9	36.9	A	T	G	T	T	W	W	A	A	T	A
IRIS_313-12349	GJ-sbtrp	H9	32.7	A	T	G	T	T	W	W	A	A	T	A
IRIS_313-12266	GJ-sbtrp	H9	28.9	A	T	G	T	T	W	W	A	A	T	A
IRIS_313-12352	GJ-sbtrp	H9	30.2	A	T	G	T	T	W	W	A	A	T	A
IRIS_313-10453	GJ-adm	H9	22	A	T	G	T	T	W	W	A	A	T	A
IRIS_313-10656	GJ-sbtrp	H9	37.7	A	T	G	T	T	W	W	A	A	T	A
B003	GJ-adm	H9	19.8	A	T	G	T	T	W	W	A	A	T	A
B070	GJ-adm	H9	24.8	A	T	G	T	T	W	W	A	A	T	A
B134	GJ-sbtrp	H9	29	A	T	G	T	T	W	W	A	A	T	A
B223	GJ-tmp	H9	30.1	A	T	G	T	T	W	W	A	A	T	A
B241	GJ-sbtrp	H9	26.3	A	T	G	T	T	W	W	A	A	T	A
IRIS_313-10867	GJ-sbtrp	H9	28.6	A	T	G	T	T	W	W	A	A	T	A
IRIS_313-10888	GJ-sbtrp	H9	26.3	A	T	G	T	T	W	W	A	A	T	A
CX142	GJ-adm	H9	31.6	A	T	G	T	T	W	W	A	A	T	A

[truncated: 3 more sheets: Source Data Figure 4p, Source Data Figure 4q, Source Data Figure 4r]
