# Supplementary material for: OsMADS17 simultaneously increases grain number and grain weight in rice
Source: Nat Commun. 2023 May 29;14:3098. doi: 10.1038/s41467-023-38726-9 (PMC10227085; doi:10.1038/s41467-023-38726-9)
Supplement: Supplementary file 10 — Source Data [file 41467_2023_38726_MOESM10_ESM.zip › Source Data/Source Data Figure 5a-j.xlsx]

## Sheet: Guide
Source Data Figure 5a. Yeast one-hybrid assays.
Source Data Figure 5b. EMSA assays.
Source Data Figure 5c. Analysis of interaction between OsMADS1 and the promoter of OsMADS17 by Dual-LUC reporter assays.
Source Data Figure 5d. qRT-PCR analysis for OsMADS1, OsMADS17, and OsAP2-39 in C418 and C418RNAi-OsMADS1 plants.
Source Data Figure 5e. qRT-PCR analysis for OsMADS1, OsMADS17, and OsAP2-39 in C418 and C418RNAi-OsMADS17 plants.
Source Data Figure 5f. qRT-PCR analysis for OsMADS1, OsMADS17, and OsAP2-39 in C418 and C418RNAi-OsAP2-39 plants.
Source Data Figure 5g. Haplotype analysis for OsMADS1.
Source Data Figure 5h. 2,775 cultivars (1,760 indica, 819 japonica, and 196 aus ) in the 3k RG used for analyzing the frequency of genotype OsMADS1NS and OsAMADS1AS.
Source Data Figure 5i. 2,579 cultivars (1,760 indica rice, 819 japonica rice) in the 3k RG used for analyzing the frequency of different combinations of the genotype OsMADS1NS/AS, OsMADS17In65-bp/De65-bp, and OsAP2-39C/T.
Source Data Figure 5j. 2,056 cultivars (1,507 indica rice and 549 japonica rice) in the 3k RG in Asia areas used for analyzing the geographical distribution of different combinations of the genotype OsMADS1NS/AS, OsMADS17In65-bp/De65-bp, and OsAP2-39C/T.

## Sheet: Source Data Figure 5a
Source Data Figure 5a. Yeast one-hybrid assays.

## Sheet: Source Data Figure 5b
Source Data Figure 5b. EMSA assays.

## Sheet: Source Data Figure 5c
Source Data Figure 5c. Analysis of interaction between OsMADS1 and the promoter of OsMADS17 by Dual-LUC reporter assays.
Sample Name	LUC	REN	LUC/REN activity	Average LUC/REN activity	Average LUC/REN activity	Relative LUC/REN activity	Average	SD	P-value
Control-1-1-1	1332	103749	0.0128387
Control-1-1-2	903	125038	0.0072218
Control-1-1-3	2311	228453	0.0101159	0.0100588		0.965238
Control-1-2-1	1417	108331	0.0130803
Control-1-2-2	2207	169324	0.0130342
Control-1-2-3	2273	202669	0.0112153	0.0124433		1.19405
Control-1-3-1	1807	162643	0.0111102
Control-1-3-2	1053	129956	0.00810274
Control-1-3-3	1673	236625	0.00707026	0.00876107	0.010421	0.84071	1	0.179218
OsMADS1+ProOsMADS17/C418-1-1	1691	52477	0.0322236
OsMADS1+ProOsMADS17/C418-1-2	748	30671	0.0243879
OsMADS1+ProOsMADS17/C418-1-3	1072	39787	0.0269435	0.0278517		2.67264
OsMADS1+ProOsMADS17/C418-2-1	1163	43564	0.0266964
OsMADS1+ProOsMADS17/C418-2-2	1957	87668	0.0223229
OsMADS1+ProOsMADS17/C418-2-3	3871	140509	0.0275498	0.025523		2.44918
OsMADS1+ProOsMADS17/C418-3-1	1319	49065	0.0268827
OsMADS1+ProOsMADS17/C418-3-2	942	48851	0.0192831
OsMADS1+ProOsMADS17/C418-3-3	1747	106882	0.0163451	0.020837	0.0247372	1.99951	2.37378	0.34284	0.00354439
Control-2-1-1	1089	106163	0.0102578
Control-2-1-2	1327	133856	0.00991364
Control-2-1-3	3238	290188	0.0111583	0.0104432		0.919146
Control-2-2-1	1246	109851	0.0113426
Control-2-2-2	808	49151	0.0164391
Control-2-2-3	1068	98151	0.0108812	0.0128877		1.13429
Control-2-3-1	1063	97057	0.0109523
Control-2-3-2	1311	134083	0.00977753
Control-2-3-3	2593	224803	0.0115345	0.0107548	0.0113619	0.946567	1	0.117101
OsMADS1+ProOsMADS17/8IL73-1-1	1133	35338	0.0320618
OsMADS1+ProOsMADS17/8IL73-1-2	3133	105297	0.0297539
OsMADS1+ProOsMADS17/8IL73-1-3	4226	125431	0.0336918	0.0318359		2.80198
OsMADS1+ProOsMADS17/8IL73-2-1	1413	55866	0.0252927
OsMADS1+ProOsMADS17/8IL73-2-2	1004	43037	0.0233288
OsMADS1+ProOsMADS17/8IL73-2-3	1837	81554	0.022525	0.0237155		2.08728
OsMADS1+ProOsMADS17/8IL73-3-1	2255	79688	0.0282979
OsMADS1+ProOsMADS17/8IL73-3-2	3257	125162	0.0260223
OsMADS1+ProOsMADS17/8IL73-3-3	5806	191178	0.0303696	0.0282299	0.0279271	2.48461	2.45796	0.358097	0.00257826

## Sheet: Source Data Figure 5d
Source Data Figure 5d. qRT-PCR analysis for OsMADS1, OsMADS17, and OsAP2-39 in C418 and C418RNAi-OsMADS1 plants.
Sample Name	Target Name	CT	ΔCT	ΔΔCT	2^(-ΔΔCT)	Average 2^(-ΔΔCT)	Relative expressions	Average	SD	P-value
C418-1	qRT-UBI	21.9
C418-2	qRT-UBI	21.76
C418-3	qRT-UBI	21.93
C418-1	qRT-OsMADS1	27.42	5.52	-3.76	13.5479		1.09134
C418-2	qRT-OsMADS1	27.54	5.78	-3.5	11.3137		0.911363
C418-3	qRT-OsMADS1	27.58	5.65	-3.63	12.3805	12.4141	0.997299	1	0.0900178
C418RNAi-OsMADS1-1	qRT-UBI	21.19
C418RNAi-OsMADS1-2	qRT-UBI	21.51
C418RNAi-OsMADS1-3	qRT-UBI	21.36
C418RNAi-OsMADS1-1	qRT-OsMADS1	30.49	9.3	0.02	0.986233		0.0794449
C418RNAi-OsMADS1-2	qRT-OsMADS1	30.79	9.28	0	1		0.0805539
C418RNAi-OsMADS1-3	qRT-OsMADS1	30.58	9.22	-0.06	1.04247	1.00957	0.0839747	0.0813245	0.00236117	6.02497e-05
C418-1	qRT-UBI	22.22
C418-2	qRT-UBI	22.07
C418-3	qRT-UBI	21.9
C418-1	qRT-OsMADS17	26.54	4.32	-1.26	2.39496		1.12776
C418-2	qRT-OsMADS17	26.53	4.46	-1.12	2.17347		1.02346
C418-3	qRT-OsMADS17	26.63	4.73	-0.85	1.8025	2.12364	0.848778	1	0.140963
C418RNAi-OsMADS1-1	qRT-UBI	21.5
C418RNAi-OsMADS1-2	qRT-UBI	21.45
C418RNAi-OsMADS1-3	qRT-UBI	21.58
C418RNAi-OsMADS1-1	qRT-OsMADS17	26.9	5.4	-0.18	1.13288		0.533463
C418RNAi-OsMADS1-2	qRT-OsMADS17	27.03	5.58	0	1		0.470889
C418RNAi-OsMADS1-3	qRT-OsMADS17	26.94	5.36	-0.22	1.16473	1.09921	0.54846	0.517604	0.0411454	0.00471198
C418-1	qRT-UBI	22.09
C418-2	qRT-UBI	21.89
C418-3	qRT-UBI	21.89
C418-1	qRT-OsAP2-39	24.39	2.3	-2.96	7.78124		1.09686
C418-2	qRT-OsAP2-39	24.4	2.51	-2.75	6.72717		0.948274
C418-3	qRT-OsAP2-39	24.39	2.5	-2.76	6.77396	7.09412	0.954869	1	0.0839454
C418RNAi-OsMADS1-1	qRT-UBI	21.23
C418RNAi-OsMADS1-2	qRT-UBI	21.18
C418RNAi-OsMADS1-3	qRT-UBI	21.14
C418RNAi-OsMADS1-1	qRT-OsAP2-39	26.3	5.07	-0.19	1.14076		0.160804
C418RNAi-OsMADS1-2	qRT-OsAP2-39	26.42	5.24	-0.02	1.01396		0.142929
C418RNAi-OsMADS1-3	qRT-OsAP2-39	26.4	5.26	0	1	1.05157	0.140962	0.148232	0.0109323	6.36421e-05

## Sheet: Source Data Figure 5e
Source Data Figure 5e. qRT-PCR analysis for OsMADS1, OsMADS17, and OsAP2-39 in C418 and C418RNAi-OsMADS17 plants.
Sample Name	Target Name	CT	ΔCT	ΔΔCT	2^(-ΔΔCT)	Average 2^(-ΔΔCT)	Relative expressions	Average	SD	P-value
C418-1	qRT-UBI	21.95
C418-2	qRT-UBI	21.76
C418-3	qRT-UBI	21.7
C418-1	qRT-OsMADS1	27.86	5.91	-0.09	1.06437		1.03016
C418-2	qRT-OsMADS1	27.71	5.95	-0.05	1.03526		1.00199
C418-3	qRT-OsMADS1	27.7	6	0	1	1.03321	0.967856	1	0.031198
C418RNAi-OsMADS17-2-1	qRT-UBI	22.22
C418RNAi-OsMADS17-2-2	qRT-UBI	21.9
C418RNAi-OsMADS17-2-3	qRT-UBI	21.74
C418RNAi-OsMADS17-2-1	qRT-OsMADS1	27.79	5.57	-0.43	1.34723		1.30393
C418RNAi-OsMADS17-2-2	qRT-OsMADS1	27.78	5.88	-0.12	1.08673		1.0518
C418RNAi-OsMADS17-2-3	qRT-OsMADS1	27.92	6.18	0.18	0.882703	1.10556	0.854329	1.07002	0.225352	0.622215
C418-1	qRT-UBI	22.57
C418-2	qRT-UBI	22.33
C418-3	qRT-UBI	22.58
C418-1	qRT-OsMADS17	30.08	7.51	-0.24	1.18099		1.03053
C418-2	qRT-OsMADS17	30.08	7.75	0	1		0.872599
C418-3	qRT-OsMADS17	30	7.42	-0.33	1.25701	1.146	1.09687	1	0.11521
C418RNAi-OsMADS17-2-1	qRT-UBI	22.57
C418RNAi-OsMADS17-2-2	qRT-UBI	22.34
C418RNAi-OsMADS17-2-3	qRT-UBI	22.42
C418RNAi-OsMADS17-2-1	qRT-OsMADS17	31.65	9.08	1.33	0.397768		0.347092
C418RNAi-OsMADS17-2-2	qRT-OsMADS17	31.57	9.23	1.48	0.358489		0.312817
C418RNAi-OsMADS17-2-3	qRT-OsMADS17	31.81	9.39	1.64	0.320856	0.359038	0.279979	0.313296	0.0335591	0.000581597
C418-1	qRT-UBI	21.52
C418-2	qRT-UBI	21.54
C418-3	qRT-UBI	21.56
C418-1	qRT-OsAP2-39	25.54	4.02	0	1		0.997687
C418-2	qRT-OsAP2-39	25.56	4.02	0	1		0.997687
C418-3	qRT-OsAP2-39	25.57	4.01	-0.01	1.00696	1.00232	1.00463	1	0.0040065
C418RNAi-OsMADS17-2-1	qRT-UBI	21.73
C418RNAi-OsMADS17-2-2	qRT-UBI	21.71
C418RNAi-OsMADS17-2-3	qRT-UBI	21.71
C418RNAi-OsMADS17-2-1	qRT-OsAP2-39	26.87	5.14	1.12	0.460094		0.45903
C418RNAi-OsMADS17-2-2	qRT-OsAP2-39	26.88	5.17	1.15	0.450625		0.449583
C418RNAi-OsMADS17-2-3	qRT-OsAP2-39	27.01	5.3	1.28	0.411796	0.440838	0.410843	0.439818	0.0255342	3.00715e-06

## Sheet: Source Data Figure 5f
Source Data Figure 5f. qRT-PCR analysis for OsMADS1, OsMADS17, and OsAP2-39 in C418 and C418RNAi-OsAP2-39 plants.
Sample Name	Target Name	CT	ΔCT	ΔΔCT	2^(-ΔΔCT)	Average 2^(-ΔΔCT)	Relative expressions	Average	SD	P-value
C418-1	qRT-UBI	21.49
C418-2	qRT-UBI	21.4
C418-3	qRT-UBI	21.36
C418-1	qRT-OsMADS1	27.18	5.69	-0.06	1.04247		1.02557
C418-2	qRT-OsMADS1	27.15	5.75	0	1		0.983793
C418-3	qRT-OsMADS1	27.1	5.74	-0.01	1.00696	1.01647	0.990636	1	0.0224077
C418RNAi-OsAP2-39-1-1	qRT-UBI	21.37
C418RNAi-OsAP2-39-1-2	qRT-UBI	21.16
C418RNAi-OsAP2-39-1-3	qRT-UBI	21.27
C418RNAi-OsAP2-39-1-1	qRT-OsMADS1	26.93	5.56	-0.19	1.14076		1.12228
C418RNAi-OsAP2-39-1-2	qRT-OsMADS1	26.96	5.8	0.05	0.965936		0.950282
C418RNAi-OsAP2-39-1-3	qRT-OsMADS1	27	5.73	-0.02	1.01396	1.04022	0.997526	1.02336	0.0888598	0.681645
C418-1	qRT-UBI	21.49
C418-2	qRT-UBI	21.4
C418-3	qRT-UBI	21.36
C418-1	qRT-OsMADS17	26.1	4.61	-0.04	1.02811		1.01623
C418-2	qRT-OsMADS17	26.04	4.64	-0.01	1.00696		0.99532
C418-3	qRT-OsMADS17	26.01	4.65	0	1	1.01169	0.988445	1	0.0144734
C418RNAi-OsAP2-39-1-1	qRT-UBI	21.37
C418RNAi-OsAP2-39-1-2	qRT-UBI	21.16
C418RNAi-OsAP2-39-1-3	qRT-UBI	21.27
C418RNAi-OsAP2-39-1-1	qRT-OsMADS17	25.89	4.52	-0.13	1.09429		1.08165
C418RNAi-OsAP2-39-1-2	qRT-OsMADS17	25.85	4.69	0.04	0.972655		0.961416
C418RNAi-OsAP2-39-1-3	qRT-OsMADS17	25.97	4.7	0.05	0.965936	1.01096	0.954775	0.99928	0.071411	0.987169
C418-1	qRT-UBI	21.66
C418-2	qRT-UBI	21.58
C418-3	qRT-UBI	21.68
C418-1	qRT-OsAP2-39	24.85	3.19	0	1		0.911363
C418-2	qRT-OsAP2-39	24.64	3.06	-0.13	1.09429		0.997299
C418-3	qRT-OsAP2-39	24.61	2.93	-0.26	1.19748	1.09726	1.09134	1	0.0900178
C418RNAi-OsAP2-39-1-1	qRT-UBI	21.56
C418RNAi-OsAP2-39-1-2	qRT-UBI	21.4
C418RNAi-OsAP2-39-1-3	qRT-UBI	21.38
C418RNAi-OsAP2-39-1-1	qRT-OsAP2-39	25.41	3.85	0.66	0.632878		0.576782
C418RNAi-OsAP2-39-1-2	qRT-OsAP2-39	25.46	4.06	0.87	0.547147		0.498649
C418RNAi-OsAP2-39-1-3	qRT-OsAP2-39	25.65	4.27	1.08	0.473029	0.551018	0.431101	0.502177	0.0729045	0.00173971

## Sheet: Source Data Figure 5g
Source Data Figure 5g. Haplotype analysis for OsMADS1.
Haplotype	K9_group_Admixture	1,000-grain weight (g)	Sample	Physical positon on chromsome 3 (bp)/Genotype
														1,000-grain weight (g)
				6053303	6053910	6055036	6056188	6057424	6058488	6059362	6060291	6060874		Haplotype	indica				japonica	japonica	japonica
				S1	S2	S3	S4	S5	S6	S7	S8	S9			average	SD	No. of cvs.		average	SD	No. of cvs.
H1	XI-2	38.4	IRIS_313-9817	A	A	C	G	T	G	T	G	T		H1					27.258	5.2381	255
H1	GJ-trp	28.8	IRIS_313-15905	A	A	C	G	T	G	T	G	T		H2					26.2566	3.61827	242
H1	GJ-trp	17.7	IRIS_313-15907	A	A	C	G	T	G	T	G	T		H3	25.3087	4.19295	23
H1	GJ-trp	17.7	IRIS_313-15910	A	A	C	G	T	G	T	G	T		H4	23.7274	2.85428	62
H1	GJ-sbtrp	24.8	IRIS_313-8927	A	A	C	G	T	G	T	G	T		H5	25.4294	4.14835	466
H1	GJ-sbtrp	27.9	IRIS_313-8999	A	A	C	G	T	G	T	G	T		H6	24.431	3.41236	332
H1	GJ-trp	31.3	IRIS_313-10041	A	A	C	G	T	G	T	G	T		H7	25.8442	5.31887	52
H1	GJ-trp	29.5	IRIS_313-8232	A	A	C	G	T	G	T	G	T
H1	GJ-trp	21.8	IRIS_313-9363	A	A	C	G	T	G	T	G	T
H1	GJ-trp	26.8	IRIS_313-9928	A	A	C	G	T	G	T	G	T
H1	GJ-trp	30	IRIS_313-8745	A	A	C	G	T	G	T	G	T
H1	GJ-trp	31.3	IRIS_313-8523	A	A	C	G	T	G	T	G	T
H1	GJ-trp	27.2	IRIS_313-10051	A	A	C	G	T	G	T	G	T
H1	GJ-sbtrp	29.3	IRIS_313-9123	A	A	C	G	T	G	T	G	T
H1	GJ-sbtrp	25.5	IRIS_313-8486	A	A	C	G	T	G	T	G	T
H1	GJ-trp	21.8	IRIS_313-8923	A	A	C	G	T	G	T	G	T
H1	GJ-trp	27.2	IRIS_313-9995	A	A	C	G	T	G	T	G	T
H1	GJ-tmp	26.5	IRIS_313-10083	A	A	C	G	T	G	T	G	T
H1	GJ-trp	18.9	IRIS_313-8285	A	A	C	G	T	G	T	G	T
H1	GJ-trp	22.5	IRIS_313-8339	A	A	C	G	T	G	T	G	T
H1	GJ-sbtrp	32.9	IRIS_313-8519	A	A	C	G	T	G	T	G	T
H1	GJ-trp	26.1	IRIS_313-8626	A	A	C	G	T	G	T	G	T
H1	GJ-trp	26.3	IRIS_313-8768	A	A	C	G	T	G	T	G	T
H1	GJ-trp	32.6	IRIS_313-8778	A	A	C	G	T	G	T	G	T
H1	GJ-sbtrp	25.6	IRIS_313-8815	A	A	C	G	T	G	T	G	T
H1	GJ-trp	28.4	IRIS_313-8876	A	A	C	G	T	G	T	G	T
H1	GJ-trp	16.4	IRIS_313-8894	A	A	C	G	T	G	T	G	T
H1	GJ-trp	21.4	IRIS_313-8976	A	A	C	G	T	G	T	G	T
H1	GJ-trp	30.9	IRIS_313-9129	A	A	C	G	T	G	T	G	T
H1	GJ-trp	28.9	IRIS_313-9375	A	A	C	G	T	G	T	G	T
H1	GJ-trp	31.3	IRIS_313-9389	A	A	C	G	T	G	T	G	T
H1	GJ-trp	20.8	IRIS_313-9452	A	A	C	G	T	G	T	G	T
H1	GJ-sbtrp	29.1	IRIS_313-9529	A	A	C	G	T	G	T	G	T
H1	GJ-trp	25.4	IRIS_313-9550	A	A	C	G	T	G	T	G	T
H1	GJ-trp	26.3	IRIS_313-9789	A	A	C	G	T	G	T	G	T
H1	GJ-trp	28.9	IRIS_313-9800	A	A	C	G	T	G	T	G	T
H1	GJ-trp	23	IRIS_313-9851	A	A	C	G	T	G	T	G	T
H1	GJ-trp	31.7	IRIS_313-9897	A	A	C	G	T	G	T	G	T
H1	GJ-adm	37.2	IRIS_313-9980	A	A	C	G	T	G	T	G	T
H1	GJ-trp	29	IRIS_313-10065	A	A	C	G	T	G	T	G	T
H1	GJ-trp	30.7	IRIS_313-10067	A	A	C	G	T	G	T	G	T
H1	GJ-trp	29	IRIS_313-10071	A	A	C	G	T	G	T	G	T
H1	GJ-trp	26.3	IRIS_313-10073	A	A	C	G	T	G	T	G	T
H1	GJ-trp	24.7	IRIS_313-10074	A	A	C	G	T	G	T	G	T
H1	GJ-trp	33.9	IRIS_313-10078	A	A	C	G	T	G	T	G	T
H1	GJ-trp	30.3	IRIS_313-10079	A	A	C	G	T	G	T	G	T
H1	GJ-trp	27.9	IRIS_313-10082	A	A	C	G	T	G	T	G	T
H1	GJ-trp	36.2	IRIS_313-10094	A	A	C	G	T	G	T	G	T
H1	GJ-sbtrp	29.1	IRIS_313-10176	A	A	C	G	T	G	T	G	T
H1	GJ-trp	20.6	IRIS_313-8436	A	A	C	G	T	G	T	G	T
H1	GJ-sbtrp	19.7	IRIS_313-8565	A	A	C	G	T	G	T	G	T
H1	GJ-sbtrp	26.8	IRIS_313-8599	A	A	C	G	T	G	T	G	T
H1	GJ-trp	20.3	IRIS_313-8803	A	A	C	G	T	G	T	G	T
H1	GJ-trp	25.4	IRIS_313-8865	A	A	C	G	T	G	T	G	T
H1	GJ-trp	25.8	IRIS_313-9050	A	A	C	G	T	G	T	G	T
H1	GJ-trp	19.3	IRIS_313-9470	A	A	C	G	T	G	T	G	T
H1	GJ-trp	24.5	IRIS_313-9929	A	A	C	G	T	G	T	G	T
H1	GJ-trp	32	IRIS_313-8431	A	A	C	G	T	G	T	G	T
H1	GJ-sbtrp	26.5	IRIS_313-8637	A	A	C	G	T	G	T	G	T
H1	GJ-trp	25.1	IRIS_313-9742	A	A	C	G	T	G	T	G	T
H1	GJ-trp	32.2	IRIS_313-10327	A	A	C	G	T	G	T	G	T
H1	GJ-trp	26.5	IRIS_313-8209	A	A	C	G	T	G	T	G	T
H1	GJ-tmp	27.4	IRIS_313-8114	A	A	C	G	T	G	T	G	T
H1	GJ-adm	23.4	IRIS_313-8214	A	A	C	G	T	G	T	G	T
H1	GJ-trp	22	IRIS_313-8074	A	A	C	G	T	G	T	G	T
H1	GJ-tmp	41.8	IRIS_313-8118	A	A	C	G	T	G	T	G	T
H1	GJ-adm	24.4	IRIS_313-8053	A	A	C	G	T	G	T	G	T
H1	GJ-adm	32.8	IRIS_313-8116	A	A	C	G	T	G	T	G	T
H1	GJ-trp	20.9	IRIS_313-8076	A	A	C	G	T	G	T	G	T
H1	GJ-tmp	18.3	IRIS_313-8050	A	A	C	G	T	G	T	G	T
H1	GJ-adm	20.4	IRIS_313-8041	A	A	C	G	T	G	T	G	T
H1	GJ-trp	25.5	IRIS_313-8173	A	A	C	G	T	G	T	G	T
H1	GJ-trp	22.8	IRIS_313-8044	A	A	C	G	T	G	T	G	T
H1	GJ-tmp	33.5	IRIS_313-8084	A	A	C	G	T	G	T	G	T
H1	GJ-trp	23.7	IRIS_313-8180	A	A	C	G	T	G	T	G	T
H1	GJ-trp	33.7	IRIS_313-8072	A	A	C	G	T	G	T	G	T
H1	GJ-trp	22	IRIS_313-8193	A	A	C	G	T	G	T	G	T
H1	GJ-trp	23.3	IRIS_313-8202	A	A	C	G	T	G	T	G	T
H1	GJ-trp	25	IRIS_313-8192	A	A	C	G	T	G	T	G	T
H1	GJ-trp	24.5	IRIS_313-8185	A	A	C	G	T	G	T	G	T
H1	GJ-trp	34.1	IRIS_313-7922	A	A	C	G	T	G	T	G	T
H1	GJ-trp	24.8	IRIS_313-7907	A	A	C	G	T	G	T	G	T
H1	GJ-sbtrp	32.1	IRIS_313-8011	A	A	C	G	T	G	T	G	T
H1	GJ-trp	31.6	IRIS_313-7883	A	A	C	G	T	G	T	G	T
H1	GJ-trp	26.3	IRIS_313-7863	A	A	C	G	T	G	T	G	T
H1	GJ-adm	32.9	IRIS_313-7870	A	A	C	G	T	G	T	G	T
H1	GJ-trp	34.5	IRIS_313-7914	A	A	C	G	T	G	T	G	T
H1	GJ-trp	24.9	IRIS_313-7924	A	A	C	G	T	G	T	G	T
H1	GJ-trp	33.8	IRIS_313-7912	A	A	C	G	T	G	T	G	T
H1	GJ-sbtrp	24.7	IRIS_313-7856	A	A	C	G	T	G	T	G	T
H1	GJ-trp	27.9	IRIS_313-7994	A	A	C	G	T	G	T	G	T
H1	GJ-trp	26.3	IRIS_313-7868	A	A	C	G	T	G	T	G	T
H1	GJ-trp	26.5	IRIS_313-7909	A	A	C	G	T	G	T	G	T
H1	GJ-trp	28.2	IRIS_313-8063	A	A	C	G	T	G	T	G	T
H1	GJ-trp	24.4	IRIS_313-8061	A	A	C	G	T	G	T	G	T
H1	GJ-trp	24.7	IRIS_313-8057	A	A	C	G	T	G	T	G	T
H1	GJ-tmp	25.1	IRIS_313-8160	A	A	C	G	T	G	T	G	T
H1	GJ-trp	28	IRIS_313-11434	A	A	C	G	T	G	T	G	T
H1	GJ-trp	28.5	IRIS_313-11435	A	A	C	G	T	G	T	G	T
H1	GJ-trp	25.7	IRIS_313-11436	A	A	C	G	T	G	T	G	T
H1	GJ-adm	25.6	IRIS_313-8170	A	A	C	G	T	G	T	G	T
H1	GJ-trp	24	IRIS_313-11439	A	A	C	G	T	G	T	G	T
H1	GJ-trp	31.3	IRIS_313-11441	A	A	C	G	T	G	T	G	T
H1	GJ-trp	15.9	IRIS_313-11479	A	A	C	G	T	G	T	G	T
H1	GJ-sbtrp	23.2	IRIS_313-11494	A	A	C	G	T	G	T	G	T
H1	GJ-trp	23.5	IRIS_313-11511	A	A	C	G	T	G	T	G	T
H1	GJ-trp	33.1	IRIS_313-11428	A	A	C	G	T	G	T	G	T
H1	GJ-adm	22	IRIS_313-11522	A	A	C	G	T	G	T	G	T
H1	GJ-trp	25.1	IRIS_313-11526	A	A	C	G	T	G	T	G	T
H1	GJ-trp	32.6	IRIS_313-11527	A	A	C	G	T	G	T	G	T
H1	GJ-trp	27.2	IRIS_313-11540	A	A	C	G	T	G	T	G	T
H1	GJ-sbtrp	15.8	IRIS_313-11623	A	A	C	G	T	G	T	G	T
H1	GJ-trp	28.5	IRIS_313-11658	A	A	C	G	T	G	T	G	T
H1	GJ-sbtrp	28.2	IRIS_313-11691	A	A	C	G	T	G	T	G	T
H1	GJ-trp	24.6	IRIS_313-11736	A	A	C	G	T	G	T	G	T
H1	GJ-trp	28.7	IRIS_313-11739	A	A	C	G	T	G	T	G	T
H1	GJ-trp	27.4	IRIS_313-11790	A	A	C	G	T	G	T	G	T
H1	GJ-trp	28.1	IRIS_313-11792	A	A	C	G	T	G	T	G	T
H1	GJ-sbtrp	30.4	IRIS_313-11834	A	A	C	G	T	G	T	G	T
H1	GJ-sbtrp	27.5	IRIS_313-11897	A	A	C	G	T	G	T	G	T
H1	GJ-sbtrp	39	IRIS_313-11900	A	A	C	G	T	G	T	G	T
H1	GJ-trp	26.5	IRIS_313-11903	A	A	C	G	T	G	T	G	T
H1	GJ-trp	28.1	IRIS_313-11907	A	A	C	G	T	G	T	G	T
H1	GJ-trp	29.6	IRIS_313-11913	A	A	C	G	T	G	T	G	T
H1	GJ-trp	31.1	IRIS_313-11915	A	A	C	G	T	G	T	G	T
H1	GJ-sbtrp	30.5	IRIS_313-11922	A	A	C	G	T	G	T	G	T
H1	GJ-sbtrp	31.3	IRIS_313-11924	A	A	C	G	T	G	T	G	T
H1	GJ-sbtrp	40	IRIS_313-11926	A	A	C	G	T	G	T	G	T
H1	GJ-trp	18.1	IRIS_313-11928	A	A	C	G	T	G	T	G	T
H1	GJ-trp	17.4	IRIS_313-11929	A	A	C	G	T	G	T	G	T
H1	GJ-trp	28	IRIS_313-12018	A	A	C	G	T	G	T	G	T
H1	GJ-trp	32.5	IRIS_313-12031	A	A	C	G	T	G	T	G	T
H1	GJ-tmp	21.7	IRIS_313-12059	A	A	C	G	T	G	T	G	T
H1	GJ-adm	22.7	IRIS_313-12060	A	A	C	G	T	G	T	G	T
H1	GJ-tmp	19.2	IRIS_313-12061	A	A	C	G	T	G	T	G	T
H1	GJ-trp	22.5	IRIS_313-12070	A	A	C	G	T	G	T	G	T
H1	GJ-sbtrp	28.1	IRIS_313-12071	A	A	C	G	T	G	T	G	T
H1	GJ-sbtrp	35.7	IRIS_313-12076	A	A	C	G	T	G	T	G	T
H1	GJ-sbtrp	36	IRIS_313-12129	A	A	C	G	T	G	T	G	T
H1	GJ-sbtrp	31.9	IRIS_313-12077	A	A	C	G	T	G	T	G	T
H1	GJ-adm	28.3	IRIS_313-12164	A	A	C	G	T	G	T	G	T
H1	GJ-sbtrp	35.3	IRIS_313-12200	A	A	C	G	T	G	T	G	T
H1	GJ-sbtrp	41.5	IRIS_313-12226	A	A	C	G	T	G	T	G	T
H1	GJ-sbtrp	31.5	IRIS_313-12227	A	A	C	G	T	G	T	G	T
H1	GJ-sbtrp	35.7	IRIS_313-12228	A	A	C	G	T	G	T	G	T
H1	GJ-trp	18.2	IRIS_313-12241	A	A	C	G	T	G	T	G	T
H1	GJ-sbtrp	33.8	IRIS_313-12258	A	A	C	G	T	G	T	G	T
H1	GJ-trp	18.4	IRIS_313-12271	A	A	C	G	T	G	T	G	T
H1	GJ-sbtrp	35.3	IRIS_313-12262	A	A	C	G	T	G	T	G	T
H1	GJ-sbtrp	32.5	IRIS_313-12321	A	A	C	G	T	G	T	G	T
H1	GJ-sbtrp	32.7	IRIS_313-12322	A	A	C	G	T	G	T	G	T
H1	GJ-sbtrp	42.4	IRIS_313-12324	A	A	C	G	T	G	T	G	T
H1	GJ-sbtrp	28.8	IRIS_313-12330	A	A	C	G	T	G	T	G	T
H1	GJ-sbtrp	42.8	IRIS_313-12332	A	A	C	G	T	G	T	G	T
H1	GJ-sbtrp	37	IRIS_313-12265	A	A	C	G	T	G	T	G	T
H1	GJ-sbtrp	36.6	IRIS_313-12342	A	A	C	G	T	G	T	G	T
H1	GJ-sbtrp	40.6	IRIS_313-12345	A	A	C	G	T	G	T	G	T
H1	GJ-sbtrp	33.6	IRIS_313-12347	A	A	C	G	T	G	T	G	T
H1	GJ-sbtrp	36.9	IRIS_313-12348	A	A	C	G	T	G	T	G	T
H1	GJ-sbtrp	28.9	IRIS_313-12266	A	A	C	G	T	G	T	G	T
H1	GJ-sbtrp	30.2	IRIS_313-12352	A	A	C	G	T	G	T	G	T
H1	GJ-trp	22.7	IRIS_313-10489	A	A	C	G	T	G	T	G	T
H1	GJ-trp	31.2	IRIS_313-10507	A	A	C	G	T	G	T	G	T
H1	GJ-adm	31.2	IRIS_313-10562	A	A	C	G	T	G	T	G	T
H1	GJ-trp	20.1	IRIS_313-10581	A	A	C	G	T	G	T	G	T
H1	GJ-trp	36.1	IRIS_313-10644	A	A	C	G	T	G	T	G	T
H1	GJ-trp	35.6	IRIS_313-10645	A	A	C	G	T	G	T	G	T
H1	GJ-trp	26.3	IRIS_313-10649	A	A	C	G	T	G	T	G	T
H1	GJ-sbtrp	37.7	IRIS_313-10656	A	A	C	G	T	G	T	G	T
H1	GJ-sbtrp	34.5	IRIS_313-10660	A	A	C	G	T	G	T	G	T
H1	GJ-trp	26.2	IRIS_313-10619	A	A	C	G	T	G	T	G	T
H1	GJ-trp	25.2	IRIS_313-10689	A	A	C	G	T	G	T	G	T
H1	GJ-trp	33.8	IRIS_313-10620	A	A	C	G	T	G	T	G	T
H1	GJ-trp	25.5	IRIS_313-10703	A	A	C	G	T	G	T	G	T
H1	GJ-trp	26.7	IRIS_313-10704	A	A	C	G	T	G	T	G	T
H1	GJ-trp	20.1	B018	A	A	C	G	T	G	T	G	T
H1	GJ-trp	20.2	B054	A	A	C	G	T	G	T	G	T
H1	GJ-adm	22.3	B109	A	A	C	G	T	G	T	G	T
H1	GJ-sbtrp	29	B134	A	A	C	G	T	G	T	G	T
H1	GJ-trp	23.4	B190	A	A	C	G	T	G	T	G	T
H1	GJ-adm	27.1	B205	A	A	C	G	T	G	T	G	T
H1	GJ-tmp	30.1	B223	A	A	C	G	T	G	T	G	T
H1	GJ-adm	30.8	B228	A	A	C	G	T	G	T	G	T
H1	GJ-sbtrp	26.3	B241	A	A	C	G	T	G	T	G	T
H1	GJ-sbtrp	25.9	B245	A	A	C	G	T	G	T	G	T
H1	GJ-trp	16.1	IRIS_313-10722	A	A	C	G	T	G	T	G	T
H1	GJ-trp	19.7	IRIS_313-10708	A	A	C	G	T	G	T	G	T
H1	GJ-trp	32.5	IRIS_313-10740	A	A	C	G	T	G	T	G	T
H1	GJ-trp	29	IRIS_313-10741	A	A	C	G	T	G	T	G	T
H1	GJ-trp	30	IRIS_313-10743	A	A	C	G	T	G	T	G	T
H1	GJ-trp	22.6	IRIS_313-10744	A	A	C	G	T	G	T	G	T
H1	GJ-trp	28.3	IRIS_313-10745	A	A	C	G	T	G	T	G	T
H1	GJ-trp	24.4	IRIS_313-10710	A	A	C	G	T	G	T	G	T
H1	GJ-trp	23.2	IRIS_313-10752	A	A	C	G	T	G	T	G	T
H1	GJ-trp	26.4	IRIS_313-10759	A	A	C	G	T	G	T	G	T
H1	GJ-trp	27.1	IRIS_313-10761	A	A	C	G	T	G	T	G	T
H1	GJ-trp	24.3	IRIS_313-10765	A	A	C	G	T	G	T	G	T
H1	GJ-trp	25.6	IRIS_313-10767	A	A	C	G	T	G	T	G	T
H1	GJ-trp	29	IRIS_313-10770	A	A	C	G	T	G	T	G	T
H1	GJ-trp	22.9	IRIS_313-10781	A	A	C	G	T	G	T	G	T
H1	GJ-trp	21.7	IRIS_313-10783	A	A	C	G	T	G	T	G	T
H1	GJ-trp	26.1	IRIS_313-10784	A	A	C	G	T	G	T	G	T
H1	GJ-trp	33.1	IRIS_313-10785	A	A	C	G	T	G	T	G	T
H1	GJ-trp	27.8	IRIS_313-10794	A	A	C	G	T	G	T	G	T
H1	GJ-trp	25.9	IRIS_313-10795	A	A	C	G	T	G	T	G	T
H1	GJ-trp	24.6	IRIS_313-10796	A	A	C	G	T	G	T	G	T
H1	GJ-trp	25.8	IRIS_313-10799	A	A	C	G	T	G	T	G	T
H1	GJ-trp	24	IRIS_313-10827	A	A	C	G	T	G	T	G	T
H1	GJ-trp	24.5	IRIS_313-10829	A	A	C	G	T	G	T	G	T
H1	GJ-trp	19.7	IRIS_313-10830	A	A	C	G	T	G	T	G	T
H1	GJ-sbtrp	24.2	IRIS_313-10834	A	A	C	G	T	G	T	G	T
H1	GJ-trp	25.4	IRIS_313-10841	A	A	C	G	T	G	T	G	T
H1	GJ-trp	26.1	IRIS_313-10805	A	A	C	G	T	G	T	G	T
H1	GJ-sbtrp	26.4	IRIS_313-10865	A	A	C	G	T	G	T	G	T
H1	GJ-sbtrp	25.5	IRIS_313-10866	A	A	C	G	T	G	T	G	T
H1	GJ-sbtrp	28.6	IRIS_313-10867	A	A	C	G	T	G	T	G	T
H1	GJ-sbtrp	26.3	IRIS_313-10888	A	A	C	G	T	G	T	G	T
H1	GJ-trp	29.3	IRIS_313-10808	A	A	C	G	T	G	T	G	T
H1	GJ-sbtrp	25.8	IRIS_313-10893	A	A	C	G	T	G	T	G	T
H1	GJ-trp	25	IRIS_313-10919	A	A	C	G	T	G	T	G	T
H1	GJ-trp	21.9	IRIS_313-10945	A	A	C	G	T	G	T	G	T
H1	GJ-trp	29.4	IRIS_313-10946	A	A	C	G	T	G	T	G	T
H1	GJ-trp	24.9	IRIS_313-10949	A	A	C	G	T	G	T	G	T
H1	GJ-trp	26.1	IRIS_313-10950	A	A	C	G	T	G	T	G	T
H1	GJ-trp	18.8	IRIS_313-10958	A	A	C	G	T	G	T	G	T
H1	GJ-trp	26.3	IRIS_313-10959	A	A	C	G	T	G	T	G	T
H1	GJ-trp	23.6	IRIS_313-10999	A	A	C	G	T	G	T	G	T
H1	GJ-trp	22.9	IRIS_313-11001	A	A	C	G	T	G	T	G	T
H1	GJ-trp	30.5	IRIS_313-11004	A	A	C	G	T	G	T	G	T
H1	GJ-trp	25.4	IRIS_313-11007	A	A	C	G	T	G	T	G	T
H1	GJ-trp	26.8	IRIS_313-11008	A	A	C	G	T	G	T	G	T
H1	GJ-trp	24.3	IRIS_313-11009	A	A	C	G	T	G	T	G	T
H1	GJ-trp	23.3	IRIS_313-10991	A	A	C	G	T	G	T	G	T
H1	GJ-adm	30.5	IRIS_313-11075	A	A	C	G	T	G	T	G	T
H1	GJ-sbtrp	37.4	IRIS_313-11077	A	A	C	G	T	G	T	G	T
H1	GJ-trp	19.9	IRIS_313-11117	A	A	C	G	T	G	T	G	T
H1	GJ-adm	22.7	IRIS_313-11156	A	A	C	G	T	G	T	G	T
H1	GJ-trp	21.7	IRIS_313-11328	A	A	C	G	T	G	T	G	T
H1	GJ-trp	18.3	IRIS_313-11379	A	A	C	G	T	G	T	G	T
H1	GJ-trp	27	IRIS_313-11424	A	A	C	G	T	G	T	G	T
H1	GJ-trp	27.9	IRIS_313-11426	A	A	C	G	T	G	T	G	T
H1	GJ-trp	31.1	CX106	A	A	C	G	T	G	T	G	T
H1	GJ-adm	21.7	CX109	A	A	C	G	T	G	T	G	T
H1	GJ-trp	28.2	CX111	A	A	C	G	T	G	T	G	T
H1	GJ-trp	25.6	CX113	A	A	C	G	T	G	T	G	T
H1	GJ-trp	29.3	CX129	A	A	C	G	T	G	T	G	T
H1	GJ-trp	27	CX132	A	A	C	G	T	G	T	G	T
H1	GJ-trp	22	CX151	A	A	C	G	T	G	T	G	T
H1	GJ-trp	32.1	CX220	A	A	C	G	T	G	T	G	T
H1	GJ-trp	21.3	CX248	A	A	C	G	T	G	T	G	T
H1	GJ-trp	23.4	CX262	A	A	C	G	T	G	T	G	T
H1	GJ-trp	31.9	CX269	A	A	C	G	T	G	T	G	T
H1	GJ-trp	27.5	CX352	A	A	C	G	T	G	T	G	T
H1	GJ-adm	32	CX354	A	A	C	G	T	G	T	G	T
H1	GJ-trp	22.1	CX355	A	A	C	G	T	G	T	G	T
H1	GJ-tmp	25.6	CX56	A	A	C	G	T	G	T	G	T
H2	GJ-tmp	23.8	IRIS_313-8890	C	A	C	G	T	G	T	G	T
H2	GJ-tmp	20.5	IRIS_313-9346	C	A	C	G	T	G	T	G	T
H2	GJ-tmp	28	IRIS_313-9814	C	A	C	G	T	G	T	G	T
H2	GJ-tmp	31.8	IRIS_313-9140	C	A	C	G	T	G	T	G	T
H2	GJ-tmp	23.2	IRIS_313-9438	C	A	C	G	T	G	T	G	T
H2	GJ-tmp	27.6	IRIS_313-9724	C	A	C	G	T	G	T	G	T
H2	GJ-tmp	28.8	IRIS_313-9759	C	A	C	G	T	G	T	G	T
H2	GJ-tmp	25.7	IRIS_313-9880	C	A	C	G	T	G	T	G	T
H2	GJ-tmp	29.9	IRIS_313-9811	C	A	C	G	T	G	T	G	T
H2	GJ-adm	27.6	IRIS_313-8256	C	A	C	G	T	G	T	G	T
H2	GJ-tmp	24.7	IRIS_313-10258	C	A	C	G	T	G	T	G	T
H2	GJ-adm	23.4	IRIS_313-9523	C	A	C	G	T	G	T	G	T
H2	GJ-tmp	30.3	IRIS_313-8444	C	A	C	G	T	G	T	G	T
H2	GJ-tmp	27.2	IRIS_313-8502	C	A	C	G	T	G	T	G	T
H2	GJ-tmp	24.7	IRIS_313-8665	C	A	C	G	T	G	T	G	T
H2	GJ-tmp	29	IRIS_313-8755	C	A	C	G	T	G	T	G	T
H2	GJ-tmp	27.4	IRIS_313-8856	C	A	C	G	T	G	T	G	T
H2	GJ-tmp	25.8	IRIS_313-9002	C	A	C	G	T	G	T	G	T
H2	GJ-adm	34.7	IRIS_313-9193	C	A	C	G	T	G	T	G	T
H2	GJ-tmp	25.9	IRIS_313-9228	C	A	C	G	T	G	T	G	T
H2	GJ-tmp	29.5	IRIS_313-9233	C	A	C	G	T	G	T	G	T
H2	GJ-tmp	22.9	IRIS_313-9379	C	A	C	G	T	G	T	G	T
H2	GJ-tmp	28.7	IRIS_313-9410	C	A	C	G	T	G	T	G	T
H2	GJ-tmp	28.1	IRIS_313-9463	C	A	C	G	T	G	T	G	T
H2	GJ-tmp	29.9	IRIS_313-9468	C	A	C	G	T	G	T	G	T
H2	GJ-tmp	24.1	IRIS_313-9698	C	A	C	G	T	G	T	G	T
H2	GJ-tmp	24.9	IRIS_313-9701	C	A	C	G	T	G	T	G	T
H2	GJ-tmp	24.2	IRIS_313-9702	C	A	C	G	T	G	T	G	T
H2	GJ-tmp	30.9	IRIS_313-9725	C	A	C	G	T	G	T	G	T
H2	GJ-tmp	28.5	IRIS_313-9769	C	A	C	G	T	G	T	G	T
H2	GJ-adm	26.2	IRIS_313-9774	C	A	C	G	T	G	T	G	T
H2	GJ-tmp	26	IRIS_313-9782	C	A	C	G	T	G	T	G	T
H2	GJ-tmp	30.1	IRIS_313-9790	C	A	C	G	T	G	T	G	T
H2	GJ-tmp	37.7	IRIS_313-9813	C	A	C	G	T	G	T	G	T
H2	GJ-tmp	26.9	IRIS_313-9838	C	A	C	G	T	G	T	G	T
H2	GJ-tmp	24.9	IRIS_313-9884	C	A	C	G	T	G	T	G	T
H2	GJ-tmp	26.1	IRIS_313-9886	C	A	C	G	T	G	T	G	T
H2	GJ-tmp	23.6	IRIS_313-9887	C	A	C	G	T	G	T	G	T
H2	GJ-tmp	26.2	IRIS_313-9890	C	A	C	G	T	G	T	G	T
H2	GJ-tmp	28	IRIS_313-9891	C	A	C	G	T	G	T	G	T
H2	GJ-tmp	31.6	IRIS_313-9937	C	A	C	G	T	G	T	G	T
H2	GJ-tmp	30.4	IRIS_313-9964	C	A	C	G	T	G	T	G	T
H2	GJ-tmp	22.8	IRIS_313-9974	C	A	C	G	T	G	T	G	T
H2	GJ-tmp	26	IRIS_313-9996	C	A	C	G	T	G	T	G	T
H2	GJ-tmp	23	IRIS_313-10014	C	A	C	G	T	G	T	G	T
H2	GJ-tmp	26.1	IRIS_313-10057	C	A	C	G	T	G	T	G	T
H2	GJ-tmp	23.9	IRIS_313-10059	C	A	C	G	T	G	T	G	T
H2	GJ-tmp	31.2	IRIS_313-10084	C	A	C	G	T	G	T	G	T
H2	GJ-tmp	31.7	IRIS_313-10089	C	A	C	G	T	G	T	G	T
H2	GJ-tmp	24.7	IRIS_313-10092	C	A	C	G	T	G	T	G	T
H2	GJ-tmp	22.6	IRIS_313-10093	C	A	C	G	T	G	T	G	T
H2	GJ-tmp	24.5	IRIS_313-10097	C	A	C	G	T	G	T	G	T
H2	GJ-adm	24.3	IRIS_313-10111	C	A	C	G	T	G	T	G	T
H2	GJ-tmp	21.6	IRIS_313-10164	C	A	C	G	T	G	T	G	T
H2	GJ-tmp	21.6	IRIS_313-10379	C	A	C	G	T	G	T	G	T
H2	GJ-tmp	25.6	IRIS_313-8481	C	A	C	G	T	G	T	G	T
H2	GJ-tmp	28.7	IRIS_313-10242	C	A	C	G	T	G	T	G	T
H2	GJ-tmp	24.5	IRIS_313-9771	C	A	C	G	T	G	T	G	T
H2	GJ-tmp	24.6	IRIS_313-10373	C	A	C	G	T	G	T	G	T
H2	GJ-tmp	20	IRIS_313-8387	C	A	C	G	T	G	T	G	T
H2	GJ-trp	25.5	IRIS_313-8400	C	A	C	G	T	G	T	G	T
H2	GJ-adm	32	IRIS_313-9366	C	A	C	G	T	G	T	G	T
H2	GJ-tmp	24.8	IRIS_313-9539	C	A	C	G	T	G	T	G	T
H2	GJ-adm	30	IRIS_313-10061	C	A	C	G	T	G	T	G	T
H2	GJ-trp	27.6	IRIS_313-8627	C	A	C	G	T	G	T	G	T
H2	GJ-tmp	24.8	IRIS_313-8134	C	A	C	G	T	G	T	G	T
H2	GJ-tmp	31.3	IRIS_313-8026	C	A	C	G	T	G	T	G	T
H2	GJ-adm	30.7	IRIS_313-8029	C	A	C	G	T	G	T	G	T
H2	GJ-tmp	31.2	IRIS_313-8113	C	A	C	G	T	G	T	G	T
H2	GJ-adm	29.1	IRIS_313-8195	C	A	C	G	T	G	T	G	T
H2	GJ-tmp	30.3	IRIS_313-8109	C	A	C	G	T	G	T	G	T
H2	GJ-tmp	28	IRIS_313-8025	C	A	C	G	T	G	T	G	T
H2	GJ-trp	25.6	IRIS_313-8065	C	A	C	G	T	G	T	G	T
H2	GJ-adm	26.7	IRIS_313-8124	C	A	C	G	T	G	T	G	T
H2	GJ-tmp	31.7	IRIS_313-8126	C	A	C	G	T	G	T	G	T
H2	GJ-tmp	32.9	IRIS_313-8216	C	A	C	G	T	G	T	G	T
H2	GJ-tmp	30.8	IRIS_313-8142	C	A	C	G	T	G	T	G	T
H2	GJ-tmp	26.9	IRIS_313-8039	C	A	C	G	T	G	T	G	T
H2	GJ-tmp	30.5	IRIS_313-8024	C	A	C	G	T	G	T	G	T
H2	GJ-tmp	28	IRIS_313-8141	C	A	C	G	T	G	T	G	T
H2	GJ-tmp	23.4	IRIS_313-8136	C	A	C	G	T	G	T	G	T
H2	GJ-tmp	32.9	IRIS_313-8095	C	A	C	G	T	G	T	G	T
H2	GJ-tmp	33.8	IRIS_313-8138	C	A	C	G	T	G	T	G	T
H2	GJ-tmp	24	IRIS_313-8087	C	A	C	G	T	G	T	G	T
H2	GJ-tmp	32.3	IRIS_313-8151	C	A	C	G	T	G	T	G	T
H2	GJ-tmp	19.7	IRIS_313-8149	C	A	C	G	T	G	T	G	T
H2	GJ-tmp	26.5	IRIS_313-8052	C	A	C	G	T	G	T	G	T
H2	GJ-tmp	30.9	IRIS_313-8066	C	A	C	G	T	G	T	G	T
H2	GJ-tmp	32.1	IRIS_313-8129	C	A	C	G	T	G	T	G	T
H2	GJ-tmp	33.3	IRIS_313-8123	C	A	C	G	T	G	T	G	T
H2	GJ-tmp	27.6	IRIS_313-8148	C	A	C	G	T	G	T	G	T
H2	GJ-tmp	27.5	IRIS_313-8099	C	A	C	G	T	G	T	G	T
H2	GJ-tmp	31.6	IRIS_313-8032	C	A	C	G	T	G	T	G	T
H2	GJ-tmp	27.9	IRIS_313-8090	C	A	C	G	T	G	T	G	T
H2	GJ-tmp	28.4	IRIS_313-8204	C	A	C	G	T	G	T	G	T
H2	GJ-adm	29.5	IRIS_313-8031	C	A	C	G	T	G	T	G	T
H2	GJ-tmp	31	IRIS_313-8171	C	A	C	G	T	G	T	G	T
H2	GJ-tmp	29.6	IRIS_313-8075	C	A	C	G	T	G	T	G	T
H2	GJ-tmp	30.4	IRIS_313-8135	C	A	C	G	T	G	T	G	T
H2	GJ-adm	35.5	IRIS_313-8154	C	A	C	G	T	G	T	G	T
H2	GJ-tmp	29.8	IRIS_313-8208	C	A	C	G	T	G	T	G	T
H2	GJ-adm	29.8	IRIS_313-8177	C	A	C	G	T	G	T	G	T
H2	GJ-tmp	30.8	IRIS_313-8112	C	A	C	G	T	G	T	G	T
H2	GJ-tmp	31	IRIS_313-8096	C	A	C	G	T	G	T	G	T
H2	GJ-tmp	30.7	IRIS_313-8033	C	A	C	G	T	G	T	G	T
H2	GJ-tmp	32.9	IRIS_313-8125	C	A	C	G	T	G	T	G	T
H2	GJ-adm	35.4	IRIS_313-8023	C	A	C	G	T	G	T	G	T
H2	GJ-tmp	27.5	IRIS_313-8132	C	A	C	G	T	G	T	G	T
H2	GJ-tmp	27.8	IRIS_313-8164	C	A	C	G	T	G	T	G	T
H2	GJ-adm	31.3	IRIS_313-8155	C	A	C	G	T	G	T	G	T
H2	GJ-adm	31.9	IRIS_313-8037	C	A	C	G	T	G	T	G	T
H2	GJ-trp	29.3	IRIS_313-7850	C	A	C	G	T	G	T	G	T
H2	GJ-trp	25	IRIS_313-8062	C	A	C	G	T	G	T	G	T
H2	GJ-adm	35.5	IRIS_313-8168	C	A	C	G	T	G	T	G	T
H2	GJ-adm	34.4	IRIS_313-8166	C	A	C	G	T	G	T	G	T
H2	GJ-tmp	26.3	IRIS_313-8165	C	A	C	G	T	G	T	G	T
H2	GJ-adm	26.5	IRIS_313-8158	C	A	C	G	T	G	T	G	T
H2	GJ-tmp	29.3	IRIS_313-8128	C	A	C	G	T	G	T	G	T
H2	GJ-tmp	25.4	IRIS_313-8162	C	A	C	G	T	G	T	G	T
H2	GJ-tmp	27.9	IRIS_313-8217	C	A	C	G	T	G	T	G	T
H2	GJ-tmp	24.5	IRIS_313-8218	C	A	C	G	T	G	T	G	T
H2	GJ-tmp	26.9	IRIS_313-8140	C	A	C	G	T	G	T	G	T
H2	GJ-tmp	31.6	IRIS_313-11536	C	A	C	G	T	G	T	G	T
H2	GJ-trp	23.4	IRIS_313-11537	C	A	C	G	T	G	T	G	T
H2	GJ-tmp	25.1	IRIS_313-11571	C	A	C	G	T	G	T	G	T
H2	GJ-tmp	24.1	IRIS_313-11574	C	A	C	G	T	G	T	G	T
H2	GJ-tmp	21.8	IRIS_313-11575	C	A	C	G	T	G	T	G	T
H2	GJ-tmp	26.4	IRIS_313-11578	C	A	C	G	T	G	T	G	T
H2	GJ-tmp	22.9	IRIS_313-11582	C	A	C	G	T	G	T	G	T
H2	GJ-tmp	24.5	IRIS_313-11584	C	A	C	G	T	G	T	G	T
H2	GJ-tmp	23.8	IRIS_313-11651	C	A	C	G	T	G	T	G	T
H2	GJ-tmp	29.9	IRIS_313-11652	C	A	C	G	T	G	T	G	T
H2	GJ-tmp	25.7	IRIS_313-11653	C	A	C	G	T	G	T	G	T
H2	GJ-tmp	26.7	IRIS_313-11654	C	A	C	G	T	G	T	G	T
H2	GJ-tmp	26.9	IRIS_313-11655	C	A	C	G	T	G	T	G	T
H2	GJ-tmp	21.1	IRIS_313-11672	C	A	C	G	T	G	T	G	T
H2	GJ-tmp	22.6	IRIS_313-11689	C	A	C	G	T	G	T	G	T
H2	GJ-tmp	25	IRIS_313-11725	C	A	C	G	T	G	T	G	T
H2	GJ-tmp	21.4	IRIS_313-11702	C	A	C	G	T	G	T	G	T
H2	GJ-tmp	19.1	IRIS_313-11803	C	A	C	G	T	G	T	G	T
H2	GJ-tmp	25.5	IRIS_313-11829	C	A	C	G	T	G	T	G	T
H2	GJ-tmp	20.3	IRIS_313-11875	C	A	C	G	T	G	T	G	T
H2	GJ-tmp	30.8	IRIS_313-11908	C	A	C	G	T	G	T	G	T
H2	GJ-tmp	20.9	IRIS_313-11890	C	A	C	G	T	G	T	G	T
H2	GJ-tmp	30.9	IRIS_313-12054	C	A	C	G	T	G	T	G	T
H2	GJ-tmp	23.2	IRIS_313-12217	C	A	C	G	T	G	T	G	T
H2	GJ-tmp	24.9	IRIS_313-10437	C	A	C	G	T	G	T	G	T
H2	GJ-adm	22	IRIS_313-10453	C	A	C	G	T	G	T	G	T
H2	GJ-tmp	23.7	IRIS_313-10429	C	A	C	G	T	G	T	G	T
H2	GJ-tmp	25.7	IRIS_313-10469	C	A	C	G	T	G	T	G	T
H2	GJ-tmp	25.5	IRIS_313-10430	C	A	C	G	T	G	T	G	T
H2	GJ-tmp	25.1	IRIS_313-10558	C	A	C	G	T	G	T	G	T
H2	GJ-tmp	30.4	IRIS_313-10563	C	A	C	G	T	G	T	G	T
H2	GJ-tmp	22.4	IRIS_313-10564	C	A	C	G	T	G	T	G	T
H2	GJ-tmp	25.7	IRIS_313-10567	C	A	C	G	T	G	T	G	T
H2	GJ-tmp	23.3	IRIS_313-10568	C	A	C	G	T	G	T	G	T
H2	GJ-tmp	24.9	IRIS_313-10569	C	A	C	G	T	G	T	G	T
H2	GJ-tmp	24.1	IRIS_313-10570	C	A	C	G	T	G	T	G	T
H2	GJ-tmp	23.4	IRIS_313-10631	C	A	C	G	T	G	T	G	T
H2	GJ-tmp	24.6	IRIS_313-10642	C	A	C	G	T	G	T	G	T
H2	GJ-tmp	26.4	IRIS_313-10618	C	A	C	G	T	G	T	G	T
H2	GJ-tmp	24.1	IRIS_313-10677	C	A	C	G	T	G	T	G	T
H2	GJ-tmp	24.3	B001	C	A	C	G	T	G	T	G	T
H2	GJ-adm	19.8	B003	C	A	C	G	T	G	T	G	T
H2	GJ-tmp	23.5	B004	C	A	C	G	T	G	T	G	T
H2	GJ-tmp	23.3	B005	C	A	C	G	T	G	T	G	T
H2	GJ-tmp	19.3	B008	C	A	C	G	T	G	T	G	T
H2	GJ-tmp	23.3	B016	C	A	C	G	T	G	T	G	T
H2	GJ-tmp	24.2	B038	C	A	C	G	T	G	T	G	T
H2	GJ-tmp	24.6	B045	C	A	C	G	T	G	T	G	T
H2	GJ-tmp	23.7	B046	C	A	C	G	T	G	T	G	T
H2	GJ-tmp	20.8	B055	C	A	C	G	T	G	T	G	T
H2	GJ-tmp	25.7	B056	C	A	C	G	T	G	T	G	T
H2	GJ-tmp	25.6	B057	C	A	C	G	T	G	T	G	T
H2	GJ-tmp	24.6	B066	C	A	C	G	T	G	T	G	T
H2	GJ-tmp	25.7	B068	C	A	C	G	T	G	T	G	T
H2	GJ-adm	24.8	B070	C	A	C	G	T	G	T	G	T
H2	GJ-tmp	27.3	B071	C	A	C	G	T	G	T	G	T
H2	GJ-tmp	25.8	B077	C	A	C	G	T	G	T	G	T
H2	GJ-tmp	21.1	B100	C	A	C	G	T	G	T	G	T
H2	GJ-tmp	24.3	B101	C	A	C	G	T	G	T	G	T
H2	GJ-tmp	21.8	B110	C	A	C	G	T	G	T	G	T
H2	GJ-tmp	27.4	B111	C	A	C	G	T	G	T	G	T
H2	GJ-tmp	23.5	B122	C	A	C	G	T	G	T	G	T
H2	GJ-adm	27.3	B136	C	A	C	G	T	G	T	G	T
H2	GJ-tmp	26	B143	C	A	C	G	T	G	T	G	T
H2	GJ-tmp	22.1	B154	C	A	C	G	T	G	T	G	T
H2	GJ-tmp	23.1	B160	C	A	C	G	T	G	T	G	T
H2	GJ-tmp	22.9	B161	C	A	C	G	T	G	T	G	T
H2	GJ-tmp	24.7	B168	C	A	C	G	T	G	T	G	T
H2	GJ-tmp	21.4	B169	C	A	C	G	T	G	T	G	T
H2	GJ-tmp	23.1	B170	C	A	C	G	T	G	T	G	T
H2	GJ-tmp	25	B171	C	A	C	G	T	G	T	G	T
H2	GJ-tmp	25.1	B182	C	A	C	G	T	G	T	G	T
H2	GJ-tmp	23.1	B183	C	A	C	G	T	G	T	G	T
H2	GJ-tmp	26.6	B199	C	A	C	G	T	G	T	G	T
H2	GJ-tmp	28.7	B204	C	A	C	G	T	G	T	G	T
H2	GJ-tmp	24.8	B215	C	A	C	G	T	G	T	G	T
H2	GJ-tmp	25.7	B225	C	A	C	G	T	G	T	G	T
H2	GJ-tmp	25.5	B235	C	A	C	G	T	G	T	G	T
H2	GJ-tmp	26.3	B236	C	A	C	G	T	G	T	G	T
H2	GJ-tmp	29.8	B240	C	A	C	G	T	G	T	G	T
H2	GJ-tmp	25.3	B258	C	A	C	G	T	G	T	G	T
H2	GJ-tmp	24.1	B263	C	A	C	G	T	G	T	G	T
H2	GJ-tmp	22.9	IRIS_313-10840	C	A	C	G	T	G	T	G	T
H2	GJ-tmp	27	IRIS_313-10967	C	A	C	G	T	G	T	G	T
H2	GJ-tmp	25.5	IRIS_313-11202	C	A	C	G	T	G	T	G	T
H2	GJ-tmp	27.7	CX116	C	A	C	G	T	G	T	G	T
H2	GJ-adm	21.8	CX138	C	A	C	G	T	G	T	G	T
H2	GJ-tmp	26.3	CX14	C	A	C	G	T	G	T	G	T
H2	GJ-tmp	23.2	CX140	C	A	C	G	T	G	T	G	T
H2	GJ-adm	31.6	CX142	C	A	C	G	T	G	T	G	T
H2	GJ-tmp	24.8	CX16	C	A	C	G	T	G	T	G	T
H2	GJ-tmp	25.8	CX165	C	A	C	G	T	G	T	G	T
H2	GJ-adm	27.4	CX205	C	A	C	G	T	G	T	G	T
H2	GJ-tmp	19.4	CX211	C	A	C	G	T	G	T	G	T
H2	GJ-tmp	25.6	CX212	C	A	C	G	T	G	T	G	T
H2	GJ-tmp	28.9	CX213	C	A	C	G	T	G	T	G	T
H2	GJ-trp	24.1	CX285	C	A	C	G	T	G	T	G	T
H2	GJ-tmp	21.5	CX287	C	A	C	G	T	G	T	G	T
H2	GJ-tmp	18.8	CX306	C	A	C	G	T	G	T	G	T
H2	GJ-tmp	24.5	CX315	C	A	C	G	T	G	T	G	T
H2	GJ-tmp	23.1	CX317	C	A	C	G	T	G	T	G	T
H2	GJ-tmp	23.4	CX329	C	A	C	G	T	G	T	G	T
H2	GJ-tmp	22	CX330	C	A	C	G	T	G	T	G	T
H2	GJ-tmp	25.1	CX344	C	A	C	G	T	G	T	G	T
H2	GJ-tmp	21.2	CX345	C	A	C	G	T	G	T	G	T
H2	GJ-tmp	23.9	CX350	C	A	C	G	T	G	T	G	T
H2	GJ-tmp	18.5	CX351	C	A	C	G	T	G	T	G	T
H2	GJ-tmp	22.3	CX356	C	A	C	G	T	G	T	G	T
H2	GJ-trp	30.8	CX367	C	A	C	G	T	G	T	G	T
H2	GJ-tmp	23.7	CX380	C	A	C	G	T	G	T	G	T
H2	GJ-tmp	20.2	CX389	C	A	C	G	T	G	T	G	T
H2	GJ-tmp	21.2	CX391	C	A	C	G	T	G	T	G	T
H2	GJ-tmp	22.6	CX396	C	A	C	G	T	G	T	G	T
H2	GJ-tmp	25.5	CX397	C	A	C	G	T	G	T	G	T
H2	GJ-tmp	25.8	CX47	C	A	C	G	T	G	T	G	T
H2	GJ-tmp	23.4	CX534	C	A	C	G	T	G	T	G	T
H2	GJ-tmp	26	CX57	C	A	C	G	T	G	T	G	T
H2	GJ-tmp	25.5	CX58	C	A	C	G	T	G	T	G	T
H2	GJ-tmp	26.7	CX74	C	A	C	G	T	G	T	G	T
H2	GJ-tmp	28.6	CX78	C	A	C	G	T	G	T	G	T
H2	XI-adm	26	IRIS_313-9522	C	A	C	G	T	G	T	G	T
H2	XI-1B	23.9	CX100	C	A	C	G	T	G	T	G	T
H2	XI-adm	25.1	CX347	C	A	C	G	T	G	T	G	T
H3	XI-adm	24.8	IRIS_313-8982	C	A	C	G	T	A	T	G	C
H3	XI-2	28.5	IRIS_313-8988	C	A	C	G	T	A	T	G	C
H3	XI-adm	23.8	IRIS_313-9313	C	A	C	G	T	A	T	G	C
H3	XI-2	24.1	IRIS_313-9611	C	A	C	G	T	A	T	G	C
H3	XI-2	23.9	IRIS_313-9732	C	A	C	G	T	A	T	G	C
H3	XI-adm	36.6	IRIS_313-10048	C	A	C	G	T	A	T	G	C
H3	XI-2	32.1	IRIS_313-10114	C	A	C	G	T	A	T	G	C
H3	XI-2	23.9	IRIS_313-7728	C	A	C	G	T	A	T	G	C
H3	XI-2	19.7	IRIS_313-7720	C	A	C	G	T	A	T	G	C
H3	XI-2	28.3	IRIS_313-7651	C	A	C	G	T	A	T	G	C
H3	XI-2	21.8	IRIS_313-7650	C	A	C	G	T	A	T	G	C
H3	XI-2	26.6	IRIS_313-11478	C	A	C	G	T	A	T	G	C
H3	XI-2	27.8	IRIS_313-11565	C	A	C	G	T	A	T	G	C
H3	XI-2	27.1	IRIS_313-11640	C	A	C	G	T	A	T	G	C
H3	XI-2	18.7	IRIS_313-11641	C	A	C	G	T	A	T	G	C
H3	XI-2	28.3	IRIS_313-11647	C	A	C	G	T	A	T	G	C
H3	XI-2	27.2	IRIS_313-11738	C	A	C	G	T	A	T	G	C
H3	XI-2	25.6	IRIS_313-12013	C	A	C	G	T	A	T	G	C
H3	XI-2	25.9	IRIS_313-12082	C	A	C	G	T	A	T	G	C
H3	XI-2	24.9	IRIS_313-12083	C	A	C	G	T	A	T	G	C
H3	XI-2	20.1	B052	C	A	C	G	T	A	T	G	C
H3	XI-adm	23.8	IRIS_313-10858	C	A	C	G	T	A	T	G	C
H3	XI-adm	18.6	IRIS_313-11355	C	A	C	G	T	A	T	G	C
H4	XI-1B	21.9	IRIS_313-15902	C	A	C	A	T	G	A	G	C
H4	XI-adm	23.2	IRIS_313-9400	C	A	C	A	T	G	A	G	C
H4	XI-adm	20.3	IRIS_313-8265	C	A	C	A	T	G	A	G	C
H4	XI-1B	24.3	IRIS_313-10274	C	A	C	A	T	G	A	G	C
H4	XI-2	26.1	IRIS_313-8303	C	A	C	A	T	G	A	G	C
H4	XI-2	31.1	IRIS_313-8757	C	A	C	A	T	G	A	G	C
H4	XI-adm	27.8	IRIS_313-8946	C	A	C	A	T	G	A	G	C
H4	XI-2	29.1	IRIS_313-8957	C	A	C	A	T	G	A	G	C
H4	XI-adm	21	IRIS_313-8986	C	A	C	A	T	G	A	G	C
H4	XI-2	24.9	IRIS_313-9259	C	A	C	A	T	G	A	G	C
H4	XI-2	24.1	IRIS_313-9287	C	A	C	A	T	G	A	G	C
H4	XI-2	25.4	IRIS_313-9547	C	A	C	A	T	G	A	G	C
H4	XI-1B	23.6	IRIS_313-9566	C	A	C	A	T	G	A	G	C
H4	XI-1B	21.6	IRIS_313-9917	C	A	C	A	T	G	A	G	C
H4	XI-2	27.4	IRIS_313-10010	C	A	C	A	T	G	A	G	C
H4	XI-adm	25.9	IRIS_313-10054	C	A	C	A	T	G	A	G	C
H4	XI-adm	22.5	IRIS_313-10148	C	A	C	A	T	G	A	G	C
H4	XI-adm	21	IRIS_313-10301	C	A	C	A	T	G	A	G	C
H4	XI-2	27.3	IRIS_313-8530	C	A	C	A	T	G	A	G	C
H4	XI-adm	24.3	IRIS_313-10371	C	A	C	A	T	G	A	G	C
H4	XI-2	25.6	IRIS_313-8727	C	A	C	A	T	G	A	G	C
H4	XI-adm	24.4	IRIS_313-10340	C	A	C	A	T	G	A	G	C
H4	XI-adm	20.7	IRIS_313-7684	C	A	C	A	T	G	A	G	C
H4	XI-1B	21.5	IRIS_313-7688	C	A	C	A	T	G	A	G	C
H4	XI-1B	25.6	IRIS_313-7691	C	A	C	A	T	G	A	G	C
H4	XI-1B	23.4	IRIS_313-7685	C	A	C	A	T	G	A	G	C
H4	XI-2	20.6	IRIS_313-11491	C	A	C	A	T	G	A	G	C
H4	XI-adm	25.9	IRIS_313-11506	C	A	C	A	T	G	A	G	C
H4	XI-adm	23.7	IRIS_313-11516	C	A	C	A	T	G	A	G	C
H4	XI-adm	22.4	IRIS_313-11639	C	A	C	A	T	G	A	G	C
H4	XI-2	24.2	IRIS_313-11642	C	A	C	A	T	G	A	G	C
H4	XI-2	21.8	IRIS_313-11650	C	A	C	A	T	G	A	G	C
H4	XI-adm	21.1	IRIS_313-11714	C	A	C	A	T	G	A	G	C
H4	XI-adm	24	IRIS_313-11751	C	A	C	A	T	G	A	G	C
H4	XI-2	29.2	IRIS_313-11824	C	A	C	A	T	G	A	G	C
H4	XI-2	26.4	IRIS_313-11828	C	A	C	A	T	G	A	G	C
H4	XI-1B	21.1	IRIS_313-11887	C	A	C	A	T	G	A	G	C
H4	XI-1B	22.9	IRIS_313-11978	C	A	C	A	T	G	A	G	C
H4	XI-2	23.3	IRIS_313-11983	C	A	C	A	T	G	A	G	C
H4	XI-adm	31.4	IRIS_313-12052	C	A	C	A	T	G	A	G	C
H4	XI-adm	22.6	IRIS_313-12067	C	A	C	A	T	G	A	G	C
H4	XI-adm	19.5	IRIS_313-10671	C	A	C	A	T	G	A	G	C
H4	XI-2	21.7	B012	C	A	C	A	T	G	A	G	C
H4	XI-adm	25.4	B035	C	A	C	A	T	G	A	G	C
H4	XI-adm	26.2	B088	C	A	C	A	T	G	A	G	C
H4	XI-adm	21.7	B176	C	A	C	A	T	G	A	G	C
H4	XI-adm	20.9	B187	C	A	C	A	T	G	A	G	C
H4	XI-adm	24.4	B233	C	A	C	A	T	G	A	G	C
H4	XI-2	23.3	IRIS_313-10723	C	A	C	A	T	G	A	G	C
H4	XI-2	22.7	IRIS_313-10835	C	A	C	A	T	G	A	G	C
H4	XI-2	24.6	IRIS_313-10836	C	A	C	A	T	G	A	G	C
H4	XI-adm	24.7	IRIS_313-10859	C	A	C	A	T	G	A	G	C
H4	XI-1B	23.1	IRIS_313-11237	C	A	C	A	T	G	A	G	C
H4	XI-adm	22.1	IRIS_313-11414	C	A	C	A	T	G	A	G	C
H4	XI-2	23.4	IRIS_313-11416	C	A	C	A	T	G	A	G	C
H4	XI-2	16.1	IRIS_313-11421	C	A	C	A	T	G	A	G	C
H4	XI-1B	19.9	CX26	C	A	C	A	T	G	A	G	C
H4	XI-adm	19.6	CX267	C	A	C	A	T	G	A	G	C
H4	XI-1B	22	CX276	C	A	C	A	T	G	A	G	C
H4	XI-1B	24.1	CX44	C	A	C	A	T	G	A	G	C
H4	XI-1B	22.7	CX60	C	A	C	A	T	G	A	G	C
H4	XI-2	28.4	CX98	C	A	C	A	T	G	A	G	C
H5	XI-adm	28.9	IRIS_313-15899	C	A	T	A	C	G	A	T	C
H5	XI-3	23.1	IRIS_313-8253	C	A	T	A	C	G	A	T	C
H5	XI-adm	25.8	IRIS_313-9969	C	A	T	A	C	G	A	T	C
H5	XI-adm	25.3	IRIS_313-10285	C	A	T	A	C	G	A	T	C
H5	XI-adm	24.9	IRIS_313-10421	C	A	T	A	C	G	A	T	C
H5	XI-adm	22.7	IRIS_313-10423	C	A	T	A	C	G	A	T	C
H5	XI-adm	23.2	IRIS_313-8743	C	A	T	A	C	G	A	T	C
H5	XI-1A	18	IRIS_313-9111	C	A	T	A	C	G	A	T	C
H5	XI-adm	26.4	IRIS_313-8288	C	A	T	A	C	G	A	T	C
H5	XI-3	27.2	IRIS_313-8292	C	A	T	A	C	G	A	T	C
H5	XI-2	28.6	IRIS_313-10030	C	A	T	A	C	G	A	T	C
H5	XI-2	22.2	IRIS_313-10102	C	A	T	A	C	G	A	T	C
H5	XI-2	25.6	IRIS_313-8568	C	A	T	A	C	G	A	T	C
H5	XI-1B	24.8	IRIS_313-10400	C	A	T	A	C	G	A	T	C
H5	XI-2	29.7	IRIS_313-8622	C	A	T	A	C	G	A	T	C
H5	XI-2	27.8	IRIS_313-9516	C	A	T	A	C	G	A	T	C
H5	XI-adm	24	IRIS_313-10300	C	A	T	A	C	G	A	T	C
H5	XI-1B	23	IRIS_313-10333	C	A	T	A	C	G	A	T	C
H5	XI-adm	24.2	IRIS_313-10352	C	A	T	A	C	G	A	T	C
H5	XI-adm	24.5	IRIS_313-10404	C	A	T	A	C	G	A	T	C
H5	XI-adm	19.3	IRIS_313-10412	C	A	T	A	C	G	A	T	C
H5	XI-1A	23.4	IRIS_313-8380	C	A	T	A	C	G	A	T	C
H5	XI-1A	26.2	IRIS_313-8433	C	A	T	A	C	G	A	T	C
H5	XI-adm	25.6	IRIS_313-8437	C	A	T	A	C	G	A	T	C
H5	XI-2	16.7	IRIS_313-8509	C	A	T	A	C	G	A	T	C
H5	XI-2	27.4	IRIS_313-8731	C	A	T	A	C	G	A	T	C
H5	XI-2	24.2	IRIS_313-8796	C	A	T	A	C	G	A	T	C
H5	XI-2	16.8	IRIS_313-8920	C	A	T	A	C	G	A	T	C
H5	XI-2	23.7	IRIS_313-8924	C	A	T	A	C	G	A	T	C
H5	XI-1A	24.1	IRIS_313-8940	C	A	T	A	C	G	A	T	C
H5	XI-3	26.7	IRIS_313-8948	C	A	T	A	C	G	A	T	C
H5	XI-adm	25.7	IRIS_313-8967	C	A	T	A	C	G	A	T	C
H5	XI-2	26.1	IRIS_313-8968	C	A	T	A	C	G	A	T	C
H5	XI-3	33.9	IRIS_313-8980	C	A	T	A	C	G	A	T	C
H5	XI-3	35.2	IRIS_313-9019	C	A	T	A	C	G	A	T	C
H5	XI-1B	26.7	IRIS_313-9032	C	A	T	A	C	G	A	T	C
H5	XI-1A	23.7	IRIS_313-9065	C	A	T	A	C	G	A	T	C
H5	XI-3	31.6	IRIS_313-9112	C	A	T	A	C	G	A	T	C
H5	XI-adm	32	IRIS_313-9114	C	A	T	A	C	G	A	T	C
H5	XI-3	31.7	IRIS_313-9115	C	A	T	A	C	G	A	T	C
H5	XI-3	31.7	IRIS_313-9119	C	A	T	A	C	G	A	T	C
H5	XI-2	28.2	IRIS_313-9174	C	A	T	A	C	G	A	T	C
H5	XI-2	30.6	IRIS_313-9218	C	A	T	A	C	G	A	T	C
H5	XI-1A	24.1	IRIS_313-9253	C	A	T	A	C	G	A	T	C
H5	XI-2	22	IRIS_313-9271	C	A	T	A	C	G	A	T	C
H5	XI-3	33.9	IRIS_313-9302	C	A	T	A	C	G	A	T	C
H5	XI-2	13	IRIS_313-9384	C	A	T	A	C	G	A	T	C
H5	XI-2	30.9	IRIS_313-9391	C	A	T	A	C	G	A	T	C
H5	XI-adm	26.3	IRIS_313-9427	C	A	T	A	C	G	A	T	C
H5	XI-adm	28.4	IRIS_313-9472	C	A	T	A	C	G	A	T	C
H5	XI-adm	27.7	IRIS_313-9503	C	A	T	A	C	G	A	T	C
H5	XI-2	19.7	IRIS_313-9557	C	A	T	A	C	G	A	T	C
H5	XI-adm	28.6	IRIS_313-9570	C	A	T	A	C	G	A	T	C
H5	XI-adm	26.5	IRIS_313-9594	C	A	T	A	C	G	A	T	C
H5	XI-adm	23.7	IRIS_313-9604	C	A	T	A	C	G	A	T	C
H5	XI-adm	24.3	IRIS_313-9609	C	A	T	A	C	G	A	T	C
H5	XI-2	25.8	IRIS_313-9617	C	A	T	A	C	G	A	T	C
H5	XI-1A	24.3	IRIS_313-9723	C	A	T	A	C	G	A	T	C
H5	XI-1A	24.6	IRIS_313-9822	C	A	T	A	C	G	A	T	C
H5	XI-1B	23.4	IRIS_313-9922	C	A	T	A	C	G	A	T	C
H5	XI-1B	23.8	IRIS_313-9925	C	A	T	A	C	G	A	T	C
H5	XI-adm	31.9	IRIS_313-9926	C	A	T	A	C	G	A	T	C
H5	XI-adm	26.1	IRIS_313-9968	C	A	T	A	C	G	A	T	C
H5	XI-3	29.2	IRIS_313-9989	C	A	T	A	C	G	A	T	C
H5	XI-1B	25	IRIS_313-10000	C	A	T	A	C	G	A	T	C
H5	XI-adm	29.2	IRIS_313-10007	C	A	T	A	C	G	A	T	C
H5	XI-2	23.3	IRIS_313-10026	C	A	T	A	C	G	A	T	C
H5	XI-adm	29.3	IRIS_313-10045	C	A	T	A	C	G	A	T	C
H5	XI-1A	24.3	IRIS_313-10047	C	A	T	A	C	G	A	T	C
H5	XI-adm	26.8	IRIS_313-10050	C	A	T	A	C	G	A	T	C
H5	XI-3	30.5	IRIS_313-10134	C	A	T	A	C	G	A	T	C
H5	XI-1A	26.9	IRIS_313-10154	C	A	T	A	C	G	A	T	C
H5	XI-adm	24.3	IRIS_313-10167	C	A	T	A	C	G	A	T	C
H5	XI-adm	36.5	IRIS_313-10168	C	A	T	A	C	G	A	T	C
H5	XI-1A	26.5	IRIS_313-10170	C	A	T	A	C	G	A	T	C
H5	XI-1A	20.4	IRIS_313-10191	C	A	T	A	C	G	A	T	C
H5	XI-1B	23.4	IRIS_313-10238	C	A	T	A	C	G	A	T	C
H5	XI-adm	23.5	IRIS_313-10294	C	A	T	A	C	G	A	T	C
H5	XI-adm	21.5	IRIS_313-10307	C	A	T	A	C	G	A	T	C
H5	XI-adm	29.8	IRIS_313-10353	C	A	T	A	C	G	A	T	C
H5	XI-adm	20.8	IRIS_313-10366	C	A	T	A	C	G	A	T	C
H5	XI-adm	22.2	IRIS_313-10374	C	A	T	A	C	G	A	T	C
H5	XI-adm	24.8	IRIS_313-10396	C	A	T	A	C	G	A	T	C
H5	XI-1B	22.2	IRIS_313-10402	C	A	T	A	C	G	A	T	C
H5	XI-adm	25.5	IRIS_313-8699	C	A	T	A	C	G	A	T	C
H5	XI-adm	24.2	IRIS_313-9243	C	A	T	A	C	G	A	T	C
H5	XI-adm	27.5	IRIS_313-10360	C	A	T	A	C	G	A	T	C
H5	XI-adm	26.9	IRIS_313-10375	C	A	T	A	C	G	A	T	C
H5	XI-3	17.6	IRIS_313-8468	C	A	T	A	C	G	A	T	C
H5	XI-3	18.9	IRIS_313-8493	C	A	T	A	C	G	A	T	C
H5	XI-2	31.7	IRIS_313-8595	C	A	T	A	C	G	A	T	C
H5	XI-3	23.8	IRIS_313-8751	C	A	T	A	C	G	A	T	C
H5	XI-1B	24.7	IRIS_313-10298	C	A	T	A	C	G	A	T	C
H5	XI-1B	23.9	IRIS_313-10392	C	A	T	A	C	G	A	T	C
H5	XI-adm	15.3	IRIS_313-9190	C	A	T	A	C	G	A	T	C
H5	XI-3	35	IRIS_313-9062	C	A	T	A	C	G	A	T	C
H5	XI-1B	22.6	IRIS_313-7816	C	A	T	A	C	G	A	T	C
H5	XI-1B	20.1	IRIS_313-7689	C	A	T	A	C	G	A	T	C
H5	XI-1B	25.6	IRIS_313-7654	C	A	T	A	C	G	A	T	C
H5	XI-1B	24	IRIS_313-7636	C	A	T	A	C	G	A	T	C
H5	XI-1B	25.1	IRIS_313-7815	C	A	T	A	C	G	A	T	C
H5	XI-adm	26.5	IRIS_313-7792	C	A	T	A	C	G	A	T	C
H5	XI-1B	23.6	IRIS_313-7820	C	A	T	A	C	G	A	T	C
H5	XI-3	29.1	IRIS_313-7620	C	A	T	A	C	G	A	T	C
H5	XI-1A	20.6	IRIS_313-11433	C	A	T	A	C	G	A	T	C
H5	XI-1B	22.3	IRIS_313-11437	C	A	T	A	C	G	A	T	C
H5	XI-2	22.2	IRIS_313-11445	C	A	T	A	C	G	A	T	C
H5	XI-2	25.4	IRIS_313-11446	C	A	T	A	C	G	A	T	C
H5	XI-2	14.7	IRIS_313-11453	C	A	T	A	C	G	A	T	C
H5	XI-2	27.7	IRIS_313-11461	C	A	T	A	C	G	A	T	C
H5	XI-1B	25.6	IRIS_313-11507	C	A	T	A	C	G	A	T	C
H5	XI-adm	26.1	IRIS_313-11510	C	A	T	A	C	G	A	T	C
H5	XI-adm	26	IRIS_313-11512	C	A	T	A	C	G	A	T	C
H5	XI-1B	24.5	IRIS_313-11513	C	A	T	A	C	G	A	T	C
H5	XI-1B	21.1	IRIS_313-11538	C	A	T	A	C	G	A	T	C
H5	XI-3	34.8	IRIS_313-11543	C	A	T	A	C	G	A	T	C
H5	XI-1B	32.5	IRIS_313-11517	C	A	T	A	C	G	A	T	C
H5	XI-1A	23.5	IRIS_313-11577	C	A	T	A	C	G	A	T	C
H5	XI-2	23.2	IRIS_313-11599	C	A	T	A	C	G	A	T	C
H5	XI-1A	22.5	IRIS_313-11622	C	A	T	A	C	G	A	T	C
H5	XI-2	24	IRIS_313-11607	C	A	T	A	C	G	A	T	C
H5	XI-2	25.1	IRIS_313-11638	C	A	T	A	C	G	A	T	C
H5	XI-2	24.3	IRIS_313-11644	C	A	T	A	C	G	A	T	C
H5	XI-2	20.6	IRIS_313-11648	C	A	T	A	C	G	A	T	C
H5	XI-1A	33.3	IRIS_313-11665	C	A	T	A	C	G	A	T	C
H5	XI-adm	29.3	IRIS_313-11666	C	A	T	A	C	G	A	T	C
H5	XI-1A	29.7	IRIS_313-11667	C	A	T	A	C	G	A	T	C
H5	XI-1A	28.6	IRIS_313-11668	C	A	T	A	C	G	A	T	C
H5	XI-3	31.7	IRIS_313-11685	C	A	T	A	C	G	A	T	C
H5	XI-1A	26.3	IRIS_313-11692	C	A	T	A	C	G	A	T	C
H5	XI-adm	20.3	IRIS_313-11693	C	A	T	A	C	G	A	T	C
H5	XI-3	31.5	IRIS_313-11719	C	A	T	A	C	G	A	T	C
H5	XI-3	31	IRIS_313-11720	C	A	T	A	C	G	A	T	C
H5	XI-3	31.5	IRIS_313-11721	C	A	T	A	C	G	A	T	C
H5	XI-3	27.9	IRIS_313-11724	C	A	T	A	C	G	A	T	C
H5	XI-1A	25.7	IRIS_313-11727	C	A	T	A	C	G	A	T	C
H5	XI-3	34.2	IRIS_313-11700	C	A	T	A	C	G	A	T	C
H5	XI-adm	25.1	IRIS_313-11729	C	A	T	A	C	G	A	T	C
H5	XI-adm	23.3	IRIS_313-11731	C	A	T	A	C	G	A	T	C
H5	XI-1A	25	IRIS_313-11733	C	A	T	A	C	G	A	T	C
H5	XI-1A	26.1	IRIS_313-11734	C	A	T	A	C	G	A	T	C
H5	XI-adm	22.1	IRIS_313-11735	C	A	T	A	C	G	A	T	C
H5	XI-adm	24.8	IRIS_313-11740	C	A	T	A	C	G	A	T	C
H5	XI-2	26.8	IRIS_313-11741	C	A	T	A	C	G	A	T	C
H5	XI-1A	25.8	IRIS_313-11746	C	A	T	A	C	G	A	T	C
H5	XI-adm	26.7	IRIS_313-11747	C	A	T	A	C	G	A	T	C
H5	XI-adm	24.2	IRIS_313-11750	C	A	T	A	C	G	A	T	C
H5	XI-1A	31.2	IRIS_313-11752	C	A	T	A	C	G	A	T	C
H5	XI-2	21.8	IRIS_313-11762	C	A	T	A	C	G	A	T	C
H5	XI-adm	26.8	IRIS_313-11763	C	A	T	A	C	G	A	T	C
H5	XI-3	23.1	IRIS_313-11764	C	A	T	A	C	G	A	T	C
H5	XI-3	35.8	IRIS_313-11705	C	A	T	A	C	G	A	T	C
H5	XI-2	31.6	IRIS_313-11787	C	A	T	A	C	G	A	T	C
H5	XI-1A	24.9	IRIS_313-11806	C	A	T	A	C	G	A	T	C
H5	XI-2	27.1	IRIS_313-11811	C	A	T	A	C	G	A	T	C
H5	XI-adm	25.9	IRIS_313-11816	C	A	T	A	C	G	A	T	C
H5	XI-adm	26	IRIS_313-11817	C	A	T	A	C	G	A	T	C
H5	XI-adm	25.1	IRIS_313-11818	C	A	T	A	C	G	A	T	C
H5	XI-2	23.7	IRIS_313-11793	C	A	T	A	C	G	A	T	C
H5	XI-2	21.9	IRIS_313-11821	C	A	T	A	C	G	A	T	C
H5	XI-2	24	IRIS_313-11823	C	A	T	A	C	G	A	T	C
H5	XI-2	27.5	IRIS_313-11794	C	A	T	A	C	G	A	T	C
H5	XI-3	32.6	IRIS_313-11839	C	A	T	A	C	G	A	T	C
H5	XI-3	32.6	IRIS_313-11841	C	A	T	A	C	G	A	T	C
H5	XI-1A	22.8	IRIS_313-11852	C	A	T	A	C	G	A	T	C
H5	XI-1A	22.4	IRIS_313-11854	C	A	T	A	C	G	A	T	C
H5	XI-1A	30.4	IRIS_313-11797	C	A	T	A	C	G	A	T	C
H5	XI-1A	24.7	IRIS_313-11863	C	A	T	A	C	G	A	T	C
H5	XI-1A	23.5	IRIS_313-11865	C	A	T	A	C	G	A	T	C
H5	XI-1A	25.1	IRIS_313-11866	C	A	T	A	C	G	A	T	C
H5	XI-1A	22.6	IRIS_313-11868	C	A	T	A	C	G	A	T	C
H5	XI-1A	22.4	IRIS_313-11869	C	A	T	A	C	G	A	T	C
H5	XI-1B	26.1	IRIS_313-11798	C	A	T	A	C	G	A	T	C
H5	XI-1A	28.8	IRIS_313-11872	C	A	T	A	C	G	A	T	C
H5	XI-3	34.8	IRIS_313-11898	C	A	T	A	C	G	A	T	C
H5	XI-1A	24.3	IRIS_313-11911	C	A	T	A	C	G	A	T	C
H5	XI-2	27.4	IRIS_313-11918	C	A	T	A	C	G	A	T	C
H5	XI-2	20.8	IRIS_313-11919	C	A	T	A	C	G	A	T	C
H5	XI-1B	23.6	IRIS_313-11930	C	A	T	A	C	G	A	T	C
H5	XI-adm	28.1	IRIS_313-11934	C	A	T	A	C	G	A	T	C
H5	XI-3	31.3	IRIS_313-11939	C	A	T	A	C	G	A	T	C
H5	XI-adm	24.8	IRIS_313-11940	C	A	T	A	C	G	A	T	C
H5	XI-2	19.5	IRIS_313-11945	C	A	T	A	C	G	A	T	C
H5	XI-1A	24.4	IRIS_313-11952	C	A	T	A	C	G	A	T	C
H5	XI-1A	21.3	IRIS_313-11955	C	A	T	A	C	G	A	T	C
H5	XI-1B	23.1	IRIS_313-11960	C	A	T	A	C	G	A	T	C
H5	XI-1A	22.1	IRIS_313-11965	C	A	T	A	C	G	A	T	C
H5	XI-1A	25.8	IRIS_313-11968	C	A	T	A	C	G	A	T	C
H5	XI-adm	23.7	IRIS_313-11893	C	A	T	A	C	G	A	T	C
H5	XI-1B	25.5	IRIS_313-11990	C	A	T	A	C	G	A	T	C
H5	XI-1B	25.2	IRIS_313-11979	C	A	T	A	C	G	A	T	C
H5	XI-1A	24.5	IRIS_313-12010	C	A	T	A	C	G	A	T	C
H5	XI-1A	26.1	IRIS_313-12012	C	A	T	A	C	G	A	T	C
H5	XI-adm	25.6	IRIS_313-12017	C	A	T	A	C	G	A	T	C
H5	XI-1A	25.6	IRIS_313-11986	C	A	T	A	C	G	A	T	C
H5	XI-3	30.7	IRIS_313-12127	C	A	T	A	C	G	A	T	C
H5	XI-3	27.5	IRIS_313-12128	C	A	T	A	C	G	A	T	C
H5	XI-3	36	IRIS_313-12133	C	A	T	A	C	G	A	T	C
H5	XI-1B	17.3	IRIS_313-12135	C	A	T	A	C	G	A	T	C
H5	XI-3	19.8	IRIS_313-12142	C	A	T	A	C	G	A	T	C
H5	XI-adm	24.7	IRIS_313-12146	C	A	T	A	C	G	A	T	C
H5	XI-3	29.7	IRIS_313-12147	C	A	T	A	C	G	A	T	C
H5	XI-3	29.6	IRIS_313-12148	C	A	T	A	C	G	A	T	C
H5	XI-3	20.5	IRIS_313-12161	C	A	T	A	C	G	A	T	C
H5	XI-adm	23.9	IRIS_313-12180	C	A	T	A	C	G	A	T	C
H5	XI-adm	30.5	IRIS_313-12185	C	A	T	A	C	G	A	T	C
H5	XI-adm	27.2	IRIS_313-12187	C	A	T	A	C	G	A	T	C
H5	XI-3	36.7	IRIS_313-12193	C	A	T	A	C	G	A	T	C
H5	XI-adm	25.5	IRIS_313-12207	C	A	T	A	C	G	A	T	C
H5	XI-3	24.5	IRIS_313-12222	C	A	T	A	C	G	A	T	C
H5	XI-3	36	IRIS_313-12224	C	A	T	A	C	G	A	T	C
H5	XI-adm	25.3	IRIS_313-12232	C	A	T	A	C	G	A	T	C
H5	XI-3	32.1	IRIS_313-12246	C	A	T	A	C	G	A	T	C
H5	XI-adm	23.7	IRIS_313-12270	C	A	T	A	C	G	A	T	C
H5	XI-1A	24.4	IRIS_313-12273	C	A	T	A	C	G	A	T	C
H5	XI-3	30.4	IRIS_313-12259	C	A	T	A	C	G	A	T	C
H5	XI-adm	25.8	IRIS_313-12283	C	A	T	A	C	G	A	T	C
H5	XI-2	25.5	IRIS_313-12284	C	A	T	A	C	G	A	T	C
H5	XI-3	24.4	IRIS_313-12287	C	A	T	A	C	G	A	T	C
H5	XI-3	21.5	IRIS_313-12288	C	A	T	A	C	G	A	T	C
H5	XI-adm	23.2	IRIS_313-12297	C	A	T	A	C	G	A	T	C
H5	XI-3	23.7	IRIS_313-12261	C	A	T	A	C	G	A	T	C
H5	XI-adm	23.7	IRIS_313-12300	C	A	T	A	C	G	A	T	C
H5	XI-adm	34.2	IRIS_313-12301	C	A	T	A	C	G	A	T	C
H5	XI-3	34.2	IRIS_313-12302	C	A	T	A	C	G	A	T	C
H5	XI-3	32.3	IRIS_313-12305	C	A	T	A	C	G	A	T	C
H5	XI-3	24.4	IRIS_313-12309	C	A	T	A	C	G	A	T	C
H5	XI-3	36.7	IRIS_313-12263	C	A	T	A	C	G	A	T	C
H5	XI-3	38.2	IRIS_313-12334	C	A	T	A	C	G	A	T	C
H5	XI-adm	25	IRIS_313-12355	C	A	T	A	C	G	A	T	C
H5	XI-3	28.4	IRIS_313-10448	C	A	T	A	C	G	A	T	C
H5	XI-1A	24.4	IRIS_313-10452	C	A	T	A	C	G	A	T	C
H5	XI-1A	23.6	IRIS_313-10458	C	A	T	A	C	G	A	T	C
H5	XI-1A	22.6	IRIS_313-10497	C	A	T	A	C	G	A	T	C
H5	XI-3	20.6	IRIS_313-10509	C	A	T	A	C	G	A	T	C
H5	XI-adm	22.7	IRIS_313-10513	C	A	T	A	C	G	A	T	C
H5	XI-1A	21.8	IRIS_313-10515	C	A	T	A	C	G	A	T	C
H5	XI-2	26.2	IRIS_313-10542	C	A	T	A	C	G	A	T	C
H5	XI-adm	29.7	IRIS_313-10547	C	A	T	A	C	G	A	T	C
H5	XI-1A	25.3	IRIS_313-10560	C	A	T	A	C	G	A	T	C
H5	XI-1A	22.6	IRIS_313-10561	C	A	T	A	C	G	A	T	C
H5	XI-2	27.4	IRIS_313-10527	C	A	T	A	C	G	A	T	C
H5	XI-2	33.3	IRIS_313-10628	C	A	T	A	C	G	A	T	C
H5	XI-adm	23.1	IRIS_313-10614	C	A	T	A	C	G	A	T	C
H5	XI-adm	31.9	IRIS_313-10651	C	A	T	A	C	G	A	T	C
H5	XI-3	27.4	IRIS_313-10652	C	A	T	A	C	G	A	T	C
H5	XI-3	24.4	IRIS_313-10654	C	A	T	A	C	G	A	T	C
H5	XI-2	29.2	IRIS_313-10661	C	A	T	A	C	G	A	T	C
H5	XI-2	24.1	IRIS_313-10667	C	A	T	A	C	G	A	T	C
H5	XI-3	35.5	IRIS_313-10681	C	A	T	A	C	G	A	T	C
H5	XI-3	32	IRIS_313-10682	C	A	T	A	C	G	A	T	C
H5	XI-3	32.2	IRIS_313-10683	C	A	T	A	C	G	A	T	C
H5	XI-3	28.5	IRIS_313-10694	C	A	T	A	C	G	A	T	C
H5	XI-adm	18.8	B006	C	A	T	A	C	G	A	T	C
H5	XI-1A	24.3	B015	C	A	T	A	C	G	A	T	C
H5	XI-adm	21.7	B039	C	A	T	A	C	G	A	T	C
H5	XI-adm	21.4	B040	C	A	T	A	C	G	A	T	C
H5	XI-adm	22.4	B051	C	A	T	A	C	G	A	T	C
H5	XI-1B	27.4	B058	C	A	T	A	C	G	A	T	C
H5	XI-1A	23.4	B059	C	A	T	A	C	G	A	T	C
H5	XI-1A	27.1	B060	C	A	T	A	C	G	A	T	C
H5	XI-adm	21.4	B064	C	A	T	A	C	G	A	T	C
H5	XI-1A	21.8	B083	C	A	T	A	C	G	A	T	C
H5	XI-adm	25.3	B089	C	A	T	A	C	G	A	T	C
H5	XI-adm	20.7	B095	C	A	T	A	C	G	A	T	C
H5	XI-1A	21.6	B104	C	A	T	A	C	G	A	T	C
H5	XI-adm	25.1	B106	C	A	T	A	C	G	A	T	C
H5	XI-adm	27.2	B107	C	A	T	A	C	G	A	T	C
H5	XI-adm	26.3	B108	C	A	T	A	C	G	A	T	C
H5	XI-1A	22.9	B112	C	A	T	A	C	G	A	T	C
H5	XI-adm	23.7	B113	C	A	T	A	C	G	A	T	C
H5	XI-1A	24.7	B115	C	A	T	A	C	G	A	T	C
H5	XI-1A	25.1	B119	C	A	T	A	C	G	A	T	C
H5	XI-1A	28.5	B121	C	A	T	A	C	G	A	T	C
H5	XI-1A	23.7	B126	C	A	T	A	C	G	A	T	C
H5	XI-1A	25.3	B127	C	A	T	A	C	G	A	T	C
H5	XI-adm	24.7	B139	C	A	T	A	C	G	A	T	C
H5	XI-1A	26.9	B140	C	A	T	A	C	G	A	T	C
H5	XI-1B	29.1	B146	C	A	T	A	C	G	A	T	C
H5	XI-1A	23.6	B150	C	A	T	A	C	G	A	T	C
H5	XI-1A	22.3	B151	C	A	T	A	C	G	A	T	C
H5	XI-adm	26.5	B155	C	A	T	A	C	G	A	T	C
H5	XI-1A	30.8	B156	C	A	T	A	C	G	A	T	C
H5	XI-adm	20.6	B184	C	A	T	A	C	G	A	T	C
H5	XI-adm	26	B185	C	A	T	A	C	G	A	T	C
H5	XI-adm	27.3	B193	C	A	T	A	C	G	A	T	C
H5	XI-1B	27	B194	C	A	T	A	C	G	A	T	C
H5	XI-1B	22.8	B200	C	A	T	A	C	G	A	T	C
H5	XI-1A	26.5	B208	C	A	T	A	C	G	A	T	C
H5	XI-1A	31.7	B222	C	A	T	A	C	G	A	T	C
H5	XI-1B	28.3	B232	C	A	T	A	C	G	A	T	C
H5	XI-adm	24.7	B238	C	A	T	A	C	G	A	T	C
H5	XI-adm	21.3	B246	C	A	T	A	C	G	A	T	C
H5	XI-1A	29.3	B248	C	A	T	A	C	G	A	T	C
H5	XI-1A	22.7	B249	C	A	T	A	C	G	A	T	C
H5	XI-adm	23.4	B252	C	A	T	A	C	G	A	T	C
H5	XI-adm	28.1	B253	C	A	T	A	C	G	A	T	C
H5	XI-adm	29.2	B254	C	A	T	A	C	G	A	T	C
H5	XI-adm	23.2	B255	C	A	T	A	C	G	A	T	C
H5	XI-1A	26.5	B264	C	A	T	A	C	G	A	T	C
H5	XI-adm	25.2	B268	C	A	T	A	C	G	A	T	C
H5	XI-adm	29.9	IRIS_313-10725	C	A	T	A	C	G	A	T	C
H5	XI-3	21.9	IRIS_313-10726	C	A	T	A	C	G	A	T	C
H5	XI-adm	24.1	IRIS_313-10751	C	A	T	A	C	G	A	T	C
H5	XI-1B	25.4	IRIS_313-10753	C	A	T	A	C	G	A	T	C
H5	XI-3	27.5	IRIS_313-10755	C	A	T	A	C	G	A	T	C
H5	XI-2	19.9	IRIS_313-10756	C	A	T	A	C	G	A	T	C
H5	XI-2	25.6	IRIS_313-10716	C	A	T	A	C	G	A	T	C
H5	XI-3	22.3	IRIS_313-10814	C	A	T	A	C	G	A	T	C
H5	XI-2	26.3	IRIS_313-10833	C	A	T	A	C	G	A	T	C
H5	XI-2	25.7	IRIS_313-10863	C	A	T	A	C	G	A	T	C
H5	XI-adm	23.6	IRIS_313-10887	C	A	T	A	C	G	A	T	C
H5	XI-3	14.1	IRIS_313-10907	C	A	T	A	C	G	A	T	C
H5	XI-adm	23.4	IRIS_313-10924	C	A	T	A	C	G	A	T	C
H5	XI-3	24.9	IRIS_313-10928	C	A	T	A	C	G	A	T	C
H5	XI-3	31.1	IRIS_313-10934	C	A	T	A	C	G	A	T	C
H5	XI-2	24.2	IRIS_313-10972	C	A	T	A	C	G	A	T	C
H5	XI-2	24.7	IRIS_313-10974	C	A	T	A	C	G	A	T	C
H5	XI-2	23.4	IRIS_313-10977	C	A	T	A	C	G	A	T	C
H5	XI-2	25.2	IRIS_313-10982	C	A	T	A	C	G	A	T	C
H5	XI-2	23	IRIS_313-10989	C	A	T	A	C	G	A	T	C
H5	XI-adm	21	IRIS_313-10990	C	A	T	A	C	G	A	T	C
H5	XI-1A	27.5	IRIS_313-11039	C	A	T	A	C	G	A	T	C
H5	XI-adm	24.6	IRIS_313-11071	C	A	T	A	C	G	A	T	C
H5	XI-3	40.1	IRIS_313-11081	C	A	T	A	C	G	A	T	C
H5	XI-2	25.9	IRIS_313-11110	C	A	T	A	C	G	A	T	C
H5	XI-2	23	IRIS_313-11113	C	A	T	A	C	G	A	T	C
H5	XI-adm	21.7	IRIS_313-11128	C	A	T	A	C	G	A	T	C
H5	XI-adm	27.4	IRIS_313-11129	C	A	T	A	C	G	A	T	C
H5	XI-adm	27.6	IRIS_313-11132	C	A	T	A	C	G	A	T	C
H5	XI-3	28.7	IRIS_313-11133	C	A	T	A	C	G	A	T	C
H5	XI-3	27.8	IRIS_313-11135	C	A	T	A	C	G	A	T	C
H5	XI-3	19.5	IRIS_313-11138	C	A	T	A	C	G	A	T	C
H5	XI-3	24.8	IRIS_313-11140	C	A	T	A	C	G	A	T	C
H5	XI-adm	23.7	IRIS_313-11141	C	A	T	A	C	G	A	T	C
H5	XI-3	23.2	IRIS_313-11145	C	A	T	A	C	G	A	T	C
H5	XI-2	21.2	IRIS_313-11167	C	A	T	A	C	G	A	T	C
H5	XI-adm	20.6	IRIS_313-11197	C	A	T	A	C	G	A	T	C
H5	XI-adm	17.6	IRIS_313-11199	C	A	T	A	C	G	A	T	C
H5	XI-2	28.4	IRIS_313-11205	C	A	T	A	C	G	A	T	C
H5	XI-adm	23.7	IRIS_313-11208	C	A	T	A	C	G	A	T	C
H5	XI-2	31	IRIS_313-11219	C	A	T	A	C	G	A	T	C
H5	XI-2	21.9	IRIS_313-11227	C	A	T	A	C	G	A	T	C
H5	XI-2	23.3	IRIS_313-11230	C	A	T	A	C	G	A	T	C
H5	XI-2	17.7	IRIS_313-11241	C	A	T	A	C	G	A	T	C
H5	XI-adm	24.2	IRIS_313-11262	C	A	T	A	C	G	A	T	C
H5	XI-2	14.4	IRIS_313-11267	C	A	T	A	C	G	A	T	C
H5	XI-2	26.4	IRIS_313-11300	C	A	T	A	C	G	A	T	C
H5	XI-3	23.5	IRIS_313-11317	C	A	T	A	C	G	A	T	C
H5	XI-3	31.5	IRIS_313-11344	C	A	T	A	C	G	A	T	C
H5	XI-2	18.6	IRIS_313-11349	C	A	T	A	C	G	A	T	C
H5	XI-2	19.6	IRIS_313-11354	C	A	T	A	C	G	A	T	C
H5	XI-2	18	IRIS_313-11358	C	A	T	A	C	G	A	T	C
H5	XI-2	28.9	IRIS_313-11368	C	A	T	A	C	G	A	T	C
H5	XI-2	26	IRIS_313-11372	C	A	T	A	C	G	A	T	C
H5	XI-adm	22.1	IRIS_313-11383	C	A	T	A	C	G	A	T	C
H5	XI-3	36.6	IRIS_313-11390	C	A	T	A	C	G	A	T	C
H5	XI-adm	27.8	IRIS_313-11399	C	A	T	A	C	G	A	T	C
H5	XI-1A	26.3	IRIS_313-11422	C	A	T	A	C	G	A	T	C
H5	XI-1A	23.6	CX10	C	A	T	A	C	G	A	T	C
H5	XI-1A	24.2	CX102	C	A	T	A	C	G	A	T	C
H5	XI-1A	25.8	CX114	C	A	T	A	C	G	A	T	C
H5	XI-adm	24.3	CX115	C	A	T	A	C	G	A	T	C
H5	XI-adm	26	CX117	C	A	T	A	C	G	A	T	C
H5	XI-adm	21.6	CX119	C	A	T	A	C	G	A	T	C
H5	XI-adm	20.2	CX12	C	A	T	A	C	G	A	T	C
H5	XI-adm	23.2	CX122	C	A	T	A	C	G	A	T	C
H5	XI-1B	26.2	CX126	C	A	T	A	C	G	A	T	C
H5	XI-adm	22.8	CX13	C	A	T	A	C	G	A	T	C
H5	XI-2	28.3	CX130	C	A	T	A	C	G	A	T	C
H5	XI-1A	25.4	CX133	C	A	T	A	C	G	A	T	C
H5	XI-1B	25.6	CX134	C	A	T	A	C	G	A	T	C
H5	XI-adm	28.8	CX144	C	A	T	A	C	G	A	T	C
H5	XI-adm	19.3	CX146	C	A	T	A	C	G	A	T	C
H5	XI-1B	22.6	CX15	C	A	T	A	C	G	A	T	C
H5	XI-1B	27.6	CX152	C	A	T	A	C	G	A	T	C
H5	XI-2	24.9	CX153	C	A	T	A	C	G	A	T	C
H5	XI-adm	21.4	CX157	C	A	T	A	C	G	A	T	C
H5	XI-1B	19.4	CX161	C	A	T	A	C	G	A	T	C
H5	XI-1A	23.6	CX162	C	A	T	A	C	G	A	T	C
H5	XI-adm	17.5	CX17	C	A	T	A	C	G	A	T	C
H5	XI-1A	21.9	CX18	C	A	T	A	C	G	A	T	C
H5	XI-adm	24.6	CX19	C	A	T	A	C	G	A	T	C
H5	XI-adm	27.5	CX2	C	A	T	A	C	G	A	T	C
H5	XI-1B	20.4	CX206	C	A	T	A	C	G	A	T	C
H5	XI-1B	18.9	CX218	C	A	T	A	C	G	A	T	C
H5	XI-adm	24.3	CX221	C	A	T	A	C	G	A	T	C
H5	XI-1B	24.4	CX226	C	A	T	A	C	G	A	T	C
H5	XI-adm	23.6	CX233	C	A	T	A	C	G	A	T	C
H5	XI-adm	23.5	CX24	C	A	T	A	C	G	A	T	C
H5	XI-adm	22.9	CX247	C	A	T	A	C	G	A	T	C
H5	XI-1B	28.6	CX25	C	A	T	A	C	G	A	T	C
H5	XI-1B	26.7	CX290	C	A	T	A	C	G	A	T	C
H5	XI-adm	24.1	CX296	C	A	T	A	C	G	A	T	C
H5	XI-1A	27.2	CX3	C	A	T	A	C	G	A	T	C
H5	XI-1B	21.3	CX30	C	A	T	A	C	G	A	T	C
H5	XI-adm	22.4	CX304	C	A	T	A	C	G	A	T	C
H5	XI-adm	35.1	CX313	C	A	T	A	C	G	A	T	C
H5	XI-adm	32.4	CX319	C	A	T	A	C	G	A	T	C
H5	XI-1A	27.9	CX328	C	A	T	A	C	G	A	T	C
H5	XI-1B	24	CX33	C	A	T	A	C	G	A	T	C
H5	XI-adm	27.9	CX342	C	A	T	A	C	G	A	T	C
H5	XI-adm	24.2	CX343	C	A	T	A	C	G	A	T	C
H5	XI-adm	23.2	CX346	C	A	T	A	C	G	A	T	C
H5	XI-1B	20.2	CX348	C	A	T	A	C	G	A	T	C
H5	XI-adm	24	CX349	C	A	T	A	C	G	A	T	C
H5	XI-adm	24.9	CX35	C	A	T	A	C	G	A	T	C
H5	XI-1B	20.6	CX360	C	A	T	A	C	G	A	T	C
H5	XI-1B	18.9	CX364	C	A	T	A	C	G	A	T	C
H5	XI-1B	22.2	CX381	C	A	T	A	C	G	A	T	C
H5	XI-1B	25.8	CX382	C	A	T	A	C	G	A	T	C
H5	XI-adm	22.3	CX386	C	A	T	A	C	G	A	T	C
H5	XI-1B	26.6	CX387	C	A	T	A	C	G	A	T	C
H5	XI-adm	22.2	CX390	C	A	T	A	C	G	A	T	C
H5	XI-1B	18.9	CX393	C	A	T	A	C	G	A	T	C
H5	XI-1B	19.8	CX394	C	A	T	A	C	G	A	T	C
H5	XI-1B	20.3	CX399	C	A	T	A	C	G	A	T	C
H5	XI-adm	23.6	CX42	C	A	T	A	C	G	A	T	C
H5	XI-adm	26.4	CX48	C	A	T	A	C	G	A	T	C
H5	XI-adm	33	CX52	C	A	T	A	C	G	A	T	C
H5	XI-adm	24.2	CX53	C	A	T	A	C	G	A	T	C
H5	XI-adm	25	CX548	C	A	T	A	C	G	A	T	C
H5	XI-3	38.4	CX64	C	A	T	A	C	G	A	T	C
H5	XI-1B	27.6	CX73	C	A	T	A	C	G	A	T	C
H5	XI-adm	28.2	CX75	C	A	T	A	C	G	A	T	C
H5	XI-adm	25.3	CX8	C	A	T	A	C	G	A	T	C
H5	XI-1B	25.5	CX80	C	A	T	A	C	G	A	T	C
H5	XI-1B	26.9	CX82	C	A	T	A	C	G	A	T	C
H5	XI-adm	25	CX84	C	A	T	A	C	G	A	T	C
H5	XI-adm	22.4	CX85	C	A	T	A	C	G	A	T	C
H5	XI-adm	23.9	CX86	C	A	T	A	C	G	A	T	C
H5	XI-adm	22.7	CX93	C	A	T	A	C	G	A	T	C
H5	XI-1B	24	CX97	C	A	T	A	C	G	A	T	C
H5	XI-1B	25.9	IRIS_313-10417	C	A	T	A	C	-	A	T	C
H5	XI-1A	29.2	IRIS_313-8859	C	A	T	A	C	-	A	T	C
H5	XI-3	28.9	IRIS_313-8895	C	A	T	A	C	-	A	T	C
H5	XI-2	24.7	IRIS_313-8925	C	A	T	A	C	-	A	T	C
H5	XI-2	22	IRIS_313-9139	C	A	T	A	C	-	A	T	C
H5	XI-2	27.6	IRIS_313-9433	C	A	T	A	C	-	A	T	C
H5	XI-1B	19.8	IRIS_313-10046	C	A	T	A	C	-	A	T	C
H5	XI-3	25.8	IRIS_313-9188	C	A	T	A	C	-	A	T	C
H5	XI-adm	22.1	IRIS_313-11523	C	A	T	A	C	-	A	T	C
H5	XI-2	27.3	IRIS_313-11563	C	A	T	A	C	-	A	G	C
H5	XI-1A	23.3	IRIS_313-11585	C	A	T	A	C	-	A	T	C
H5	XI-3	34.6	IRIS_313-11785	C	A	T	A	C	-	A	T	C
H5	XI-3	23.1	IRIS_313-11814	C	A	T	A	C	-	A	T	C
H5	XI-1B	23.8	IRIS_313-11886	C	A	T	A	C	-	A	G	C
H5	XI-2	27	IRIS_313-11916	C	A	T	A	C	-	A	T	C
H5	XI-adm	25	IRIS_313-11957	C	A	T	A	C	-	A	T	C
H5	XI-1A	27.2	IRIS_313-10503	C	A	T	A	C	-	A	T	C
H5	XI-2	23.7	IRIS_313-10544	C	A	T	A	C	-	A	T	C
H5	XI-adm	28.9	IRIS_313-11091	C	A	T	A	C	-	A	T	C
H5	XI-2	17	IRIS_313-11120	C	A	T	A	C	-	A	T	C
H5	XI-adm	30.7	IRIS_313-11143	C	A	T	A	C	-	A	T	C
H5	XI-adm	27.9	IRIS_313-11147	C	A	T	A	C	-	A	T	C
H5	XI-3	26.3	IRIS_313-11148	C	A	T	A	C	-	A	T	C
H5	XI-1A	22.4	IRIS_313-11158	C	A	T	A	C	-	A	T	C
H5	XI-2	23.7	IRIS_313-11207	C	A	T	A	C	-	A	T	C
H5	XI-adm	25.9	IRIS_313-11302	C	A	T	A	C	-	A	T	C
H5	XI-2	27.5	IRIS_313-11310	C	A	T	A	C	-	A	T	C
H5	XI-3	25.6	IRIS_313-11341	C	A	T	A	C	-	A	T	C
H5	XI-adm	19.5	IRIS_313-11384	C	A	T	A	C	-	A	T	C
H5	XI-2	31.3	IRIS_313-11409	C	A	T	A	C	-	A	T	C
H5	XI-adm	22.1	IRIS_313-11423	C	A	T	A	C	-	A	T	C
H5	XI-1B	18	CX378	C	A	T	A	C	-	A	T	C
H5	XI-1B	21.4	CX379	C	A	T	A	C	-	A	T	C
H6	XI-adm	15.8	IRIS_313-15897	C	A	T	A	C	G	A	G	C
H6	XI-1B	26.2	IRIS_313-15901	C	A	T	A	C	G	A	G	C
H6	XI-adm	25.2	IRIS_313-9555	C	A	T	A	C	G	A	G	C
H6	XI-adm	25.1	IRIS_313-8409	C	A	T	A	C	G	A	G	C
H6	XI-1B	20.2	IRIS_313-10040	C	A	T	A	C	G	A	G	C
H6	XI-2	32.7	IRIS_313-9187	C	A	T	A	C	G	A	G	C
H6	XI-3	24.7	IRIS_313-8791	C	A	T	A	C	G	A	G	C
H6	XI-3	20.3	IRIS_313-8903	C	A	T	A	C	G	A	G	C
H6	XI-adm	23.2	IRIS_313-9424	C	A	T	A	C	G	A	G	C
H6	XI-adm	18.9	IRIS_313-9696	C	A	T	A	C	G	A	G	C
H6	XI-adm	25.3	IRIS_313-10341	C	A	T	A	C	G	A	G	C
H6	XI-1B	21.9	IRIS_313-10397	C	A	T	A	C	G	A	G	C
H6	XI-adm	22.5	IRIS_313-10399	C	A	T	A	C	G	A	G	C
H6	XI-adm	23.9	IRIS_313-10403	C	A	T	A	C	G	A	G	C
H6	XI-adm	18.8	IRIS_313-8341	C	A	T	A	C	G	A	G	C
H6	XI-adm	24.3	IRIS_313-8453	C	A	T	A	C	G	A	G	C
H6	XI-1A	22.9	IRIS_313-8454	C	A	T	A	C	G	A	G	C
H6	XI-2	25.5	IRIS_313-8559	C	A	T	A	C	G	A	G	C
H6	XI-adm	28	IRIS_313-8585	C	A	T	A	C	G	A	G	C
H6	XI-2	28.4	IRIS_313-8631	C	A	T	A	C	G	A	G	C
H6	XI-1A	25.2	IRIS_313-8645	C	A	T	A	C	G	A	G	C
H6	XI-adm	22.9	IRIS_313-8717	C	A	T	A	C	G	A	G	C
H6	XI-2	21	IRIS_313-8844	C	A	T	A	C	G	A	G	C
H6	XI-adm	27.1	IRIS_313-8846	C	A	T	A	C	G	A	G	C
H6	XI-2	26.6	IRIS_313-8854	C	A	T	A	C	G	A	G	C
H6	XI-adm	19.9	IRIS_313-8880	C	A	T	A	C	G	A	G	C
H6	XI-adm	25.8	IRIS_313-8994	C	A	T	A	C	G	A	G	C
H6	XI-adm	27.6	IRIS_313-9017	C	A	T	A	C	G	A	G	C
H6	XI-adm	26.2	IRIS_313-9023	C	A	T	A	C	G	A	G	C
H6	XI-2	21.3	IRIS_313-9072	C	A	T	A	C	G	A	G	C
H6	XI-1A	25.7	IRIS_313-9204	C	A	T	A	C	G	A	G	C
H6	XI-3	18.5	IRIS_313-9251	C	A	T	A	C	G	A	G	C
H6	XI-2	24.1	IRIS_313-9262	C	A	T	A	C	G	A	G	C
H6	XI-adm	24.3	IRIS_313-9285	C	A	T	A	C	G	A	G	C
H6	XI-adm	21.8	IRIS_313-9317	C	A	T	A	C	G	A	G	C
H6	XI-3	29.4	IRIS_313-9320	C	A	T	A	C	G	A	G	C
H6	XI-1B	24.7	IRIS_313-9325	C	A	T	A	C	G	A	G	C
H6	XI-adm	25.3	IRIS_313-9347	C	A	T	A	C	G	A	G	C
H6	XI-2	21.5	IRIS_313-9348	C	A	T	A	C	G	A	G	C
H6	XI-2	20.2	IRIS_313-9403	C	A	T	A	C	G	A	G	C
H6	XI-adm	27.8	IRIS_313-9451	C	A	T	A	C	G	A	G	C
H6	XI-adm	27.7	IRIS_313-9484	C	A	T	A	C	G	A	G	C
H6	XI-1A	27	IRIS_313-9505	C	A	T	A	C	G	A	G	C
H6	XI-2	23.8	IRIS_313-9551	C	A	T	A	C	G	A	G	C
H6	XI-adm	24.2	IRIS_313-9560	C	A	T	A	C	G	A	G	C
H6	XI-adm	29.3	IRIS_313-9602	C	A	T	A	C	G	A	G	C
H6	XI-adm	26.4	IRIS_313-9634	C	A	T	A	C	G	A	G	C
H6	XI-2	24.1	IRIS_313-9709	C	A	T	A	C	G	A	G	C
H6	XI-1A	27.3	IRIS_313-9730	C	A	T	A	C	G	A	G	C
H6	XI-2	15.9	IRIS_313-9832	C	A	T	A	C	G	A	G	C
H6	XI-adm	26.7	IRIS_313-9841	C	A	T	A	C	G	A	G	C
H6	XI-1B	28	IRIS_313-9867	C	A	T	A	C	G	A	G	C
H6	XI-adm	28.2	IRIS_313-9924	C	A	T	A	C	G	A	G	C
H6	XI-2	17.9	IRIS_313-9936	C	A	T	A	C	G	A	G	C
H6	XI-2	28.1	IRIS_313-9970	C	A	T	A	C	G	A	G	C
H6	XI-1A	24.8	IRIS_313-9976	C	A	T	A	C	G	A	G	C
H6	XI-adm	30.4	IRIS_313-10034	C	A	T	A	C	G	A	G	C
H6	XI-2	28.8	IRIS_313-10035	C	A	T	A	C	G	A	G	C
H6	XI-1A	22.6	IRIS_313-10129	C	A	T	A	C	G	A	G	C
H6	XI-1B	21.8	IRIS_313-10161	C	A	T	A	C	G	A	G	C
H6	XI-adm	21.5	IRIS_313-10177	C	A	T	A	C	G	A	G	C
H6	XI-adm	23.1	IRIS_313-10179	C	A	T	A	C	G	A	G	C
H6	XI-1A	21.6	IRIS_313-10189	C	A	T	A	C	G	A	G	C
H6	XI-1A	24.2	IRIS_313-10190	C	A	T	A	C	G	A	G	C
H6	XI-1A	26.3	IRIS_313-10211	C	A	T	A	C	G	A	G	C
H6	XI-adm	27.1	IRIS_313-10226	C	A	T	A	C	G	A	G	C
H6	XI-adm	27	IRIS_313-10314	C	A	T	A	C	G	A	G	C
H6	XI-1B	24.3	IRIS_313-10401	C	A	T	A	C	G	A	G	C
H6	XI-3	24.6	IRIS_313-8492	C	A	T	A	C	G	A	G	C
H6	XI-3	31.9	IRIS_313-10109	C	A	T	A	C	G	A	G	C
H6	XI-1B	29.2	IRIS_313-10287	C	A	T	A	C	G	A	G	C
H6	XI-2	29.3	IRIS_313-8305	C	A	T	A	C	G	A	G	C
H6	XI-3	21.4	IRIS_313-8833	C	A	T	A	C	G	A	G	C
H6	XI-adm	19.4	IRIS_313-9429	C	A	T	A	C	G	A	G	C
H6	XI-adm	23.1	IRIS_313-9944	C	A	T	A	C	G	A	G	C
H6	XI-adm	26.4	IRIS_313-10257	C	A	T	A	C	G	A	G	C
H6	XI-adm	27.9	IRIS_313-10268	C	A	T	A	C	G	A	G	C
H6	XI-adm	21.4	IRIS_313-10332	C	A	T	A	C	G	A	G	C
H6	XI-1B	23.7	IRIS_313-10398	C	A	T	A	C	G	A	G	C
H6	XI-adm	25	IRIS_313-10077	C	A	T	A	C	G	A	G	C
H6	XI-adm	23.3	IRIS_313-8069	C	A	T	A	C	G	A	G	C
H6	XI-adm	23.6	IRIS_313-7668	C	A	T	A	C	G	A	G	C
H6	XI-2	22.9	IRIS_313-7793	C	A	T	A	C	G	A	G	C
H6	XI-1B	20.3	IRIS_313-7807	C	A	T	A	C	G	A	G	C
H6	XI-1B	28.9	IRIS_313-7824	C	A	T	A	C	G	A	G	C
H6	XI-adm	17.3	IRIS_313-7778	C	A	T	A	C	G	A	G	C
H6	XI-adm	29.6	IRIS_313-7699	C	A	T	A	C	G	A	G	C
H6	XI-2	23.9	IRIS_313-7795	C	A	T	A	C	G	A	G	C
H6	XI-adm	27.8	IRIS_313-7809	C	A	T	A	C	G	A	G	C
H6	XI-adm	25.4	IRIS_313-11443	C	A	T	A	C	G	A	G	C
H6	XI-2	27.3	IRIS_313-11448	C	A	T	A	C	G	A	G	C
H6	XI-adm	16.8	IRIS_313-11449	C	A	T	A	C	G	A	G	C
H6	XI-2	24.6	IRIS_313-11460	C	A	T	A	C	G	A	G	C
H6	XI-3	27.4	IRIS_313-11467	C	A	T	A	C	G	A	G	C
H6	XI-adm	27.4	IRIS_313-11541	C	A	T	A	C	G	A	G	C
H6	XI-adm	22.5	IRIS_313-11546	C	A	T	A	C	G	A	G	C
H6	XI-adm	25.7	IRIS_313-11548	C	A	T	A	C	G	A	G	C
H6	XI-adm	28.1	IRIS_313-11549	C	A	T	A	C	G	A	G	C
H6	XI-2	26.6	IRIS_313-11558	C	A	T	A	C	G	A	G	C
H6	XI-1A	26.6	IRIS_313-11568	C	A	T	A	C	G	A	G	C
H6	XI-adm	25.1	IRIS_313-11570	C	A	T	A	C	G	A	G	C
H6	XI-1A	23.9	IRIS_313-11572	C	A	T	A	C	G	A	G	C
H6	XI-adm	23	IRIS_313-11573	C	A	T	A	C	G	A	G	C
H6	XI-1A	19.2	IRIS_313-11579	C	A	T	A	C	G	A	G	C
H6	XI-adm	20.4	IRIS_313-11580	C	A	T	A	C	G	A	G	C
H6	XI-3	16.4	IRIS_313-11588	C	A	T	A	C	G	A	G	C
H6	XI-adm	20.4	IRIS_313-11594	C	A	T	A	C	G	A	G	C
H6	XI-1A	25.5	IRIS_313-11624	C	A	T	A	C	G	A	G	C
H6	XI-2	28.6	IRIS_313-11645	C	A	T	A	C	G	A	G	C
H6	XI-2	31.3	IRIS_313-11646	C	A	T	A	C	G	A	G	C
H6	XI-2	22.7	IRIS_313-11671	C	A	T	A	C	G	A	G	C
H6	XI-adm	23	IRIS_313-11694	C	A	T	A	C	G	A	G	C
H6	XI-1A	24.5	IRIS_313-11695	C	A	T	A	C	G	A	G	C
H6	XI-adm	20.6	IRIS_313-11722	C	A	T	A	C	G	A	G	C
H6	XI-2	32.8	IRIS_313-11723	C	A	T	A	C	G	A	G	C
H6	XI-1A	19.1	IRIS_313-11726	C	A	T	A	C	G	A	G	C
H6	XI-adm	21.5	IRIS_313-11730	C	A	T	A	C	G	A	G	C
H6	XI-adm	24.2	IRIS_313-11744	C	A	T	A	C	G	A	G	C
H6	XI-1A	25.2	IRIS_313-11745	C	A	T	A	C	G	A	G	C
H6	XI-adm	23	IRIS_313-11748	C	A	T	A	C	G	A	G	C
H6	XI-2	25.9	IRIS_313-11760	C	A	T	A	C	G	A	G	C
H6	XI-2	25	IRIS_313-11782	C	A	T	A	C	G	A	G	C
H6	XI-2	23.3	IRIS_313-11789	C	A	T	A	C	G	A	G	C
H6	XI-1A	25.6	IRIS_313-11802	C	A	T	A	C	G	A	G	C
H6	XI-1A	24.4	IRIS_313-11804	C	A	T	A	C	G	A	G	C
H6	XI-1A	28.4	IRIS_313-11805	C	A	T	A	C	G	A	G	C
H6	XI-1A	22.9	IRIS_313-11795	C	A	T	A	C	G	A	G	C
H6	XI-1A	23.4	IRIS_313-11796	C	A	T	A	C	G	A	G	C
H6	XI-1A	22.2	IRIS_313-11853	C	A	T	A	C	G	A	G	C
H6	XI-1A	21.1	IRIS_313-11855	C	A	T	A	C	G	A	G	C
H6	XI-1A	24.9	IRIS_313-11856	C	A	T	A	C	G	A	G	C
H6	XI-1A	25.9	IRIS_313-11857	C	A	T	A	C	G	A	G	C
H6	XI-1A	22.7	IRIS_313-11858	C	A	T	A	C	G	A	G	C
H6	XI-1A	23.3	IRIS_313-11860	C	A	T	A	C	G	A	G	C
H6	XI-1A	21.4	IRIS_313-11862	C	A	T	A	C	G	A	G	C
H6	XI-1A	22	IRIS_313-11867	C	A	T	A	C	G	A	G	C
H6	XI-1A	21.5	IRIS_313-11871	C	A	T	A	C	G	A	G	C
H6	XI-1A	28.2	IRIS_313-11876	C	A	T	A	C	G	A	G	C
H6	XI-1A	27.4	IRIS_313-11877	C	A	T	A	C	G	A	G	C
H6	XI-1A	24.7	IRIS_313-11878	C	A	T	A	C	G	A	G	C
H6	XI-1A	25.1	IRIS_313-11881	C	A	T	A	C	G	A	G	C
H6	XI-1A	26.4	IRIS_313-11882	C	A	T	A	C	G	A	G	C
H6	XI-1A	23.2	IRIS_313-11884	C	A	T	A	C	G	A	G	C
H6	XI-3	21.3	IRIS_313-11902	C	A	T	A	C	G	A	G	C
H6	XI-1A	24.4	IRIS_313-11885	C	A	T	A	C	G	A	G	C
H6	XI-adm	26.8	IRIS_313-11910	C	A	T	A	C	G	A	G	C
H6	XI-3	27	IRIS_313-11912	C	A	T	A	C	G	A	G	C
H6	XI-adm	26.7	IRIS_313-11920	C	A	T	A	C	G	A	G	C
H6	XI-2	25.1	IRIS_313-11932	C	A	T	A	C	G	A	G	C
H6	XI-adm	23	IRIS_313-11937	C	A	T	A	C	G	A	G	C
H6	XI-adm	30	IRIS_313-11889	C	A	T	A	C	G	A	G	C
H6	XI-1A	25.1	IRIS_313-11944	C	A	T	A	C	G	A	G	C
H6	XI-1A	24.7	IRIS_313-11948	C	A	T	A	C	G	A	G	C
H6	XI-1A	27.5	IRIS_313-11949	C	A	T	A	C	G	A	G	C
H6	XI-1A	22	IRIS_313-11950	C	A	T	A	C	G	A	G	C
H6	XI-1A	25.4	IRIS_313-11951	C	A	T	A	C	G	A	G	C
H6	XI-1A	22.6	IRIS_313-11954	C	A	T	A	C	G	A	G	C
H6	XI-2	19.8	IRIS_313-11964	C	A	T	A	C	G	A	G	C
H6	XI-1A	27.8	IRIS_313-11966	C	A	T	A	C	G	A	G	C
H6	XI-adm	19.6	IRIS_313-11967	C	A	T	A	C	G	A	G	C
H6	XI-adm	19	IRIS_313-12007	C	A	T	A	C	G	A	G	C
H6	XI-1A	23.3	IRIS_313-11980	C	A	T	A	C	G	A	G	C
H6	XI-1A	21.4	IRIS_313-12009	C	A	T	A	C	G	A	G	C
H6	XI-2	28	IRIS_313-12014	C	A	T	A	C	G	A	G	C
H6	XI-2	30.5	IRIS_313-12015	C	A	T	A	C	G	A	G	C
H6	XI-3	13.5	IRIS_313-12048	C	A	T	A	C	G	A	G	C
H6	XI-adm	21.7	IRIS_313-12053	C	A	T	A	C	G	A	G	C
H6	XI-adm	23.9	IRIS_313-12057	C	A	T	A	C	G	A	G	C
H6	XI-adm	21	IRIS_313-11985	C	A	T	A	C	G	A	G	C
H6	XI-adm	20.7	IRIS_313-11987	C	A	T	A	C	G	A	G	C
H6	XI-3	22.4	IRIS_313-12109	C	A	T	A	C	G	A	G	C
H6	XI-3	25.2	IRIS_313-12080	C	A	T	A	C	G	A	G	C
H6	XI-1A	25.7	IRIS_313-12236	C	A	T	A	C	G	A	G	C
H6	XI-1A	23.6	IRIS_313-12237	C	A	T	A	C	G	A	G	C
H6	XI-adm	26.1	IRIS_313-12268	C	A	T	A	C	G	A	G	C
H6	XI-adm	25.2	IRIS_313-12290	C	A	T	A	C	G	A	G	C
H6	XI-3	31.7	IRIS_313-12308	C	A	T	A	C	G	A	G	C
H6	XI-2	25.9	IRIS_313-12325	C	A	T	A	C	G	A	G	C
H6	XI-1A	25.1	IRIS_313-10449	C	A	T	A	C	G	A	G	C
H6	XI-1A	23.2	IRIS_313-10450	C	A	T	A	C	G	A	G	C
H6	XI-2	28	IRIS_313-10476	C	A	T	A	C	G	A	G	C
H6	XI-1A	24.4	IRIS_313-10504	C	A	T	A	C	G	A	G	C
H6	XI-adm	26	IRIS_313-10433	C	A	T	A	C	G	A	G	C
H6	XI-3	23.3	IRIS_313-10511	C	A	T	A	C	G	A	G	C
H6	XI-adm	21.9	IRIS_313-10516	C	A	T	A	C	G	A	G	C
H6	XI-3	30.2	IRIS_313-10517	C	A	T	A	C	G	A	G	C
H6	XI-adm	29.4	IRIS_313-10518	C	A	T	A	C	G	A	G	C
H6	XI-adm	26.2	IRIS_313-10565	C	A	T	A	C	G	A	G	C
H6	XI-adm	28.2	IRIS_313-10566	C	A	T	A	C	G	A	G	C
H6	XI-adm	31.9	IRIS_313-10575	C	A	T	A	C	G	A	G	C
H6	XI-2	31.2	IRIS_313-10640	C	A	T	A	C	G	A	G	C
H6	XI-2	26	IRIS_313-10662	C	A	T	A	C	G	A	G	C
H6	XI-2	20.4	IRIS_313-10664	C	A	T	A	C	G	A	G	C
H6	XI-adm	24.6	IRIS_313-10666	C	A	T	A	C	G	A	G	C
H6	XI-adm	23.8	IRIS_313-10668	C	A	T	A	C	G	A	G	C
H6	XI-adm	24	IRIS_313-10674	C	A	T	A	C	G	A	G	C
H6	XI-adm	23.1	IRIS_313-10675	C	A	T	A	C	G	A	G	C
H6	XI-adm	20.4	B007	C	A	T	A	C	G	A	G	C
H6	XI-1A	28.8	B009	C	A	T	A	C	G	A	G	C
H6	XI-adm	23.8	B011	C	A	T	A	C	G	A	G	C
H6	XI-adm	22.1	B013	C	A	T	A	C	G	A	G	C
H6	XI-adm	21.3	B021	C	A	T	A	C	G	A	G	C
H6	XI-adm	23.8	B026	C	A	T	A	C	G	A	G	C
H6	XI-3	24.9	B027	C	A	T	A	C	G	A	G	C
H6	XI-adm	25	B030	C	A	T	A	C	G	A	G	C
H6	XI-2	22.6	B031	C	A	T	A	C	G	A	G	C
H6	XI-1B	24.7	B032	C	A	T	A	C	G	A	G	C
H6	XI-adm	32.3	B044	C	A	T	A	C	G	A	G	C
H6	XI-1A	25.8	B062	C	A	T	A	C	G	A	G	C
H6	XI-adm	20.5	B073	C	A	T	A	C	G	A	G	C
H6	XI-adm	29.3	B076	C	A	T	A	C	G	A	G	C
H6	XI-1A	20.8	B079	C	A	T	A	C	G	A	G	C
H6	XI-adm	20	B082	C	A	T	A	C	G	A	G	C
H6	XI-adm	21.8	B091	C	A	T	A	C	G	A	G	C
H6	XI-adm	23	B118	C	A	T	A	C	G	A	G	C
H6	XI-adm	22.7	B120	C	A	T	A	C	G	A	G	C
H6	XI-adm	22.1	B129	C	A	T	A	C	G	A	G	C
H6	XI-1A	25.8	B130	C	A	T	A	C	G	A	G	C
H6	XI-adm	25.7	B135	C	A	T	A	C	G	A	G	C
H6	XI-1A	33.5	B149	C	A	T	A	C	G	A	G	C
H6	XI-1A	22.6	B163	C	A	T	A	C	G	A	G	C
H6	XI-1A	28.1	B198	C	A	T	A	C	G	A	G	C
H6	XI-adm	25.3	B202	C	A	T	A	C	G	A	G	C
H6	XI-1A	25.5	B213	C	A	T	A	C	G	A	G	C
H6	XI-1A	23.8	B224	C	A	T	A	C	G	A	G	C
H6	XI-1A	23.1	B234	C	A	T	A	C	G	A	G	C
H6	XI-1A	26.1	B239	C	A	T	A	C	G	A	G	C
H6	XI-adm	31.6	B242	C	A	T	A	C	G	A	G	C
H6	XI-1A	27.3	B259	C	A	T	A	C	G	A	G	C
H6	XI-1A	22.5	B261	C	A	T	A	C	G	A	G	C
H6	XI-2	31.1	IRIS_313-10717	C	A	T	A	C	G	A	G	C
H6	XI-2	24.9	IRIS_313-10721	C	A	T	A	C	G	A	G	C
H6	XI-adm	22	IRIS_313-10733	C	A	T	A	C	G	A	G	C
H6	XI-adm	24.9	IRIS_313-10748	C	A	T	A	C	G	A	G	C
H6	XI-adm	20.2	IRIS_313-10754	C	A	T	A	C	G	A	G	C
H6	XI-3	24.8	IRIS_313-10762	C	A	T	A	C	G	A	G	C
H6	XI-adm	26.6	IRIS_313-10769	C	A	T	A	C	G	A	G	C
H6	XI-adm	26.7	IRIS_313-10774	C	A	T	A	C	G	A	G	C
H6	XI-adm	31.4	IRIS_313-10775	C	A	T	A	C	G	A	G	C
H6	XI-3	24.7	IRIS_313-10777	C	A	T	A	C	G	A	G	C
H6	XI-3	21.4	IRIS_313-10779	C	A	T	A	C	G	A	G	C
H6	XI-3	29.2	IRIS_313-10782	C	A	T	A	C	G	A	G	C
H6	XI-3	24	IRIS_313-10791	C	A	T	A	C	G	A	G	C
H6	XI-adm	28	IRIS_313-10811	C	A	T	A	C	G	A	G	C
H6	XI-3	22.2	IRIS_313-10818	C	A	T	A	C	G	A	G	C
H6	XI-3	19.7	IRIS_313-10819	C	A	T	A	C	G	A	G	C
H6	XI-3	18.6	IRIS_313-10822	C	A	T	A	C	G	A	G	C
H6	XI-3	29.2	IRIS_313-10824	C	A	T	A	C	G	A	G	C
H6	XI-adm	27.9	IRIS_313-10847	C	A	T	A	C	G	A	G	C
H6	XI-2	20.5	IRIS_313-10880	C	A	T	A	C	G	A	G	C
H6	XI-adm	18.5	IRIS_313-10885	C	A	T	A	C	G	A	G	C
H6	XI-2	25.4	IRIS_313-10929	C	A	T	A	C	G	A	G	C
H6	XI-3	25.6	IRIS_313-10940	C	A	T	A	C	G	A	G	C
H6	XI-adm	26.4	IRIS_313-10941	C	A	T	A	C	G	A	G	C
H6	XI-3	23.9	IRIS_313-10942	C	A	T	A	C	G	A	G	C
H6	XI-3	19.3	IRIS_313-10951	C	A	T	A	C	G	A	G	C
H6	XI-3	14.7	IRIS_313-10955	C	A	T	A	C	G	A	G	C
H6	XI-adm	27	IRIS_313-10966	C	A	T	A	C	G	A	G	C
H6	XI-1A	26.7	IRIS_313-10968	C	A	T	A	C	G	A	G	C
H6	XI-3	26.2	IRIS_313-10901	C	A	T	A	C	G	A	G	C
H6	XI-adm	20.1	IRIS_313-10983	C	A	T	A	C	G	A	G	C
H6	XI-2	30.1	IRIS_313-10984	C	A	T	A	C	G	A	G	C
H6	XI-2	28.1	IRIS_313-10986	C	A	T	A	C	G	A	G	C
H6	XI-adm	23.8	IRIS_313-10996	C	A	T	A	C	G	A	G	C
H6	XI-3	22	IRIS_313-10997	C	A	T	A	C	G	A	G	C
H6	XI-3	17.4	IRIS_313-11010	C	A	T	A	C	G	A	G	C
H6	XI-2	24.3	IRIS_313-11041	C	A	T	A	C	G	A	G	C
H6	XI-3	21	IRIS_313-11108	C	A	T	A	C	G	A	G	C
H6	XI-adm	22.9	IRIS_313-11126	C	A	T	A	C	G	A	G	C
H6	XI-adm	32.1	IRIS_313-11137	C	A	T	A	C	G	A	G	C
H6	XI-1A	23.8	IRIS_313-11152	C	A	T	A	C	G	A	G	C
H6	XI-1A	22.6	IRIS_313-11157	C	A	T	A	C	G	A	G	C
H6	XI-3	23	IRIS_313-11182	C	A	T	A	C	G	A	G	C
H6	XI-adm	25.7	IRIS_313-11206	C	A	T	A	C	G	A	G	C
H6	XI-2	19	IRIS_313-11220	C	A	T	A	C	G	A	G	C
H6	XI-2	32.2	IRIS_313-11224	C	A	T	A	C	G	A	G	C
H6	XI-2	22.2	IRIS_313-11226	C	A	T	A	C	G	A	G	C
H6	XI-2	23.6	IRIS_313-11229	C	A	T	A	C	G	A	G	C
H6	XI-adm	20.5	IRIS_313-11245	C	A	T	A	C	G	A	G	C
H6	XI-3	22.3	IRIS_313-11179	C	A	T	A	C	G	A	G	C
H6	XI-adm	28.5	IRIS_313-11256	C	A	T	A	C	G	A	G	C
H6	XI-adm	23.4	IRIS_313-11260	C	A	T	A	C	G	A	G	C
H6	XI-adm	28	IRIS_313-11261	C	A	T	A	C	G	A	G	C
H6	XI-3	28.3	IRIS_313-11180	C	A	T	A	C	G	A	G	C
H6	XI-adm	29.4	IRIS_313-11263	C	A	T	A	C	G	A	G	C
H6	XI-adm	25.1	IRIS_313-11279	C	A	T	A	C	G	A	G	C
H6	XI-adm	24.7	IRIS_313-11266	C	A	T	A	C	G	A	G	C
H6	XI-adm	23.1	IRIS_313-11306	C	A	T	A	C	G	A	G	C
H6	XI-adm	21.1	IRIS_313-11307	C	A	T	A	C	G	A	G	C
H6	XI-2	20.9	IRIS_313-11308	C	A	T	A	C	G	A	G	C
H6	XI-adm	27.5	IRIS_313-11269	C	A	T	A	C	G	A	G	C
H6	XI-3	24.1	IRIS_313-11315	C	A	T	A	C	G	A	G	C
H6	XI-3	25	IRIS_313-11318	C	A	T	A	C	G	A	G	C
H6	XI-2	24.2	IRIS_313-11271	C	A	T	A	C	G	A	G	C
H6	XI-2	25	IRIS_313-11339	C	A	T	A	C	G	A	G	C
H6	XI-2	20.6	IRIS_313-11351	C	A	T	A	C	G	A	G	C
H6	XI-adm	25.5	IRIS_313-11273	C	A	T	A	C	G	A	G	C
H6	XI-2	24	IRIS_313-11361	C	A	T	A	C	G	A	G	C
H6	XI-adm	26.3	IRIS_313-11365	C	A	T	A	C	G	A	G	C
H6	XI-2	31	IRIS_313-11369	C	A	T	A	C	G	A	G	C
H6	XI-adm	19.1	IRIS_313-11377	C	A	T	A	C	G	A	G	C
H6	XI-adm	22.9	IRIS_313-11402	C	A	T	A	C	G	A	G	C
H6	XI-2	24.1	IRIS_313-11407	C	A	T	A	C	G	A	G	C
H6	XI-2	28	IRIS_313-11418	C	A	T	A	C	G	A	G	C
H6	XI-2	31.7	IRIS_313-11420	C	A	T	A	C	G	A	G	C
H6	XI-1A	23.4	CX101	C	A	T	A	C	G	A	G	C
H6	XI-adm	22.7	CX118	C	A	T	A	C	G	A	G	C
H6	XI-adm	23.4	CX120	C	A	T	A	C	G	A	G	C
H6	XI-adm	22.5	CX128	C	A	T	A	C	G	A	G	C
H6	XI-1A	26.9	CX131	C	A	T	A	C	G	A	G	C
H6	XI-adm	19.6	CX207	C	A	T	A	C	G	A	G	C
H6	XI-1B	28.2	CX21	C	A	T	A	C	G	A	G	C
H6	XI-1B	22.5	CX225	C	A	T	A	C	G	A	G	C
H6	XI-1B	22.8	CX230	C	A	T	A	C	G	A	G	C
H6	XI-adm	24.3	CX232	C	A	T	A	C	G	A	G	C
H6	XI-adm	22.3	CX235	C	A	T	A	C	G	A	G	C
H6	XI-adm	26.5	CX236	C	A	T	A	C	G	A	G	C
H6	XI-adm	20.9	CX240	C	A	T	A	C	G	A	G	C
H6	XI-adm	21.7	CX265	C	A	T	A	C	G	A	G	C
H6	XI-1B	23	CX281	C	A	T	A	C	G	A	G	C
H6	XI-1B	23.8	CX31	C	A	T	A	C	G	A	G	C
H6	XI-1B	23.1	CX37	C	A	T	A	C	G	A	G	C
H6	XI-1B	26.1	CX375	C	A	T	A	C	G	A	G	C
H6	XI-adm	24.7	CX392	C	A	T	A	C	G	A	G	C
H6	XI-adm	26.4	CX5	C	A	T	A	C	G	A	G	C
H6	XI-adm	21.4	CX54	C	A	T	A	C	G	A	G	C
H6	XI-adm	24.4	CX542	C	A	T	A	C	G	A	G	C
H6	XI-1A	21.8	CX55	C	A	T	A	C	G	A	G	C
H6	XI-1A	22.2	CX61	C	A	T	A	C	G	A	G	C
H6	XI-1B	21.1	CX76	C	A	T	A	C	G	A	G	C
H6	XI-1A	20.8	CX88	C	A	T	A	C	G	A	G	C
H6	XI-2	22.2	CX99	C	A	T	A	C	G	A	G	C
H7	XI-2	28	IRIS_313-8349	C	G	T	A	C	G	A	T	C
H7	XI-3	34.1	IRIS_313-8474	C	G	T	A	C	G	A	T	C
H7	XI-3	24.8	IRIS_313-8485	C	G	T	A	C	G	A	T	C
H7	XI-3	35.6	IRIS_313-8586	C	G	T	A	C	G	A	T	C
H7	XI-2	15.5	IRIS_313-8614	C	G	T	A	C	G	A	T	C
H7	XI-3	26.8	IRIS_313-8985	C	G	T	A	C	G	A	T	C
H7	XI-3	32.4	IRIS_313-8996	C	G	T	A	C	G	A	T	C
H7	XI-3	27.5	IRIS_313-9006	C	G	T	A	C	G	A	T	C
H7	XI-3	28.7	IRIS_313-9209	C	G	T	A	C	G	A	T	C
H7	XI-3	28.2	IRIS_313-9637	C	G	T	A	C	G	A	T	C
H7	XI-3	30.3	IRIS_313-9898	C	G	T	A	C	G	A	T	C
H7	XI-3	35.9	IRIS_313-8638	C	G	T	A	C	G	A	T	C
H7	XI-3	29.7	IRIS_313-8793	C	G	T	A	C	G	A	T	C
H7	XI-adm	25.8	IRIS_313-7769	C	G	T	A	C	G	A	T	C
H7	XI-adm	24.6	IRIS_313-11438	C	G	T	A	C	G	A	T	C
H7	XI-adm	18.7	IRIS_313-11490	C	G	T	A	C	G	A	T	C
H7	XI-adm	21.6	IRIS_313-11493	C	G	T	A	C	G	A	T	C
H7	XI-adm	21	IRIS_313-11621	C	G	T	A	C	G	A	T	C
H7	XI-3	19.1	IRIS_313-11609	C	G	T	A	C	G	A	T	C
H7	XI-3	34.4	IRIS_313-11678	C	G	T	A	C	G	A	T	C
H7	XI-3	29.7	IRIS_313-11679	C	G	T	A	C	G	A	T	C
H7	XI-adm	28	IRIS_313-11717	C	G	T	A	C	G	A	T	C
H7	XI-3	26.5	IRIS_313-11728	C	G	T	A	C	G	A	T	C
H7	XI-3	24.3	IRIS_313-11815	C	G	T	A	C	G	A	T	C
H7	XI-3	28.2	IRIS_313-11849	C	G	T	A	C	G	A	T	C
H7	XI-3	26.9	IRIS_313-11991	C	G	T	A	C	G	A	T	C
H7	XI-3	27.3	IRIS_313-11992	C	G	T	A	C	G	A	T	C
H7	XI-3	23.8	IRIS_313-12081	C	G	T	A	C	G	A	T	C
H7	XI-3	36.7	IRIS_313-12194	C	G	T	A	C	G	A	T	C
H7	XI-adm	20.8	IRIS_313-12210	C	G	T	A	C	G	A	T	C
H7	XI-3	30.9	IRIS_313-12221	C	G	T	A	C	G	A	T	C
H7	XI-adm	19	IRIS_313-10510	C	G	T	A	C	G	A	T	C
H7	XI-3	19.1	IRIS_313-10554	C	G	T	A	C	G	A	T	C
H7	XI-3	23.8	IRIS_313-10695	C	G	T	A	C	G	A	T	C
H7	XI-3	19.7	IRIS_313-10698	C	G	T	A	C	G	A	T	C
H7	XI-1B	21.1	B048	C	G	T	A	C	G	A	T	C
H7	XI-adm	22.4	B180	C	G	T	A	C	G	A	T	C
H7	XI-3	28	IRIS_313-10742	C	G	T	A	C	G	A	T	C
H7	XI-3	23.3	IRIS_313-10821	C	G	T	A	C	G	A	T	C
H7	XI-3	26.6	IRIS_313-10947	C	G	T	A	C	G	A	T	C
H7	XI-3	24.8	IRIS_313-10954	C	G	T	A	C	G	A	T	C
H7	XI-adm	24.9	IRIS_313-11011	C	G	T	A	C	G	A	T	C
H7	XI-adm	19.5	IRIS_313-11097	C	G	T	A	C	G	A	T	C
H7	XI-3	36.7	IRIS_313-11082	C	G	T	A	C	G	A	T	C
H7	XI-adm	32.8	IRIS_313-11345	C	G	T	A	C	G	A	T	C
H7	XI-adm	26.2	IRIS_313-11394	C	G	T	A	C	G	A	T	C
H7	XI-3	28.1	CX107	C	G	T	A	C	G	A	T	C
H7	XI-adm	19.6	CX147	C	G	T	A	C	G	A	T	C
H7	XI-3	19.4	CX148	C	G	T	A	C	G	A	T	C
H7	XI-3	22.1	CX158	C	G	T	A	C	G	A	T	C
H7	XI-adm	18.5	CX68	C	G	T	A	C	G	A	T	C
H7	XI-1B	22.5	CX96	C	G	T	A	C	G	A	T	C

## Sheet: Source Data Figure 5h
Source Data Figure 5h. 2,775 cultivars (1,760 indica, 819 japonica, and 196 aus ) in the 3k RG used for analyzing the frequency of genotype OsMADS1NS and OsAMADS1AS.
Sample	K9_group_Admixture	Country_Origin_updated	Genetic_Stock_varname	Genotype of OsMADS1		Genotype	indica			japonica	japonica		aus	aus
	K9_group_Admixture	Country_Origin_updated	Genetic_Stock_varname				Number	Frequency		Number	Frequency		Number	Frequency
B001	GJ-tmp	China	Heibiao	NS		AS	3	0.00170455		459	0.56044		1	0.00510204
B002	GJ-tmp	China	Sansuijin	NS		NS	1752	0.995455		329	0.401709		193	0.984694
B003	GJ-adm	China	Zaoshengbai	NS		-	5	0.00284091		31	0.037851		2	0.0102041
B004	GJ-tmp	Japan	Qiuguangtengxi 104	NS		total	1760	1		819	1		196	1
B005	GJ-tmp	Japan	Wanshi	NS
B006	XI-adm	Viet Nam	Yikong	NS
B007	XI-adm	Viet Nam	Tianhandao	NS
B008	GJ-tmp	Viet Nam	Baxiang	NS
B009	XI-1A	Viet Nam	Vietnam Zaodao	NS
B010	XI-1A	Malaysia	Malaihong	NS
B011	XI-adm	India	CO 22	NS
B012	XI-2	India	2037 (Rajahamsal)	NS
B013	XI-adm	Sri Lanka	Sri Lanka 1	NS
B014	GJ-tmp	Uzbekistan	Wuziluosi 215	NS
B015	XI-1A	Romania	Kahamu	NS
B016	GJ-tmp	Hungary	Aomierte 168	NS
B017	GJ-tmp	Bulgaria	Aerjituo	NS
B018	GJ-trp	United States of America	American Huangkedao	AS
B019	XI-adm	Mexico	Buleida A-75	NS
B021	XI-adm	Australia	Seln 244A6-20	NS
B023	GJ-tmp	Democratic People's Republic of Korea	Gaoliqiu	NS
B024	XI-1A	Thailand	Xianluosichi	NS
B025	GJ-trp	Indonesia	Djanda Mandja	NS
B026	XI-adm	Indonesia	Padi Ladang Ase Polo Komek	NS
B027	XI-3	Philippines	C 894-21	NS
B028	XI-adm	Philippines	IR 10179-23-1-3	NS
B029	XI-1B	India	Dumai	NS
B030	XI-adm	India	Jaibattey	NS
B031	XI-2	India	Ngatsin	NS
B032	XI-1B	India	Rohini	NS
B033	XI-1B	Sri Lanka	BW 293-2	NS
B034	GJ-tmp	Albania	Albania Rice	NS
B035	XI-adm	United States of America	American Rice	NS
B036	GJ-adm	Brazil	Jijucas Claro	NS
B037	GJ-trp	Argentina	Nanoay P.A	AS
B038	GJ-tmp	Egypt	Nabated A Smar	NS
B039	XI-adm	Cote d'Ivoire	IRAT 10	NS
B040	XI-adm	India	K 24	NS
B043	GJ-trp	Australia	YR 83-23-11	AS
B044	XI-adm	Japan	Santiannuo	NS
B045	GJ-tmp	Japan	Gongchengxiang	NS
B046	GJ-tmp	Japan	Qiutianxiaoting	NS
B047	GJ-tmp	Korea, Republic of	Zhenfu 8	NS
B048	XI-1B	Indonesia	CISOKAN	NS
B049	cA (Aus)	Nepal	Zacaodao 13	NS
B051	XI-adm	Egypt	GZ 1368-5-4	NS
B052	XI-2	Madagascar	J 34	NS
B053	GJ-trp	Australia	80 A 97 YR 303-304-1-3	AS
B054	GJ-trp	Australia	80050 YR 72136-43	AS
B055	GJ-tmp	Australia	YR 196	NS
B056	GJ-tmp	China	Tieganwu	NS
B057	GJ-tmp	China	Xiushui 115	NS
B058	XI-1B	China	Erjiunan 1	NS
B059	XI-1A	China	Nanjing 11	NS
B060	XI-1A	China	Aijiaonante	NS
B061	XI-1A	China	Guangluai 4	NS
B062	XI-1A	China	Nantehao	NS
B063	XI-1A	China	Guizhao 2	NS
B064	XI-adm	China	Xiangzaoxian 7	NS
B065	XI-adm	China	Huangsiguizhan	NS
B066	GJ-tmp	China	Guangkexiangnuo	NS
B067	XI-1A	China	Funingzipigengzi	NS
B068	GJ-tmp	China	Gaoyangdiandao dahongmang	NS
B069	GJ-adm	China	Dandongludao	NS
B070	GJ-adm	China	Laoguangtou 83	NS
B071	GJ-tmp	China	Muxiqiu	NS
B072	XI-1A	China	Qiuqianbai	NS
B073	XI-adm	China	Jinxibai2	NS
B074	XI-1A	China	Taishannuo	NS
B075	XI-adm	China	Jinbaoyin	NS
B076	XI-adm	China	Minbeiwanxian	NS
B077	GJ-tmp	China	Yizhixiang	NS
B079	XI-1A	China	Esiniu	NS
B081	XI-1A	China	Heidu 4	NS
B082	XI-adm	China	Qiyuexian	NS
B083	XI-1A	China	Dongtingwanxian	NS
B085	XI-1A	China	Xugunuo	NS
B087	XI-2	China	Zhongnong 4	NS
B088	XI-adm	China	San**Qishiluo	NS
B089	XI-adm	China	Qitoubaigu3	NS
B090	XI-adm	China	Zimi	NS
B091	XI-adm	China	Xiaohonggu	NS
B092	XI-1A	China	Gongju 73	NS
B093	XI-1A	China	Qitougu	NS
B094	XI-1A	China	Zinuo	NS
B095	XI-adm	China	Mowangguneiza	NS
B096	XI-adm	China	Jinzhinuo4	NS
B097	XI-adm	China	Jiienuo	NS
B100	GJ-tmp	China	Hongkezhenuo	NS
B101	GJ-tmp	China	Yangkenuo	NS
B102	GJ-tmp	China	Maguzi	NS
B103	GJ-tmp	China	Laohongdao	NS
B104	XI-1A	Bangladesh	Jiabala	NS
B105	XI-adm	China	Baoxuan 21	NS
B106	XI-adm	China	Wenxiangnuo	NS
B107	XI-adm	China	Dawannuo	NS
B108	XI-adm	China	Xianggu	NS
B109	GJ-adm	China	Lengshuigu 2	AS
B110	GJ-tmp	China	Huangpinuo	NS
B111	GJ-tmp	China	Zimangfeie	NS
B112	XI-1A	China	Liusha 1	NS
B113	XI-adm	China	Chenwan 3	NS
B114	XI-1A	China	Chengduai 3	NS
B115	XI-1A	China	Aimakang	NS
B116	XI-adm	China	Shufeng 101	NS
B117	GJ-tmp	China	Lixingeng	NS
B118	XI-adm	China	Ergangai	NS
B119	XI-1A	China	Guangluai 15-1	NS
B120	XI-adm	China	Hongwan 1	NS
B121	XI-1A	China	Luke 3	NS
B122	GJ-tmp	China	Liaogeng 287	NS
B123	XI-adm	China	Zaoshuxiangheimi	NS
B124	GJ-tmp	China	Geng 87-304	NS
B125	XI-adm	China	Xiangwanxian 3	NS
B126	XI-1A	China	Zaoxian 240	NS
B127	XI-1A	China	Dangyu 5	NS
B128	XI-adm	China	Sibeitizhao 6	NS
B129	XI-adm	China	Hongainuo	NS
B130	XI-1A	China	Wanlixian	NS
B131	XI-adm	China	Aizizhan	NS
B132	XI-adm	China	Xiaobaimi	NS
B133	XI-adm	China	Yanshuichi	NS
B134	GJ-sbtrp	China	Xishi 15	AS
B135	XI-adm	China	Honggenghangu3	NS
B136	GJ-adm	China	Yuyannuo	NS
B137	XI-adm	Philippines	80B	NS
B138	XI-adm	China	Gu 154	NS
B139	XI-adm	Philippines	IR 661-1	NS
B140	XI-1A	China	Pei C122	NS
B143	GJ-tmp	China	76--1	NS
B144	GJ-adm	China	Huhui 628	NS
B145	XI-adm	China	Teqingxuanhui	NS
B146	XI-1B	China	JWR 221	NS
B147	XI-1A	China	Baikehanhe	NS
B148	GJ-adm	China	Lengshuinuo	NS
B149	XI-1A	China	Haoxiang	NS
B150	XI-1A	China	L 301B	NS
B151	XI-1A	China	Jinnante 43B	NS
B152	GJ-tmp	China	Zaoshunonghu 6	NS
B153	XI-adm	China	Qingsiai 16B	NS
B154	GJ-tmp	China	Liming B	NS
B155	XI-adm	China	Baoxie-7B	NS
B156	XI-1A	China	G Zhenshan 97B	NS
B157	XI-1A	China	88B	NS
B159	XI-adm	Taiwan, China	Taizhongzailai 1/taizhong65	NS
B160	GJ-tmp	China	Shuiyuan 300Li	NS
B161	GJ-tmp	China	Yelicanghua	NS
B162	GJ-tmp	China	Baigedao	NS
B163	XI-1A	China	Liushizao	NS
B164	cA (Aus)	China	Qingke	NS
B165	XI-adm	China	Haohuangla	-
B167	GJ-tmp	Democratic People's Republic of Korea	Qingjinzaosheng	NS
B168	GJ-tmp	Japan	Zhuyuan	NS
B169	GJ-tmp	Japan	Ailuyu	NS
B170	GJ-tmp	Russia	Hongse 90	NS
B171	GJ-tmp	Italy	Linguo	NS
B176	XI-adm	Bangladesh	BRC 25-146-2-1	NS
B179	GJ-tmp	France	Keluoduo B	NS
B180	XI-adm	Columbia	P1790-5-1M-4-5M-1B-3M-B	NS
B181	XI-1A	Australia	71011	NS
B182	GJ-tmp	Japan	Chimao	NS
B183	GJ-tmp	Japan	Qingnuo Kyohatamochi	NS
B184	XI-adm	Viet Nam	CHANH 148	NS
B185	XI-adm	Lao People's Democratic Republic	SLK 2-18-2	NS
B187	XI-adm	India	RP 1570-44-1	NS
B189	GJ-trp	Cote d'Ivoire	IRAT 669	-
B190	GJ-trp	Nigeria	ITA 221	AS
B191	GJ-trp	Australia	80 A 60 YR 71009-1-5	AS
B193	XI-adm	Cuba	C.MEDIO 7	NS
B194	XI-1B	Cuba	ECIA 179-S13	NS
B195	XI-adm	India	PMS 10B	NS
B197	XI-1A	Taiwan, China	Taizhongxianxuan 2	NS
B198	XI-1A	China	Jiefangxian	NS
B199	GJ-tmp	China	Hongmisandan	NS
B200	XI-1B	China	Jinyou 1	NS
B201	XI-1B	China	Chengnongshuijing	NS
B202	XI-adm	China	Baoxie 123B	NS
B204	GJ-tmp	China	Longhuamaohu	NS
B205	GJ-adm	China	Cunsanli	AS
B207	XI-adm	China	Aihechi	NS
B208	XI-1A	China	Lucaihao	NS
B210	XI-1A	China	Nanxiongzaoyouzhan	NS
B212	GJ-tmp	China	Chikenuo	NS
B213	XI-1A	China	Liuyenian	NS
B214	XI-1B	China	Xuanenchangtanqingzhan	NS
B215	GJ-tmp	China	Hongqi 5	NS
B216	XI-1A	China	Hanmadao4	NS
B217	XI-1B	China	Honggu	NS
B218	GJ-tmp	China	Wuzidui	NS
B219	XI-adm	Lao People's Democratic Republic	Haolai	NS
B221	XI-1A	China	Fanhaopi	NS
B222	XI-1A	China	Beizinuo	NS
B223	GJ-tmp	China	Cungunuo	AS
B224	XI-1A	China	Younian	NS
B225	GJ-tmp	China	Guantuibaihe 1	NS
B226	GJ-tmp	China	Heimangdao	NS
B227	XI-adm	China	Menjiagao 1	NS
B228	GJ-adm	China	Haobayong 1	AS
B229	XI-adm	China	Menjiading 2	NS
B230	GJ-adm	China	Banjiemang2	-
B231	XI-adm	China	Dongtingwanxian	NS
B232	XI-1B	China	Xiangaizao 10hao	NS
B233	XI-adm	China	Xiangwanxian 1	NS
B234	XI-1A	China	Aituogu 151	NS
B235	GJ-tmp	China	Zhonghua 8	NS
B236	GJ-tmp	China	Jindao 1	NS
B238	XI-adm	China	Momi	NS
B239	XI-1A	China	Zhendao 232	NS
B240	GJ-tmp	China	Zhengdao 5	NS
B241	GJ-sbtrp	China	Lamujia	AS
B242	XI-adm	China	Gui 630	NS
B243	cA (Aus)	China	Huhui 91269	NS
B244	XI-1A	China	Xiangdao	NS
B245	GJ-sbtrp	China	Shanjiugu	AS
B246	XI-adm	China	Laozaogu	NS
B247	XI-adm	China	Jinnante B	NS
B248	XI-1A	China	Zhuzhen B	NS
B249	XI-1A	China	Chaoyangyihao B	NS
B250	GJ-tmp	China	Annongwangeng B	NS
B252	XI-adm	China	Xiangai B	NS
B253	XI-adm	China	Jiangnongzao 1 B	NS
B254	XI-adm	China	Jinghu3 B	NS
B255	XI-adm	China	Dianrui 409B	NS
B258	GJ-tmp	China	Xingguo	NS
B259	XI-1A	China	Leihuozhan	NS
B260	XI-1A	China	Mamagu	NS
B261	XI-1A	China	Meihuanuo	NS
B263	GJ-tmp	China	Weiguo	NS
B264	XI-1A	China	Sanbaili	NS
B265	XI-adm	China	Wukezhan	NS
B266	GJ-sbtrp	China	Haomake (K)	-
B267	XI-adm	China	0	NS
B268	XI-adm	China	Nangaogu	NS
B269	GJ-tmp	Japan	Yuefu	NS
CX10	XI-1A	China	Gang 46B	NS
CX100	XI-1B	Nepal	Palung 2	NS
CX101	XI-1A	China	Hei Mi Chan	NS
CX102	XI-1A	Taiwan, China	Tek Si Chut	NS
CX106	GJ-trp	Viet Nam	SAL BUI BAO	AS
CX107	XI-3	Viet Nam	Tun Sart	NS
CX109	GJ-adm	India	Dacca 6	AS
CX11	GJ-adm	China	Gumei 2	NS
CX111	GJ-trp	Egypt	Giza 14	AS
CX113	GJ-trp	_no_info	Biniapan	AS
CX114	XI-1A	China	Guang Lu Ai 4	NS
CX115	XI-adm	China	Yun hui 72	NS
CX116	GJ-tmp	Democratic People's Republic of Korea	Wudadaozhong	NS
CX117	XI-adm	Philippines	IR 65600-27-1-2-2	NS
CX118	XI-adm	China	Yetuozai	NS
CX119	XI-adm	_no_info	P59279	NS
CX120	XI-adm	India	TKM 6	NS
CX121	XI-1B	China	Guang122	NS
CX122	XI-adm	Taiwan, China	Tai-Zhong-Xian 10	NS
CX123	XI-1A	China	Yu Qiu Gu	NS
CX124	XI-adm	Philippines	IR 71466-75-3-B-1	NS
CX125	XI-1B	China	CAOZHAO-2	NS
CX126	XI-1B	Philippines	IRBB 60	NS
CX128	XI-adm	Nepal	Gajale	NS
CX129	GJ-trp	Indonesia	MOLOK	AS
CX13	XI-adm	China	R644	NS
CX130	XI-2	India	CHIPDA	NS
CX131	XI-1A	Myanmar	ZALE	NS
CX132	GJ-trp	India	AP 423	AS
CX133	XI-1A	China	Zhengshan97	NS
CX134	XI-1B	Philippines	IRBB 7	NS
CX138	GJ-adm	China	Qd_441	NS
CX139	GJ-adm	Portugal	Amareles	AS
CX14	GJ-tmp	China	Chennong 265	NS
CX140	GJ-tmp	Japan	Nipponbare	NS
CX141	XI-3	Indonesia	Padi Siam Kuning	NS
CX142	GJ-adm	China	Ai Yeh Lu	NS
CX144	XI-adm	Thailand	Hta 7204	NS
CX145	XI-adm	China	Minghui 63	NS
CX146	XI-adm	India	CO 43	NS
CX147	XI-adm	Malaysia	Seberang	NS
CX148	XI-3	Malaysia	Sri Raja	NS
CX15	XI-1B	China	Y 134	NS
CX150	XI-1B	Philippines	Chorofa	NS
CX151	GJ-trp	Philippines	AZUCENA	AS
CX152	XI-1B	Indonesia	Cisadane	NS
CX153	XI-2	India	Jalmagna	NS
CX154	XI-3	Thailand	Khao Dawk Mali 105	NS
CX155	XI-2	India	Madhukar	NS
CX156	XI-adm	Malaysia	MR 84	NS
CX157	XI-adm	India	PTB 33	NS
CX158	XI-3	Myanmar	Shwe War Tun	NS
CX16	GJ-tmp	China	Yuan jing 7	NS
CX160	XI-2	India	W 1263	NS
CX161	XI-1B	Philippines	IR 42	NS
CX162	XI-1A	Taiwan, China	TN1	NS
CX165	GJ-tmp	China	Wuyugeng 3	NS
CX17	XI-adm	China	Yuexiangzhan	NS
CX18	XI-1A	China	Zaoxian 14	NS
CX182	XI-adm	Japan	SLG 1	NS
CX19	XI-adm	China	Zhong 413	NS
CX2	XI-adm	Bangladesh	BR 11	NS
CX20	XI-adm	China	Zihui 100	NS
CX205	GJ-adm	Philippines	IR 69428-6-1-1-3-3	NS
CX206	XI-1B	Philippines	IR 2061-522-6-9	NS
CX207	XI-adm	China	Gaozi	NS
CX21	XI-1B	Sri Lanka	BG 90-2	NS
CX211	GJ-tmp	China	M 3122	NS
CX212	GJ-tmp	Japan	Nongken 58	NS
CX213	GJ-tmp	China	Chennong 89366	NS
CX214	GJ-trp	Brazil	Brazil Nuodao	-
CX218	XI-1B	India	Type 3	NS
CX219	XI-adm	Philippines	FL 478	NS
CX22	XI-1B	India	PR 106	NS
CX220	GJ-trp	Cote d'Ivoire	IRAT 109	AS
CX221	XI-adm	China	Zhongyouzao 81	NS
CX225	XI-1B	Philippines	IR 77298-14-1-2	NS
CX226	XI-1B	Philippines	IR 06G113	NS
CX227	cA (Aus)	India	KASALATH	NS
CX228	XI-adm	India	Bala	NS
CX23	XI-3	Indonesia	Rasi	NS
CX230	XI-1B	Philippines	IR 64-IL	NS
CX231	XI-adm	Philippines	IR 52561-UBN-1-1-2	NS
CX232	XI-adm	Philippines	IR 55419-04	NS
CX233	XI-adm	Philippines	IR 58821-23-1-3-1	NS
CX234	XI-adm	Philippines	IR 62266-42-6-2	NS
CX235	XI-adm	Philippines	NSIC RC 9	NS
CX236	XI-adm	India	Vandana	NS
CX237	XI-1B	Indonesia	B 6136-3-TB-0-1-5	NS
CX238	XI-1B	Sri Lanka	BW 311-9	NS
CX24	XI-adm	India	TKM 9	NS
CX240	XI-adm	Brazil	Carijo	NS
CX241	GJ-trp	Brazil	IAC 47	AS
CX243	GJ-trp	Philippines	IR 47686-6-2-1-1	NS
CX247	XI-adm	Ghana	IRAT 144	NS
CX248	GJ-trp	Philippines	Kinandang Patong	AS
CX249	XI-1B	China	2004	-
CX25	XI-1B	Indonesia	Cisanggarung	NS
CX250	XI-1B	China	829	NS
CX251	GJ-tmp	China	Xudao 4	NS
CX26	XI-1B	Iran	Amol3(Sana)	NS
CX262	GJ-trp	Brazil	IAC 3	AS
CX263	XI-adm	Malaysia	PADISENEMOK	NS
CX265	XI-adm	Colombia	MONOLAYA	NS
CX266	GJ-trp	Philippines	DINORADO	-
CX267	XI-adm	India	IET 1444	NS
CX268	XI-adm	Brazil	ARROZVERMELHO	NS
CX269	GJ-trp	Brazil	IAC 165	AS
CX27	XI-adm	Iran	Khazar	NS
CX270	XI-1A	Taiwan, China	TAICHUNGNATIVE1	NS
CX273	XI-adm	India	NONA BOKRA	NS
CX274	XI-adm	Philippines	IR 26	NS
CX275	XI-adm	Philippines	IR 34	NS
CX276	XI-1B	Philippines	IR 8192-200-3-3-1-1	NS
CX277	GJ-adm	China	02428-IL	NS
CX278	XI-adm	Philippines	IR 68	NS
CX28	XI-1B	Korea, Republic of	Gayabyeo	NS
CX281	XI-1B	Philippines	IR 68897 B	NS
CX282	GJ-adm	China	Lijiangxintuanheigu	-
CX284	GJ-adm	China	Han 502	-
CX285	GJ-trp	China	Nonglinnuo	NS
CX287	GJ-tmp	China	C52	NS
CX288	XI-adm	India	D 11	NS
CX290	XI-1B	China	Duo 57	NS
CX291	XI-adm	China	D 15	NS
CX296	XI-adm	Philippines	IR 74	NS
CX3	XI-1A	Bangladesh	BR 24	NS
CX30	XI-1B	Malaysia	MR 185	NS
CX303	XI-adm	China	LX 2007	NS
CX304	XI-adm	China	Luyin 46	NS
CX305	XI-1B	China	ZH 5	NS
CX306	GJ-tmp	China	Mongolia Rice	NS
CX307	GJ-adm	China	HP 121	-
CX31	XI-1B	Myanmar	Hnankar	NS
CX313	XI-adm	China	R106	NS
CX314	XI-1B	China	117	NS
CX315	GJ-tmp	Democratic People's Republic of Korea	Zidao	NS
CX317	GJ-tmp	Malaysia	MR 19	NS
CX318	XI-adm	China	Heiheaihui	NS
CX319	XI-adm	China	Mengguandamagu	NS
CX32	GJ-adm	Myanmar	Manauthukha	AS
CX328	XI-1A	China	Baoxuan 21	NS
CX329	GJ-tmp	China	Jinchuanyihao	NS
CX33	XI-1B	Myanmar	Shwe Thwe Yin Hyv	NS
CX330	GJ-tmp	Japan	Yueguang	NS
CX34	XI-adm	Sri Lanka	BG 300	NS
CX340	XI-1B	China	Hua 564	NS
CX341	XI-adm	China	Hua 565	NS
CX342	XI-adm	China	Wanxian 763	NS
CX343	XI-adm	China	Wanxian 77	NS
CX344	GJ-tmp	China	Hexi 41	NS
CX345	GJ-tmp	China	Yungeng 23	NS
CX346	XI-adm	China	SAGC-4	NS
CX347	XI-adm	China	SAGC-7	NS
CX348	XI-1B	China	Zhonghua 1	NS
CX349	XI-adm	_no_info	KCD 1	NS
CX35	XI-adm	Sri Lanka	BG 94-1	NS
CX350	GJ-tmp	China	Wuyugeng 20	NS
CX351	GJ-tmp	China	053 A-3	NS
CX352	GJ-trp	China	BD 007	AS
CX353	GJ-adm	Viet Nam	CAU 1	NS
CX354	GJ-adm	Viet Nam	CAU 2	AS
CX355	GJ-trp	China	Yunlu 102	AS
CX356	GJ-tmp	China	Yandao 8	NS
CX357	XI-1B	Philippines	PSBRC 80	NS
CX358	XI-1B	Philippines	PSBRC 82	NS
CX360	XI-1B	_no_info	Y075	NS
CX361	XI-1B	_no_info	G341	NS
CX362	XI-1B	_no_info	YZX1	NS
CX363	XI-adm	_no_info	YZX2	NS
CX364	XI-1B	_no_info	42686	NS
CX366	XI-adm	China	Ganwanxian 37 (926)	NS
CX367	GJ-trp	China	Haogelao	NS
CX368	cA (Aus)	India	N 22	NS
CX369	XI-1B	Philippines	IRBB 62	NS
CX37	XI-1B	Viet Nam	OM 997	NS
CX370	XI-1B	China	Chenghui 727	NS
CX371	GJ-trp	Cote d'Ivoire	NERICA 1	AS
CX373	GJ-trp	Cote d'Ivoire	NERICA 8	-
CX375	XI-1B	Cote d'Ivoire	NERICA-L-1	NS
CX376	XI-1B	Cote d'Ivoire	NERICA-L-20	NS
CX377	XI-1B	Cote d'Ivoire	NERICA-L-27	NS
CX378	XI-1B	China	Huhan 15	NS
CX379	XI-1B	Mali	Nionoka	NS
CX380	GJ-tmp	China	Yandao 9	NS
CX381	XI-1B	Mali	Adny 11	NS
CX382	XI-1B	_no_info	Kogomg 1-1	NS
CX383	GJ-tmp	China	Hongza	-
CX384	GJ-tmp	China	Fengza	-
CX385	XI-1B	China	NPT-100	NS
CX386	XI-adm	China	NPT-114	NS
CX387	XI-1B	_no_info	1088	NS
CX388	XI-1B	Thailand	KR 200	NS
CX389	GJ-tmp	China	Jinyuan 85	NS
CX390	XI-adm	China	Yuelianggu	NS
CX391	GJ-tmp	China	YJ 30	NS
CX392	XI-adm	_no_info	SARD	NS
CX393	XI-1B	China	Huangsizhan	NS
CX394	XI-1B	China	Molizhanxuan	NS
CX396	GJ-tmp	Japan	Guandong 194 (Soft Rice)	NS
CX397	GJ-tmp	China	Nangeng 46 (Soft Rice)	NS
CX399	XI-1B	Philippines	Matatag 2	NS
CX4	XI-adm	China	93072	NS
CX401	XI-adm	Burkina Faso	TOG 7291	NS
CX403	XI-1B	Philippines	IR 64 A	NS
CX408	XI-1B	Philippines	BG133	NS
CX409	XI-1B	Philippines	BG134	NS
CX410	XI-1B	Philippines	BG135	NS
CX411	XI-1B	Philippines	BG136	NS
CX413	XI-1B	Philippines	BG138	NS
CX414	XI-1B	Philippines	BG139	NS
CX416	XI-1B	Philippines	BG142	NS
CX417	XI-1B	Philippines	BG143	NS
CX418	XI-1B	Philippines	BG144	NS
CX419	XI-1B	Philippines	BG145	NS
CX42	XI-adm	Philippines	IR 68552-55-3-2	NS
CX420	XI-1B	Philippines	BG146	NS
CX421	XI-1B	Philippines	BG147	NS
CX422	XI-1B	Philippines	BG148	NS
CX423	XI-1B	Philippines	BG149	NS
CX424	XI-1B	Philippines	BG150	NS
CX425	XI-1B	Philippines	BG151	NS
CX426	XI-1B	Philippines	BG152	NS
CX427	GJ-tmp	Philippines	BG154	NS
CX428	GJ-tmp	Philippines	BG158	NS
CX429	GJ-tmp	China	shen-nong 1033	NS
CX43	XI-1B	Philippines	IR 66897 B	NS
CX431	XI-adm	China	Duoxi 1	NS
CX44	XI-1B	Philippines	IR 58025 B	NS
CX45	XI-1B	India	Dhan 4	NS
CX47	GJ-tmp	China	Diangeng	NS
CX48	XI-adm	China	PT 60	NS
CX49	GJ-tmp	China	NAN-29-2	NS
CX5	XI-adm	China	108S	NS
CX50	XI-1B	China	Ai Zi DAO	NS
CX51	XI-adm	China	Babaomi	NS
CX52	XI-adm	China	Diandun 502	NS
CX53	XI-adm	China	Jiangxisimiao	NS
CX534	GJ-tmp	China	Tongnian 1	NS
CX54	XI-adm	China	Linyitangdao	NS
CX542	XI-adm	China	RR2-6	NS
CX548	XI-adm	China	Zhongjian 100	NS
CX55	XI-1A	China	Pengshantieganzhan	NS
CX56	GJ-tmp	China	Yunguang 8	AS
CX561	XI-1B	China	177-74	NS
CX57	GJ-tmp	China	Zhongchao 123	NS
CX578	GJ-tmp	Philippines	C21	NS
CX58	GJ-tmp	Egypt	Giza 159	NS
CX60	XI-1B	India	Basmati	NS
CX61	XI-1A	India	Bhavani	NS
CX63	cA (Aus)	India	Jhona 349	NS
CX64	XI-3	Brazil	IRAT 352	NS
CX68	XI-adm	Malaysia	MR 106	NS
CX69	XI-adm	Malaysia	MR 167	NS
CX70	XI-adm	Malaysia	MR 77 (Seberang)	NS
CX71	XI-3	Malaysia	Innmayebaw	NS
CX73	XI-1B	Philippines	IR 6	NS
CX74	GJ-tmp	Pakistan	JP-5	NS
CX75	XI-adm	Sri Lanka	At 354	NS
CX76	XI-1B	Sri Lanka	BG 304	NS
CX77	GJ-trp	United States of America	Lemont	-
CX78	GJ-tmp	United States of America	M 401	NS
CX79	XI-1B	Viet Nam	Cs 94	NS
CX8	XI-adm	China	Chenghui 448	NS
CX80	XI-1B	Viet Nam	OM 1706	NS
CX82	XI-1B	Viet Nam	X 21	NS
CX83	XI-1B	Viet Nam	X 22	NS
CX84	XI-adm	Viet Nam	X 23	NS
CX85	XI-adm	Viet Nam	C 71	NS
CX86	XI-adm	Viet Nam	C 70	NS
CX87	XI-adm	Viet Nam	Q 5	NS
CX88	XI-1A	China	Huanyangnian	NS
CX89	XI-adm	United States of America	M 202	NS
CX9	XI-1B	China	Fengaizhan	NS
CX90	XI-1B	Nepal	Chhomromg	NS
CX91	XI-1B	India	Govind	NS
CX92	XI-1B	India	UPR 191-66	NS
CX93	XI-adm	India	TGMS 29	NS
CX94	XI-adm	India	Swarna	NS
CX96	XI-1B	India	Ajaya	NS
CX97	XI-1B	India	Budda	NS
CX98	XI-2	India	Doddabyranella	NS
CX99	XI-2	India	Doddi	NS
IRIS_313-10000	XI-1B	Korea, Republic of	SUWEON 311::IRGC 61890-1	NS
IRIS_313-10001	XI-1B	Taiwan, China	C 662083::IRGC 62101-1	NS
IRIS_313-10002	XI-1B	Sri Lanka	BW 295-5::IRGC 63098-1	NS
IRIS_313-10007	XI-adm	Nepal	GARURA::IRGC 64111-1	NS
IRIS_313-10010	XI-2	Fiji	LALKA (LAL DHAN)::IRGC 64946-1	NS
IRIS_313-10014	GJ-tmp	Italy	SANT ANDREA::IRGC 65732-1	NS
IRIS_313-10016	XI-adm	Iran	BOHOTO BALOOCHESTAN::IRGC 66237-1	NS
IRIS_313-10020	cA (Aus)	Sri Lanka	HODARAWALA::IRGC 67631-1	NS
IRIS_313-10026	XI-2	Madagascar	KITRANA 1007::IRGC 68517-1	NS
IRIS_313-10030	XI-2	Madagascar	NS 252::IRGC 68878-1	NS
IRIS_313-10034	XI-adm	Niger	RIZ INDETERMINE::IRGC 69014-1	NS
IRIS_313-10035	XI-2	Madagascar	RIZ TYPE SORGHO::IRGC 69015-1	NS
IRIS_313-10040	XI-1B	Korea, Republic of	MILYANG 77::IRGC 69340-1	NS
IRIS_313-10041	GJ-trp	Madagascar	BOTOHAVANA MENA::IRGC 69349-1	AS
IRIS_313-10045	XI-adm	Gambia	BANTA TIMA::IRGC 69474-1	NS
IRIS_313-10046	XI-1B	Zambia	CHAMA (DWARF)::IRGC 69487-1	NS
IRIS_313-10047	XI-1A	Nigeria	EX MARABA GURUKU::IRGC 69582-1	NS
IRIS_313-10048	XI-adm	Benin	MOVE (MOKOLE)::IRGC 69739-1	NS
IRIS_313-10050	XI-adm	Madagascar	TSIMATAHOPAOSA::IRGC 69884-1	NS
IRIS_313-10051	GJ-trp	Madagascar	TSIVIMBININA::IRGC 69890-1	AS
IRIS_313-10054	XI-adm	Panama	TOC 5430::IRGC 70487-1	NS
IRIS_313-10056	GJ-sbtrp	Japan	HOKURIKU 52::IRGC 72491-1	AS
IRIS_313-10057	GJ-tmp	Japan	CHUGOKU 68 HEN::IRGC 72514-1	NS
IRIS_313-10059	GJ-tmp	Korea, Republic of	DACHEONGBYEO::IRGC 72533-1	NS
IRIS_313-10061	GJ-adm	Portugal	ESTRELA A::IRGC 72918-1	NS
IRIS_313-10062	GJ-trp	Greece	REA::IRGC 73031-1	AS
IRIS_313-10065	GJ-trp	Korea, Republic of	JAERAERYUKDO::IRGC 73053-1	AS
IRIS_313-10067	GJ-trp	Korea, Republic of	JEONBUKGUNGWEONNA::IRGC 73055-1	AS
IRIS_313-10071	GJ-trp	Japan	CHIYODA WASE::IRGC 74467-1	AS
IRIS_313-10073	GJ-trp	Japan	OWARI MOCHI::IRGC 74513-1	AS
IRIS_313-10074	GJ-trp	Japan	RIKU AIKOKU::IRGC 74514-1	AS
IRIS_313-10077	XI-adm	Japan	TAMASHIRO HIKARI::IRGC 74534-1	NS
IRIS_313-10078	GJ-trp	Japan	YOSHINO MOCHI::IRGC 74550-1	AS
IRIS_313-10079	GJ-trp	Japan	DANGO MOCHI::IRGC 74551-1	AS
IRIS_313-10080	GJ-trp	Japan	HIRAKAWA OKUTE::IRGC 74554-1	-
IRIS_313-10082	GJ-trp	Japan	KYUUSHUU::IRGC 74558-1	AS
IRIS_313-10083	GJ-tmp	Spain	BETIS::IRGC 74581-1	AS
IRIS_313-10084	GJ-tmp	Spain	SENIA::IRGC 74582-1	NS
IRIS_313-10089	GJ-tmp	Bulgaria	KALIN::IRGC 77312-1	NS
IRIS_313-10092	GJ-tmp	Korea, Republic of	CHALBYEO::IRGC 77639-1	NS
IRIS_313-10093	GJ-tmp	Korea, Republic of	CHEONJUDO::IRGC 77644-1	NS
IRIS_313-10094	GJ-trp	Korea, Republic of	GAWICHAL::IRGC 77653-1	AS
IRIS_313-10096	GJ-adm	Korea, Republic of	JOKJEBICHAL::IRGC 77663-1	NS
IRIS_313-10097	GJ-tmp	Korea, Republic of	MAEKJO::IRGC 77666-1	NS
IRIS_313-10099	GJ-trp	Madagascar	MANONGAZATO::IRGC 77876-1	AS
IRIS_313-10102	XI-2	Madagascar	KELIRENY::IRGC 78426-1	NS
IRIS_313-10103	XI-adm	Korea, Republic of	DALSUNG 41::IRGC 79385-1	NS
IRIS_313-10109	XI-3	Nigeria	EX EBOKOZURU::IRGC 79912-1	NS
IRIS_313-10111	GJ-adm	Italy	MOLO::IRGC 81603-1	NS
IRIS_313-10113	XI-adm	Mozambique	EX FOILAEIN (NAPUTO)::IRGC 81675-1	NS
IRIS_313-10114	XI-2	Burundi	FACAGRO 64::IRGC 82059-1	NS
IRIS_313-10119	GJ-adm	Italy	GITANO::IRGC 82424-1	NS
IRIS_313-10124	GJ-tmp	Korea, Republic of	GALSAEGSSAL SHAREI::IRGC 82881-1	NS
IRIS_313-10129	XI-1A	China	SAN SHIH TSI::IRGC 1038-1	NS
IRIS_313-10134	XI-3	Thailand	PIN GAEW 56::IRGC 7887-1	NS
IRIS_313-10147	XI-3	Thailand	RD 19::IRGC 39174-1	NS
IRIS_313-10148	XI-adm	India	CAUVERY::IRGC 45255-1	NS
IRIS_313-10150	cA (Aus)	India	N 22::IRGC 46459-1	NS
IRIS_313-10151	XI-3	Thailand	RD 15::IRGC 47705-1	NS
IRIS_313-10152	GJ-trp	Indonesia	KETAN MENAH::IRGC 48733-1	AS
IRIS_313-10154	XI-1A	China	HE GU TSAO::IRGC 51302-1	NS
IRIS_313-10158	XI-adm	Ecuador	PICO NEGRO::IRGC 55849-1	NS
IRIS_313-10161	XI-1B	Brazil	BR IRGA 409::IRGC 55915-1	NS
IRIS_313-10164	GJ-tmp	China	HAN NUO::IRGC 59591-1	NS
IRIS_313-10167	XI-adm	Philippines	IR 13429-109-2-2-1::IRGC 63491-1	NS
IRIS_313-10168	XI-adm	China	MEI FENG 9::IRGC 63735-1	NS
IRIS_313-10170	XI-1A	China	MIN ZAO 6::IRGC 63772-1	NS
IRIS_313-10171	XI-1A	China	YA NONG ZAO 4::IRGC 63908-1	NS
IRIS_313-10176	GJ-sbtrp	Thailand	NAM ROO::IRGC 66996-1	AS
IRIS_313-10177	XI-adm	China	DA GANG ZHAN::IRGC 67103-1	NS
IRIS_313-10178	XI-1A	China	GAO JIAO BAI::IRGC 68047-1	NS
IRIS_313-10179	XI-adm	China	GUI HUA ZAO::IRGC 68060-1	NS
IRIS_313-10189	XI-1A	China	DA NUO (ZHAN)::IRGC 72025-1	NS
IRIS_313-10190	XI-1A	China	DENG DENG QI::IRGC 72036-1	NS
IRIS_313-10191	XI-1A	China	MIN KE ZHAN::IRGC 72230-1	NS
IRIS_313-10196	GJ-trp	China	GUO DI HEI::IRGC 72697-1	AS
IRIS_313-10211	XI-1A	China	BAI HE::IRGC 76438-1	NS
IRIS_313-10220	XI-adm	Brazil	EPEAL 102::IRGC 78698-1	NS
IRIS_313-10221	XI-adm	China	BA BAI GU::IRGC 79580-1	NS
IRIS_313-10224	XI-1A	China	HUA LI ZAO::IRGC 80950-1	NS
IRIS_313-10226	XI-adm	China	TONG GU HONG::IRGC 81026-1	NS
IRIS_313-10228	GJ-tmp	China	HAN NUO::IRGC 82350-1	NS
IRIS_313-10234	XI-1B	Philippines	PSBRC 50::IRGC 99706-1	NS
IRIS_313-10235	XI-adm	Philippines	PSBRC 68::IRGC 99711-1	NS
IRIS_313-10237	XI-1B	Philippines	PSBRC 86::IRGC 99716-1	NS
IRIS_313-10238	XI-1B	Philippines	PSBRC 88::IRGC 99717-1	NS
IRIS_313-10239	XI-adm	China	LIU XU::IRGC 109232-1	NS
IRIS_313-10242	GJ-tmp	Hungary	H 305-84::IRGC 116988-1	NS
IRIS_313-10247	XI-1B	Cuba	AMISTAD 82::IRGC 116954-1	NS
IRIS_313-10257	XI-adm	Nicaragua	ALTAMIRA 9::IRGC 116953-1	NS
IRIS_313-10258	GJ-tmp	Chile	BULI INIA::IRGC 116961-1	NS
IRIS_313-10260	XI-adm	Paraguay	CEA 3::IRGC 116965-1	NS
IRIS_313-10263	XI-adm	Mexico	CUYAMEL 3820::IRGC 116975-1	NS
IRIS_313-10268	XI-adm	Venezuela	FONAIAP 2::IRGC 116985-1	NS
IRIS_313-10271	XI-adm	Cuba	IA CUBA 17::IRGC 116990-1	NS
IRIS_313-10272	GJ-adm	Colombia	COLOMBIA 1::IRGC 116970-1	AS
IRIS_313-10274	XI-1B	Guatemala	ICTA CRISPO 38::IRGC 116994-1	NS
IRIS_313-10275	XI-adm	Guatemala	ICTA MOTAGUA::IRGC 116995-1	NS
IRIS_313-10279	XI-adm	Dominican Republic	JUMA 62::IRGC 117011-1	NS
IRIS_313-10285	XI-adm	Peru	SICAN::IRGC 117029-1	NS
IRIS_313-10287	XI-1B	Peru	UQUIHUA::IRGC 117037-1	NS
IRIS_313-10289	XI-1B	Venezuela	ARAURE 1::IRGC 116956-1	NS
IRIS_313-10290	XI-1B	Surinam	ELONI::IRGC 116980-1	NS
IRIS_313-10293	XI-1B	Cuba	ECIA 24-107-1::IRGC 116978-1	NS
IRIS_313-10294	XI-adm	Philippines	IR 21015-72-3-3-3-1::IRGC 117004-1	NS
IRIS_313-10298	XI-1B	Sri Lanka	3210::IRGC 116950-1	NS
IRIS_313-10300	XI-adm	Colombia	CT 9506-18-7-1T-2::IRGC 116973-1	NS
IRIS_313-10301	XI-adm	Brazil	IRGA 959-1-2-2F-4-1-4A-6-CA-6X::IRGC 117006-1	NS
IRIS_313-10307	XI-adm	Ecuador	INIAP 6::IRGC 117002-1	NS
IRIS_313-10314	XI-adm	Ecuador	INIAP 10::IRGC 117000-1	NS
IRIS_313-10318	XI-adm	Guyana	RUSTIC::IRGC 117026-1	NS
IRIS_313-10325	XI-adm	Surinam	CAMPONI::IRGC 116963-1	NS
IRIS_313-10327	GJ-trp	Peru	CAROLINO BLANCO::IRGC 117249-1	AS
IRIS_313-10332	XI-adm	Indonesia	B 4414 F-MR-6-3::IRGC 117310-1	NS
IRIS_313-10333	XI-1B	Indonesia	B 6136-3-TB-0-1-5::IRGC 117312-1	NS
IRIS_313-10334	XI-1B	Indonesia	B 6136 E-3-TB-0-1-5::IRGC 117311-1	NS
IRIS_313-10336	GJ-trp	Lao People's Democratic Republic	B 6144-MR-6-0-0::IRGC 117371-1	AS
IRIS_313-10337	XI-adm	Indonesia	B 6149 F-MR-7::IRGC 117314-1	NS
IRIS_313-10340	XI-adm	Bangladesh	BR 4973-34-6-6::IRGC 117317-1	NS
IRIS_313-10341	XI-adm	Bangladesh	BR 5230-46-4::IRGC 117318-1	NS
IRIS_313-10348	XI-adm	India	CSR-89 IR-15::IRGC 117326-1	NS
IRIS_313-10349	XI-adm	India	CSR-90 IR-2::IRGC 117327-1	NS
IRIS_313-10352	XI-adm	Colombia	CT 9737-6-1-1-2-2P-M::IRGC 117330-1	NS
IRIS_313-10353	XI-adm	Korea, Republic of	HP 3319-2WX-6-4-1-B::IRGC 117331-1	NS
IRIS_313-10355	XI-adm	Philippines	IR 31142-14-1-1-3-1-1-2::IRGC 117378-1	NS
IRIS_313-10357	XI-adm	Philippines	IR 52718-B-B-6-B-B-1-1::IRGC 117334-1	NS
IRIS_313-10359	XI-adm	Philippines	IR 53650-2B-10-1-2-1::IRGC 117379-1	NS
IRIS_313-10360	XI-adm	Philippines	IR 57514-PMI 5-B-1-2::IRGC 117372-1	NS
IRIS_313-10361	XI-adm	Philippines	IR 63295-AC 209-7::IRGC 117365-1	NS
IRIS_313-10366	XI-adm	Philippines	IR 65483-111-5-9-2-11::IRGC 117286-1	NS
IRIS_313-10371	XI-adm	Philippines	IR 67518-B-11-1-B::IRGC 117380-1	NS
IRIS_313-10373	GJ-tmp	Philippines	IR 68333-R-R-B-19::IRGC 117381-1	NS
IRIS_313-10374	XI-adm	Philippines	IR 69502-6-SRN-3-UBN-1-B::IRGC 117290-1	NS
IRIS_313-10375	XI-adm	Philippines	IR 70027-8-2-2-3-2::IRGC 117382-1	NS
IRIS_313-10379	GJ-tmp	Philippines	IR 73688-57-2::IRGC 117383-1	NS
IRIS_313-10380	cA (Aus)	Philippines	IR 73690-7-2-1-1-3-2-2-1::IRGC 117384-1	NS
IRIS_313-10385	XI-1B	Philippines	IR 75870-5-8-5-B-1::IRGC 117297-1	NS
IRIS_313-10392	XI-1B	Philippines	IR 77390-1-6-4-19-1-B::IRGC 117303-1	NS
IRIS_313-10394	XI-adm	Philippines	IR 80310-12-B-1-3-B::IRGC 117307-1	NS
IRIS_313-10396	XI-adm	Philippines	IR 80340-23-B-12-6-B::IRGC 117309-1	NS
IRIS_313-10397	XI-1B	Colombia	IRGA 318-11-6-9-2B::IRGC 117339-1	NS
IRIS_313-10398	XI-1B	Colombia	IRGA 318-11-9-2A::IRGC 117340-1	NS
IRIS_313-10399	XI-adm	Colombia	IRGA 346-111-2-1F::IRGC 117341-1	NS
IRIS_313-10400	XI-1B	Colombia	IRGA 370-38-1-1F-C4-2::IRGC 117342-1	NS
IRIS_313-10401	XI-1B	Colombia	IRGA 370-42-1-1F-C-1::IRGC 117343-1	NS
IRIS_313-10402	XI-1B	Colombia	IRGA 411-1-6-1F-A::IRGC 117344-1	NS
IRIS_313-10403	XI-adm	Colombia	IRGA 659-1-2-2-2::IRGC 117345-1	NS
IRIS_313-10404	XI-adm	India	K 479-2-3::IRGC 117346-1	NS
IRIS_313-10412	XI-adm	Indonesia	RR 272-17-829::IRGC 117354-1	NS
IRIS_313-10417	XI-1B	India	UPR 1201-1-20-1::IRGC 117357-1	NS
IRIS_313-10421	XI-adm	Sierra Leone	WAR 72-2-1-1::IRGC 117361-1	NS
IRIS_313-10422	XI-adm	Sierra Leone	WAR 87-7-A10-2-B-B-B-1::IRGC 117362-1	NS
IRIS_313-10423	XI-adm	Myanmar	YN 1353-3::IRGC 117363-1	NS
IRIS_313-10428	XI-3	Malaysia	SERAUP 50::IRGC 14-1	NS
IRIS_313-10429	GJ-tmp	Taiwan, China	TAICHUNG 150::IRGC 80-1	NS
IRIS_313-10430	GJ-tmp	Japan	GINMASARI::IRGC 242-1	NS
IRIS_313-10433	XI-adm	Philippines	TP MIL 53::IRGC 326-2	NS
IRIS_313-10437	GJ-tmp	Japan	NORIN 21::IRGC 493-1	NS
IRIS_313-10440	GJ-tmp	Philippines	NAGKAYAT::IRGC 584-1	NS
IRIS_313-10441	XI-adm	Philippines	CASIBON::IRGC 589-2	NS
IRIS_313-10444	GJ-trp	Central America	FORTUNA COLORADO::IRGC 703-1	-
IRIS_313-10448	XI-3	Philippines	BINOLAYANGUN::IRGC 791-2	NS
IRIS_313-10449	XI-1A	China	CI 7061::IRGC 968-1	NS
IRIS_313-10450	XI-1A	China	CHAN KU::IRGC 1069-1	NS
IRIS_313-10452	XI-1A	China	LING TA 150::IRGC 1106-1	NS
IRIS_313-10453	GJ-adm	China	LU TAO 2::IRGC 1175-1	NS
IRIS_313-10458	XI-1A	China	P 168::IRGC 1354-1	NS
IRIS_313-10459	GJ-adm	China	PI 160862-1::IRGC 1452-1	NS
IRIS_313-10469	GJ-tmp	Japan	KINUGASAWASE::IRGC 2609-1	NS
IRIS_313-10476	XI-2	Sri Lanka	PACHCHAIPERUMAL 2462-11::IRGC 3474-1	NS
IRIS_313-10477	XI-adm	China	RUSTY LATE::IRGC 3506-1	NS
IRIS_313-10480	XI-adm	Indonesia	PULUT NANGKA 16::IRGC 3630-2	NS
IRIS_313-10484	XI-1A	Philippines	PILIT (7480) SELN (CI 12007)::IRGC 3758-1	NS
IRIS_313-10485	GJ-trp	Philippines	CATIBOS::IRGC 3762-1	AS
IRIS_313-10489	GJ-trp	Philippines	MOROPOTOL::IRGC 3909-1	AS
IRIS_313-10497	XI-1A	China	CE IN TSAN::IRGC 4362-1	NS
IRIS_313-10502	XI-1A	China	TON ROO SHUN::IRGC 4572-1	NS
IRIS_313-10503	XI-1A	China	HA GOO::IRGC 4577-1	NS
IRIS_313-10504	XI-1A	China	HSIEH DAU::IRGC 4727-1	NS
IRIS_313-10506	XI-3	Thailand	PARN A 191::IRGC 4932-1	NS
IRIS_313-10507	GJ-trp	Taiwan, China	HSIANG TSENF TAO::IRGC 5008-1	AS
IRIS_313-10509	XI-3	West Africa	AMBARIKORI::IRGC 5132-1	NS
IRIS_313-10510	XI-adm	Philippines	MAGSIING::IRGC 5211-1	NS
IRIS_313-10511	XI-3	Philippines	MACAN SAPAC::IRGC 5212-2	NS
IRIS_313-10513	XI-adm	Philippines	LUBANG PUTI::IRGC 5429-1	NS
IRIS_313-10514	XI-adm	Philippines	CAMPENA::IRGC 5452-2	NS
IRIS_313-10515	XI-1A	Taiwan, China	TAICHUNG WOO GEN 2::IRGC 5525-1	NS
IRIS_313-10516	XI-adm	United States of America	O. SATIVA::IRGC 5779-1	NS
IRIS_313-10517	XI-3	Philippines	SIPOT::IRGC 5825-1	NS
IRIS_313-10518	XI-adm	Myanmar	KHAYANGYA D 34-181::IRGC 5861-2	NS
IRIS_313-10519	XI-2	India	ADT 22::IRGC 5901-3	NS
IRIS_313-10520	XI-adm	Myanmar	NATURAL HYBRID C 33-8::IRGC 5929-1	NS
IRIS_313-10523	XI-adm	India	PTB 18::IRGC 6105-3	NS
IRIS_313-10524	XI-3	Thailand	KHAO BAI SRI::IRGC 6110-2	NS
IRIS_313-10525	XI-3	Indonesia	BANDANG PUTIH 680::IRGC 6133-2	NS
IRIS_313-10526	XI-2	India	CO 2::IRGC 6186-2	NS
IRIS_313-10527	XI-2	India	ADT 12::IRGC 6254-1	NS
IRIS_313-10534	cA (Aus)	India	D 204-1::IRGC 6445-1	NS
IRIS_313-10536	XI-2	Tanzania	GAMTI 1-34::IRGC 6479-2	NS
IRIS_313-10541	GJ-trp	Guinea-Bissau	IACA ESCURO::IRGC 6636-1	AS
IRIS_313-10542	XI-2	India	BELLO::IRGC 6658-2	NS
IRIS_313-10543	cA (Aus)	India	DODGUI::IRGC 6666-1	NS
IRIS_313-10544	XI-2	India	DONGREM::IRGC 6688-1	NS
IRIS_313-10545	cA (Aus)	_no_info	KARIA::IRGC 6702-1	NS
IRIS_313-10547	XI-adm	Myanmar	C 34-13::IRGC 6797-2	NS
IRIS_313-10549	cA (Aus)	Pakistan	RATUA 81::IRGC 6829-1	NS
IRIS_313-10550	XI-adm	Indonesia	221 BC 4-1-45-10::IRGC 6865-1	NS
IRIS_313-10552	GJ-trp	United States of America	RL GOPHER::IRGC 6934-2	AS
IRIS_313-10554	XI-3	Viet Nam	BONG SEN::IRGC 7011-1	NS
IRIS_313-10555	XI-3	Viet Nam	LUA HUONG T 1::IRGC 7082-2	NS
IRIS_313-10556	XI-3	Viet Nam	LUA DEN MUA::IRGC 7185-3	NS
IRIS_313-10557	XI-3	Cambodia	KONG MARETH 4 T 1::IRGC 7248-3	NS
IRIS_313-10558	GJ-tmp	China	LITCHIKIANG::IRGC 7287-1	NS
IRIS_313-10559	GJ-tmp	China	FI LAI FENG::IRGC 7288-1	NS
IRIS_313-10560	XI-1A	China	TA PAI MAUNG::IRGC 7292-1	NS
IRIS_313-10561	XI-1A	China	NAN TEO 14::IRGC 7304-1	NS
IRIS_313-10562	GJ-adm	China	SENG CHUI LIN::IRGC 7313-1	AS
IRIS_313-10563	GJ-tmp	China	SHA TIAO TSAO::IRGC 7339-1	NS
IRIS_313-10564	GJ-tmp	Japan	250 KUNGANI 1::IRGC 7370-1	NS
IRIS_313-10565	XI-adm	Indonesia	221 B 36-1-1-1-1::IRGC 7585-1	NS
IRIS_313-10566	XI-adm	Indonesia	221 C 391-1-3-3::IRGC 7600-1	NS
IRIS_313-10567	GJ-tmp	Japan	AIKAWA 44::IRGC 7676-1	NS
IRIS_313-10568	GJ-tmp	Japan	OITA MII 120::IRGC 7696-1	NS
IRIS_313-10569	GJ-tmp	Japan	BEN KEI::IRGC 7769-1	NS
IRIS_313-10570	GJ-tmp	Japan	CHUSEI HONEN::IRGC 7777-1	NS
IRIS_313-10572	XI-adm	Nigeria	KOTHMALLI KARUPPAN::IRGC 7842-1	NS
IRIS_313-10573	XI-2	Mali	SOSSOKA OULE::IRGC 7850-2	NS
IRIS_313-10574	XI-adm	Sierra Leone	KAILUNDO::IRGC 7859-2	NS
IRIS_313-10575	XI-adm	Myanmar	KAYANGYA D 402::IRGC 7927-2	NS
IRIS_313-10576	XI-2	Sierra Leone	BAANYALOJOPOIHUN::IRGC 7928-2	NS
IRIS_313-10577	GJ-trp	Philippines	IFUGAO RICE::IRGC 8052-1	AS
IRIS_313-10578	GJ-trp	Philippines	PARAY QIKUG KABAYUH::IRGC 8059-1	AS
IRIS_313-10581	GJ-trp	Philippines	P PEY SIQAT::IRGC 8129-1	AS
IRIS_313-10582	GJ-trp	Philippines	QINOGNAS::IRGC 8135-1	AS
IRIS_313-10583	GJ-tmp	China	TSAO SIAO PEH TAO::IRGC 8265-2	NS
IRIS_313-10592	cA (Aus)	Bangladesh	DJ 69::IRGC 8482-1	NS
IRIS_313-10593	cA (Aus)	Bangladesh	DJ 47::IRGC 8497-1	NS
IRIS_313-10594	cA (Aus)	Bangladesh	DJ 29::IRGC 8505-1	NS
IRIS_313-10598	cA (Aus)	Bangladesh	DD 126::IRGC 8667-1	NS
IRIS_313-10600	cA (Aus)	Bangladesh	UCP 41::IRGC 8742-1	NS
IRIS_313-10602	cA (Aus)	Bangladesh	DM 49::IRGC 8775-1	NS
IRIS_313-10603	cA (Aus)	Bangladesh	UCP 122::IRGC 8794-1	NS
IRIS_313-10604	cA (Aus)	Bangladesh	DV 2::IRGC 8806-1	NS
IRIS_313-10605	cA (Aus)	Bangladesh	DV 86::IRGC 8840-1	NS
IRIS_313-10606	cA (Aus)	Bangladesh	DV 110::IRGC 8855-1	NS
IRIS_313-10608	cA (Aus)	India	T 21::IRGC 8892-1	NS
IRIS_313-10609	XI-adm	Sri Lanka	MATHOLUWA::IRGC 8901-1	NS
IRIS_313-10610	XI-2	Sri Lanka	ALAGUSAMBA::IRGC 8944-2	NS
IRIS_313-10614	XI-adm	Hong Kong	HAM MOON::IRGC 9135-2	NS
IRIS_313-10617	GJ-tmp	Uzbekistan	KARA SHALI::IRGC 9293-1	NS
IRIS_313-10618	GJ-tmp	Portugal	CHINES::IRGC 9316-1	NS
IRIS_313-10619	GJ-trp	Brazil	BICCO BRANCO::IRGC 9478-1	AS
IRIS_313-10620	GJ-trp	Brazil	R 27::IRGC 9498-1	AS
IRIS_313-10623	cA (Aus)	Nepal	SIDALI::IRGC 9567-1	NS
IRIS_313-10628	XI-2	India	O. SATIVA::IRGC 10164-2	NS
IRIS_313-10631	GJ-tmp	Taiwan, China	SHINCHIKU IKU 97::IRGC 10429-1	NS
IRIS_313-10640	XI-2	India	SR 26 B::IRGC 10803-2	NS
IRIS_313-10642	GJ-tmp	Japan	SACHIKAZE::IRGC 10891-1	NS
IRIS_313-10644	GJ-trp	Philippines	BUSIYETAN::IRGC 11205-1	AS
IRIS_313-10645	GJ-trp	Philippines	LENKIBE-N::IRGC 11216-1	AS
IRIS_313-10648	XI-3	Cambodia	PREAH SIHANOUK::IRGC 11328-2	NS
IRIS_313-10649	GJ-trp	Philippines	RACION 1::IRGC 11340-1	AS
IRIS_313-10650	XI-3	Thailand	NAHNG PRAYAH 132::IRGC 11470-1	NS
IRIS_313-10651	XI-adm	Lao People's Democratic Republic	PHOU SAO LEUM NYANG::IRGC 11570-2	NS
IRIS_313-10652	XI-3	Lao People's Democratic Republic	CHAO PEUAK DENG::IRGC 11602-1	NS
IRIS_313-10653	GJ-sbtrp	Lao People's Democratic Republic	MAK KHEUA::IRGC 11628-1	AS
IRIS_313-10654	XI-3	Lao People's Democratic Republic	KA SAEN::IRGC 11642-1	NS
IRIS_313-10655	XI-adm	Lao People's Democratic Republic	EA HOUM::IRGC 11783-1	NS
IRIS_313-10656	GJ-sbtrp	Lao People's Democratic Republic	NOK KOD::IRGC 11784-1	AS
IRIS_313-10657	GJ-sbtrp	Lao People's Democratic Republic	THANGONE::IRGC 11816-3	AS
IRIS_313-10659	XI-3	Lao People's Democratic Republic	LONG MA::IRGC 11867-1	NS
IRIS_313-10660	GJ-sbtrp	Lao People's Democratic Republic	LEP HED::IRGC 11917-1	AS
IRIS_313-10661	XI-2	Sri Lanka	SAMBA::IRGC 11993-1	NS
IRIS_313-10662	XI-2	Sri Lanka	KAHATAWEE::IRGC 12004-1	NS
IRIS_313-10664	XI-2	India	ARC 6052::IRGC 12196-1	NS
IRIS_313-10666	XI-adm	India	ARC 6218::IRGC 12255-1	NS
IRIS_313-10667	XI-2	India	ARC 7236::IRGC 12335-1	NS
IRIS_313-10668	XI-adm	India	ARC 7255::IRGC 12343-2	NS
IRIS_313-10671	XI-adm	India	ARC 10581::IRGC 12514-1	NS
IRIS_313-10674	XI-adm	India	ARC 10846::IRGC 12656-2	NS
IRIS_313-10675	XI-adm	India	ARC 10905::IRGC 12669-1	NS
IRIS_313-10677	GJ-tmp	Japan	DEWAMINORI::IRGC 12743-1	NS
IRIS_313-10678	XI-2	Madagascar	MAKALIOKA::IRGC 12781-2	NS
IRIS_313-10679	GJ-sbtrp	Lao People's Democratic Republic	KHAI DO::IRGC 12903-2	AS
IRIS_313-10680	XI-3	Lao People's Democratic Republic	MAK NAM::IRGC 12940-2	NS
IRIS_313-10681	XI-3	Lao People's Democratic Republic	KHAN THAI DO::IRGC 12990-1	NS
IRIS_313-10682	XI-3	Lao People's Democratic Republic	PA KHENG::IRGC 12996-1	NS
IRIS_313-10683	XI-3	Lao People's Democratic Republic	NGAN TIA::IRGC 13010-1	NS
IRIS_313-10684	XI-3	Malaysia	BONGOLON::IRGC 13094-3	NS
IRIS_313-10687	XI-3	Malaysia	PADI PULUT::IRGC 13444-1	NS
IRIS_313-10688	XI-3	Malaysia	PADI TIMBUN::IRGC 13451-3	NS
IRIS_313-10689	GJ-trp	Indonesia	SIKEP BATU::IRGC 13514-2	AS
IRIS_313-10690	XI-3	Indonesia	LARONDJAWI::IRGC 13571-2	NS
IRIS_313-10692	XI-3	Indonesia	RANDAH SASAK::IRGC 13652-2	NS
IRIS_313-10693	GJ-trp	Indonesia	SEREH::IRGC 13732-2	AS
IRIS_313-10694	XI-3	Malaysia	HAJI HARUN 38::IRGC 13827-2	NS
IRIS_313-10695	XI-3	Malaysia	TOLIL 14::IRGC 13836-2	NS
IRIS_313-10697	XI-3	Malaysia	SIAM ER 16::IRGC 13910-2	NS
IRIS_313-10698	XI-3	Malaysia	RADIN GOI::IRGC 13969-1	NS
IRIS_313-10699	XI-3	Malaysia	BUJANG::IRGC 14040-1	NS
IRIS_313-10700	XI-3	Malaysia	CHANTEK 145::IRGC 14045-1	NS
IRIS_313-10701	XI-3	Malaysia	RADIN EBOS 35::IRGC 14204-1	NS
IRIS_313-10702	XI-3	Malaysia	JAROM EMAS::IRGC 14272-1	NS
IRIS_313-10703	GJ-trp	Malaysia	PADI ADONG DUMARAT::IRGC 14356-1	AS
IRIS_313-10704	GJ-trp	Malaysia	PADI DARAWAL::IRGC 14373-1	AS
IRIS_313-10705	XI-adm	Malaysia	PADI PULOT MELAYANG::IRGC 14391-2	NS
IRIS_313-10706	XI-3	Malaysia	ANAK CHINA::IRGC 14479-1	NS
IRIS_313-10707	XI-3	Malaysia	ANAK DIDEK::IRGC 14491-1	NS
IRIS_313-10708	GJ-trp	United States of America	B 6311 A 5553-16-2::IRGC 14541-1	AS
IRIS_313-10710	GJ-trp	Surinam	PINDE GOGO WIERIE::IRGC 14795-2	AS
IRIS_313-10711	GJ-trp	Liberia	7 AC::IRGC 14860-2	AS
IRIS_313-10712	GJ-trp	Cote d'Ivoire	KOTO OURA S 5::IRGC 15155-1	AS
IRIS_313-10715	XI-2	Sri Lanka	SUDU KARAYAL::IRGC 15348-1	NS
IRIS_313-10716	XI-2	Sri Lanka	MURUNGA::IRGC 15428-1	NS
IRIS_313-10717	XI-2	Sri Lanka	PERIYA VELLAI::IRGC 15475-1	NS
IRIS_313-10718	cA (Aus)	Sri Lanka	KARUTHA SEENATI::IRGC 15515-2	NS
IRIS_313-10719	XI-2	Sri Lanka	VELLAI KOLOMBAN::IRGC 15517-1	NS
IRIS_313-10721	XI-2	Sri Lanka	HALSUDU HEENATI::IRGC 15599-1	NS
IRIS_313-10722	GJ-trp	Sri Lanka	GODAWEL::IRGC 15750-1	AS
IRIS_313-10723	XI-2	Senegal	MOND BA::IRGC 15813-2	NS
IRIS_313-10724	XI-3	Senegal	MOUSOIR::IRGC 15866-3	NS
IRIS_313-10725	XI-adm	Senegal	ERNEST::IRGC 15884-2	NS
IRIS_313-10726	XI-3	Senegal	POTO BALA::IRGC 15986-2	NS
IRIS_313-10727	XI-3	Senegal	KOUPENEDOU KOUBOURY::IRGC 16011-1	NS
IRIS_313-10728	XI-adm	Senegal	OUSSANTHIABA::IRGC 16046-2	NS
IRIS_313-10730	GJ-trp	Cote d'Ivoire	NANIBRE::IRGC 16102-2	AS
IRIS_313-10731	XI-1A	Nepal	BARKHE TAULI::IRGC 16116-1	NS
IRIS_313-10733	XI-adm	Nepal	MOTANGE PAHELLO LAULE::IRGC 16160-1	NS
IRIS_313-10734	cA (Aus)	Nepal	DEVARASI::IRGC 16173-1	NS
IRIS_313-10735	cA (Aus)	Nepal	LAL SAR::IRGC 16185-1	NS
IRIS_313-10736	cA (Aus)	Nepal	RERM BILASH::IRGC 16273-2	NS
IRIS_313-10737	cA (Aus)	Nepal	GHAIYA::IRGC 16286-1	NS
IRIS_313-10739	XI-adm	Indonesia	GOGO::IRGC 16418-1	NS
IRIS_313-10740	GJ-trp	Indonesia	KETAN PAPAH AREN::IRGC 16467-1	AS
IRIS_313-10741	GJ-trp	Indonesia	KETAN PELERN::IRGC 16468-1	AS
IRIS_313-10742	XI-3	Indonesia	MAMAS::IRGC 16503-1	NS
IRIS_313-10743	GJ-trp	Indonesia	SERAJU::IRGC 16565-1	AS
IRIS_313-10744	GJ-trp	Indonesia	SIPON::IRGC 16570-1	AS
IRIS_313-10745	GJ-trp	Indonesia	SLOBOK::IRGC 16571-1	AS
IRIS_313-10746	GJ-trp	Indonesia	TJEMPO KREMBUNG::IRGC 16603-1	AS
IRIS_313-10747	GJ-trp	Indonesia	TJOKRON::IRGC 16653-2	AS
IRIS_313-10748	XI-adm	Viet Nam	LUA DUC::IRGC 16718-1	NS
IRIS_313-10749	XI-3	Viet Nam	MINH SOC (CAMBODIA)::IRGC 16731-2	NS
IRIS_313-10750	XI-3	Viet Nam	TRANG LUA::IRGC 16781-3	NS
IRIS_313-10751	XI-adm	Viet Nam	LUA CHUM::IRGC 16840-1	NS
IRIS_313-10752	GJ-trp	United States of America	O. SATIVA::IRGC 16898-1	AS
IRIS_313-10753	XI-1B	United States of America	ZACATEPEC::IRGC 16901-2	NS
IRIS_313-10754	XI-adm	India	KH 998::IRGC 16948-2	NS
IRIS_313-10755	XI-3	Viet Nam	NEP BA BONG TO::IRGC 17005-2	NS
IRIS_313-10756	XI-2	India	DAMODAR::IRGC 17038-1	NS
IRIS_313-10757	XI-3	Thailand	PEUAK NAM 43::IRGC 17129-1	NS
IRIS_313-10758	GJ-trp	Indonesia	AEN METAN::IRGC 17142-1	AS
IRIS_313-10759	GJ-trp	Indonesia	ANDEL::IRGC 17153-2	AS
IRIS_313-10760	XI-3	Indonesia	ATJEH::IRGC 17174-1	NS
IRIS_313-10761	GJ-trp	Indonesia	BALIK SEMAH::IRGC 17201-2	AS
IRIS_313-10762	XI-3	Indonesia	BANDI::IRGC 17214-1	NS
IRIS_313-10765	GJ-trp	Indonesia	CERE KAWAT::IRGC 17401-2	AS
IRIS_313-10766	GJ-trp	Indonesia	DJALAWARA::IRGC 17471-1	AS
IRIS_313-10767	GJ-trp	Indonesia	DJANGGOT::IRGC 17491-2	AS
IRIS_313-10768	XI-3	Indonesia	GADABUNG (GUNDIL)::IRGC 17569-2	NS
IRIS_313-10769	XI-adm	Indonesia	GAJA BARU::IRGC 17586-1	NS
IRIS_313-10770	GJ-trp	Indonesia	GANDAMANA::IRGC 17593-2	AS
IRIS_313-10771	GJ-trp	Indonesia	GOGO RAJAPAN::IRGC 17666-2	-
IRIS_313-10772	XI-3	Indonesia	GOJOT::IRGC 17669-1	NS
IRIS_313-10773	GJ-trp	Indonesia	HAWARA DJEDAH::IRGC 17728-1	AS
IRIS_313-10774	XI-adm	Indonesia	HEGAR MANAH::IRGC 17733-1	NS
IRIS_313-10775	XI-adm	Indonesia	INDEL::IRGC 17748-2	NS
IRIS_313-10776	GJ-trp	Indonesia	KABADOKA::IRGC 17775-2	AS
IRIS_313-10777	XI-3	Indonesia	KAMAS::IRGC 17785-1	NS
IRIS_313-10778	XI-3	Indonesia	KENTJANA MAHANG::IRGC 17818-1	NS
IRIS_313-10779	XI-3	Indonesia	KERAN DUKUH::IRGC 17822-2	NS
IRIS_313-10780	GJ-trp	Indonesia	KETAN LALER::IRGC 17897-1	AS
IRIS_313-10781	GJ-trp	Indonesia	KETAN MLANTING::IRGC 17916-1	AS
IRIS_313-10782	XI-3	Indonesia	KETAN NARIS::IRGC 17925-2	NS
IRIS_313-10783	GJ-trp	Indonesia	KETAN OSOG::IRGC 17929-1	AS
IRIS_313-10784	GJ-trp	Indonesia	KETAN SAPI::IRGC 17954-2	AS
IRIS_313-10785	GJ-trp	Indonesia	KETAN SLAWI::IRGC 17963-1	AS
IRIS_313-10786	XI-3	Indonesia	KETAN URANG::IRGC 17980-1	NS
IRIS_313-10787	XI-3	Indonesia	KWATIK PUTIH::IRGC 18053-1	-
IRIS_313-10788	GJ-trp	Indonesia	LEMUNGSIR::IRGC 18116-3	AS
IRIS_313-10789	GJ-trp	Indonesia	LENGGANG GENUK BULU::IRGC 18119-1	AS
IRIS_313-10790	GJ-trp	Indonesia	LOLAWAJI::IRGC 18131-1	AS
IRIS_313-10791	XI-3	Indonesia	MANGSUR::IRGC 18187-1	NS
IRIS_313-10792	XI-3	Indonesia	MATIANG::IRGC 18220-1	NS
IRIS_313-10793	GJ-trp	Indonesia	MELIK::IRGC 18238-2	AS
IRIS_313-10794	GJ-trp	Indonesia	MENDUNGAN::IRGC 18245-1	AS
IRIS_313-10795	GJ-trp	Indonesia	MLATI::IRGC 18278-1	AS
IRIS_313-10796	GJ-trp	Indonesia	MOLOG::IRGC 18282-1	AS
IRIS_313-10797	XI-3	Indonesia	NARUN::IRGC 18320-2	NS
IRIS_313-10798	GJ-trp	Indonesia	NOGO BELE 2::IRGC 18328-2	AS
IRIS_313-10799	GJ-trp	Indonesia	PAE ONGGA::IRGC 18418-1	AS
IRIS_313-10800	GJ-trp	Indonesia	PALOTAN MELATI::IRGC 18426-2	-
IRIS_313-10801	GJ-trp	Indonesia	PARE BUWUN::IRGC 18456-2	AS
IRIS_313-10802	GJ-trp	Indonesia	PEUTEUJ::IRGC 18484-1	AS
IRIS_313-10803	GJ-trp	Indonesia	PLAMPEYAN::IRGC 18494-1	AS
IRIS_313-10804	XI-3	Indonesia	PUAK::IRGC 18512-3	NS
IRIS_313-10805	GJ-trp	Indonesia	PULO::IRGC 18519-1	AS
IRIS_313-10806	XI-3	Indonesia	RADEN DJAWA (GUNDIL)::IRGC 18558-3	NS
IRIS_313-10807	XI-3	Indonesia	RANDA KUNING::IRGC 18595-1	NS
IRIS_313-10808	GJ-trp	Indonesia	RANTE::IRGC 18608-2	AS
IRIS_313-10809	GJ-trp	Indonesia	SAMPANG KUNING::IRGC 18678-2	AS
IRIS_313-10810	XI-3	Indonesia	SEGON BENGGALA::IRGC 18724-3	NS
IRIS_313-10811	XI-adm	Indonesia	SEMPOR::IRGC 18761-2	NS
IRIS_313-10812	XI-3	Indonesia	SERUNEN::IRGC 18789-3	NS
IRIS_313-10813	XI-3	Indonesia	SIAM BARABAI::IRGC 18800-2	NS
IRIS_313-10814	XI-3	Indonesia	SIBORAS::IRGC 18816-2	NS
IRIS_313-10815	GJ-trp	Indonesia	SIDJANGGUK::IRGC 18826-2	AS
IRIS_313-10816	GJ-trp	Indonesia	SIDJERO GUNDIL::IRGC 18829-2	AS
IRIS_313-10817	GJ-trp	Indonesia	SLAMET::IRGC 18900-3	AS
IRIS_313-10818	XI-3	Indonesia	TJEMPO PENDEK UNTUNG::IRGC 19055-2	NS
IRIS_313-10819	XI-3	Indonesia	TJERE ENER::IRGC 19103-1	NS
IRIS_313-10820	XI-3	Indonesia	TJERE MANGGA::IRGC 19116-2	NS
IRIS_313-10821	XI-3	Indonesia	TJ PERAK::IRGC 19141-1	NS
IRIS_313-10822	XI-3	Indonesia	UNGGAS::IRGC 19176-2	NS
IRIS_313-10823	XI-3	Indonesia	UTRI DELI::IRGC 19182-1	NS
IRIS_313-10824	XI-3	Indonesia	HOING CANTEL::IRGC 19282-2	NS
IRIS_313-10825	XI-adm	Sierra Leone	KEMA 5::IRGC 19343-2	NS
IRIS_313-10827	GJ-trp	Philippines	BINARITOS::IRGC 19391-1	AS
IRIS_313-10828	GJ-trp	Philippines	IKOGAN::IRGC 19412-1	-
IRIS_313-10829	GJ-trp	Philippines	INAMBOG::IRGC 19415-1	AS
IRIS_313-10830	GJ-trp	Philippines	INAPORAONAN::IRGC 19418-1	AS
IRIS_313-10831	GJ-trp	Philippines	MALANDI 2::IRGC 19454-2	AS
IRIS_313-10832	GJ-trp	Philippines	MALASAY::IRGC 19456-1	AS
IRIS_313-10833	XI-2	India	EDAKKADAN 0-69-27::IRGC 19560-1	NS
IRIS_313-10834	GJ-sbtrp	India	IARI 11387::IRGC 19573-1	AS
IRIS_313-10835	XI-2	India	PERUNEL 0-69-18::IRGC 19581-1	NS
IRIS_313-10836	XI-2	India	VELLA PERUVAZHA 0-68-12::IRGC 19588-1	NS
IRIS_313-10837	GJ-tmp	Korea, Republic of	BACK KYUNG ZO::IRGC 19698-2	NS
IRIS_313-10838	GJ-tmp	Korea, Republic of	SSAL BYEO::IRGC 19867-2	NS
IRIS_313-10839	GJ-tmp	Korea, Republic of	TAE GU NA::IRGC 19875-2	NS
IRIS_313-10840	GJ-tmp	Korea, Republic of	YE ZO::IRGC 19888-1	NS
IRIS_313-10841	GJ-trp	Indonesia	KETAN NANGKA::IRGC 19961-2	AS
IRIS_313-10842	XI-3	Indonesia	LUBUK LINGGAU::IRGC 20000-2	NS
IRIS_313-10844	XI-3	Indonesia	INDO NO 7505::IRGC 20162-2	NS
IRIS_313-10845	cA (Aus)	India	ARC 5756::IRGC 20220-2	NS
IRIS_313-10847	XI-adm	India	ARC 6015::IRGC 20314-2	NS
IRIS_313-10848	GJ-sbtrp	India	ARC 6188::IRGC 20370-1	AS
IRIS_313-10849	cA (Aus)	India	ARC 7001::IRGC 20436-1	NS
IRIS_313-10852	cA (Aus)	India	ARC 7336::IRGC 20606-1	NS
IRIS_313-10853	GJ-adm	India	ARC 10028::IRGC 20656-2	AS
IRIS_313-10854	cA (Aus)	India	ARC 10145::IRGC 20744-1	NS
IRIS_313-10855	XI-2	India	ARC 10159::IRGC 20754-2	NS
IRIS_313-10858	XI-adm	India	ARC 10894::IRGC 21122-1	NS
IRIS_313-10859	XI-adm	India	ARC 10939::IRGC 21150-2	NS
IRIS_313-10861	cA (Aus)	India	ARC 11276::IRGC 21278-1	NS
IRIS_313-10862	GJ-adm	India	ARC 11281::IRGC 21283-1	AS
IRIS_313-10863	XI-2	India	ARC 11322::IRGC 21315-2	NS
IRIS_313-10865	GJ-sbtrp	India	ARC 11424::IRGC 21380-2	AS
IRIS_313-10866	GJ-sbtrp	India	ARC 11478::IRGC 21418-1	AS
IRIS_313-10867	GJ-sbtrp	India	ARC 11538::IRGC 21463-1	AS
IRIS_313-10869	cA (Aus)	India	ARC 11751::IRGC 21614-1	NS
IRIS_313-10870	GJ-sbtrp	India	ARC 11768::IRGC 21630-1	AS
IRIS_313-10871	cA (Aus)	India	ARC 11777::IRGC 21639-1	NS
IRIS_313-10872	GJ-adm	India	ARC 11802::IRGC 21662-2	-
IRIS_313-10873	cA (Aus)	India	ARC 11822::IRGC 21677-1	AS
IRIS_313-10875	cA (Aus)	India	ARC 12021::IRGC 21837-1	NS
IRIS_313-10876	cA (Aus)	India	ARC 12067::IRGC 21881-1	NS
IRIS_313-10877	cA (Aus)	India	ARC 12079::IRGC 21888-1	NS
IRIS_313-10878	cA (Aus)	India	ARC 12101::IRGC 21907-1	NS
IRIS_313-10880	XI-2	India	ARC 12180::IRGC 21965-2	NS
IRIS_313-10882	cA (Aus)	India	ARC 12433::IRGC 22064-1	NS
IRIS_313-10884	GJ-sbtrp	India	ARC 12493::IRGC 22098-1	AS
IRIS_313-10885	XI-adm	India	ARC 12559::IRGC 22148-2	NS
IRIS_313-10886	GJ-sbtrp	India	ARC 12655::IRGC 22226-2	AS
IRIS_313-10887	XI-adm	India	ARC 12690::IRGC 22257-1	NS
IRIS_313-10888	GJ-sbtrp	India	ARC 12726::IRGC 22288-2	AS
IRIS_313-10889	GJ-sbtrp	India	ARC 12730::IRGC 22291-1	AS
IRIS_313-10890	GJ-sbtrp	India	ARC 12861::IRGC 22395-1	AS
IRIS_313-10891	cA (Aus)	India	ARC 12867::IRGC 22401-1	NS
IRIS_313-10892	cA (Aus)	India	ARC 12920::IRGC 22450-1	NS
IRIS_313-10893	GJ-sbtrp	India	ARC 13156::IRGC 22514-1	AS
IRIS_313-10895	GJ-sbtrp	India	ARC 13257::IRGC 22608-1	AS
IRIS_313-10897	XI-3	India	ARC 13373::IRGC 22691-1	NS
IRIS_313-10898	XI-3	Cambodia	ANG KANG K P::IRGC 22716-2	NS
IRIS_313-10899	XI-3	Cambodia	DAMNOEUB KHSE SAUT::IRGC 22819-2	NS
IRIS_313-10900	XI-3	Cambodia	DAMNOEUB POR HING::IRGC 22841-2	NS
IRIS_313-10901	XI-3	Cambodia	DAMNOEUB THPOIL HING::IRGC 22856-2	NS
IRIS_313-10902	XI-3	Cambodia	KAMPING POUY::IRGC 22876-2	NS
IRIS_313-10903	XI-3	Cambodia	KHSAY VENG::IRGC 22915-3	NS
IRIS_313-10904	XI-3	Cambodia	KREM KRAHAM::IRGC 22981-2	NS
IRIS_313-10905	XI-3	Cambodia	KUOL DAUN THNONG::IRGC 22986-1	NS
IRIS_313-10906	XI-3	Cambodia	LUA NEP 4416::IRGC 23006-1	NS
IRIS_313-10907	XI-3	Cambodia	MARECH S V R::IRGC 23011-2	NS
IRIS_313-10908	XI-3	Cambodia	MOROM::IRGC 23016-2	NS
IRIS_313-10909	XI-3	Cambodia	NEANG CHAN::IRGC 23034-3	NS
IRIS_313-10910	XI-3	Cambodia	NEANG MAC::IRGC 23071-3	NS
IRIS_313-10911	XI-3	Cambodia	NEANG NARY::IRGC 23084-1	NS
IRIS_313-10912	XI-3	Cambodia	NEANG SAATH K 45::IRGC 23109-2	NS
IRIS_313-10913	XI-3	Cambodia	PHAT PRORMOL::IRGC 23143-1	NS
IRIS_313-10915	XI-3	Cambodia	PHCAR SLA KI::IRGC 23169-2	NS
IRIS_313-10916	GJ-tmp	Cambodia	SRAU SLAP::IRGC 23267-2	NS
IRIS_313-10917	XI-adm	Philippines	T Q QI HAYUQBABA::IRGC 23318-1	NS
IRIS_313-10918	GJ-trp	Philippines	T Q QI QINYUHAYUHA::IRGC 23342-3	AS
IRIS_313-10919	GJ-trp	Philippines	PINIDWA QAN QIPUGO PINGKITAN::IRGC 23359-1	AS
IRIS_313-10921	XI-adm	Lao People's Democratic Republic	KHAO PHAE HOM::IRGC 23518-2	NS
IRIS_313-10923	GJ-sbtrp	Thailand	CHABLI CHABOL GLANG::IRGC 23706-1	AS
IRIS_313-10924	XI-adm	Nepal	ATH HAGARI JARAHAN PADDY::IRGC 23796-1	NS
IRIS_313-10925	cA (Aus)	Nepal	KAMULI::IRGC 23928-1	NS
IRIS_313-10927	cA (Aus)	Nepal	SUGA PANKHA::IRGC 24054-1	NS
IRIS_313-10928	XI-3	Thailand	KHAO' SIM::IRGC 24094-1	NS
IRIS_313-10929	XI-2	India	KOLONGI BAO::IRGC 24135-2	NS
IRIS_313-10930	cA (Aus)	Bangladesh	PANKHIRAJ::IRGC 24139-1	NS
IRIS_313-10931	GJ-trp	Philippines	PAKWALAN::IRGC 24156-1	AS
IRIS_313-10932	XI-1A	China	CHINA 1039 MUTANT (DWARF)::IRGC 24168-2	NS
IRIS_313-10934	XI-3	Thailand	PAH PIANG::IRGC 24452-2	NS
IRIS_313-10935	XI-3	Indonesia	BRONDOL PUTIH::IRGC 24541-1	NS
IRIS_313-10936	GJ-trp	Indonesia	KETAN GUNDIL::IRGC 24568-1	AS
IRIS_313-10937	XI-3	Indonesia	PULUT WAJIT::IRGC 24624-3	NS
IRIS_313-10938	XI-3	Indonesia	SIGUPAI::IRGC 24642-2	NS
IRIS_313-10940	XI-3	Indonesia	SITANDANG::IRGC 24681-1	NS
IRIS_313-10941	XI-adm	Indonesia	SINTHA::IRGC 24687-1	NS
IRIS_313-10942	XI-3	Indonesia	BANDANG BUNGKUAKLAN::IRGC 24697-2	NS
IRIS_313-10943	XI-3	Indonesia	PADI BENOT::IRGC 24757-2	NS
IRIS_313-10944	XI-3	Indonesia	SIPULUT SUBANG::IRGC 24824-2	NS
IRIS_313-10945	GJ-trp	Indonesia	BULAK::IRGC 24884-1	AS
IRIS_313-10946	GJ-trp	Indonesia	MANGGE::IRGC 25019-1	AS
IRIS_313-10947	XI-3	Indonesia	NANE::IRGC 25035-1	NS
IRIS_313-10949	GJ-trp	Indonesia	TEKALAK::IRGC 25154-1	AS
IRIS_313-10950	GJ-trp	Indonesia	ASE PULU BOLONG::IRGC 25171-1	AS
IRIS_313-10951	XI-3	Indonesia	JENDA ABANG::IRGC 25413-2	NS
IRIS_313-10952	GJ-trp	Indonesia	KILANG MEDU::IRGC 25442-1	AS
IRIS_313-10953	GJ-trp	Indonesia	PADI ABUNG KUNING::IRGC 25469-1	AS
IRIS_313-10954	XI-3	Indonesia	PADI GRUNDUL 1::IRGC 25493-1	NS
IRIS_313-10955	XI-3	Indonesia	PADI PUYUH::IRGC 25532-1	NS
IRIS_313-10956	GJ-trp	Indonesia	PUTUS TOLO::IRGC 25636-2	AS
IRIS_313-10957	GJ-trp	Indonesia	RANGKAI KEPEL::IRGC 25640-1	AS
IRIS_313-10958	GJ-trp	Indonesia	RENIK BELITI::IRGC 25648-1	AS
IRIS_313-10959	GJ-trp	Indonesia	SITABO TABO::IRGC 25798-1	AS
IRIS_313-10960	GJ-trp	Indonesia	SUNGKAI::IRGC 25812-1	AS
IRIS_313-10961	XI-3	Indonesia	TARING PELUNDUK::IRGC 25821-2	NS
IRIS_313-10962	XI-3	Indonesia	TERUNG DAUN::IRGC 25823-2	NS
IRIS_313-10963	cA (Aus)	Bangladesh	KATAKCHIKON::IRGC 25880-1	NS
IRIS_313-10964	cA (Aus)	Bangladesh	SADUMONI::IRGC 25919-1	-
IRIS_313-10965	cA (Aus)	Bangladesh	TILOKCHAN (SONABETHI)::IRGC 25927-1	NS
IRIS_313-10966	XI-adm	Brazil	HURANG ARISO LUTA::IRGC 26055-1	NS
IRIS_313-10967	GJ-tmp	Brazil	IAS 22-8 PALMAR::IRGC 26058-1	NS
IRIS_313-10968	XI-1A	Brazil	IH PEN SHIM MING::IRGC 26067-1	NS
IRIS_313-10969	cA (Aus)	Brazil	INDIA DULAR (NO ORDEM 7)::IRGC 26070-1	NS
IRIS_313-10970	XI-3	Viet Nam	NANG SAU DO::IRGC 26243-1	NS
IRIS_313-10971	XI-2	Bangladesh	BADAL::IRGC 26290-2	NS
IRIS_313-10972	XI-2	Bangladesh	DUDA MONOR::IRGC 26335-2	NS
IRIS_313-10973	XI-2	Bangladesh	KALA DIGHA::IRGC 26367-2	NS
IRIS_313-10974	XI-2	Bangladesh	KAMRANGA::IRGC 26373-2	NS
IRIS_313-10975	XI-2	Bangladesh	KOLA MUCHI::IRGC 26384-2	NS
IRIS_313-10976	cA (Aus)	Bangladesh	LAKHSMI DIGHA::IRGC 26390-2	NS
IRIS_313-10977	XI-2	Bangladesh	MATI CHAL::IRGC 26399-2	NS
IRIS_313-10978	XI-adm	Bangladesh	PANI TORONG::IRGC 26411-1	NS
IRIS_313-10979	cA (Aus)	Bangladesh	BORA DIGA::IRGC 26439-1	NS
IRIS_313-10981	cA (Aus)	Bangladesh	JHUL DIGA::IRGC 26478-1	NS
IRIS_313-10982	XI-2	Bangladesh	LUDI GOCHYA::IRGC 26504-2	NS
IRIS_313-10983	XI-adm	Bangladesh	BOROJYOT::IRGC 26578-2	NS
IRIS_313-10984	XI-2	Bangladesh	DUDHSAR::IRGC 26609-2	NS
IRIS_313-10985	XI-2	Bangladesh	GOBOL SAIL (BALAM)::IRGC 26624-2	NS
IRIS_313-10986	XI-2	Bangladesh	HALDI JAON::IRGC 26638-2	NS
IRIS_313-10987	cA (Aus)	Bangladesh	SUNGA WALA::IRGC 26802-2	NS
IRIS_313-10988	XI-adm	India	CO 36::IRGC 26847-2	NS
IRIS_313-10989	XI-2	India	GUTTI AKKULLU::IRGC 26850-2	NS
IRIS_313-10990	XI-adm	Philippines	BALIBUD::IRGC 26871-1	NS
IRIS_313-10992	GJ-trp	Philippines	PILIT TAPUL::IRGC 26887-1	AS
IRIS_313-10993	GJ-trp	Philippines	LANNAB::IRGC 26936-2	AS
IRIS_313-10994	GJ-trp	Philippines	PANGETAN::IRGC 26942-3	AS
IRIS_313-10995	XI-3	Indonesia	ASE BAKKA LOMPO::IRGC 26988-2	NS
IRIS_313-10996	XI-adm	Indonesia	BAKASI::IRGC 27074-1	NS
IRIS_313-10997	XI-3	Indonesia	CEMPO MANGGAR::IRGC 27107-1	NS
IRIS_313-10998	XI-adm	Indonesia	KETAN RASO::IRGC 27154-1	NS
IRIS_313-10999	GJ-trp	Indonesia	LANDEO::IRGC 27164-1	AS
IRIS_313-11000	XI-3	Indonesia	MAIRUL::IRGC 27170-1	NS
IRIS_313-11001	GJ-trp	Indonesia	PAEDAI SOBUDI::IRGC 27222-1	AS
IRIS_313-11003	GJ-trp	Indonesia	PAE MEETO::IRGC 27254-1	AS
IRIS_313-11004	GJ-trp	Indonesia	PAE SANGGULA::IRGC 27297-1	AS
IRIS_313-11005	GJ-trp	Indonesia	PULU LOTONG::IRGC 27380-2	AS
IRIS_313-11007	GJ-trp	Indonesia	PULUT BONGO::IRGC 27397-2	AS
IRIS_313-11008	GJ-trp	Indonesia	PULUT CENRANA::IRGC 27400-2	AS
IRIS_313-11009	GJ-trp	Indonesia	PULUT HALAPA::IRGC 27403-1	AS
IRIS_313-11010	XI-3	Indonesia	PULUT PUTIH::IRGC 27426-1	NS
IRIS_313-11011	XI-adm	Indonesia	SUNAR::IRGC 27470-1	NS
IRIS_313-11013	cA (Aus)	Bangladesh	BOTESWAR 2::IRGC 27536-1	NS
IRIS_313-11014	cA (Aus)	Bangladesh	CHAKILA::IRGC 27540-1	NS
IRIS_313-11015	cA (Aus)	Bangladesh	HANPA::IRGC 27547-2	NS
IRIS_313-11016	cA (Aus)	Bangladesh	KACHILON::IRGC 27555-1	NS
IRIS_313-11017	cA (Aus)	Bangladesh	LOROI::IRGC 27567-1	-
IRIS_313-11018	cA (Aus)	Bangladesh	MADISA::IRGC 27568-1	NS
IRIS_313-11019	cA (Aus)	Bangladesh	PORANG::IRGC 27577-1	NS
IRIS_313-11020	cA (Aus)	Pakistan	BAMLA SUFFAID 320::IRGC 27776-1	NS
IRIS_313-11024	cA (Aus)	Pakistan	BEGMI 135::IRGC 27845-1	NS
IRIS_313-11025	cA (Aus)	Pakistan	DHAN 263::IRGC 27926-2	NS
IRIS_313-11027	cA (Aus)	Pakistan	JHONA 101::IRGC 27976-1	NS
IRIS_313-11028	cA (Aus)	Pakistan	MOTIA::IRGC 28036-1	NS
IRIS_313-11029	cA (Aus)	Pakistan	MUSHKAN 340 A::IRGC 28073-1	NS
IRIS_313-11031	cA (Aus)	Pakistan	NAWAN SATHRA BAGAR 344::IRGC 28079-1	NS
IRIS_313-11034	cA (Aus)	Pakistan	SANTHI 206::IRGC 28215-1	NS
IRIS_313-11036	cA (Aus)	Pakistan	34::IRGC 28371-2	NS
IRIS_313-11037	cA (Aus)	Pakistan	421::IRGC 28458-1	NS
IRIS_313-11038	XI-1A	China	AI NAN TSAO 39::IRGC 28461-2	NS
IRIS_313-11039	XI-1A	China	KWANG LU AI 4::IRGC 28480-2	NS
IRIS_313-11040	XI-adm	India	KAVIVARI SAMBA::IRGC 28597-2	NS
IRIS_313-11041	XI-2	India	POONGAR::IRGC 28611-1	NS
IRIS_313-11042	XI-adm	India	VELLAIKOTTAI::IRGC 28618-1	NS
IRIS_313-11043	XI-3	Malaysia	BENGKA KERSEK::IRGC 28666-1	NS
IRIS_313-11044	GJ-trp	Malaysia	BUKU::IRGC 28683-2	AS
IRIS_313-11045	GJ-trp	Malaysia	ENGKABANG::IRGC 28694-2	AS
IRIS_313-11046	GJ-trp	Malaysia	LALANGIT::IRGC 28715-1	AS
IRIS_313-11047	cA (Aus)	Bangladesh	AUS 84::IRGC 28947-2	NS
IRIS_313-11048	cA (Aus)	Bangladesh	AUS 171::IRGC 29004-1	NS
IRIS_313-11049	cA (Aus)	Bangladesh	AUS 219::IRGC 29031-1	NS
IRIS_313-11050	cA (Aus)	Bangladesh	AUS 233::IRGC 29036-1	NS
IRIS_313-11051	cA (Aus)	Bangladesh	AUS 242::IRGC 29040-1	NS
IRIS_313-11052	cA (Aus)	Bangladesh	AUS 278::IRGC 29068-1	NS
IRIS_313-11053	cA (Aus)	Bangladesh	AUS 282::IRGC 29072-1	NS
IRIS_313-11054	cA (Aus)	Bangladesh	AUS 295::IRGC 29083-1	NS
IRIS_313-11055	cA (Aus)	Bangladesh	AUS 299::IRGC 29087-1	NS
IRIS_313-11056	cA (Aus)	Bangladesh	AUS 301::IRGC 29089-1	NS
IRIS_313-11057	cA (Aus)	Bangladesh	AUS 308::IRGC 29096-1	NS
IRIS_313-11058	cA (Aus)	Bangladesh	AUS 329::IRGC 29116-1	NS
IRIS_313-11059	cA (Aus)	Bangladesh	AUS 344::IRGC 29131-1	NS
IRIS_313-11060	cA (Aus)	Bangladesh	AUS 359::IRGC 29146-2	NS
IRIS_313-11061	cA (Aus)	Bangladesh	AUS 449::IRGC 29230-1	NS
IRIS_313-11063	cA (Aus)	Bangladesh	BORO 70-2::IRGC 29283-3	NS
IRIS_313-11064	cA (Aus)	Bangladesh	BORO 275::IRGC 29294-2	NS
IRIS_313-11065	cA (Aus)	Bangladesh	BORO 394::IRGC 29297-2	NS
IRIS_313-11067	cA (Aus)	Bangladesh	KALIBORO 600::IRGC 29367-1	NS
IRIS_313-11072	XI-3	Lao People's Democratic Republic	CHAO LEP NOK::IRGC 29451-2	NS
IRIS_313-11073	GJ-sbtrp	Lao People's Democratic Republic	KHAO DAM::IRGC 29481-3	AS
IRIS_313-11074	XI-3	Lao People's Democratic Republic	KHAO MAK KHAM::IRGC 29533-1	NS
IRIS_313-11075	GJ-adm	Lao People's Democratic Republic	KHAO NAM YEN::IRGC 29546-2	AS
IRIS_313-11076	XI-3	Lao People's Democratic Republic	LAI NOK KHA::IRGC 29604-2	NS
IRIS_313-11077	GJ-sbtrp	Lao People's Democratic Republic	LAI HANG HMA::IRGC 29608-2	AS
IRIS_313-11078	XI-adm	Lao People's Democratic Republic	NON HAI::IRGC 29636-2	NS
IRIS_313-11079	XI-3	Lao People's Democratic Republic	PHAN PHAE::IRGC 29652-2	NS
IRIS_313-11080	XI-3	Lao People's Democratic Republic	PHAE MEUN LAN::IRGC 29660-1	NS
IRIS_313-11081	XI-3	Lao People's Democratic Republic	THAO LOUANG::IRGC 29688-2	NS
IRIS_313-11082	XI-3	Lao People's Democratic Republic	EA DAM HANG DOK::IRGC 29698-2	NS
IRIS_313-11083	XI-3	Lao People's Democratic Republic	EA TIA::IRGC 29713-2	NS
IRIS_313-11084	XI-3	Cambodia	KABIN::IRGC 29752-1	NS
IRIS_313-11085	XI-adm	Lao People's Democratic Republic	KHAO HAE::IRGC 29773-3	NS
IRIS_313-11086	XI-3	Lao People's Democratic Republic	KHAO THAMA::IRGC 29838-2	NS
IRIS_313-11087	XI-3	Cambodia	PONG SANG A::IRGC 29881-2	NS
IRIS_313-11089	XI-3	Cambodia	SRAU THMOR::IRGC 29904-1	NS
IRIS_313-11091	XI-adm	Lao People's Democratic Republic	KHAO NON::IRGC 30051-1	NS
IRIS_313-11093	GJ-sbtrp	Lao People's Democratic Republic	KHAO TAM::IRGC 30085-2	AS
IRIS_313-11094	GJ-sbtrp	Lao People's Democratic Republic	MAK BOUAP::IRGC 30106-3	AS
IRIS_313-11095	XI-3	Lao People's Democratic Republic	MAK EA NAM::IRGC 30131-2	NS
IRIS_313-11097	XI-adm	Philippines	KALAGNON::IRGC 30335-1	NS
IRIS_313-11098	XI-3	Sierra Leone	KOLUBA::IRGC 30463-3	NS
IRIS_313-11099	XI-2	Sierra Leone	PECALO::IRGC 30595-2	NS
IRIS_313-11100	GJ-trp	Liberia	MAMON::IRGC 30792-1	AS
IRIS_313-11101	XI-adm	Liberia	Y 115::IRGC 30856-2	NS
IRIS_313-11102	GJ-trp	Liberia	D 1-39::IRGC 30868-1	AS
IRIS_313-11103	GJ-trp	Liberia	D 1-147::IRGC 30894-2	AS
IRIS_313-11104	GJ-trp	Liberia	D 3-102::IRGC 30972-1	AS
IRIS_313-11109	GJ-trp	Liberia	B 106::IRGC 31352-1	-
IRIS_313-11110	XI-2	Sri Lanka	SAYAM::IRGC 31538-2	NS
IRIS_313-11111	cA (Aus)	Bangladesh	SAITA::IRGC 31618-1	NS
IRIS_313-11112	cA (Aus)	Bangladesh	HIJOL DIGA::IRGC 31655-1	NS
IRIS_313-11113	XI-2	Bangladesh	KAL SHULI::IRGC 31665-2	NS
IRIS_313-11114	XI-2	Bangladesh	BIRUI SAIL::IRGC 31745-2	NS
IRIS_313-11116	cA (Aus)	Bangladesh	KORTIK KAIKA::IRGC 31841-1	NS
IRIS_313-11117	GJ-trp	Indonesia	KAYELI KUNING::IRGC 31974-1	AS
IRIS_313-11118	XI-3	Viet Nam	SOC NAU (BIEN THE)::IRGC 32074-3	NS
IRIS_313-11120	XI-2	Bhutan	GURULEY::IRGC 32441-1	NS
IRIS_313-11121	GJ-trp	Liberia	GBRA::IRGC 32474-2	AS
IRIS_313-11123	cA (Aus)	Bangladesh	BAZAIL 975::IRGC 32816-2	NS
IRIS_313-11126	XI-adm	Myanmar	ANBAW::IRGC 32932-2	NS
IRIS_313-11127	GJ-sbtrp	Myanmar	BUBAW::IRGC 32989-2	AS
IRIS_313-11128	XI-adm	Myanmar	GOKAUNG::IRGC 33079-2	NS
IRIS_313-11129	XI-adm	Myanmar	HAORU::IRGC 33090-2	NS
IRIS_313-11130	XI-adm	Myanmar	HTAWPATT::IRGC 33125-2	NS
IRIS_313-11131	XI-adm	Myanmar	KALAI::IRGC 33151-2	NS
IRIS_313-11132	XI-adm	Myanmar	KALALAN::IRGC 33154-2	NS
IRIS_313-11133	XI-3	Myanmar	LWANKHAN::IRGC 33330-1	NS
IRIS_313-11134	XI-adm	Myanmar	MANSAT 3::IRGC 33341-3	NS
IRIS_313-11135	XI-3	Myanmar	MAUNG NYO::IRGC 33351-2	NS
IRIS_313-11137	XI-adm	Myanmar	NGALONGYI::IRGC 33479-2	NS
IRIS_313-11138	XI-3	Myanmar	NGASEIN THEEDAT (C 30)::IRGC 33504-2	NS
IRIS_313-11139	XI-adm	Myanmar	NWACHI MANINE::IRGC 33531-2	NS
IRIS_313-11140	XI-3	Myanmar	PADAN::IRGC 33544-2	NS
IRIS_313-11141	XI-adm	Myanmar	SHWENI::IRGC 33686-2	NS
IRIS_313-11142	XI-3	Myanmar	SHWEPULAY::IRGC 33696-2	NS
IRIS_313-11143	XI-adm	Myanmar	TANBAUNG::IRGC 33732-2	NS
IRIS_313-11144	XI-adm	Myanmar	TAUNGDI::IRGC 33746-2	NS
IRIS_313-11145	XI-3	Myanmar	THAKADE THEEDAT::IRGC 33772-2	NS
IRIS_313-11146	XI-adm	Myanmar	THEEDAT NGASEIN::IRGC 33779-2	NS
IRIS_313-11147	XI-adm	Myanmar	TYB 11::IRGC 33821-2	NS
IRIS_313-11148	XI-3	Myanmar	YEBAW::IRGC 33875-2	NS
IRIS_313-11149	XI-3	Myanmar	YODAYA::IRGC 33901-2	NS
IRIS_313-11150	XI-3	Myanmar	ZEINGYI::IRGC 33923-2	NS
IRIS_313-11151	XI-3	Myanmar	E 21::IRGC 33929-2	NS
IRIS_313-11152	XI-1A	India	AC 74::IRGC 33967-1	NS
IRIS_313-11153	GJ-tmp	India	CT 45::IRGC 34027-2	NS
IRIS_313-11154	cA (Aus)	Bangladesh	DHARIAL::IRGC 34034-1	NS
IRIS_313-11155	GJ-tmp	India	K 113::IRGC 34107-1	NS
IRIS_313-11156	GJ-adm	India	KHUDWANI ACC 202::IRGC 34154-1	AS
IRIS_313-11157	XI-1A	Taiwan, China	T KAUG PAO::IRGC 34182-1	NS
IRIS_313-11158	XI-1A	China	NAN ERH AI 5::IRGC 34255-1	NS
IRIS_313-11160	XI-3	Liberia	B 38::IRGC 34409-1	NS
IRIS_313-11161	GJ-trp	Liberia	SADU::IRGC 34514-2	AS
IRIS_313-11163	cA (Aus)	Bangladesh	NATEL BORO::IRGC 34749-1	NS
IRIS_313-11164	cA (Aus)	India	BAK TULSI::IRGC 34831-1	NS
IRIS_313-11165	cA (Aus)	India	BENA JHUPI::IRGC 34850-2	NS
IRIS_313-11166	cA (Aus)	India	BHUT MURI::IRGC 34861-1	NS
IRIS_313-11167	XI-2	India	DUBRAJ::IRGC 34904-1	NS
IRIS_313-11169	cA (Aus)	India	KANAI BASHI::IRGC 34967-1	NS
IRIS_313-11170	cA (Aus)	India	LAL TAURA::IRGC 35017-1	NS
IRIS_313-11171	cA (Aus)	India	M 142::IRGC 35054-1	NS
IRIS_313-11172	cA (Aus)	India	RANI BHOG::IRGC 35109-1	NS
IRIS_313-11173	cA (Aus)	India	SADA AUS::IRGC 35117-1	NS
IRIS_313-11174	cA (Aus)	India	SLO 19::IRGC 35157-1	NS
IRIS_313-11175	cA (Aus)	India	SONA AUS::IRGC 35160-1	NS
IRIS_313-11176	XI-adm	India	SXC 216::IRGC 35175-1	NS
IRIS_313-11177	XI-adm	Indonesia	DELI POCONG::IRGC 35265-1	NS
IRIS_313-11178	XI-3	Indonesia	RUJAK DANAN::IRGC 35446-2	NS
IRIS_313-11179	XI-3	Indonesia	SI OMPAN LAMA::IRGC 35481-1	NS
IRIS_313-11180	XI-3	Indonesia	SIPULUIK ARANG::IRGC 35488-2	NS
IRIS_313-11181	XI-3	Indonesia	TAMBA PERAK::IRGC 35534-2	NS
IRIS_313-11182	XI-3	Indonesia	CEMPO CINA::IRGC 35581-2	NS
IRIS_313-11191	cA (Aus)	Sri Lanka	RANRUWAN::IRGC 36360-1	NS
IRIS_313-11192	XI-3	Thailand	BKN 7130-1017-2::IRGC 36531-2	NS
IRIS_313-11193	XI-3	Thailand	GAHB AWY 2-1::IRGC 36549-2	NS
IRIS_313-11194	XI-3	Thailand	KHAO PAH 8-5-38::IRGC 36587-3	NS
IRIS_313-11196	XI-3	Philippines	DICULA::IRGC 36729-2	NS
IRIS_313-11197	XI-adm	India	K 17-9-1-1::IRGC 36778-1	NS
IRIS_313-11198	GJ-tmp	India	K 78-13::IRGC 36794-2	NS
IRIS_313-11199	XI-adm	India	SYNTHETIC SATIVA::IRGC 36842-2	NS
IRIS_313-11200	XI-1B	India	BR 52-87-1::IRGC 36849-2	NS
IRIS_313-11201	GJ-tmp	China	CHING HSI 15::IRGC 36852-1	NS
IRIS_313-11202	GJ-tmp	China	4583::IRGC 36894-2	NS
IRIS_313-11205	XI-2	Bangladesh	KAZALSAIL::IRGC 37161-2	NS
IRIS_313-11206	XI-adm	Bangladesh	KUMRI::IRGC 37182-2	NS
IRIS_313-11208	XI-adm	Bangladesh	PARIJAT::IRGC 37272-2	NS
IRIS_313-11209	XI-2	Bangladesh	VADAI::IRGC 37341-3	NS
IRIS_313-11211	XI-2	Bangladesh	KADAMSAIL::IRGC 37468-2	NS
IRIS_313-11212	XI-2	Bangladesh	KALOBONA::IRGC 37478-2	NS
IRIS_313-11213	cA (Aus)	Bangladesh	NARIKEL BADI::IRGC 37550-1	NS
IRIS_313-11214	cA (Aus)	Bangladesh	SHITTA AMAN::IRGC 37596-1	NS
IRIS_313-11216	cA (Aus)	Bangladesh	KHAMA 1183::IRGC 37685-2	NS
IRIS_313-11219	XI-2	Bangladesh	BLACK 28-564::IRGC 37815-2	NS
IRIS_313-11221	XI-2	Bangladesh	CYLINDRICAL 30-605::IRGC 37845-2	NS
IRIS_313-11222	XI-2	Bangladesh	DUDHSWAR 15-157::IRGC 37967-2	NS
IRIS_313-11224	XI-2	Bangladesh	PATNAI 31-679::IRGC 38149-2	NS
IRIS_313-11225	XI-adm	Bangladesh	SADAJIRA (DEEP STRAW) 16-194::IRGC 38251-2	NS
IRIS_313-11226	XI-2	Bangladesh	SADAJIRA 19-258::IRGC 38293-2	NS
IRIS_313-11227	XI-2	Bangladesh	SADAJIRA 19-317::IRGC 38344-2	NS
IRIS_313-11228	XI-2	Bangladesh	SADAJIRA 19-339::IRGC 38361-2	NS
IRIS_313-11229	XI-2	Bangladesh	STRAW 23-428::IRGC 38416-2	NS
IRIS_313-11230	XI-2	Bangladesh	STRAW 23-438::IRGC 38426-2	NS
IRIS_313-11231	XI-2	Bangladesh	STRAW 23-471::IRGC 38456-3	NS
IRIS_313-11232	cA (Aus)	India	R 146::IRGC 38606-1	NS
IRIS_313-11234	XI-adm	Philippines	LIGUNGTUNG::IRGC 38786-1	NS
IRIS_313-11235	XI-adm	Philippines	PINILING DANIEL::IRGC 38828-2	NS
IRIS_313-11236	XI-3	Nigeria	LIONG ORN::IRGC 38875-2	NS
IRIS_313-11237	XI-1B	Taiwan, China	TAICHUNG SEN YU 214::IRGC 38899-1	NS
IRIS_313-11238	GJ-trp	Brazil	IAC 1132::IRGC 39052-1	AS
IRIS_313-11239	XI-adm	Indonesia	B 737 G-KN-23-1::IRGC 39203-2	NS
IRIS_313-11240	XI-adm	India	CR 157-392-4::IRGC 39247-2	NS
IRIS_313-11241	XI-2	Bangladesh	BR 116-3B-53::IRGC 39559-2	NS
IRIS_313-11242	XI-2	India	OR 117-8::IRGC 39680-2	NS
IRIS_313-11244	XI-adm	India	W 1014-162::IRGC 39871-1	NS
IRIS_313-11245	XI-adm	India	RP 20-12::IRGC 40031-2	NS
IRIS_313-11246	GJ-tmp	Japan	7516-14::IRGC 40090-3	NS
IRIS_313-11247	XI-adm	India	RP 1153-20-14::IRGC 40131-2	NS
IRIS_313-11248	GJ-trp	Thailand	NIAW KHAMIN::IRGC 40222-1	AS
IRIS_313-11249	XI-adm	Philippines	IR 4535-PP 23-6-8-1::IRGC 40402-2	NS
IRIS_313-11250	XI-1B	Philippines	IR 9560-2-6-3::IRGC 40451-1	NS
IRIS_313-11251	XI-1B	Philippines	IR 4500-5-1-1::IRGC 40552-2	NS
IRIS_313-11252	XI-adm	India	ADR 52::IRGC 40638-2	NS
IRIS_313-11253	XI-adm	Surinam	SML CAMPONI::IRGC 40642-1	NS
IRIS_313-11255	XI-adm	India	ARC 7056::IRGC 40914-1	NS
IRIS_313-11256	XI-adm	India	ARC 12411::IRGC 41047-2	NS
IRIS_313-11257	XI-adm	India	ARC 12757::IRGC 41095-2	AS
IRIS_313-11260	XI-adm	India	ARC 13591::IRGC 41177-2	NS
IRIS_313-11261	XI-adm	India	ARC 13785::IRGC 41218-2	NS
IRIS_313-11262	XI-adm	India	ARC 13888::IRGC 41288-2	NS
IRIS_313-11263	XI-adm	India	ARC 13919::IRGC 41313-2	NS
IRIS_313-11264	XI-adm	India	ARC 13934::IRGC 41325-2	NS
IRIS_313-11265	cA (Aus)	India	ARC 14150::IRGC 41435-2	NS
IRIS_313-11266	XI-adm	India	ARC 14347::IRGC 41517-2	NS
IRIS_313-11267	XI-2	India	ARC 14358::IRGC 41523-2	NS
IRIS_313-11269	XI-adm	India	ARC 14632::IRGC 41650-2	NS
IRIS_313-11271	XI-2	India	ARC 14737::IRGC 41729-2	NS
IRIS_313-11272	cA (Aus)	India	ARC 14756::IRGC 41736-1	NS
IRIS_313-11273	XI-adm	India	ARC 14860::IRGC 41793-2	NS
IRIS_313-11274	cA (Aus)	India	ARC 14901::IRGC 41811-1	NS
IRIS_313-11275	XI-adm	India	ARC 14975::IRGC 41848-1	NS
IRIS_313-11277	cA (Aus)	India	ARC 15129::IRGC 41938-1	NS
IRIS_313-11278	XI-adm	India	ARC 15319::IRGC 42007-1	NS
IRIS_313-11279	XI-adm	India	ARC 15455::IRGC 42040-2	NS
IRIS_313-11280	XI-adm	India	ARC 15486::IRGC 42055-3	NS
IRIS_313-11281	XI-1A	India	ARC 15505::IRGC 42066-1	NS
IRIS_313-11282	XI-2	India	ARC 15589::IRGC 42096-2	NS
IRIS_313-11283	XI-adm	India	ARC 15743::IRGC 42127-2	NS
IRIS_313-11284	XI-adm	India	ARC 18001::IRGC 42195-2	NS
IRIS_313-11285	XI-2	India	ARC 18064::IRGC 42237-1	NS
IRIS_313-11286	XI-adm	India	ARC 18325::IRGC 42399-3	NS
IRIS_313-11287	XI-adm	India	ARC 18371::IRGC 42423-2	NS
IRIS_313-11288	XI-adm	India	ARC 18434::IRGC 42429-2	NS
IRIS_313-11291	cA (Aus)	India	ARC 7425::IRGC 42538-1	NS
IRIS_313-11292	XI-adm	India	ARC 10120::IRGC 42557-2	NS
IRIS_313-11294	XI-2	India	ARC 11245::IRGC 42651-2	NS
IRIS_313-11296	XI-adm	India	ARC 12800::IRGC 42720-2	NS
IRIS_313-11298	cA (Aus)	India	ARC 13544::IRGC 42743-1	NS
IRIS_313-11299	XI-adm	India	ARC 14299::IRGC 42889-2	NS
IRIS_313-11300	XI-2	India	ARC 14709::IRGC 42976-2	NS
IRIS_313-11301	XI-2	India	ARC 14868::IRGC 43009-2	NS
IRIS_313-11302	XI-adm	India	ARC 14899::IRGC 43016-1	NS
IRIS_313-11303	XI-adm	India	ARC 15097::IRGC 43053-1	NS
IRIS_313-11304	XI-adm	India	ARC 15163::IRGC 43106-1	NS
IRIS_313-11305	XI-adm	India	ARC 15373::IRGC 43166-2	AS
IRIS_313-11306	XI-adm	India	ARC 15385::IRGC 43174-1	NS
IRIS_313-11307	XI-adm	India	ARC 15387::IRGC 43175-2	NS
IRIS_313-11308	XI-2	India	ARC 15403::IRGC 43183-2	NS
IRIS_313-11309	XI-adm	India	ARC 15862::IRGC 43242-1	NS
IRIS_313-11310	XI-2	India	ARC 15929::IRGC 43269-2	NS
IRIS_313-11311	GJ-trp	Indonesia	CICIH KAPUK::IRGC 43377-3	AS
IRIS_313-11312	XI-3	Indonesia	PADI HITAM::IRGC 43496-3	NS
IRIS_313-11314	GJ-trp	Indonesia	PELAU::IRGC 43538-2	AS
IRIS_313-11315	XI-3	Indonesia	PENDEK LAYUNG::IRGC 43542-2	NS
IRIS_313-11316	XI-3	Indonesia	RANTAT::IRGC 43563-3	NS
IRIS_313-11317	XI-3	Indonesia	SI RANTING::IRGC 43645-2	NS
IRIS_313-11318	XI-3	Indonesia	TUBU::IRGC 43677-2	NS
IRIS_313-11319	XI-3	Indonesia	KENCANA RANDAH::IRGC 43709-2	NS
IRIS_313-11320	XI-3	Indonesia	MAYAS PUTIH::IRGC 43727-2	NS
IRIS_313-11322	cA (Aus)	Bangladesh	JASURE AUS::IRGC 43860-1	NS
IRIS_313-11323	cA (Aus)	Bangladesh	JHORA::IRGC 43862-1	NS
IRIS_313-11324	cA (Aus)	Bangladesh	KALABOKRI::IRGC 43872-1	NS
IRIS_313-11325	XI-adm	Philippines	BLM 70::IRGC 43989-3	NS
IRIS_313-11326	XI-adm	Bangladesh	BR 51-115-4::IRGC 43999-1	NS
IRIS_313-11327	XI-3	Thailand	JAO' HAWN MAE JAN::IRGC 44022-2	NS
IRIS_313-11328	GJ-trp	Malaysia	PADI BURIH::IRGC 44081-1	AS
IRIS_313-11329	GJ-trp	Malaysia	PADI JALAI BELA::IRGC 44084-1	AS
IRIS_313-11330	XI-3	Philippines	ALAMINOS::IRGC 44268-2	NS
IRIS_313-11331	XI-3	Philippines	AMPIPIT::IRGC 44272-2	NS
IRIS_313-11334	XI-3	Philippines	DINGRAS::IRGC 44402-1	NS
IRIS_313-11335	XI-2	Philippines	INANUPAN::IRGC 44461-2	NS
IRIS_313-11336	GJ-tmp	Philippines	IREQUIN::IRGC 44476-2	NS
IRIS_313-11338	XI-adm	Philippines	LOBANG (WHITE)::IRGC 44548-2	NS
IRIS_313-11340	GJ-trp	Philippines	MINANOK::IRGC 44637-2	AS
IRIS_313-11341	XI-3	Philippines	MINDANAO::IRGC 44642-2	NS
IRIS_313-11342	XI-adm	Philippines	PODAO::IRGC 44701-1	NS
IRIS_313-11343	XI-3	Philippines	PURTOK (MALAGKIT)::IRGC 44707-2	NS
IRIS_313-11344	XI-3	Philippines	SAMON::IRGC 44735-2	NS
IRIS_313-11345	XI-adm	Philippines	WAGWAG::IRGC 44802-1	NS
IRIS_313-11346	XI-1B	Philippines	WAGWAG PUTI::IRGC 44804-2	NS
IRIS_313-11347	XI-adm	Philippines	WAGWAG RAOIS::IRGC 44805-1	NS
IRIS_313-11348	cA (Aus)	India	AUS PADDY (RED)::IRGC 44978-1	NS
IRIS_313-11349	XI-2	India	BACHHAIKALMA::IRGC 45003-2	NS
IRIS_313-11351	XI-2	India	BANCHI::IRGC 45055-2	NS
IRIS_313-11353	cA (Aus)	India	CHILE BORO::IRGC 45297-2	NS
IRIS_313-11354	XI-2	India	CAC 75::IRGC 45352-2	NS
IRIS_313-11355	XI-adm	India	CN 44-40-7::IRGC 45368-1	NS
IRIS_313-11357	XI-1B	India	CR 579-1-3::IRGC 45443-2	NS
IRIS_313-11358	XI-2	India	DADKHANI::IRGC 45454-2	NS
IRIS_313-11359	XI-2	India	DAHARNAGRA::IRGC 45465-2	NS
IRIS_313-11361	XI-2	India	KALIKALMA::IRGC 45996-2	NS
IRIS_313-11363	XI-2	India	KHEJURTHUPI::IRGC 46137-2	NS
IRIS_313-11365	XI-adm	India	LANJALI::IRGC 46236-2	NS
IRIS_313-11367	XI-2	India	MAKARANDASAIL::IRGC 46289-2	NS
IRIS_313-11368	XI-2	India	PANIKELASH::IRGC 46500-2	NS
IRIS_313-11369	XI-2	India	RANACHANDRABHOG::IRGC 46567-2	NS
IRIS_313-11370	XI-2	India	SACHI::IRGC 46612-2	NS
IRIS_313-11371	cA (Aus)	India	SATHI::IRGC 46659-1	NS
IRIS_313-11372	XI-2	India	SUFALDHULA::IRGC 46698-2	NS
IRIS_313-11374	cA (Aus)	India	W 398::IRGC 46787-1	NS
IRIS_313-11376	GJ-trp	Cote d'Ivoire	TOS 7536::IRGC 46985-2	AS
IRIS_313-11377	XI-adm	Philippines	AMARILLO::IRGC 47120-1	NS
IRIS_313-11379	GJ-trp	Philippines	CADIDIT (GLUT)::IRGC 47161-1	AS
IRIS_313-11380	GJ-trp	Philippines	CA ONG (WHITE)::IRGC 47174-1	-
IRIS_313-11381	XI-3	Philippines	LINANGAN::IRGC 47255-2	NS
IRIS_313-11382	XI-adm	Sri Lanka	HONDERAWALA::IRGC 47372-1	NS
IRIS_313-11383	XI-adm	Viet Nam	CHIEM NGAN::IRGC 47488-1	NS
IRIS_313-11385	XI-adm	Philippines	IR 9747 SEL::IRGC 47695-1	NS
IRIS_313-11386	XI-3	Thailand	KHAO DAWK MALI TIA::IRGC 47773-2	NS
IRIS_313-11387	XI-3	Thailand	SAHM RUANG NAK::IRGC 47818-1	NS
IRIS_313-11388	XI-3	Thailand	GLAM::IRGC 47978-2	NS
IRIS_313-11389	XI-3	Thailand	LEUANG PRA TAHN::IRGC 48292-2	NS
IRIS_313-11390	XI-3	Thailand	NAH MOI::IRGC 48353-2	NS
IRIS_313-11391	XI-3	Thailand	NIAW DAM::IRGC 48387-2	NS
IRIS_313-11392	XI-3	Thailand	SA MER::IRGC 48454-2	NS
IRIS_313-11393	XI-3	Thailand	SAWNG RUANG::IRGC 48458-2	NS
IRIS_313-11394	XI-adm	Indonesia	INDO NO 13030::IRGC 48630-2	NS
IRIS_313-11395	XI-3	Indonesia	INDO NO 13075::IRGC 48665-3	NS
IRIS_313-11396	GJ-trp	Indonesia	MAS::IRGC 48758-1	AS
IRIS_313-11397	GJ-trp	Indonesia	TAMBU::IRGC 48932-1	AS
IRIS_313-11398	XI-3	Indonesia	TODULI::IRGC 48942-2	NS
IRIS_313-11399	XI-adm	Bangladesh	RAYDHAN 1::IRGC 49127-2	NS
IRIS_313-11400	XI-adm	Bangladesh	ECHORSAIL::IRGC 49182-1	NS
IRIS_313-11402	XI-adm	Bangladesh	SUITE JORA::IRGC 49257-2	NS
IRIS_313-11403	XI-adm	India	AEB 368 RIP P TYPE ADT::IRGC 49359-2	NS
IRIS_313-11404	XI-2	Bangladesh	AMON 4::IRGC 49375-2	NS
IRIS_313-11405	XI-3	Myanmar	APYO DAW GYI::IRGC 49386-2	NS
IRIS_313-11406	XI-3	Myanmar	A 28-6::IRGC 49409-2	NS
IRIS_313-11407	XI-2	India	BATCHA BHOG (SCENTED)::IRGC 49440-2	NS
IRIS_313-11408	XI-2	India	CHITRAKALI::IRGC 49524-2	NS
IRIS_313-11409	XI-2	India	CUTTACK 29::IRGC 49573-1	NS
IRIS_313-11410	XI-adm	Myanmar	C 28-16::IRGC 49580-1	NS
IRIS_313-11411	XI-2	Brazil	DONRADAO::IRGC 49604-1	NS
IRIS_313-11413	cA (Aus)	India	KALAR KAR::IRGC 49737-2	NS
IRIS_313-11414	XI-adm	India	KARUNJEERAGA SAMBA::IRGC 49774-1	NS
IRIS_313-11416	XI-2	India	KONAMANI::IRGC 49806-1	NS
IRIS_313-11418	XI-2	India	MATALI::IRGC 49891-2	NS
IRIS_313-11419	XI-adm	India	MUTHA SAMBA::IRGC 49924-2	NS
IRIS_313-11420	XI-2	India	PISINI::IRGC 50035-2	NS
IRIS_313-11421	XI-2	India	TULASIBAS::IRGC 50192-2	NS
IRIS_313-11422	XI-1A	China	13946 (GUANG QIU 15)::IRGC 50320-1	NS
IRIS_313-11423	XI-adm	Philippines	C 1016-1::IRGC 50368-1	NS
IRIS_313-11424	GJ-trp	Philippines	SINAPLED::IRGC 50402-1	AS
IRIS_313-11426	GJ-trp	Brazil	CHATAO::IRGC 50456-1	AS
IRIS_313-11428	GJ-trp	Brazil	MARANHAO BRANCO::IRGC 50503-1	AS
IRIS_313-11429	GJ-trp	Brazil	MIUDO ROXO::IRGC 50517-1	AS
IRIS_313-11431	XI-3	Philippines	C 166-135::IRGC 50633-1	NS
IRIS_313-11433	XI-1A	India	MR 136-1::IRGC 50707-1	NS
IRIS_313-11434	GJ-trp	Colombia	FORTUNA BLANCO (SAN MARCOS)::IRGC 50764-1	AS
IRIS_313-11435	GJ-trp	Cote d'Ivoire	MONMINEUPLEU::IRGC 50873-1	AS
IRIS_313-11436	GJ-trp	Cote d'Ivoire	SAKAZELE (538)::IRGC 50880-1	AS
IRIS_313-11437	XI-1B	Mexico	CAMPECHE A 79::IRGC 51102-1	NS
IRIS_313-11438	XI-adm	Mexico	ZACATEPEC A 79::IRGC 51116-1	NS
IRIS_313-11439	GJ-trp	Cuba	NIRA PRIETO::IRGC 51145-1	AS
IRIS_313-11441	GJ-trp	Philippines	NALA::IRGC 51247-1	AS
IRIS_313-11442	XI-adm	India	ARC 18502::IRGC 51749-2	NS
IRIS_313-11443	XI-adm	India	ARC 18533::IRGC 51756-1	NS
IRIS_313-11445	XI-2	India	NCS 102::IRGC 51854-1	NS
IRIS_313-11446	XI-2	India	NAPDAI::IRGC 52009-1	NS
IRIS_313-11447	XI-adm	India	TUNAGANNAPNANG::IRGC 52046-1	NS
IRIS_313-11448	XI-2	India	BARAMANJ::IRGC 52067-1	NS
IRIS_313-11449	XI-adm	India	KODIA PHUL::IRGC 52168-1	NS
IRIS_313-11452	cA (Aus)	India	LOCAL BHAT::IRGC 52343-1	NS
IRIS_313-11453	XI-2	India	ZINYA KOLAMBA::IRGC 52402-1	NS
IRIS_313-11454	cA (Aus)	India	BARI SUTAR::IRGC 52410-1	NS
IRIS_313-11455	cA (Aus)	India	CIPPI::IRGC 52415-1	NS
IRIS_313-11456	cA (Aus)	India	KOLAMBA::IRGC 52456-1	NS
IRIS_313-11458	cA (Aus)	India	KARAHANI::IRGC 52664-1	NS
IRIS_313-11460	XI-2	India	SELHI::IRGC 52760-1	NS
IRIS_313-11461	XI-2	India	VAIKATHARYAN::IRGC 52805-1	NS
IRIS_313-11462	cA (Aus)	India	SALSI::IRGC 52833-1	NS
IRIS_313-11463	XI-adm	Philippines	KATSIYAM TABAO::IRGC 52855-1	NS
IRIS_313-11464	GJ-trp	Philippines	CARAWI::IRGC 52887-1	AS
IRIS_313-11467	XI-3	Philippines	MACAPAGAL::IRGC 52927-1	NS
IRIS_313-11471	XI-adm	Philippines	CULALANSI::IRGC 53109-1	NS
IRIS_313-11472	XI-3	Philippines	BANGBANG::IRGC 53131-1	NS
IRIS_313-11473	GJ-trp	Philippines	KINTOMAN (TOD DOY)::IRGC 53146-1	AS
IRIS_313-11476	cA (Aus)	India	KALIPINCH::IRGC 53271-1	NS
IRIS_313-11477	cA (Aus)	India	KANPURI::IRGC 53278-1	NS
IRIS_313-11478	XI-2	India	LOCAL::IRGC 53300-1	NS
IRIS_313-11479	GJ-trp	India	VANKALI::IRGC 53339-1	AS
IRIS_313-11480	XI-1B	India	PR 106::IRGC 53418-1	NS
IRIS_313-11481	cA (Aus)	Bangladesh	BINNAFUL::IRGC 53479-1	NS
IRIS_313-11482	cA (Aus)	Bangladesh	BONGEZA::IRGC 53483-1	NS
IRIS_313-11483	cA (Aus)	Bangladesh	BOTESHSHORE::IRGC 53484-1	NS
IRIS_313-11484	cA (Aus)	Bangladesh	EJALI::IRGC 53500-1	NS
IRIS_313-11485	XI-3	Philippines	RAMINAD (GERMAN)::IRGC 53058-1	NS
IRIS_313-11487	XI-2	Bangladesh	LALDIGHA::IRGC 53541-1	NS
IRIS_313-11489	cA (Aus)	India	KALU T 139::IRGC 53670-1	NS
IRIS_313-11490	XI-adm	India	ARC 15480::IRGC 53799-1	NS
IRIS_313-11491	XI-2	India	BIR BAHADUR::IRGC 53889-1	NS
IRIS_313-11492	cA (Aus)	India	SIRHANTI::IRGC 53930-1	NS
IRIS_313-11493	XI-adm	India	AR 133::IRGC 53942-1	NS
IRIS_313-11494	GJ-sbtrp	India	IC 25690::IRGC 53973-1	AS
IRIS_313-11496	GJ-trp	Indonesia	BALU PRIA::IRGC 54158-1	AS
IRIS_313-11497	XI-2	Indonesia	PADI ARA::IRGC 54252-2	NS
IRIS_313-11498	GJ-trp	Indonesia	PADI HEDENG (REKET HEDENG)::IRGC 54266-1	AS
IRIS_313-11499	GJ-trp	Indonesia	PADI UDANG::IRGC 54295-1	AS
IRIS_313-11500	XI-2	Indonesia	SKK::IRGC 54356-1	NS
IRIS_313-11505	XI-2	India	K 1074::IRGC 55017-1	NS
IRIS_313-11506	XI-adm	India	K 15591-4::IRGC 55043-1	NS
IRIS_313-11507	XI-1B	Viet Nam	TV 30::IRGC 55221-1	NS
IRIS_313-11508	XI-3	Thailand	PAWNG AEW 1::IRGC 55263-1	NS
IRIS_313-11509	XI-3	Thailand	PRADOO DAENG::IRGC 55265-1	NS
IRIS_313-11510	XI-adm	Sri Lanka	A 69-1::IRGC 55305-1	NS
IRIS_313-11511	GJ-trp	Philippines	WAGASAN (RED)::IRGC 55404-1	AS
IRIS_313-11512	XI-adm	Philippines	OYAK PAKANG::IRGC 55422-1	NS
IRIS_313-11513	XI-1B	Ecuador	CHATO::IRGC 55825-1	NS
IRIS_313-11515	XI-adm	Thailand	BKN BR 1031-78-5-4::IRGC 55927-1	NS
IRIS_313-11516	XI-adm	Philippines	IR 3839-1::IRGC 55946-1	NS
IRIS_313-11517	XI-1B	Philippines	IR 4432-28-5::IRGC 55952-1	NS
IRIS_313-11521	XI-adm	Viet Nam	TAN NONG::IRGC 56126-1	NS
IRIS_313-11522	GJ-adm	China	XINTUAN HEI GU::IRGC 56159-1	AS
IRIS_313-11523	XI-adm	Senegal	ADIALLO::IRGC 56264-1	NS
IRIS_313-11524	GJ-trp	Cote d'Ivoire	KOUINONEPOU::IRGC 56663-1	AS
IRIS_313-11525	XI-3	Guinea-Bissau	DIAMBARANG::IRGC 56726-1	NS
IRIS_313-11526	GJ-trp	Cote d'Ivoire	FOSSA (GBE)::IRGC 56767-1	AS
IRIS_313-11527	GJ-trp	Cote d'Ivoire	GOLO::IRGC 56856-1	AS
IRIS_313-11528	XI-3	Cote d'Ivoire	ZO::IRGC 56914-1	NS
IRIS_313-11530	XI-3	Thailand	JAO KHAO::IRGC 57046-1	NS
IRIS_313-11532	GJ-trp	Philippines	MARIA GAKIT::IRGC 57070-1	AS
IRIS_313-11534	XI-3	Thailand	NAHNG KHAO BOW::IRGC 57377-1	NS
IRIS_313-11535	XI-3	Thailand	PAH DI MI RAHK::IRGC 57398-1	NS
IRIS_313-11536	GJ-tmp	Georgia	WIR 2091::IRGC 57536-1	NS
IRIS_313-11537	GJ-trp	Philippines	J 6 IR 438 (WC 694)::IRGC 57599-1	NS
IRIS_313-11538	XI-1B	Philippines	J 6 IR 520 (WC 693)::IRGC 57600-1	NS
IRIS_313-11539	GJ-trp	Unites States of America	SP 6 (WC 836)::IRGC 57602-1	-
IRIS_313-11540	GJ-trp	Guinea	PATIE ROUGE::IRGC 57686-1	AS
IRIS_313-11541	XI-adm	Myanmar	HOE PHAR THAE::IRGC 57907-1	NS
IRIS_313-11543	XI-3	Myanmar	KYUN TAW SEIN::IRGC 58072-1	NS
IRIS_313-11544	XI-adm	Myanmar	LINPAN CHAW::IRGC 58087-1	NS
IRIS_313-11545	XI-adm	Myanmar	MOE GAUNG PYU::IRGC 58120-1	NS
IRIS_313-11546	XI-adm	Myanmar	NGA CHAN HMWE::IRGC 58146-1	NS
IRIS_313-11547	XI-adm	Myanmar	SHWE SABA::IRGC 58206-1	NS
IRIS_313-11548	XI-adm	Myanmar	TAUNG LWIN::IRGC 58222-1	NS
IRIS_313-11549	XI-adm	Myanmar	TAUNGYA SABA::IRGC 58226-1	NS
IRIS_313-11551	XI-3	Sierra Leone	FELEGBASEH::IRGC 58443-1	NS
IRIS_313-11554	XI-3	Sierra Leone	PA RABICHINA::IRGC 58609-1	NS
IRIS_313-11555	XI-adm	Sierra Leone	PA WOON::IRGC 58656-1	NS
IRIS_313-11556	XI-3	Sierra Leone	TUBMAN::IRGC 58682-1	NS
IRIS_313-11557	cA (Aus)	Bangladesh	GORIA::IRGC 58736-1	NS
IRIS_313-11558	XI-2	Bangladesh	NULI::IRGC 58824-1	NS
IRIS_313-11561	XI-2	Nepal	BANGLA::IRGC 58876-1	NS
IRIS_313-11563	XI-2	Nepal	BIJULI BATI::IRGC 58917-1	NS
IRIS_313-11565	XI-2	Nepal	KUSUM KATIKI::IRGC 59099-1	NS
IRIS_313-11566	XI-2	Nepal	MOONOR::IRGC 59136-1	NS
IRIS_313-11568	XI-1A	Nepal	SATHIYA::IRGC 59225-1	NS
IRIS_313-11570	XI-adm	China	GENG 77-4::IRGC 59321-1	NS
IRIS_313-11571	GJ-tmp	China	BAI MANG AI ZHONG::IRGC 59408-1	NS
IRIS_313-11572	XI-1A	China	BAI MI TIE QIU::IRGC 59414-1	NS
IRIS_313-11573	XI-adm	China	GAO LIANG ZAO::IRGC 59563-1	NS
IRIS_313-11574	GJ-tmp	China	HEI TOU HONG::IRGC 59595-1	NS
IRIS_313-11575	GJ-tmp	China	HONG PI NUO::IRGC 59638-1	NS
IRIS_313-11576	XI-adm	China	JIANG HUI DAO::IRGC 59688-1	NS
IRIS_313-11577	XI-1A	China	LANG QIAN CHE::IRGC 59730-1	NS
IRIS_313-11578	GJ-tmp	China	LUAN DAO::IRGC 59762-1	NS
IRIS_313-11579	XI-1A	China	SHAN GU::IRGC 59870-1	NS
IRIS_313-11580	XI-adm	China	TAI ZHOU XIAN::IRGC 59912-1	NS
IRIS_313-11582	GJ-tmp	China	WAN GENG BAI DAO TOU::IRGC 59948-1	NS
IRIS_313-11584	GJ-tmp	China	YI SUI QI::IRGC 60088-1	NS
IRIS_313-11585	XI-1A	China	ACC 1286::IRGC 60116-1	NS
IRIS_313-11586	GJ-tmp	China	36037-1::IRGC 60177-2	NS
IRIS_313-11588	XI-3	Malaysia	MR 69::IRGC 60188-1	NS
IRIS_313-11594	XI-adm	Viet Nam	CHAN THANH HOA::IRGC 60647-1	NS
IRIS_313-11595	cA (Aus)	India	AMAKOYALI::IRGC 60878-1	NS
IRIS_313-11596	XI-adm	India	BHAINSA MUNDARIYA::IRGC 60893-1	NS
IRIS_313-11597	XI-2	India	BHATA PYAGI::IRGC 60895-1	NS
IRIS_313-11599	XI-2	India	JUGRAY::IRGC 60960-1	NS
IRIS_313-11600	XI-2	India	KOTODESHI::IRGC 60982-1	NS
IRIS_313-11602	cA (Aus)	India	MALCHI::IRGC 61004-1	NS
IRIS_313-11603	cA (Aus)	India	PANDRI PAREWA::IRGC 61030-1	NS
IRIS_313-11604	cA (Aus)	India	SUGARKAND::IRGC 61059-1	NS
IRIS_313-11607	XI-2	India	HOLDIGANTHI::IRGC 61105-1	NS
IRIS_313-11608	XI-3	Thailand	KHAO BAWNG::IRGC 61260-1	NS
IRIS_313-11609	XI-3	Thailand	MAE HAWM::IRGC 61283-1	NS
IRIS_313-11610	XI-3	Thailand	WUA PAN LAK::IRGC 61357-1	NS
IRIS_313-11611	GJ-trp	Thailand	YAH YAW::IRGC 61359-1	AS
IRIS_313-11615	XI-3	Guinea	MANARE (PHOM)::IRGC 61437-1	NS
IRIS_313-11617	cA (Aus)	India	UPRH 33::IRGC 61505-1	NS
IRIS_313-11618	cA (Aus)	India	UPRH 58::IRGC 61525-1	NS
IRIS_313-11619	cA (Aus)	India	UPRH 166::IRGC 61615-1	NS
IRIS_313-11620	cA (Aus)	India	UPRH 197::IRGC 61641-1	NS
IRIS_313-11621	XI-adm	India	UPRH 265::IRGC 61689-1	NS
IRIS_313-11622	XI-1A	China	JUAN YE LAI::IRGC 61825-1	NS
IRIS_313-11623	GJ-sbtrp	China	KAO SONG HAI::IRGC 61827-1	AS
IRIS_313-11624	XI-1A	Nepal	ANADI WHITE::IRGC 61897-1	NS
IRIS_313-11629	cA (Aus)	Nepal	LATIJHABAR::IRGC 61991-1	NS
IRIS_313-11635	XI-3	Thailand	GAM PERNG::IRGC 62135-1	NS
IRIS_313-11636	cA (Aus)	India	NCS 271 A::IRGC 62216-1	NS
IRIS_313-11638	XI-2	India	NCS 331::IRGC 62247-1	NS
IRIS_313-11639	XI-adm	India	NCS 349::IRGC 62257-1	NS
IRIS_313-11640	XI-2	India	NCS 458::IRGC 62290-1	NS
IRIS_313-11641	XI-2	India	NCS 477::IRGC 62299-1	NS
IRIS_313-11642	XI-2	India	NCS 599::IRGC 62373-1	NS
IRIS_313-11643	XI-1B	India	NCS 603 B::IRGC 62377-1	NS
IRIS_313-11644	XI-2	India	NCS 745::IRGC 62466-1	NS
IRIS_313-11645	XI-2	India	NCS 766::IRGC 62478-1	NS
IRIS_313-11646	XI-2	India	NCS 771 A::IRGC 62483-1	NS
IRIS_313-11647	XI-2	India	NCS 809 A::IRGC 62502-1	NS
IRIS_313-11648	XI-2	India	NCS 830::IRGC 62518-1	NS
IRIS_313-11650	XI-2	India	NCS 901 A::IRGC 62568-1	NS
IRIS_313-11651	GJ-tmp	China	FEI ZHAO 12::IRGC 62683-1	NS
IRIS_313-11652	GJ-tmp	China	GONG SHE 9::IRGC 62693-1	NS
IRIS_313-11653	GJ-tmp	China	MA SHE 8::IRGC 62750-1	NS
IRIS_313-11654	GJ-tmp	China	PL 3165::IRGC 62827-1	NS
IRIS_313-11655	GJ-tmp	China	SI WAN 14::IRGC 63019-1	NS
IRIS_313-11656	XI-adm	Indonesia	B 3913 B 16-20 ST 28::IRGC 63099-1	NS
IRIS_313-11657	XI-2	Nigeria	EX WUKARI (WILD)::IRGC 63214-1	NS
IRIS_313-11658	GJ-trp	Sierra Leone	MANYALOJOPOIHUN::IRGC 63350-1	AS
IRIS_313-11659	GJ-trp	Sierra Leone	TOBOHUN::IRGC 63433-1	AS
IRIS_313-11660	GJ-trp	Liberia	WULE DASIMA::IRGC 63450-1	AS
IRIS_313-11661	GJ-tmp	Bhutan	91-382::IRGC 63464-1	NS
IRIS_313-11664	XI-adm	China	CUN GU NUO::IRGC 63576-1	NS
IRIS_313-11665	XI-1A	China	JIN HUA 258::IRGC 63670-1	NS
IRIS_313-11666	XI-adm	China	LONG GE 33::IRGC 63705-1	NS
IRIS_313-11667	XI-1A	China	LUO AI ZAO 3::IRGC 63730-1	NS
IRIS_313-11668	XI-1A	China	RONG DAO 4::IRGC 63820-1	NS
IRIS_313-11669	XI-adm	China	F 478::IRGC 63882-1	NS
IRIS_313-11671	XI-2	Nepal	DERAWA::IRGC 64106-1	NS
IRIS_313-11672	GJ-tmp	Nepal	RAI MANULA::IRGC 64138-1	NS
IRIS_313-11673	GJ-trp	Philippines	BURI BURING::IRGC 64174-1	AS
IRIS_313-11674	XI-3	Thailand	BEUA KAE::IRGC 64221-1	NS
IRIS_313-11676	XI-3	Thailand	E MOOM::IRGC 64291-1	NS
IRIS_313-11677	XI-3	Thailand	E NAWN KHAO::IRGC 64293-1	NS
IRIS_313-11678	XI-3	Thailand	E PLUAK::IRGC 64297-1	NS
IRIS_313-11679	XI-3	Thailand	GASET BOW::IRGC 64316-1	NS
IRIS_313-11680	XI-3	Thailand	KHAO BUN MI::IRGC 64366-2	NS
IRIS_313-11681	XI-3	Thailand	KHAO' PAWM::IRGC 64416-2	NS
IRIS_313-11682	XI-3	Thailand	MA EUE::IRGC 64502-1	NS
IRIS_313-11683	XI-3	Thailand	NIAW KHIAW NGOO::IRGC 64563-1	NS
IRIS_313-11684	XI-3	Thailand	OB CHUEY::IRGC 64568-1	NS
IRIS_313-11685	XI-3	Thailand	PLAWNG SAENG::IRGC 64595-1	NS
IRIS_313-11686	XI-3	Thailand	QUAHNG LUANG::IRGC 64609-2	NS
IRIS_313-11687	XI-3	Thailand	SA GAE::IRGC 64613-1	NS
IRIS_313-11688	XI-3	Thailand	SIA MOO::IRGC 64629-1	NS
IRIS_313-11689	GJ-tmp	Korea, Republic of	DECHANGBYEO::IRGC 64858-1	NS
IRIS_313-11691	GJ-sbtrp	Bhutan	SHANGYIPA::IRGC 64928-1	AS
IRIS_313-11692	XI-1A	Taiwan, China	CHIAYI WU-K'O::IRGC 64974-1	NS
IRIS_313-11693	XI-adm	Taiwan, China	CHING CH'UNG::IRGC 65002-1	NS
IRIS_313-11694	XI-adm	Taiwan, China	CHING LIU::IRGC 65018-1	NS
IRIS_313-11695	XI-1A	Taiwan, China	HSIN-T'AO YUAN CHING YU::IRGC 65074-1	NS
IRIS_313-11700	XI-3	Thailand	DAW NOK KAEN::IRGC 65548-1	NS
IRIS_313-11702	GJ-tmp	United States of America	CN 1067::IRGC 65680-1	NS
IRIS_313-11704	XI-3	Thailand	BAHN DAENG::IRGC 65771-1	NS
IRIS_313-11705	XI-3	Thailand	DAWK PUD KHAO::IRGC 65808-1	NS
IRIS_313-11706	XI-3	Thailand	KHAO' NOK 4::IRGC 65932-1	NS
IRIS_313-11707	XI-3	Thailand	KHAO SAHKORN::IRGC 65948-1	NS
IRIS_313-11708	XI-3	Thailand	KHAO YAI GUANG::IRGC 65972-1	NS
IRIS_313-11709	XI-3	Thailand	LEUANG KHAJAWN::IRGC 66014-1	NS
IRIS_313-11710	XI-3	Thailand	LEUANG MAI::IRGC 66019-2	NS
IRIS_313-11711	XI-3	Thailand	RAI MAHK MEUANG::IRGC 66154-1	NS
IRIS_313-11712	cA (Aus)	India	GORA DHAN 2::IRGC 66269-1	NS
IRIS_313-11713	XI-3	Nigeria	ITA 245::IRGC 66288-1	NS
IRIS_313-11714	XI-adm	Guyana	CHAMPION::IRGC 66327-1	NS
IRIS_313-11716	XI-3	Guinea	SOSSOKA::IRGC 66478-1	NS
IRIS_313-11717	XI-adm	Indonesia	JATI MANI::IRGC 66565-1	NS
IRIS_313-11719	XI-3	Thailand	DAWK PUT::IRGC 66699-1	NS
IRIS_313-11720	XI-3	Thailand	DAW 85::IRGC 66704-1	NS
IRIS_313-11721	XI-3	Thailand	GAEW DAENG::IRGC 66707-1	NS
IRIS_313-11722	XI-adm	Bangladesh	KABERI::IRGC 66801-1	NS
IRIS_313-11723	XI-2	Guinea	DISSIGBE::IRGC 66916-1	NS
IRIS_313-11724	XI-3	Guinea	KONYAN::IRGC 66931-1	NS
IRIS_313-11725	GJ-tmp	Japan	ZUIHOU::IRGC 66982-1	NS
IRIS_313-11726	XI-1A	China	GUANG QING 334::IRGC 67132-1	NS
IRIS_313-11727	XI-1A	China	HONG YANG ZAO 3::IRGC 67177-1	NS
IRIS_313-11728	XI-3	China	LUO SI ZHAN::IRGC 67211-1	NS
IRIS_313-11729	XI-adm	China	MEI LIU ZAO 5::IRGC 67231-1	NS
IRIS_313-11730	XI-adm	China	QING ER XIAO 2::IRGC 67255-1	NS
IRIS_313-11731	XI-adm	China	QING TAI AI::IRGC 67273-1	NS
IRIS_313-11732	XI-1A	China	QING ZAO 3::IRGC 67281-1	NS
IRIS_313-11733	XI-1A	China	SHUANG BAI AI 2::IRGC 67309-1	NS
IRIS_313-11734	XI-1A	China	SI CHAO 1::IRGC 67335-1	NS
IRIS_313-11735	XI-adm	China	YI LI ZHONG::IRGC 67382-1	NS
IRIS_313-11736	GJ-trp	Philippines	MALAGKIT (PINELIPE)::IRGC 67444-1	AS
IRIS_313-11737	cA (Aus)	India	CHUNDI::IRGC 67486-1	NS
IRIS_313-11738	XI-2	India	PAUNDRI::IRGC 67527-1	NS
IRIS_313-11739	GJ-trp	Ghana	NAKPUI::IRGC 67594-1	AS
IRIS_313-11740	XI-adm	Ghana	UGAGA::IRGC 67604-1	NS
IRIS_313-11741	XI-2	Sri Lanka	HERATH BANDA::IRGC 67630-1	NS
IRIS_313-11742	cA (Aus)	India	KALIBAJARI::IRGC 67718-1	NS
IRIS_313-11744	XI-adm	China	AI JIAO AO FAN ZI::IRGC 67871-1	NS
IRIS_313-11745	XI-1A	China	AN FU ZHAN::IRGC 67878-1	NS
IRIS_313-11746	XI-1A	China	E 2070::IRGC 67981-1	NS
IRIS_313-11747	XI-adm	China	E 4197::IRGC 68004-1	NS
IRIS_313-11748	XI-adm	China	GAO JIAO YING GAN ZHAN::IRGC 68053-1	NS
IRIS_313-11750	XI-adm	China	L 10595::IRGC 68109-1	NS
IRIS_313-11751	XI-adm	China	L 10833::IRGC 68121-1	NS
IRIS_313-11752	XI-1A	China	M 6034-1::IRGC 68193-1	NS
IRIS_313-11753	XI-1A	China	XIANG CHANG ZAO::IRGC 68268-1	NS
IRIS_313-11756	GJ-trp	Madagascar	BENGALI VAKAHANA 1448::IRGC 68370-1	AS
IRIS_313-11757	XI-3	Madagascar	BORIZINA 640::IRGC 68382-1	NS
IRIS_313-11758	XI-2	Cote d'Ivoire	FOFFI::IRGC 68438-1	NS
IRIS_313-11759	GJ-trp	Cote d'Ivoire	K 2 C 45::IRGC 68552-1	AS
IRIS_313-11760	XI-2	Madagascar	MENAHARA 505::IRGC 68709-1	NS
IRIS_313-11761	XI-2	Cote d'Ivoire	NS 199::IRGC 68864-1	NS
IRIS_313-11762	XI-2	Madagascar	NS 1515::IRGC 68947-1	NS
IRIS_313-11763	XI-adm	Cameroon	PJ 110::IRGC 68981-1	NS
IRIS_313-11764	XI-3	Liberia	P 41::IRGC 68987-1	NS
IRIS_313-11772	XI-2	Madagascar	ROJON'NY NTAOLO::IRGC 69410-1	NS
IRIS_313-11773	XI-3	Gambia	AUS 78-125::IRGC 69464-1	NS
IRIS_313-11779	XI-3	Tanzania	KATUMANI::IRGC 69695-1	NS
IRIS_313-11780	XI-3	Tanzania	KILOMBERO::IRGC 69698-1	NS
IRIS_313-11782	XI-2	Zambia	MALAGASY::IRGC 69717-1	NS
IRIS_313-11783	XI-adm	Gambia	MAMA TABALI::IRGC 69720-1	NS
IRIS_313-11784	XI-1B	Sierra Leone	MBEIMBEIHUN::IRGC 69730-1	NS
IRIS_313-11785	XI-3	Tanzania	MOSHI::IRGC 69737-1	NS
IRIS_313-11786	XI-3	Gambia	N'YA NOFF::IRGC 69749-1	NS
IRIS_313-11787	XI-2	Gambia	TANDAKAY FINGO::IRGC 69793-1	NS
IRIS_313-11788	GJ-adm	Philippines	CANLUBANG::IRGC 69816-1	NS
IRIS_313-11789	XI-2	Madagascar	SABORAMANDALOAFO::IRGC 69875-1	NS
IRIS_313-11790	GJ-trp	Madagascar	VARIRANGAHY::IRGC 69897-1	AS
IRIS_313-11791	XI-2	Madagascar	VARY LAHY::IRGC 69908-1	NS
IRIS_313-11792	GJ-trp	Madagascar	VONBOANGY::IRGC 69947-1	AS
IRIS_313-11793	XI-2	Madagascar	KOMALIOKO::IRGC 69958-1	NS
IRIS_313-11794	XI-2	Madagascar	TSIPALA MENAHAR::IRGC 69979-1	NS
IRIS_313-11795	XI-1A	China	DA GU AI 7::IRGC 70075-1	NS
IRIS_313-11796	XI-1A	China	DU GEN CHUAN::IRGC 70083-1	NS
IRIS_313-11797	XI-1A	China	E ZI 32::IRGC 70127-1	NS
IRIS_313-11798	XI-1B	China	E ZI 100::IRGC 70192-1	NS
IRIS_313-11799	XI-1A	China	E ZI 110::IRGC 70201-1	NS
IRIS_313-11800	GJ-tmp	China	FAN GENG 6::IRGC 70243-1	NS
IRIS_313-11801	XI-adm	China	FAN WU::IRGC 70245-1	NS
IRIS_313-11802	XI-1A	China	JIE CAO ZHAN::IRGC 70305-1	NS
IRIS_313-11803	GJ-tmp	China	MAO ZHA NUO::IRGC 70335-1	NS
IRIS_313-11804	XI-1A	China	QUN XUAN ZAO::IRGC 70371-1	NS
IRIS_313-11805	XI-1A	China	XI HONG GU::IRGC 70416-1	NS
IRIS_313-11806	XI-1A	China	78 XUAN WU::IRGC 70475-1	NS
IRIS_313-11807	XI-adm	Colombia	R 582::IRGC 70504-1	NS
IRIS_313-11808	XI-adm	Colombia	R 762::IRGC 70531-1	NS
IRIS_313-11809	cA (Aus)	Kenya	MHARAKA::IRGC 70612-1	NS
IRIS_313-11810	XI-3	Kenya	PULURE::IRGC 70647-1	NS
IRIS_313-11811	XI-2	Kenya	MOSHI::IRGC 70648-1	NS
IRIS_313-11812	XI-3	Kenya	ASFALA::IRGC 70650-1	NS
IRIS_313-11813	XI-3	Kenya	ZERO::IRGC 70707-2	NS
IRIS_313-11814	XI-3	Kenya	KIKUBA::IRGC 70722-1	NS
IRIS_313-11815	XI-3	Kenya	MOSHI::IRGC 70730-1	NS
IRIS_313-11816	XI-adm	Myanmar	KARILETYONE::IRGC 70745-1	NS
IRIS_313-11817	XI-adm	Myanmar	KHAOSAING::IRGC 70746-2	NS
IRIS_313-11818	XI-adm	Myanmar	LETYONE::IRGC 70753-1	NS
IRIS_313-11819	XI-3	Myanmar	PADINTHUMA::IRGC 70762-2	NS
IRIS_313-11820	XI-3	Myanmar	PAKISTANHMWE::IRGC 70763-1	NS
IRIS_313-11821	XI-2	India	19::IRGC 70786-1	NS
IRIS_313-11822	XI-2	India	BHONDU PAREWA::IRGC 70802-3	NS
IRIS_313-11823	XI-2	India	BHU BHUSI::IRGC 70803-1	NS
IRIS_313-11824	XI-2	India	DHANIYA PHOOL::IRGC 70811-1	NS
IRIS_313-11827	XI-2	India	KARI GURMATIA::IRGC 70850-1	NS
IRIS_313-11828	XI-2	India	LALI GURMATIA::IRGC 70854-1	NS
IRIS_313-11829	GJ-tmp	Pakistan	MUNJI::IRGC 70928-1	NS
IRIS_313-11830	XI-3	Gambia	KANDEKE YAIGAITI::IRGC 70961-1	NS
IRIS_313-11831	GJ-sbtrp	Thailand	KHAO' DAENG HAWM::IRGC 71001-1	AS
IRIS_313-11832	GJ-sbtrp	Thailand	AE WAWNG POO DOO::IRGC 71007-1	AS
IRIS_313-11833	XI-3	Thailand	BOO MAE::IRGC 71058-1	NS
IRIS_313-11834	GJ-sbtrp	Thailand	BUENG MONG LENG WE::IRGC 71088-1	AS
IRIS_313-11835	XI-adm	Thailand	E NOI NAH::IRGC 71138-1	NS
IRIS_313-11836	XI-3	Thailand	KHAO KO RAOH::IRGC 71208-1	NS
IRIS_313-11837	XI-3	Thailand	KHAO NAHNG PRUNG::IRGC 71220-1	NS
IRIS_313-11838	XI-3	Thailand	LEUM DERN::IRGC 71288-1	NS
IRIS_313-11839	XI-3	Thailand	MUAY::IRGC 71318-1	NS
IRIS_313-11840	XI-3	Thailand	NIAW NAHK KRAD::IRGC 71352-1	NS
IRIS_313-11841	XI-3	Thailand	NIAW NARAI::IRGC 71353-1	NS
IRIS_313-11842	XI-3	Thailand	NIAW YUANG KHANUN::IRGC 71362-1	NS
IRIS_313-11843	XI-3	Thailand	PAN DAWK MAHK::IRGC 71380-1	NS
IRIS_313-11844	XI-3	Thailand	PUEY TAW::IRGC 71405-1	NS
IRIS_313-11845	GJ-sbtrp	Thailand	SING SAI::IRGC 71442-2	AS
IRIS_313-11846	GJ-sbtrp	Thailand	TON TIA GUAY NU::IRGC 71467-1	AS
IRIS_313-11848	XI-3	Malaysia	PULUT BURUNG::IRGC 71655-1	NS
IRIS_313-11849	XI-3	Malaysia	PULUT SELEMYAM::IRGC 71820-1	NS
IRIS_313-11850	XI-3	Malaysia	SESAT JADI::IRGC 71834-1	NS
IRIS_313-11851	GJ-trp	Philippines	DUNA AL::IRGC 71842-1	-
IRIS_313-11852	XI-1A	China	BAI MI ZAI 7::IRGC 71940-1	NS
IRIS_313-11853	XI-1A	China	BU ZHI MING::IRGC 71971-1	NS
IRIS_313-11854	XI-1A	China	CHI GU::IRGC 71988-1	NS
IRIS_313-11855	XI-1A	China	DA GUAN YIN ZHAN::IRGC 72006-1	NS
IRIS_313-11856	XI-1A	China	DA HEI GU::IRGC 72009-1	NS
IRIS_313-11857	XI-1A	China	DA LI BAI 63::IRGC 72016-1	NS
IRIS_313-11858	XI-1A	China	DA TIE ZHAN::IRGC 72029-1	NS
IRIS_313-11859	XI-1A	China	DONG DU::IRGC 72037-1	NS
IRIS_313-11860	XI-1A	China	GUA PAI GU::IRGC 72078-1	NS
IRIS_313-11861	XI-1A	China	HEI YAN ZHAN::IRGC 72090-1	NS
IRIS_313-11862	XI-1A	China	HENG YE ZAO::IRGC 72092-1	NS
IRIS_313-11863	XI-1A	China	HONG DU BAI::IRGC 72098-1	NS
IRIS_313-11865	XI-1A	China	HUO QING::IRGC 72148-1	NS
IRIS_313-11866	XI-1A	China	JIANG ER ZAO::IRGC 72152-1	NS
IRIS_313-11867	XI-1A	China	KE SHU BAI::IRGC 72183-1	NS
IRIS_313-11868	XI-1A	China	LIU LI YOU::IRGC 72198-1	NS
IRIS_313-11869	XI-1A	China	MA WEI ZHAN::IRGC 72220-1	NS
IRIS_313-11870	XI-1A	China	NAN JING XIAO DAO::IRGC 72236-2	NS
IRIS_313-11871	XI-1A	China	SAN ZHAO QI::IRGC 72289-1	NS
IRIS_313-11872	XI-1A	China	TIE ZHONG::IRGC 72321-1	NS
IRIS_313-11875	GJ-tmp	Japan	CHUBU 17::IRGC 72505-1	NS
IRIS_313-11876	XI-1A	China	AI DA::IRGC 72567-1	NS
IRIS_313-11877	XI-1A	China	AN NAN ZAO::IRGC 72576-1	NS
IRIS_313-11878	XI-1A	China	BAI RI XIAN::IRGC 72588-1	NS
IRIS_313-11881	XI-1A	China	LIU TIAO XIAN::IRGC 72758-1	NS
IRIS_313-11882	XI-1A	China	MAN TIAN QING::IRGC 72776-1	NS
IRIS_313-11884	XI-1A	China	TIAN DAO DAO::IRGC 72837-1	NS
IRIS_313-11885	XI-1A	China	YANG WAN XIAN::IRGC 72886-1	NS
IRIS_313-11886	XI-1B	Philippines	IR 4683-54-2::IRGC 72992-1	NS
IRIS_313-11887	XI-1B	Philippines	IR 19058-107-1::IRGC 72997-1	NS
IRIS_313-11888	cA (Aus)	Pakistan	KANGRI::IRGC 73104-1	NS
IRIS_313-11889	XI-adm	Pakistan	MURGI BRINJ::IRGC 73109-1	NS
IRIS_313-11890	GJ-tmp	Taiwan, China	C 722323::IRGC 73147-1	NS
IRIS_313-11892	GJ-sbtrp	Thailand	HO MOK::IRGC 73171-3	AS
IRIS_313-11893	XI-adm	Viet Nam	KHAU DANH::IRGC 73201-1	NS
IRIS_313-11894	XI-adm	Viet Nam	LOC TRANG MUON::IRGC 73216-1	NS
IRIS_313-11895	XI-3	Viet Nam	BA TUC RAN::IRGC 73239-1	NS
IRIS_313-11896	XI-3	Viet Nam	CA HIM::IRGC 73246-1	NS
IRIS_313-11897	GJ-sbtrp	Thailand	PHIT CHZK::IRGC 73317-1	AS
IRIS_313-11898	XI-3	Thailand	MA YOO::IRGC 73507-1	NS
IRIS_313-11899	XI-adm	Thailand	MAHA CHAI::IRGC 73517-1	NS
IRIS_313-11900	GJ-sbtrp	Thailand	PLE LIA::IRGC 73562-1	AS
IRIS_313-11901	XI-3	Thailand	TI NGI::IRGC 73620-1	NS
IRIS_313-11902	XI-3	Indonesia	CEMPO TURI::IRGC 73667-1	NS
IRIS_313-11903	GJ-trp	Indonesia	KOMPIT::IRGC 73716-1	AS
IRIS_313-11904	XI-3	Indonesia	PADI SIRANDAH KUNING::IRGC 73762-1	NS
IRIS_313-11905	XI-3	Indonesia	PAYO TINGGI::IRGC 73778-1	NS
IRIS_313-11906	GJ-trp	Indonesia	SULUS BALOK::IRGC 73862-1	AS
IRIS_313-11907	GJ-trp	Indonesia	TINAROH::IRGC 73874-1	AS
IRIS_313-11908	GJ-tmp	China	DUAN SHEN ZI::IRGC 73962-1	NS
IRIS_313-11909	XI-1A	China	HONG MI JIU GONG JI::IRGC 74031-1	NS
IRIS_313-11910	XI-adm	China	YU HE HONG::IRGC 74266-1	NS
IRIS_313-11911	XI-1A	China	YUN NAN ZHAN::IRGC 74272-1	NS
IRIS_313-11912	XI-3	Brazil	ESCONDE CACHO::IRGC 74305-1	NS
IRIS_313-11913	GJ-trp	Philippines	BUAGKOG::IRGC 74318-1	AS
IRIS_313-11914	XI-2	Burundi	IB 11::IRGC 74420-2	NS
IRIS_313-11915	GJ-trp	Ghana	IB 95::IRGC 74677-1	AS
IRIS_313-11916	XI-2	Sri Lanka	MUDALIGA WEE::IRGC 74706-1	NS
IRIS_313-11917	cA (Aus)	India	BUTNAPAR::IRGC 74734-1	NS
IRIS_313-11918	XI-2	India	DILBAKSH::IRGC 74738-1	NS
IRIS_313-11919	XI-2	India	LAKHA KUAR::IRGC 74760-1	NS
IRIS_313-11920	XI-adm	Thailand	GI TAH::IRGC 74883-1	NS
IRIS_313-11921	XI-3	Thailand	KHAO GAHB BUA::IRGC 74937-1	NS
IRIS_313-11922	GJ-sbtrp	Thailand	KHAO' NAN::IRGC 74981-1	AS
IRIS_313-11923	GJ-sbtrp	Thailand	KHAO' NGAW::IRGC 74985-1	AS
IRIS_313-11924	GJ-sbtrp	Thailand	NAM JAM::IRGC 75069-1	AS
IRIS_313-11925	XI-3	Thailand	SAWK GAM MAH::IRGC 75159-1	NS
IRIS_313-11926	GJ-sbtrp	Thailand	SI NAM PUENG::IRGC 75165-1	AS
IRIS_313-11927	XI-3	Thailand	YAH TOW::IRGC 75191-1	NS
IRIS_313-11928	GJ-trp	Philippines	DAYRON MARANGRAS::IRGC 75209-1	AS
IRIS_313-11929	GJ-trp	Philippines	GILINGAN MARANGRAS::IRGC 75213-1	AS
IRIS_313-11930	XI-1B	Nigeria	ITA 117::IRGC 75235-1	NS
IRIS_313-11931	GJ-tmp	China	PEI ZAO 15::IRGC 75247-1	NS
IRIS_313-11932	XI-2	Kenya	SINDANO 3::IRGC 75279-1	NS
IRIS_313-11934	XI-adm	Philippines	KANATO::IRGC 75306-2	NS
IRIS_313-11935	XI-3	Cambodia	KONG KHSACH BANG KATT::IRGC 75350-1	NS
IRIS_313-11936	XI-3	Cambodia	NEANG MINH TONN::IRGC 75366-2	NS
IRIS_313-11937	XI-adm	India	KUNJUKUNJU::IRGC 75448-1	NS
IRIS_313-11938	XI-adm	Burkina Faso	GNASSOUMADOUGOU::IRGC 75595-1	NS
IRIS_313-11939	XI-3	Burkina Faso	KAMPTI::IRGC 75626-1	NS
IRIS_313-11940	XI-adm	Burkina Faso	MALOBA (DISSI ROUGE)::IRGC 75700-1	NS
IRIS_313-11941	XI-1B	Burkina Faso	MOUI SAMBA::IRGC 75751-1	NS
IRIS_313-11943	XI-1A	Nepal	I 41::IRGC 75927-1	NS
IRIS_313-11944	XI-1A	Nepal	I 814::IRGC 76028-1	NS
IRIS_313-11945	XI-2	Bangladesh	MALIKULI::IRGC 76237-1	NS
IRIS_313-11946	GJ-trp	Burkina Faso	BWANGA MOUI::IRGC 76262-1	AS
IRIS_313-11947	XI-adm	China	BIE LEI::IRGC 76478-1	NS
IRIS_313-11948	XI-1A	China	HOU LU BAI::IRGC 76582-1	NS
IRIS_313-11949	XI-1A	China	LIU HE XI HE::IRGC 76661-1	NS
IRIS_313-11950	XI-1A	China	MI GU::IRGC 76687-1	NS
IRIS_313-11951	XI-1A	China	MIAO ZHAN::IRGC 76691-1	NS
IRIS_313-11952	XI-1A	China	QI YUE ZHAN::IRGC 76722-1	NS
IRIS_313-11953	XI-1A	China	SAN BAO GU::IRGC 76732-1	NS
IRIS_313-11954	XI-1A	China	XIA HONG GU::IRGC 76803-1	NS
IRIS_313-11955	XI-1A	China	YE DA GU::IRGC 76834-1	NS
IRIS_313-11957	XI-adm	Thailand	DAW LUEY 4-3::IRGC 76929-1	NS
IRIS_313-11958	XI-3	Thailand	PUANG MAHLAI KHAO::IRGC 76959-1	NS
IRIS_313-11959	XI-3	Philippines	KAGIOS PUTI::IRGC 76965-3	NS
IRIS_313-11960	XI-1B	Indonesia	PORONG::IRGC 76983-1	NS
IRIS_313-11961	XI-3	Thailand	IN TOK::IRGC 77071-1	NS
IRIS_313-11962	XI-3	Thailand	KHAO SETTI::IRGC 77084-1	NS
IRIS_313-11963	cA (Aus)	India	KARANGI::IRGC 77128-1	NS
IRIS_313-11964	XI-2	Bangladesh	VUOTTA SAIL::IRGC 77306-1	NS
IRIS_313-11965	XI-1A	China	GUANG XUAN LIU HAO::IRGC 77341-1	NS
IRIS_313-11966	XI-1A	China	QI GU::IRGC 77381-1	NS
IRIS_313-11967	XI-adm	China	TANG DU GU::IRGC 77400-1	NS
IRIS_313-11968	XI-1A	China	ZHAO DAN AI::IRGC 77422-1	NS
IRIS_313-11969	XI-2	India	SHYAMJIRA::IRGC 77522-3	NS
IRIS_313-11970	GJ-trp	Indonesia	BUNTU DOMBA 1::IRGC 77554-1	AS
IRIS_313-11971	GJ-trp	Indonesia	PARE LAMBAN BINGKA::IRGC 77601-1	AS
IRIS_313-11973	GJ-tmp	Korea, Republic of	NOINJO::IRGC 77669-1	NS
IRIS_313-11974	XI-3	Liberia	NKUMBAN NDINGO::IRGC 77718-1	NS
IRIS_313-11975	XI-3	Sierra Leone	PA LOSSES 3::IRGC 77810-1	NS
IRIS_313-11976	XI-3	Sierra Leone	PA MATIS::IRGC 77811-1	NS
IRIS_313-11977	XI-adm	Madagascar	MAMORIAKA::IRGC 77867-1	NS
IRIS_313-11978	XI-1B	Philippines	IR 5657-33-2::IRGC 77992-1	NS
IRIS_313-11979	XI-1B	Philippines	IR 19661-364-1-2-3::IRGC 78061-1	NS
IRIS_313-11980	XI-1A	Taiwan, China	HSINCHU AI CHIO CHIENG::IRGC 78182-1	NS
IRIS_313-11981	GJ-tmp	Taiwan, China	TAICHUNG 188::IRGC 78209-1	NS
IRIS_313-11982	cA (Aus)	Bangladesh	PORASHI::IRGC 78397-1	NS
IRIS_313-11983	XI-2	Burkina Faso	KERIBAREFOR::IRGC 78454-1	NS
IRIS_313-11984	GJ-tmp	Viet Nam	BLAU BLA::IRGC 78460-1	NS
IRIS_313-11985	XI-adm	China	LI TOU ZHAN::IRGC 78550-1	NS
IRIS_313-11986	XI-1A	China	LIANG GUANG::IRGC 78551-1	NS
IRIS_313-11987	XI-adm	Philippines	IR 10120-7-2-1-4::IRGC 78628-1	NS
IRIS_313-11988	XI-adm	Sierra Leone	POTOQOIN::IRGC 78677-1	NS
IRIS_313-11989	XI-3	Brunei Darussalam	TAMBAS JANGKOK::IRGC 78724-1	NS
IRIS_313-11990	XI-1B	Taiwan, China	TAISEN GLUTINOUS YU 1157::IRGC 78750-1	NS
IRIS_313-11991	XI-3	Lao People's Democratic Republic	CHON::IRGC 78776-1	NS
IRIS_313-11992	XI-3	Lao People's Democratic Republic	CHAO LAO SOUNG::IRGC 78799-1	NS
IRIS_313-11993	XI-adm	Myanmar	LIM MA NO MA KHIN NYUNT::IRGC 78917-1	NS
IRIS_313-11994	GJ-trp	Philippines	KALINDIG::IRGC 78968-1	AS
IRIS_313-11995	GJ-trp	Philippines	PINUTYUKAN::IRGC 78995-1	AS
IRIS_313-11996	XI-3	Philippines	TUI (KIDAYAN)::IRGC 79058-1	NS
IRIS_313-11997	XI-3	Cambodia	BARUM::IRGC 79108-1	NS
IRIS_313-11998	XI-3	Cambodia	DAMNOEUB KAUN KHMOM::IRGC 79159-1	NS
IRIS_313-11999	XI-3	Cambodia	KAUN TREI::IRGC 79194-1	NS
IRIS_313-12000	XI-3	Cambodia	LAANG::IRGC 79258-1	NS
IRIS_313-12002	cA (Aus)	Bangladesh	LARA BORO::IRGC 79342-1	NS
IRIS_313-12003	GJ-tmp	Korea, Republic of	GYEONGSAN 1::IRGC 79404-1	NS
IRIS_313-12005	XI-3	Malaysia	CHE MAH::IRGC 79480-1	NS
IRIS_313-12006	GJ-trp	Malaysia	PADI HANGIR::IRGC 79507-1	AS
IRIS_313-12007	XI-adm	China	JIA GEN::IRGC 79654-1	NS
IRIS_313-12009	XI-1A	China	PO HE::IRGC 79701-1	NS
IRIS_313-12010	XI-1A	China	YAN ZHAN::IRGC 79740-1	NS
IRIS_313-12011	XI-adm	China	YU TOU ZHONG::IRGC 79749-1	NS
IRIS_313-12012	XI-1A	China	ZAO LENG SHUI ZHAN::IRGC 79756-1	NS
IRIS_313-12013	XI-2	India	RAUSRR 4::IRGC 79785-1	NS
IRIS_313-12014	XI-2	Nigeria	ADANKARU::IRGC 79842-1	NS
IRIS_313-12015	XI-2	Nigeria	DOGON IRI::IRGC 79882-1	NS
IRIS_313-12016	XI-adm	Egypt	EX AUBERGE::IRGC 79898-3	NS
IRIS_313-12017	XI-adm	Ghana	EX SANDEMA::IRGC 79964-1	NS
IRIS_313-12018	GJ-trp	Sierra Leone	FRENSI GBOI::IRGC 79983-1	AS
IRIS_313-12021	GJ-trp	Nigeria	ITA 131::IRGC 80025-1	AS
IRIS_313-12024	XI-1B	Sierra Leone	TOS 9795::IRGC 80142-1	NS
IRIS_313-12027	XI-3	Indonesia	ACEH (SELECTION)::IRGC 80233-1	NS
IRIS_313-12028	XI-adm	Lao People's Democratic Republic	CHAO BONG::IRGC 80266-2	NS
IRIS_313-12031	GJ-trp	Philippines	P T Q QINDONAAL::IRGC 80410-1	AS
IRIS_313-12033	XI-1A	China	GAO JIAO HONG::IRGC 80920-1	NS
IRIS_313-12036	XI-3	Cambodia	CHAN LEUY::IRGC 81223-1	NS
IRIS_313-12037	XI-3	Cambodia	KHMAO KDET::IRGC 81278-1	NS
IRIS_313-12038	XI-3	Cambodia	MUOY KUM::IRGC 81314-1	NS
IRIS_313-12039	XI-3	Cambodia	NEANG AN::IRGC 81315-1	NS
IRIS_313-12040	XI-3	Cambodia	NEANG LAU::IRGC 81328-1	NS
IRIS_313-12041	XI-3	Cambodia	NOU::IRGC 81352-1	NS
IRIS_313-12042	XI-3	Cambodia	PHCAR KABAS::IRGC 81357-1	NS
IRIS_313-12043	XI-3	Cambodia	SAMBOK ANGKRANG::IRGC 81375-1	NS
IRIS_313-12044	XI-3	Cambodia	SAR SIEM::IRGC 81386-2	NS
IRIS_313-12045	GJ-trp	Indonesia	BUYAN::IRGC 81440-1	-
IRIS_313-12046	XI-3	Indonesia	KUJAM KURIT::IRGC 81477-1	NS
IRIS_313-12047	XI-3	Indonesia	LEMAK RUSA::IRGC 81486-1	NS
IRIS_313-12048	XI-3	Indonesia	LIMA::IRGC 81487-1	NS
IRIS_313-12049	XI-3	Lao People's Democratic Republic	MAE HANG::IRGC 81615-2	NS
IRIS_313-12050	XI-adm	Myanmar	SHAN KAUK HNYIN::IRGC 81656-1	NS
IRIS_313-12051	GJ-trp	Philippines	TINOLDO MARANGRAS::IRGC 81758-1	AS
IRIS_313-12052	XI-adm	India	ADUKKAN::IRGC 81783-1	NS
IRIS_313-12053	XI-adm	Burundi	FACAGRO 406::IRGC 82049-1	NS
IRIS_313-12054	GJ-tmp	China	HUA 24::IRGC 82127-1	NS
IRIS_313-12055	cA (Aus)	Bangladesh	LAL MOTI::IRGC 82168-1	NS
IRIS_313-12057	XI-adm	China	AI JIAO ZI::IRGC 82255-1	NS
IRIS_313-12058	XI-3	Cambodia	KUL REUSEI::IRGC 82308-1	NS
IRIS_313-12059	GJ-tmp	China	LIGEN 2::IRGC 82398-1	AS
IRIS_313-12060	GJ-adm	China	LIJIAN 942::IRGC 82399-1	AS
IRIS_313-12061	GJ-tmp	China	YUNLEN 13::IRGC 82402-1	AS
IRIS_313-12063	GJ-sbtrp	Lao People's Democratic Republic	XIENG KANG::IRGC 82533-1	AS
IRIS_313-12066	XI-3	Philippines	MARAMAY::IRGC 82628-1	NS
IRIS_313-12067	XI-adm	Philippines	531::IRGC 82643-1	NS
IRIS_313-12068	GJ-trp	Indonesia	PULUT KETAN::IRGC 82674-2	AS
IRIS_313-12069	GJ-trp	Indonesia	PULUT MAS::IRGC 82676-1	AS
IRIS_313-12070	GJ-trp	Malaysia	BABELIONG::IRGC 82688-1	AS
IRIS_313-12071	GJ-sbtrp	Lao People's Democratic Republic	NIA::IRGC 82728-1	AS
IRIS_313-12072	XI-adm	Myanmar	KYAUK KYI::IRGC 82773-3	NS
IRIS_313-12073	GJ-trp	Philippines	KASIGNAYAN::IRGC 82788-1	-
IRIS_313-12076	GJ-sbtrp	Lao People's Democratic Republic	HANG::IRGC 82842-1	AS
IRIS_313-12077	GJ-sbtrp	Lao People's Democratic Republic	YOI::IRGC 82855-1	AS
IRIS_313-12078	XI-adm	Viet Nam	DAU NGHA THAI BINH::IRGC 82891-1	NS
IRIS_313-12079	XI-3	Pakistan	KASHMIRI::IRGC 83002-1	NS
IRIS_313-12080	XI-3	Philippines	KA GIL::IRGC 83029-1	NS
IRIS_313-12081	XI-3	Philippines	1146::IRGC 83068-1	NS
IRIS_313-12082	XI-2	Madagascar	MAVOLATSIKA::IRGC 83137-1	NS
IRIS_313-12083	XI-2	Madagascar	SARIN TSIPALA::IRGC 83154-1	NS
IRIS_313-12093	XI-adm	Nepal	KARUEL::IRGC 83792-1	NS
IRIS_313-12096	XI-3	Cambodia	NEANG CHEK::IRGC 83894-1	NS
IRIS_313-12097	XI-3	Cambodia	NEANG MINH::IRGC 83897-3	NS
IRIS_313-12101	XI-3	Cambodia	SAMRONG 2::IRGC 83951-1	NS
IRIS_313-12102	XI-3	Cambodia	SOK SOV::IRGC 83966-1	NS
IRIS_313-12108	GJ-trp	Malaysia	PARAI JALEY MASIK::IRGC 84215-1	AS
IRIS_313-12109	XI-3	Cambodia	ARITH::IRGC 84347-2	NS
IRIS_313-12118	XI-2	Madagascar	OVIBENAMPOTAKA + OVIBE + MAKALIOKA::IRGC 84756-1	NS
IRIS_313-12121	XI-3	Lao People's Democratic Republic	CHA LIENG::IRGC 84920-1	NS
IRIS_313-12127	XI-3	Lao People's Democratic Republic	INPONG::IRGC 85524-1	NS
IRIS_313-12128	XI-3	Lao People's Democratic Republic	HMA GNENG::IRGC 85751-1	NS
IRIS_313-12129	GJ-sbtrp	Lao People's Democratic Republic	MON LAI::IRGC 85857-1	AS
IRIS_313-12130	XI-3	Lao People's Democratic Republic	KHAO PA::IRGC 85972-1	NS
IRIS_313-12131	XI-3	Lao People's Democratic Republic	LG 944::IRGC 86000-1	NS
IRIS_313-12133	XI-3	Lao People's Democratic Republic	TAP KHOUAY::IRGC 86373-1	NS
IRIS_313-12134	GJ-sbtrp	Lao People's Democratic Republic	THATENG::IRGC 86377-3	AS
IRIS_313-12135	XI-1B	Malaysia	PERUBAK LUEY::IRGC 86436-1	NS
IRIS_313-12138	XI-adm	Bhutan	YADU BARA::IRGC 86912-1	NS
IRIS_313-12139	cA (Aus)	Nepal	MANSARA DHAN::IRGC 86940-1	NS
IRIS_313-12141	cA (Aus)	Bangladesh	HATEA::IRGC 86973-1	NS
IRIS_313-12142	XI-3	Cambodia	ATT CHHMOUS::IRGC 87030-1	NS
IRIS_313-12143	XI-3	Cambodia	SRAU KHGNAERNG::IRGC 87073-1	NS
IRIS_313-12144	GJ-trp	Philippines	GINAYANGGANG::IRGC 87131-1	AS
IRIS_313-12146	XI-adm	Cambodia	AM BEUS::IRGC 87189-1	NS
IRIS_313-12147	XI-3	Cambodia	ARNG'-KAR PHAR ONG::IRGC 87196-1	NS
IRIS_313-12148	XI-3	Cambodia	ARN'-SAR THNGORN'::IRGC 87205-1	NS
IRIS_313-12151	XI-3	Cambodia	DAMNOEUB KRACHAK SESS::IRGC 87380-1	NS
IRIS_313-12152	XI-3	Cambodia	DAMM NOEB THNGORN'::IRGC 87428-1	NS
IRIS_313-12161	XI-3	Cambodia	PA PHA EA::IRGC 87751-1	NS
IRIS_313-12164	GJ-adm	Cambodia	PA YANG NOEUGN::IRGC 87778-1	AS
IRIS_313-12180	XI-adm	Nepal	JHINUWA DHAN::IRGC 88545-1	NS
IRIS_313-12182	XI-adm	Nepal	NYAULI::IRGC 88628-1	NS
IRIS_313-12183	cA (Aus)	Nepal	SETYA::IRGC 88654-1	NS
IRIS_313-12185	XI-adm	Lao People's Democratic Republic	AE NOUA::IRGC 89308-1	NS
IRIS_313-12186	XI-adm	Lao People's Democratic Republic	BAO DAM::IRGC 89352-1	NS
IRIS_313-12187	XI-adm	Lao People's Democratic Republic	CHAM LEK::IRGC 89387-1	NS
IRIS_313-12188	XI-3	Lao People's Democratic Republic	CHAO DO::IRGC 89430-1	NS
IRIS_313-12190	XI-adm	Lao People's Democratic Republic	CHAO KHAW NYAO::IRGC 89460-1	NS
IRIS_313-12193	XI-3	Lao People's Democratic Republic	DO NOUAN::IRGC 89648-1	NS
IRIS_313-12194	XI-3	Lao People's Democratic Republic	EA POUAK::IRGC 89748-1	NS
IRIS_313-12200	GJ-sbtrp	Lao People's Democratic Republic	LEUANG::IRGC 90000-1	AS
IRIS_313-12207	XI-adm	Lao People's Democratic Republic	SALA::IRGC 90457-1	NS
IRIS_313-12210	XI-adm	Viet Nam	CHAM TON::IRGC 90600-1	NS
IRIS_313-12217	GJ-tmp	Korea, Republic of	WEONJU 8::IRGC 90845-1	NS
IRIS_313-12220	XI-adm	Lao People's Democratic Republic	CHAO KHIE KHOUAY::IRGC 90968-1	NS
IRIS_313-12221	XI-3	Lao People's Democratic Republic	EA LOUY::IRGC 91220-1	NS
IRIS_313-12222	XI-3	Lao People's Democratic Republic	LAM BOUN::IRGC 91525-1	NS
IRIS_313-12224	XI-3	Lao People's Democratic Republic	NOON SOUNG::IRGC 91956-1	NS
[truncated: 778 more rows]

## Sheet: Source Data Figure 5i
Source Data Figure 5i. 2,579 cultivars (1,760 indica rice, 819 japonica rice) in the 3k RG used for analyzing the frequency of different combinations of the genotype OsMADS1NS/AS, OsMADS17In65-bp/De65-bp, and OsAP2-39C/T.
Sample	K9_group_Admixture	Country_Origin_updated	Genetic_Stock_varname	Variations				Genotype	Number	Total	Frequency
	K9_group_Admixture	Country_Origin_updated	Genetic_Stock_varname	OsMADS1	OsMADS17	OsAP2-39		OsMADS1AS	462	2579	0.179139
B001	GJ-tmp	China	Heibiao	NS	De65-bp	C		OsMADS1AS + OsMADS17De-65bp	56	2579	0.0217138
B002	GJ-tmp	China	Sansuijin	NS	De65-bp	C		OsMADS1AS + OsAP2-39T	75	2579	0.029081
B003	GJ-adm	China	Zaoshengbai	NS	In65-bp	T		OsMADS1AS + OsMADS17De-65bp+OsAP2-39T	5	2579	0.00193874
B004	GJ-tmp	Japan	Qiuguangtengxi 104	NS	De65-bp	C
B005	GJ-tmp	Japan	Wanshi	NS	De65-bp	C
B006	XI-adm	Viet Nam	Yikong	NS	In65-bp	C
B007	XI-adm	Viet Nam	Tianhandao	NS	In65-bp	C
B008	GJ-tmp	Viet Nam	Baxiang	NS	De65-bp	C
B009	XI-1A	Viet Nam	Vietnam Zaodao	NS	In65-bp	C
B010	XI-1A	Malaysia	Malaihong	NS	In65-bp	C
B011	XI-adm	India	CO 22	NS	In65-bp	C
B012	XI-2	India	2037 (Rajahamsal)	NS	De65-bp	C
B013	XI-adm	Sri Lanka	Sri Lanka 1	NS	In65-bp	C
B014	GJ-tmp	Uzbekistan	Wuziluosi 215	NS	De65-bp	C
B015	XI-1A	Romania	Kahamu	NS	In65-bp	C
B016	GJ-tmp	Hungary	Aomierte 168	NS	De65-bp	C
B017	GJ-tmp	Bulgaria	Aerjituo	NS	De65-bp	C
B018	GJ-trp	United States of America	American Huangkedao	AS	De65-bp	C
B019	XI-adm	Mexico	Buleida A-75	NS	In65-bp	-
B021	XI-adm	Australia	Seln 244A6-20	NS	In65-bp	C
B023	GJ-tmp	Democratic People's Republic of Korea	Gaoliqiu	NS	In65-bp	C
B024	XI-1A	Thailand	Xianluosichi	NS	In65-bp	C
B025	GJ-trp	Indonesia	Djanda Mandja	NS	In65-bp	C
B026	XI-adm	Indonesia	Padi Ladang Ase Polo Komek	NS	In65-bp	C
B027	XI-3	Philippines	C 894-21	NS	In65-bp	C
B028	XI-adm	Philippines	IR 10179-23-1-3	NS	In65-bp	C
B029	XI-1B	India	Dumai	NS	In65-bp	C
B030	XI-adm	India	Jaibattey	NS	In65-bp	C
B031	XI-2	India	Ngatsin	NS	In65-bp	C
B032	XI-1B	India	Rohini	NS	In65-bp	C
B033	XI-1B	Sri Lanka	BW 293-2	NS	De65-bp	C
B034	GJ-tmp	Albania	Albania Rice	NS	De65-bp	C
B035	XI-adm	United States of America	American Rice	NS	In65-bp	C
B036	GJ-adm	Brazil	Jijucas Claro	NS	In65-bp	T
B037	GJ-trp	Argentina	Nanoay P.A	AS	In65-bp	C
B038	GJ-tmp	Egypt	Nabated A Smar	NS	De65-bp	C
B039	XI-adm	Cote d'Ivoire	IRAT 10	NS	In65-bp	C
B040	XI-adm	India	K 24	NS	In65-bp	C
B043	GJ-trp	Australia	YR 83-23-11	AS	In65-bp	C
B044	XI-adm	Japan	Santiannuo	NS	In65-bp	C
B045	GJ-tmp	Japan	Gongchengxiang	NS	De65-bp	C
B046	GJ-tmp	Japan	Qiutianxiaoting	NS	De65-bp	C
B047	GJ-tmp	Korea, Republic of	Zhenfu 8	NS	In65-bp	C
B048	XI-1B	Indonesia	CISOKAN	NS	In65-bp	C
B051	XI-adm	Egypt	GZ 1368-5-4	NS	In65-bp	C
B052	XI-2	Madagascar	J 34	NS	In65-bp	C
B053	GJ-trp	Australia	80 A 97 YR 303-304-1-3	AS	De65-bp	C
B054	GJ-trp	Australia	80050 YR 72136-43	AS	De65-bp	C
B055	GJ-tmp	Australia	YR 196	NS	De65-bp	C
B056	GJ-tmp	China	Tieganwu	NS	De65-bp	C
B057	GJ-tmp	China	Xiushui 115	NS	De65-bp	C
B058	XI-1B	China	Erjiunan 1	NS	De65-bp	C
B059	XI-1A	China	Nanjing 11	NS	In65-bp	C
B060	XI-1A	China	Aijiaonante	NS	In65-bp	C
B061	XI-1A	China	Guangluai 4	NS	In65-bp	C
B062	XI-1A	China	Nantehao	NS	In65-bp	C
B063	XI-1A	China	Guizhao 2	NS	In65-bp	C
B064	XI-adm	China	Xiangzaoxian 7	NS	In65-bp	C
B065	XI-adm	China	Huangsiguizhan	NS	In65-bp	C
B066	GJ-tmp	China	Guangkexiangnuo	NS	De65-bp	C
B067	XI-1A	China	Funingzipigengzi	NS	In65-bp	C
B068	GJ-tmp	China	Gaoyangdiandao dahongmang	NS	De65-bp	C
B069	GJ-adm	China	Dandongludao	NS	In65-bp	T
B070	GJ-adm	China	Laoguangtou 83	NS	In65-bp	T
B071	GJ-tmp	China	Muxiqiu	NS	De65-bp	C
B072	XI-1A	China	Qiuqianbai	NS	In65-bp	C
B073	XI-adm	China	Jinxibai2	NS	In65-bp	C
B074	XI-1A	China	Taishannuo	NS	In65-bp	C
B075	XI-adm	China	Jinbaoyin	NS	In65-bp	T
B076	XI-adm	China	Minbeiwanxian	NS	In65-bp	C
B077	GJ-tmp	China	Yizhixiang	NS	De65-bp	C
B079	XI-1A	China	Esiniu	NS	In65-bp	C
B081	XI-1A	China	Heidu 4	NS	In65-bp	C
B082	XI-adm	China	Qiyuexian	NS	In65-bp	T
B083	XI-1A	China	Dongtingwanxian	NS	In65-bp	C
B085	XI-1A	China	Xugunuo	NS	In65-bp	C
B087	XI-2	China	Zhongnong 4	NS	In65-bp	C
B088	XI-adm	China	San**Qishiluo	NS	In65-bp	C
B089	XI-adm	China	Qitoubaigu3	NS	In65-bp	C
B090	XI-adm	China	Zimi	NS	In65-bp	C
B091	XI-adm	China	Xiaohonggu	NS	In65-bp	C
B092	XI-1A	China	Gongju 73	NS	In65-bp	C
B093	XI-1A	China	Qitougu	NS	In65-bp	C
B094	XI-1A	China	Zinuo	NS	In65-bp	C
B095	XI-adm	China	Mowangguneiza	NS	De65-bp	T
B096	XI-adm	China	Jinzhinuo4	NS	In65-bp	C
B097	XI-adm	China	Jiienuo	NS	In65-bp	C
B100	GJ-tmp	China	Hongkezhenuo	NS	De65-bp	C
B101	GJ-tmp	China	Yangkenuo	NS	In65-bp	C
B102	GJ-tmp	China	Maguzi	NS	In65-bp	T
B103	GJ-tmp	China	Laohongdao	NS	De65-bp	C
B104	XI-1A	Bangladesh	Jiabala	NS	In65-bp	C
B105	XI-adm	China	Baoxuan 21	NS	In65-bp	C
B106	XI-adm	China	Wenxiangnuo	NS	In65-bp	C
B107	XI-adm	China	Dawannuo	NS	In65-bp	C
B108	XI-adm	China	Xianggu	NS	In65-bp	C
B109	GJ-adm	China	Lengshuigu 2	AS	De65-bp	C
B110	GJ-tmp	China	Huangpinuo	NS	De65-bp	C
B111	GJ-tmp	China	Zimangfeie	NS	De65-bp	C
B112	XI-1A	China	Liusha 1	NS	In65-bp	C
B113	XI-adm	China	Chenwan 3	NS	In65-bp	T
B114	XI-1A	China	Chengduai 3	NS	In65-bp	C
B115	XI-1A	China	Aimakang	NS	In65-bp	C
B116	XI-adm	China	Shufeng 101	NS	In65-bp	C
B117	GJ-tmp	China	Lixingeng	NS	De65-bp	C
B118	XI-adm	China	Ergangai	NS	In65-bp	T
B119	XI-1A	China	Guangluai 15-1	NS	In65-bp	C
B120	XI-adm	China	Hongwan 1	NS	In65-bp	C
B121	XI-1A	China	Luke 3	NS	In65-bp	C
B122	GJ-tmp	China	Liaogeng 287	NS	De65-bp	C
B123	XI-adm	China	Zaoshuxiangheimi	NS	In65-bp	C
B124	GJ-tmp	China	Geng 87-304	NS	De65-bp	-
B125	XI-adm	China	Xiangwanxian 3	NS	In65-bp	C
B126	XI-1A	China	Zaoxian 240	NS	In65-bp	C
B127	XI-1A	China	Dangyu 5	NS	In65-bp	C
B128	XI-adm	China	Sibeitizhao 6	NS	De65-bp	C
B129	XI-adm	China	Hongainuo	NS	In65-bp	C
B130	XI-1A	China	Wanlixian	NS	In65-bp	-
B131	XI-adm	China	Aizizhan	NS	In65-bp	T
B132	XI-adm	China	Xiaobaimi	NS	In65-bp	T
B133	XI-adm	China	Yanshuichi	NS	In65-bp	-
B134	GJ-sbtrp	China	Xishi 15	AS	In65-bp	T
B135	XI-adm	China	Honggenghangu3	NS	In65-bp	C
B136	GJ-adm	China	Yuyannuo	NS	In65-bp	C
B137	XI-adm	Philippines	80B	NS	In65-bp	C
B138	XI-adm	China	Gu 154	NS	In65-bp	C
B139	XI-adm	Philippines	IR 661-1	NS	In65-bp	C
B140	XI-1A	China	Pei C122	NS	In65-bp	C
B143	GJ-tmp	China	76--1	NS	In65-bp	C
B144	GJ-adm	China	Huhui 628	NS	In65-bp	C
B145	XI-adm	China	Teqingxuanhui	NS	De65-bp	C
B146	XI-1B	China	JWR 221	NS	In65-bp	C
B147	XI-1A	China	Baikehanhe	NS	In65-bp	C
B148	GJ-adm	China	Lengshuinuo	NS	In65-bp	C
B149	XI-1A	China	Haoxiang	NS	In65-bp	C
B150	XI-1A	China	L 301B	NS	In65-bp	C
B151	XI-1A	China	Jinnante 43B	NS	In65-bp	C
B152	GJ-tmp	China	Zaoshunonghu 6	NS	De65-bp	C
B153	XI-adm	China	Qingsiai 16B	NS	In65-bp	C
B154	GJ-tmp	China	Liming B	NS	De65-bp	C
B155	XI-adm	China	Baoxie-7B	NS	In65-bp	C
B156	XI-1A	China	G Zhenshan 97B	NS	In65-bp	C
B157	XI-1A	China	88B	NS	In65-bp	C
B159	XI-adm	Taiwan, China	Taizhongzailai 1/taizhong65	NS	In65-bp	C
B160	GJ-tmp	China	Shuiyuan 300Li	NS	De65-bp	C
B161	GJ-tmp	China	Yelicanghua	NS	De65-bp	C
B162	GJ-tmp	China	Baigedao	NS	De65-bp	C
B163	XI-1A	China	Liushizao	NS	In65-bp	C
B165	XI-adm	China	Haohuangla	-	In65-bp	C
B167	GJ-tmp	Democratic People's Republic of Korea	Qingjinzaosheng	NS	De65-bp	C
B168	GJ-tmp	Japan	Zhuyuan	NS	In65-bp	T
B169	GJ-tmp	Japan	Ailuyu	NS	De65-bp	C
B170	GJ-tmp	Russia	Hongse 90	NS	De65-bp	C
B171	GJ-tmp	Italy	Linguo	NS	De65-bp	C
B176	XI-adm	Bangladesh	BRC 25-146-2-1	NS	De65-bp	C
B179	GJ-tmp	France	Keluoduo B	NS	De65-bp	C
B180	XI-adm	Columbia	P1790-5-1M-4-5M-1B-3M-B	NS	In65-bp	C
B181	XI-1A	Australia	71011	NS	In65-bp	C
B182	GJ-tmp	Japan	Chimao	NS	De65-bp	C
B183	GJ-tmp	Japan	Qingnuo Kyohatamochi	NS	De65-bp	C
B184	XI-adm	Viet Nam	CHANH 148	NS	In65-bp	C
B185	XI-adm	Lao People's Democratic Republic	SLK 2-18-2	NS	In65-bp	C
B187	XI-adm	India	RP 1570-44-1	NS	In65-bp	C
B189	GJ-trp	Cote d'Ivoire	IRAT 669	-	In65-bp	C
B190	GJ-trp	Nigeria	ITA 221	AS	In65-bp	C
B191	GJ-trp	Australia	80 A 60 YR 71009-1-5	AS	De65-bp	C
B193	XI-adm	Cuba	C.MEDIO 7	NS	In65-bp	T
B194	XI-1B	Cuba	ECIA 179-S13	NS	In65-bp	-
B195	XI-adm	India	PMS 10B	NS	In65-bp	C
B197	XI-1A	Taiwan, China	Taizhongxianxuan 2	NS	In65-bp	C
B198	XI-1A	China	Jiefangxian	NS	In65-bp	C
B199	GJ-tmp	China	Hongmisandan	NS	De65-bp	C
B200	XI-1B	China	Jinyou 1	NS	In65-bp	C
B201	XI-1B	China	Chengnongshuijing	NS	In65-bp	C
B202	XI-adm	China	Baoxie 123B	NS	-	C
B204	GJ-tmp	China	Longhuamaohu	NS	De65-bp	C
B205	GJ-adm	China	Cunsanli	AS	In65-bp	C
B207	XI-adm	China	Aihechi	NS	In65-bp	C
B208	XI-1A	China	Lucaihao	NS	In65-bp	C
B210	XI-1A	China	Nanxiongzaoyouzhan	NS	In65-bp	C
B212	GJ-tmp	China	Chikenuo	NS	De65-bp	C
B213	XI-1A	China	Liuyenian	NS	In65-bp	C
B214	XI-1B	China	Xuanenchangtanqingzhan	NS	In65-bp	C
B215	GJ-tmp	China	Hongqi 5	NS	De65-bp	C
B216	XI-1A	China	Hanmadao4	NS	In65-bp	C
B217	XI-1B	China	Honggu	NS	In65-bp	C
B218	GJ-tmp	China	Wuzidui	NS	De65-bp	C
B219	XI-adm	Lao People's Democratic Republic	Haolai	NS	In65-bp	C
B221	XI-1A	China	Fanhaopi	NS	In65-bp	C
B222	XI-1A	China	Beizinuo	NS	In65-bp	C
B223	GJ-tmp	China	Cungunuo	AS	De65-bp	T
B224	XI-1A	China	Younian	NS	In65-bp	C
B225	GJ-tmp	China	Guantuibaihe 1	NS	De65-bp	C
B226	GJ-tmp	China	Heimangdao	NS	De65-bp	C
B227	XI-adm	China	Menjiagao 1	NS	In65-bp	C
B228	GJ-adm	China	Haobayong 1	AS	In65-bp	-
B229	XI-adm	China	Menjiading 2	NS	In65-bp	C
B230	GJ-adm	China	Banjiemang2	-	De65-bp	C
B231	XI-adm	China	Dongtingwanxian	NS	In65-bp	T
B232	XI-1B	China	Xiangaizao 10hao	NS	In65-bp	C
B233	XI-adm	China	Xiangwanxian 1	NS	In65-bp	C
B234	XI-1A	China	Aituogu 151	NS	In65-bp	C
B235	GJ-tmp	China	Zhonghua 8	NS	De65-bp	C
B236	GJ-tmp	China	Jindao 1	NS	De65-bp	C
B238	XI-adm	China	Momi	NS	In65-bp	C
B239	XI-1A	China	Zhendao 232	NS	In65-bp	C
B240	GJ-tmp	China	Zhengdao 5	NS	De65-bp	C
B241	GJ-sbtrp	China	Lamujia	AS	In65-bp	T
B242	XI-adm	China	Gui 630	NS	In65-bp	C
B244	XI-1A	China	Xiangdao	NS	De65-bp	C
B245	GJ-sbtrp	China	Shanjiugu	AS	In65-bp	T
B246	XI-adm	China	Laozaogu	NS	De65-bp	T
B247	XI-adm	China	Jinnante B	NS	In65-bp	-
B248	XI-1A	China	Zhuzhen B	NS	In65-bp	C
B249	XI-1A	China	Chaoyangyihao B	NS	In65-bp	C
B250	GJ-tmp	China	Annongwangeng B	NS	De65-bp	C
B252	XI-adm	China	Xiangai B	NS	In65-bp	T
B253	XI-adm	China	Jiangnongzao 1 B	NS	De65-bp	T
B254	XI-adm	China	Jinghu3 B	NS	De65-bp	T
B255	XI-adm	China	Dianrui 409B	NS	In65-bp	C
B258	GJ-tmp	China	Xingguo	NS	De65-bp	C
B259	XI-1A	China	Leihuozhan	NS	In65-bp	C
B260	XI-1A	China	Mamagu	NS	In65-bp	C
B261	XI-1A	China	Meihuanuo	NS	In65-bp	C
B263	GJ-tmp	China	Weiguo	NS	De65-bp	C
B264	XI-1A	China	Sanbaili	NS	In65-bp	C
B265	XI-adm	China	Wukezhan	NS	In65-bp	C
B266	GJ-sbtrp	China	Haomake (K)	-	In65-bp	C
B267	XI-adm	China	0	NS	In65-bp	C
B268	XI-adm	China	Nangaogu	NS	In65-bp	C
B269	GJ-tmp	Japan	Yuefu	NS	De65-bp	C
CX10	XI-1A	China	Gang 46B	NS	In65-bp	C
CX100	XI-1B	Nepal	Palung 2	NS	In65-bp	C
CX101	XI-1A	China	Hei Mi Chan	NS	In65-bp	C
CX102	XI-1A	Taiwan, China	Tek Si Chut	NS	In65-bp	C
CX106	GJ-trp	Viet Nam	SAL BUI BAO	AS	In65-bp	C
CX107	XI-3	Viet Nam	Tun Sart	NS	In65-bp	C
CX109	GJ-adm	India	Dacca 6	AS	De65-bp	C
CX11	GJ-adm	China	Gumei 2	NS	In65-bp	C
CX111	GJ-trp	Egypt	Giza 14	AS	In65-bp	C
CX113	GJ-trp	_no_info	Biniapan	AS	In65-bp	C
CX114	XI-1A	China	Guang Lu Ai 4	NS	In65-bp	C
CX115	XI-adm	China	Yun hui 72	NS	De65-bp	C
CX116	GJ-tmp	Democratic People's Republic of Korea	Wudadaozhong	NS	De65-bp	C
CX117	XI-adm	Philippines	IR 65600-27-1-2-2	NS	In65-bp	C
CX118	XI-adm	China	Yetuozai	NS	In65-bp	C
CX119	XI-adm	_no_info	P59279	NS	In65-bp	C
CX120	XI-adm	India	TKM 6	NS	In65-bp	C
CX121	XI-1B	China	Guang122	NS	In65-bp	C
CX122	XI-adm	Taiwan, China	Tai-Zhong-Xian 10	NS	In65-bp	C
CX123	XI-1A	China	Yu Qiu Gu	NS	In65-bp	C
CX124	XI-adm	Philippines	IR 71466-75-3-B-1	NS	In65-bp	C
CX125	XI-1B	China	CAOZHAO-2	NS	In65-bp	C
CX126	XI-1B	Philippines	IRBB 60	NS	In65-bp	C
CX128	XI-adm	Nepal	Gajale	NS	In65-bp	C
CX129	GJ-trp	Indonesia	MOLOK	AS	In65-bp	C
CX13	XI-adm	China	R644	NS	In65-bp	C
CX130	XI-2	India	CHIPDA	NS	In65-bp	C
CX131	XI-1A	Myanmar	ZALE	NS	In65-bp	C
CX132	GJ-trp	India	AP 423	AS	In65-bp	C
CX133	XI-1A	China	Zhengshan97	NS	In65-bp	C
CX134	XI-1B	Philippines	IRBB 7	NS	In65-bp	C
CX138	GJ-adm	China	Qd_441	NS	In65-bp	C
CX139	GJ-adm	Portugal	Amareles	AS	De65-bp	C
CX14	GJ-tmp	China	Chennong 265	NS	De65-bp	C
CX140	GJ-tmp	Japan	Nipponbare	NS	De65-bp	C
CX141	XI-3	Indonesia	Padi Siam Kuning	NS	In65-bp	C
CX142	GJ-adm	China	Ai Yeh Lu	NS	De65-bp	T
CX144	XI-adm	Thailand	Hta 7204	NS	In65-bp	C
CX145	XI-adm	China	Minghui 63	NS	In65-bp	C
CX146	XI-adm	India	CO 43	NS	In65-bp	C
CX147	XI-adm	Malaysia	Seberang	NS	In65-bp	C
CX148	XI-3	Malaysia	Sri Raja	NS	In65-bp	C
CX15	XI-1B	China	Y 134	NS	In65-bp	C
CX150	XI-1B	Philippines	Chorofa	NS	In65-bp	C
CX151	GJ-trp	Philippines	AZUCENA	AS	In65-bp	C
CX152	XI-1B	Indonesia	Cisadane	NS	In65-bp	C
CX153	XI-2	India	Jalmagna	NS	De65-bp	C
CX154	XI-3	Thailand	Khao Dawk Mali 105	NS	De65-bp	C
CX155	XI-2	India	Madhukar	NS	In65-bp	C
CX156	XI-adm	Malaysia	MR 84	NS	In65-bp	C
CX157	XI-adm	India	PTB 33	NS	In65-bp	C
CX158	XI-3	Myanmar	Shwe War Tun	NS	In65-bp	C
CX16	GJ-tmp	China	Yuan jing 7	NS	De65-bp	C
CX160	XI-2	India	W 1263	NS	In65-bp	C
CX161	XI-1B	Philippines	IR 42	NS	In65-bp	C
CX162	XI-1A	Taiwan, China	TN1	NS	In65-bp	C
CX165	GJ-tmp	China	Wuyugeng 3	NS	De65-bp	C
CX17	XI-adm	China	Yuexiangzhan	NS	In65-bp	C
CX18	XI-1A	China	Zaoxian 14	NS	In65-bp	C
CX182	XI-adm	Japan	SLG 1	NS	In65-bp	C
CX19	XI-adm	China	Zhong 413	NS	In65-bp	C
CX2	XI-adm	Bangladesh	BR 11	NS	In65-bp	C
CX20	XI-adm	China	Zihui 100	NS	In65-bp	C
CX205	GJ-adm	Philippines	IR 69428-6-1-1-3-3	NS	De65-bp	C
CX206	XI-1B	Philippines	IR 2061-522-6-9	NS	In65-bp	C
CX207	XI-adm	China	Gaozi	NS	In65-bp	C
CX21	XI-1B	Sri Lanka	BG 90-2	NS	In65-bp	C
CX211	GJ-tmp	China	M 3122	NS	De65-bp	C
CX212	GJ-tmp	Japan	Nongken 58	NS	De65-bp	C
CX213	GJ-tmp	China	Chennong 89366	NS	De65-bp	C
CX214	GJ-trp	Brazil	Brazil Nuodao	-	In65-bp	C
CX218	XI-1B	India	Type 3	NS	In65-bp	C
CX219	XI-adm	Philippines	FL 478	NS	In65-bp	C
CX22	XI-1B	India	PR 106	NS	In65-bp	C
CX220	GJ-trp	Cote d'Ivoire	IRAT 109	AS	In65-bp	C
CX221	XI-adm	China	Zhongyouzao 81	NS	In65-bp	C
CX225	XI-1B	Philippines	IR 77298-14-1-2	NS	In65-bp	C
CX226	XI-1B	Philippines	IR 06G113	NS	In65-bp	C
CX228	XI-adm	India	Bala	NS	De65-bp	C
CX23	XI-3	Indonesia	Rasi	NS	De65-bp	C
CX230	XI-1B	Philippines	IR 64-IL	NS	In65-bp	C
CX231	XI-adm	Philippines	IR 52561-UBN-1-1-2	NS	In65-bp	C
CX232	XI-adm	Philippines	IR 55419-04	NS	In65-bp	C
CX233	XI-adm	Philippines	IR 58821-23-1-3-1	NS	In65-bp	C
CX234	XI-adm	Philippines	IR 62266-42-6-2	NS	In65-bp	C
CX235	XI-adm	Philippines	NSIC RC 9	NS	In65-bp	C
CX236	XI-adm	India	Vandana	NS	In65-bp	C
CX237	XI-1B	Indonesia	B 6136-3-TB-0-1-5	NS	In65-bp	C
CX238	XI-1B	Sri Lanka	BW 311-9	NS	In65-bp	C
CX24	XI-adm	India	TKM 9	NS	In65-bp	C
CX240	XI-adm	Brazil	Carijo	NS	In65-bp	C
CX241	GJ-trp	Brazil	IAC 47	AS	In65-bp	C
CX243	GJ-trp	Philippines	IR 47686-6-2-1-1	NS	In65-bp	C
CX247	XI-adm	Ghana	IRAT 144	NS	In65-bp	C
CX248	GJ-trp	Philippines	Kinandang Patong	AS	In65-bp	C
CX249	XI-1B	China	2004	-	In65-bp	C
CX25	XI-1B	Indonesia	Cisanggarung	NS	In65-bp	C
CX250	XI-1B	China	829	NS	In65-bp	C
CX251	GJ-tmp	China	Xudao 4	NS	De65-bp	C
CX26	XI-1B	Iran	Amol3(Sana)	NS	In65-bp	C
CX262	GJ-trp	Brazil	IAC 3	AS	In65-bp	C
CX263	XI-adm	Malaysia	PADISENEMOK	NS	In65-bp	C
CX265	XI-adm	Colombia	MONOLAYA	NS	In65-bp	C
CX266	GJ-trp	Philippines	DINORADO	-	In65-bp	C
CX267	XI-adm	India	IET 1444	NS	In65-bp	C
CX268	XI-adm	Brazil	ARROZVERMELHO	NS	In65-bp	C
CX269	GJ-trp	Brazil	IAC 165	AS	In65-bp	C
CX27	XI-adm	Iran	Khazar	NS	In65-bp	C
CX270	XI-1A	Taiwan, China	TAICHUNGNATIVE1	NS	In65-bp	C
CX273	XI-adm	India	NONA BOKRA	NS	In65-bp	C
CX274	XI-adm	Philippines	IR 26	NS	In65-bp	C
CX275	XI-adm	Philippines	IR 34	NS	In65-bp	C
CX276	XI-1B	Philippines	IR 8192-200-3-3-1-1	NS	In65-bp	C
CX277	GJ-adm	China	02428-IL	NS	In65-bp	C
CX278	XI-adm	Philippines	IR 68	NS	In65-bp	C
CX28	XI-1B	Korea, Republic of	Gayabyeo	NS	In65-bp	C
CX281	XI-1B	Philippines	IR 68897 B	NS	In65-bp	C
CX282	GJ-adm	China	Lijiangxintuanheigu	-	De65-bp	C
CX284	GJ-adm	China	Han 502	-	In65-bp	C
CX285	GJ-trp	China	Nonglinnuo	NS	In65-bp	C
CX287	GJ-tmp	China	C52	NS	De65-bp	C
CX288	XI-adm	India	D 11	NS	In65-bp	C
CX290	XI-1B	China	Duo 57	NS	In65-bp	C
CX291	XI-adm	China	D 15	NS	In65-bp	C
CX296	XI-adm	Philippines	IR 74	NS	In65-bp	C
CX3	XI-1A	Bangladesh	BR 24	NS	De65-bp	C
CX30	XI-1B	Malaysia	MR 185	NS	In65-bp	C
CX303	XI-adm	China	LX 2007	NS	In65-bp	C
CX304	XI-adm	China	Luyin 46	NS	In65-bp	C
CX305	XI-1B	China	ZH 5	NS	In65-bp	C
CX306	GJ-tmp	China	Mongolia Rice	NS	De65-bp	C
CX307	GJ-adm	China	HP 121	-	De65-bp	C
CX31	XI-1B	Myanmar	Hnankar	NS	In65-bp	C
CX313	XI-adm	China	R106	NS	In65-bp	C
CX314	XI-1B	China	117	NS	In65-bp	C
CX315	GJ-tmp	Democratic People's Republic of Korea	Zidao	NS	De65-bp	C
CX317	GJ-tmp	Malaysia	MR 19	NS	De65-bp	C
CX318	XI-adm	China	Heiheaihui	NS	In65-bp	C
CX319	XI-adm	China	Mengguandamagu	NS	In65-bp	C
CX32	GJ-adm	Myanmar	Manauthukha	AS	De65-bp	C
CX328	XI-1A	China	Baoxuan 21	NS	In65-bp	C
CX329	GJ-tmp	China	Jinchuanyihao	NS	De65-bp	C
CX33	XI-1B	Myanmar	Shwe Thwe Yin Hyv	NS	In65-bp	C
CX330	GJ-tmp	Japan	Yueguang	NS	De65-bp	C
CX34	XI-adm	Sri Lanka	BG 300	NS	In65-bp	C
CX340	XI-1B	China	Hua 564	NS	In65-bp	C
CX341	XI-adm	China	Hua 565	NS	In65-bp	C
CX342	XI-adm	China	Wanxian 763	NS	In65-bp	C
CX343	XI-adm	China	Wanxian 77	NS	In65-bp	C
CX344	GJ-tmp	China	Hexi 41	NS	De65-bp	C
CX345	GJ-tmp	China	Yungeng 23	NS	De65-bp	C
CX346	XI-adm	China	SAGC-4	NS	In65-bp	C
CX347	XI-adm	China	SAGC-7	NS	In65-bp	C
CX348	XI-1B	China	Zhonghua 1	NS	In65-bp	C
CX349	XI-adm	_no_info	KCD 1	NS	In65-bp	C
CX35	XI-adm	Sri Lanka	BG 94-1	NS	In65-bp	C
CX350	GJ-tmp	China	Wuyugeng 20	NS	De65-bp	C
CX351	GJ-tmp	China	053 A-3	NS	De65-bp	C
CX352	GJ-trp	China	BD 007	AS	In65-bp	C
CX353	GJ-adm	Viet Nam	CAU 1	NS	De65-bp	C
CX354	GJ-adm	Viet Nam	CAU 2	AS	In65-bp	T
CX355	GJ-trp	China	Yunlu 102	AS	In65-bp	C
CX356	GJ-tmp	China	Yandao 8	NS	De65-bp	C
CX357	XI-1B	Philippines	PSBRC 80	NS	In65-bp	C
CX358	XI-1B	Philippines	PSBRC 82	NS	In65-bp	C
CX360	XI-1B	_no_info	Y075	NS	In65-bp	C
CX361	XI-1B	_no_info	G341	NS	In65-bp	C
CX362	XI-1B	_no_info	YZX1	NS	In65-bp	C
CX363	XI-adm	_no_info	YZX2	NS	In65-bp	C
CX364	XI-1B	_no_info	42686	NS	In65-bp	C
CX366	XI-adm	China	Ganwanxian 37 (926)	NS	In65-bp	C
CX367	GJ-trp	China	Haogelao	NS	In65-bp	C
CX369	XI-1B	Philippines	IRBB 62	NS	In65-bp	C
CX37	XI-1B	Viet Nam	OM 997	NS	In65-bp	C
CX370	XI-1B	China	Chenghui 727	NS	In65-bp	C
CX371	GJ-trp	Cote d'Ivoire	NERICA 1	AS	In65-bp	C
CX373	GJ-trp	Cote d'Ivoire	NERICA 8	-	In65-bp	C
CX375	XI-1B	Cote d'Ivoire	NERICA-L-1	NS	In65-bp	C
CX376	XI-1B	Cote d'Ivoire	NERICA-L-20	NS	In65-bp	C
CX377	XI-1B	Cote d'Ivoire	NERICA-L-27	NS	In65-bp	C
CX378	XI-1B	China	Huhan 15	NS	In65-bp	C
CX379	XI-1B	Mali	Nionoka	NS	In65-bp	C
CX380	GJ-tmp	China	Yandao 9	NS	De65-bp	C
CX381	XI-1B	Mali	Adny 11	NS	In65-bp	C
CX382	XI-1B	_no_info	Kogomg 1-1	NS	In65-bp	C
CX383	GJ-tmp	China	Hongza	-	De65-bp	C
CX384	GJ-tmp	China	Fengza	-	De65-bp	C
CX385	XI-1B	China	NPT-100	NS	In65-bp	C
CX386	XI-adm	China	NPT-114	NS	In65-bp	C
CX387	XI-1B	_no_info	1088	NS	In65-bp	C
CX388	XI-1B	Thailand	KR 200	NS	In65-bp	C
CX389	GJ-tmp	China	Jinyuan 85	NS	De65-bp	C
CX390	XI-adm	China	Yuelianggu	NS	In65-bp	C
CX391	GJ-tmp	China	YJ 30	NS	De65-bp	C
CX392	XI-adm	_no_info	SARD	NS	De65-bp	C
CX393	XI-1B	China	Huangsizhan	NS	In65-bp	C
CX394	XI-1B	China	Molizhanxuan	NS	In65-bp	C
CX396	GJ-tmp	Japan	Guandong 194 (Soft Rice)	NS	De65-bp	C
CX397	GJ-tmp	China	Nangeng 46 (Soft Rice)	NS	De65-bp	C
CX399	XI-1B	Philippines	Matatag 2	NS	In65-bp	C
CX4	XI-adm	China	93072	NS	In65-bp	C
CX401	XI-adm	Burkina Faso	TOG 7291	NS	In65-bp	C
CX403	XI-1B	Philippines	IR 64 A	NS	In65-bp	C
CX408	XI-1B	Philippines	BG133	NS	In65-bp	C
CX409	XI-1B	Philippines	BG134	NS	In65-bp	C
CX410	XI-1B	Philippines	BG135	NS	In65-bp	C
CX411	XI-1B	Philippines	BG136	NS	In65-bp	C
CX413	XI-1B	Philippines	BG138	NS	In65-bp	C
CX414	XI-1B	Philippines	BG139	NS	In65-bp	C
CX416	XI-1B	Philippines	BG142	NS	In65-bp	C
CX417	XI-1B	Philippines	BG143	NS	In65-bp	C
CX418	XI-1B	Philippines	BG144	NS	In65-bp	C
CX419	XI-1B	Philippines	BG145	NS	In65-bp	C
CX42	XI-adm	Philippines	IR 68552-55-3-2	NS	In65-bp	C
CX420	XI-1B	Philippines	BG146	NS	In65-bp	C
CX421	XI-1B	Philippines	BG147	NS	In65-bp	C
CX422	XI-1B	Philippines	BG148	NS	In65-bp	C
CX423	XI-1B	Philippines	BG149	NS	In65-bp	C
CX424	XI-1B	Philippines	BG150	NS	In65-bp	C
CX425	XI-1B	Philippines	BG151	NS	In65-bp	C
CX426	XI-1B	Philippines	BG152	NS	In65-bp	C
CX427	GJ-tmp	Philippines	BG154	NS	De65-bp	C
CX428	GJ-tmp	Philippines	BG158	NS	De65-bp	C
CX429	GJ-tmp	China	shen-nong 1033	NS	De65-bp	C
CX43	XI-1B	Philippines	IR 66897 B	NS	In65-bp	C
CX431	XI-adm	China	Duoxi 1	NS	In65-bp	C
CX44	XI-1B	Philippines	IR 58025 B	NS	In65-bp	C
CX45	XI-1B	India	Dhan 4	NS	In65-bp	C
CX47	GJ-tmp	China	Diangeng	NS	De65-bp	C
CX48	XI-adm	China	PT 60	NS	In65-bp	C
CX49	GJ-tmp	China	NAN-29-2	NS	De65-bp	C
CX5	XI-adm	China	108S	NS	In65-bp	C
CX50	XI-1B	China	Ai Zi DAO	NS	In65-bp	C
CX51	XI-adm	China	Babaomi	NS	In65-bp	C
CX52	XI-adm	China	Diandun 502	NS	In65-bp	C
CX53	XI-adm	China	Jiangxisimiao	NS	In65-bp	C
CX534	GJ-tmp	China	Tongnian 1	NS	De65-bp	C
CX54	XI-adm	China	Linyitangdao	NS	In65-bp	C
CX542	XI-adm	China	RR2-6	NS	In65-bp	C
CX548	XI-adm	China	Zhongjian 100	NS	In65-bp	C
CX55	XI-1A	China	Pengshantieganzhan	NS	In65-bp	C
CX56	GJ-tmp	China	Yunguang 8	AS	De65-bp	C
CX561	XI-1B	China	177-74	NS	In65-bp	C
CX57	GJ-tmp	China	Zhongchao 123	NS	De65-bp	C
CX578	GJ-tmp	Philippines	C21	NS	In65-bp	C
CX58	GJ-tmp	Egypt	Giza 159	NS	De65-bp	C
CX60	XI-1B	India	Basmati	NS	In65-bp	C
CX61	XI-1A	India	Bhavani	NS	-	C
CX64	XI-3	Brazil	IRAT 352	NS	In65-bp	C
CX68	XI-adm	Malaysia	MR 106	NS	In65-bp	C
CX69	XI-adm	Malaysia	MR 167	NS	In65-bp	C
CX70	XI-adm	Malaysia	MR 77 (Seberang)	NS	In65-bp	C
CX71	XI-3	Malaysia	Innmayebaw	NS	In65-bp	T
CX73	XI-1B	Philippines	IR 6	NS	In65-bp	C
CX74	GJ-tmp	Pakistan	JP-5	NS	De65-bp	C
CX75	XI-adm	Sri Lanka	At 354	NS	In65-bp	C
CX76	XI-1B	Sri Lanka	BG 304	NS	In65-bp	C
CX77	GJ-trp	United States of America	Lemont	-	In65-bp	C
CX78	GJ-tmp	United States of America	M 401	NS	De65-bp	C
CX79	XI-1B	Viet Nam	Cs 94	NS	In65-bp	C
CX8	XI-adm	China	Chenghui 448	NS	In65-bp	C
CX80	XI-1B	Viet Nam	OM 1706	NS	In65-bp	C
CX82	XI-1B	Viet Nam	X 21	NS	In65-bp	C
CX83	XI-1B	Viet Nam	X 22	NS	In65-bp	C
CX84	XI-adm	Viet Nam	X 23	NS	In65-bp	C
CX85	XI-adm	Viet Nam	C 71	NS	In65-bp	C
CX86	XI-adm	Viet Nam	C 70	NS	In65-bp	C
CX87	XI-adm	Viet Nam	Q 5	NS	In65-bp	C
CX88	XI-1A	China	Huanyangnian	NS	In65-bp	C
CX89	XI-adm	United States of America	M 202	NS	In65-bp	C
CX9	XI-1B	China	Fengaizhan	NS	In65-bp	C
CX90	XI-1B	Nepal	Chhomromg	NS	In65-bp	C
CX91	XI-1B	India	Govind	NS	In65-bp	C
CX92	XI-1B	India	UPR 191-66	NS	In65-bp	C
CX93	XI-adm	India	TGMS 29	NS	In65-bp	C
CX94	XI-adm	India	Swarna	NS	In65-bp	C
CX96	XI-1B	India	Ajaya	NS	In65-bp	C
CX97	XI-1B	India	Budda	NS	In65-bp	C
CX98	XI-2	India	Doddabyranella	NS	In65-bp	C
CX99	XI-2	India	Doddi	NS	In65-bp	C
IRIS_313-10000	XI-1B	Korea, Republic of	SUWEON 311::IRGC 61890-1	NS	In65-bp	C
IRIS_313-10001	XI-1B	Taiwan, China	C 662083::IRGC 62101-1	NS	In65-bp	C
IRIS_313-10002	XI-1B	Sri Lanka	BW 295-5::IRGC 63098-1	NS	In65-bp	C
IRIS_313-10007	XI-adm	Nepal	GARURA::IRGC 64111-1	NS	In65-bp	C
IRIS_313-10010	XI-2	Fiji	LALKA (LAL DHAN)::IRGC 64946-1	NS	In65-bp	C
IRIS_313-10014	GJ-tmp	Italy	SANT ANDREA::IRGC 65732-1	NS	De65-bp	C
IRIS_313-10016	XI-adm	Iran	BOHOTO BALOOCHESTAN::IRGC 66237-1	NS	In65-bp	C
IRIS_313-10026	XI-2	Madagascar	KITRANA 1007::IRGC 68517-1	NS	In65-bp	C
IRIS_313-10030	XI-2	Madagascar	NS 252::IRGC 68878-1	NS	In65-bp	C
IRIS_313-10034	XI-adm	Niger	RIZ INDETERMINE::IRGC 69014-1	NS	-	C
IRIS_313-10035	XI-2	Madagascar	RIZ TYPE SORGHO::IRGC 69015-1	NS	In65-bp	C
IRIS_313-10040	XI-1B	Korea, Republic of	MILYANG 77::IRGC 69340-1	NS	In65-bp	C
IRIS_313-10041	GJ-trp	Madagascar	BOTOHAVANA MENA::IRGC 69349-1	AS	In65-bp	C
IRIS_313-10045	XI-adm	Gambia	BANTA TIMA::IRGC 69474-1	NS	In65-bp	C
IRIS_313-10046	XI-1B	Zambia	CHAMA (DWARF)::IRGC 69487-1	NS	In65-bp	C
IRIS_313-10047	XI-1A	Nigeria	EX MARABA GURUKU::IRGC 69582-1	NS	In65-bp	C
IRIS_313-10048	XI-adm	Benin	MOVE (MOKOLE)::IRGC 69739-1	NS	De65-bp	T
IRIS_313-10050	XI-adm	Madagascar	TSIMATAHOPAOSA::IRGC 69884-1	NS	In65-bp	C
IRIS_313-10051	GJ-trp	Madagascar	TSIVIMBININA::IRGC 69890-1	AS	In65-bp	C
IRIS_313-10054	XI-adm	Panama	TOC 5430::IRGC 70487-1	NS	De65-bp	C
IRIS_313-10056	GJ-sbtrp	Japan	HOKURIKU 52::IRGC 72491-1	AS	In65-bp	C
IRIS_313-10057	GJ-tmp	Japan	CHUGOKU 68 HEN::IRGC 72514-1	NS	De65-bp	C
IRIS_313-10059	GJ-tmp	Korea, Republic of	DACHEONGBYEO::IRGC 72533-1	NS	De65-bp	C
IRIS_313-10061	GJ-adm	Portugal	ESTRELA A::IRGC 72918-1	NS	De65-bp	T
IRIS_313-10062	GJ-trp	Greece	REA::IRGC 73031-1	AS	De65-bp	C
IRIS_313-10065	GJ-trp	Korea, Republic of	JAERAERYUKDO::IRGC 73053-1	AS	In65-bp	C
IRIS_313-10067	GJ-trp	Korea, Republic of	JEONBUKGUNGWEONNA::IRGC 73055-1	AS	In65-bp	C
IRIS_313-10071	GJ-trp	Japan	CHIYODA WASE::IRGC 74467-1	AS	In65-bp	T
IRIS_313-10073	GJ-trp	Japan	OWARI MOCHI::IRGC 74513-1	AS	In65-bp	C
IRIS_313-10074	GJ-trp	Japan	RIKU AIKOKU::IRGC 74514-1	AS	In65-bp	C
IRIS_313-10077	XI-adm	Japan	TAMASHIRO HIKARI::IRGC 74534-1	NS	In65-bp	C
IRIS_313-10078	GJ-trp	Japan	YOSHINO MOCHI::IRGC 74550-1	AS	In65-bp	C
IRIS_313-10079	GJ-trp	Japan	DANGO MOCHI::IRGC 74551-1	AS	In65-bp	C
IRIS_313-10080	GJ-trp	Japan	HIRAKAWA OKUTE::IRGC 74554-1	-	In65-bp	C
IRIS_313-10082	GJ-trp	Japan	KYUUSHUU::IRGC 74558-1	AS	In65-bp	C
IRIS_313-10083	GJ-tmp	Spain	BETIS::IRGC 74581-1	AS	De65-bp	C
IRIS_313-10084	GJ-tmp	Spain	SENIA::IRGC 74582-1	NS	De65-bp	C
IRIS_313-10089	GJ-tmp	Bulgaria	KALIN::IRGC 77312-1	NS	De65-bp	C
IRIS_313-10092	GJ-tmp	Korea, Republic of	CHALBYEO::IRGC 77639-1	NS	De65-bp	C
IRIS_313-10093	GJ-tmp	Korea, Republic of	CHEONJUDO::IRGC 77644-1	NS	De65-bp	C
IRIS_313-10094	GJ-trp	Korea, Republic of	GAWICHAL::IRGC 77653-1	AS	In65-bp	C
IRIS_313-10096	GJ-adm	Korea, Republic of	JOKJEBICHAL::IRGC 77663-1	NS	In65-bp	T
IRIS_313-10097	GJ-tmp	Korea, Republic of	MAEKJO::IRGC 77666-1	NS	De65-bp	C
IRIS_313-10099	GJ-trp	Madagascar	MANONGAZATO::IRGC 77876-1	AS	In65-bp	C
IRIS_313-10102	XI-2	Madagascar	KELIRENY::IRGC 78426-1	NS	In65-bp	C
IRIS_313-10103	XI-adm	Korea, Republic of	DALSUNG 41::IRGC 79385-1	NS	In65-bp	C
IRIS_313-10109	XI-3	Nigeria	EX EBOKOZURU::IRGC 79912-1	NS	In65-bp	C
IRIS_313-10111	GJ-adm	Italy	MOLO::IRGC 81603-1	NS	De65-bp	C
IRIS_313-10113	XI-adm	Mozambique	EX FOILAEIN (NAPUTO)::IRGC 81675-1	NS	In65-bp	C
IRIS_313-10114	XI-2	Burundi	FACAGRO 64::IRGC 82059-1	NS	In65-bp	C
IRIS_313-10119	GJ-adm	Italy	GITANO::IRGC 82424-1	NS	De65-bp	C
IRIS_313-10124	GJ-tmp	Korea, Republic of	GALSAEGSSAL SHAREI::IRGC 82881-1	NS	De65-bp	C
IRIS_313-10129	XI-1A	China	SAN SHIH TSI::IRGC 1038-1	NS	In65-bp	C
IRIS_313-10134	XI-3	Thailand	PIN GAEW 56::IRGC 7887-1	NS	In65-bp	T
IRIS_313-10147	XI-3	Thailand	RD 19::IRGC 39174-1	NS	In65-bp	C
IRIS_313-10148	XI-adm	India	CAUVERY::IRGC 45255-1	NS	In65-bp	C
IRIS_313-10151	XI-3	Thailand	RD 15::IRGC 47705-1	NS	De65-bp	C
IRIS_313-10152	GJ-trp	Indonesia	KETAN MENAH::IRGC 48733-1	AS	In65-bp	C
IRIS_313-10154	XI-1A	China	HE GU TSAO::IRGC 51302-1	NS	In65-bp	C
IRIS_313-10158	XI-adm	Ecuador	PICO NEGRO::IRGC 55849-1	NS	In65-bp	C
IRIS_313-10161	XI-1B	Brazil	BR IRGA 409::IRGC 55915-1	NS	In65-bp	C
IRIS_313-10164	GJ-tmp	China	HAN NUO::IRGC 59591-1	NS	De65-bp	C
IRIS_313-10167	XI-adm	Philippines	IR 13429-109-2-2-1::IRGC 63491-1	NS	In65-bp	C
IRIS_313-10168	XI-adm	China	MEI FENG 9::IRGC 63735-1	NS	In65-bp	C
IRIS_313-10170	XI-1A	China	MIN ZAO 6::IRGC 63772-1	NS	In65-bp	C
IRIS_313-10171	XI-1A	China	YA NONG ZAO 4::IRGC 63908-1	NS	In65-bp	C
IRIS_313-10176	GJ-sbtrp	Thailand	NAM ROO::IRGC 66996-1	AS	In65-bp	T
IRIS_313-10177	XI-adm	China	DA GANG ZHAN::IRGC 67103-1	NS	In65-bp	C
IRIS_313-10178	XI-1A	China	GAO JIAO BAI::IRGC 68047-1	NS	In65-bp	C
IRIS_313-10179	XI-adm	China	GUI HUA ZAO::IRGC 68060-1	NS	In65-bp	C
IRIS_313-10189	XI-1A	China	DA NUO (ZHAN)::IRGC 72025-1	NS	In65-bp	C
IRIS_313-10190	XI-1A	China	DENG DENG QI::IRGC 72036-1	NS	In65-bp	C
IRIS_313-10191	XI-1A	China	MIN KE ZHAN::IRGC 72230-1	NS	De65-bp	C
IRIS_313-10196	GJ-trp	China	GUO DI HEI::IRGC 72697-1	AS	In65-bp	C
IRIS_313-10211	XI-1A	China	BAI HE::IRGC 76438-1	NS	In65-bp	C
IRIS_313-10220	XI-adm	Brazil	EPEAL 102::IRGC 78698-1	NS	In65-bp	C
IRIS_313-10221	XI-adm	China	BA BAI GU::IRGC 79580-1	NS	In65-bp	C
IRIS_313-10224	XI-1A	China	HUA LI ZAO::IRGC 80950-1	NS	In65-bp	C
IRIS_313-10226	XI-adm	China	TONG GU HONG::IRGC 81026-1	NS	In65-bp	T
IRIS_313-10228	GJ-tmp	China	HAN NUO::IRGC 82350-1	NS	De65-bp	C
IRIS_313-10234	XI-1B	Philippines	PSBRC 50::IRGC 99706-1	NS	In65-bp	C
IRIS_313-10235	XI-adm	Philippines	PSBRC 68::IRGC 99711-1	NS	In65-bp	T
IRIS_313-10237	XI-1B	Philippines	PSBRC 86::IRGC 99716-1	NS	In65-bp	C
IRIS_313-10238	XI-1B	Philippines	PSBRC 88::IRGC 99717-1	NS	In65-bp	C
IRIS_313-10239	XI-adm	China	LIU XU::IRGC 109232-1	NS	In65-bp	T
IRIS_313-10242	GJ-tmp	Hungary	H 305-84::IRGC 116988-1	NS	De65-bp	C
IRIS_313-10247	XI-1B	Cuba	AMISTAD 82::IRGC 116954-1	NS	In65-bp	C
IRIS_313-10257	XI-adm	Nicaragua	ALTAMIRA 9::IRGC 116953-1	NS	In65-bp	C
IRIS_313-10258	GJ-tmp	Chile	BULI INIA::IRGC 116961-1	NS	De65-bp	C
IRIS_313-10260	XI-adm	Paraguay	CEA 3::IRGC 116965-1	NS	In65-bp	C
IRIS_313-10263	XI-adm	Mexico	CUYAMEL 3820::IRGC 116975-1	NS	De65-bp	C
IRIS_313-10268	XI-adm	Venezuela	FONAIAP 2::IRGC 116985-1	NS	In65-bp	C
IRIS_313-10271	XI-adm	Cuba	IA CUBA 17::IRGC 116990-1	NS	De65-bp	T
IRIS_313-10272	GJ-adm	Colombia	COLOMBIA 1::IRGC 116970-1	AS	De65-bp	C
IRIS_313-10274	XI-1B	Guatemala	ICTA CRISPO 38::IRGC 116994-1	NS	In65-bp	C
IRIS_313-10275	XI-adm	Guatemala	ICTA MOTAGUA::IRGC 116995-1	NS	In65-bp	C
IRIS_313-10279	XI-adm	Dominican Republic	JUMA 62::IRGC 117011-1	NS	De65-bp	C
IRIS_313-10285	XI-adm	Peru	SICAN::IRGC 117029-1	NS	In65-bp	T
IRIS_313-10287	XI-1B	Peru	UQUIHUA::IRGC 117037-1	NS	In65-bp	C
IRIS_313-10289	XI-1B	Venezuela	ARAURE 1::IRGC 116956-1	NS	In65-bp	C
IRIS_313-10290	XI-1B	Surinam	ELONI::IRGC 116980-1	NS	In65-bp	C
IRIS_313-10293	XI-1B	Cuba	ECIA 24-107-1::IRGC 116978-1	NS	In65-bp	C
IRIS_313-10294	XI-adm	Philippines	IR 21015-72-3-3-3-1::IRGC 117004-1	NS	In65-bp	C
IRIS_313-10298	XI-1B	Sri Lanka	3210::IRGC 116950-1	NS	In65-bp	C
IRIS_313-10300	XI-adm	Colombia	CT 9506-18-7-1T-2::IRGC 116973-1	NS	In65-bp	C
IRIS_313-10301	XI-adm	Brazil	IRGA 959-1-2-2F-4-1-4A-6-CA-6X::IRGC 117006-1	NS	In65-bp	C
IRIS_313-10307	XI-adm	Ecuador	INIAP 6::IRGC 117002-1	NS	In65-bp	C
IRIS_313-10314	XI-adm	Ecuador	INIAP 10::IRGC 117000-1	NS	In65-bp	C
IRIS_313-10318	XI-adm	Guyana	RUSTIC::IRGC 117026-1	NS	In65-bp	C
IRIS_313-10325	XI-adm	Surinam	CAMPONI::IRGC 116963-1	NS	In65-bp	C
IRIS_313-10327	GJ-trp	Peru	CAROLINO BLANCO::IRGC 117249-1	AS	In65-bp	C
IRIS_313-10332	XI-adm	Indonesia	B 4414 F-MR-6-3::IRGC 117310-1	NS	In65-bp	C
IRIS_313-10333	XI-1B	Indonesia	B 6136-3-TB-0-1-5::IRGC 117312-1	NS	In65-bp	C
IRIS_313-10334	XI-1B	Indonesia	B 6136 E-3-TB-0-1-5::IRGC 117311-1	NS	In65-bp	C
IRIS_313-10336	GJ-trp	Lao People's Democratic Republic	B 6144-MR-6-0-0::IRGC 117371-1	AS	In65-bp	C
IRIS_313-10337	XI-adm	Indonesia	B 6149 F-MR-7::IRGC 117314-1	NS	In65-bp	C
IRIS_313-10340	XI-adm	Bangladesh	BR 4973-34-6-6::IRGC 117317-1	NS	In65-bp	T
IRIS_313-10341	XI-adm	Bangladesh	BR 5230-46-4::IRGC 117318-1	NS	In65-bp	C
IRIS_313-10348	XI-adm	India	CSR-89 IR-15::IRGC 117326-1	NS	In65-bp	C
IRIS_313-10349	XI-adm	India	CSR-90 IR-2::IRGC 117327-1	NS	In65-bp	C
IRIS_313-10352	XI-adm	Colombia	CT 9737-6-1-1-2-2P-M::IRGC 117330-1	NS	In65-bp	C
IRIS_313-10353	XI-adm	Korea, Republic of	HP 3319-2WX-6-4-1-B::IRGC 117331-1	NS	In65-bp	C
IRIS_313-10355	XI-adm	Philippines	IR 31142-14-1-1-3-1-1-2::IRGC 117378-1	NS	In65-bp	C
IRIS_313-10357	XI-adm	Philippines	IR 52718-B-B-6-B-B-1-1::IRGC 117334-1	NS	In65-bp	C
IRIS_313-10359	XI-adm	Philippines	IR 53650-2B-10-1-2-1::IRGC 117379-1	NS	In65-bp	C
IRIS_313-10360	XI-adm	Philippines	IR 57514-PMI 5-B-1-2::IRGC 117372-1	NS	In65-bp	C
IRIS_313-10361	XI-adm	Philippines	IR 63295-AC 209-7::IRGC 117365-1	NS	In65-bp	C
IRIS_313-10366	XI-adm	Philippines	IR 65483-111-5-9-2-11::IRGC 117286-1	NS	In65-bp	C
IRIS_313-10371	XI-adm	Philippines	IR 67518-B-11-1-B::IRGC 117380-1	NS	In65-bp	C
IRIS_313-10373	GJ-tmp	Philippines	IR 68333-R-R-B-19::IRGC 117381-1	NS	De65-bp	C
IRIS_313-10374	XI-adm	Philippines	IR 69502-6-SRN-3-UBN-1-B::IRGC 117290-1	NS	In65-bp	C
IRIS_313-10375	XI-adm	Philippines	IR 70027-8-2-2-3-2::IRGC 117382-1	NS	In65-bp	C
IRIS_313-10379	GJ-tmp	Philippines	IR 73688-57-2::IRGC 117383-1	NS	De65-bp	C
IRIS_313-10385	XI-1B	Philippines	IR 75870-5-8-5-B-1::IRGC 117297-1	NS	In65-bp	C
IRIS_313-10392	XI-1B	Philippines	IR 77390-1-6-4-19-1-B::IRGC 117303-1	NS	In65-bp	C
IRIS_313-10394	XI-adm	Philippines	IR 80310-12-B-1-3-B::IRGC 117307-1	NS	In65-bp	C
IRIS_313-10396	XI-adm	Philippines	IR 80340-23-B-12-6-B::IRGC 117309-1	NS	In65-bp	C
IRIS_313-10397	XI-1B	Colombia	IRGA 318-11-6-9-2B::IRGC 117339-1	NS	In65-bp	C
IRIS_313-10398	XI-1B	Colombia	IRGA 318-11-9-2A::IRGC 117340-1	NS	In65-bp	C
IRIS_313-10399	XI-adm	Colombia	IRGA 346-111-2-1F::IRGC 117341-1	NS	In65-bp	C
IRIS_313-10400	XI-1B	Colombia	IRGA 370-38-1-1F-C4-2::IRGC 117342-1	NS	In65-bp	C
IRIS_313-10401	XI-1B	Colombia	IRGA 370-42-1-1F-C-1::IRGC 117343-1	NS	In65-bp	C
IRIS_313-10402	XI-1B	Colombia	IRGA 411-1-6-1F-A::IRGC 117344-1	NS	In65-bp	C
IRIS_313-10403	XI-adm	Colombia	IRGA 659-1-2-2-2::IRGC 117345-1	NS	In65-bp	C
IRIS_313-10404	XI-adm	India	K 479-2-3::IRGC 117346-1	NS	In65-bp	C
IRIS_313-10412	XI-adm	Indonesia	RR 272-17-829::IRGC 117354-1	NS	In65-bp	C
IRIS_313-10417	XI-1B	India	UPR 1201-1-20-1::IRGC 117357-1	NS	In65-bp	C
IRIS_313-10421	XI-adm	Sierra Leone	WAR 72-2-1-1::IRGC 117361-1	NS	In65-bp	C
IRIS_313-10422	XI-adm	Sierra Leone	WAR 87-7-A10-2-B-B-B-1::IRGC 117362-1	NS	In65-bp	C
IRIS_313-10423	XI-adm	Myanmar	YN 1353-3::IRGC 117363-1	NS	In65-bp	C
IRIS_313-10428	XI-3	Malaysia	SERAUP 50::IRGC 14-1	NS	In65-bp	C
IRIS_313-10429	GJ-tmp	Taiwan, China	TAICHUNG 150::IRGC 80-1	NS	De65-bp	C
IRIS_313-10430	GJ-tmp	Japan	GINMASARI::IRGC 242-1	NS	De65-bp	C
IRIS_313-10433	XI-adm	Philippines	TP MIL 53::IRGC 326-2	NS	In65-bp	C
IRIS_313-10437	GJ-tmp	Japan	NORIN 21::IRGC 493-1	NS	De65-bp	C
IRIS_313-10440	GJ-tmp	Philippines	NAGKAYAT::IRGC 584-1	NS	De65-bp	C
IRIS_313-10441	XI-adm	Philippines	CASIBON::IRGC 589-2	NS	In65-bp	C
IRIS_313-10444	GJ-trp	Central America	FORTUNA COLORADO::IRGC 703-1	-	In65-bp	C
IRIS_313-10448	XI-3	Philippines	BINOLAYANGUN::IRGC 791-2	NS	De65-bp	C
IRIS_313-10449	XI-1A	China	CI 7061::IRGC 968-1	NS	In65-bp	C
IRIS_313-10450	XI-1A	China	CHAN KU::IRGC 1069-1	NS	In65-bp	C
IRIS_313-10452	XI-1A	China	LING TA 150::IRGC 1106-1	NS	In65-bp	C
IRIS_313-10453	GJ-adm	China	LU TAO 2::IRGC 1175-1	NS	In65-bp	T
IRIS_313-10458	XI-1A	China	P 168::IRGC 1354-1	NS	In65-bp	C
IRIS_313-10459	GJ-adm	China	PI 160862-1::IRGC 1452-1	NS	In65-bp	C
IRIS_313-10469	GJ-tmp	Japan	KINUGASAWASE::IRGC 2609-1	NS	De65-bp	C
IRIS_313-10476	XI-2	Sri Lanka	PACHCHAIPERUMAL 2462-11::IRGC 3474-1	NS	In65-bp	C
IRIS_313-10477	XI-adm	China	RUSTY LATE::IRGC 3506-1	NS	In65-bp	C
IRIS_313-10480	XI-adm	Indonesia	PULUT NANGKA 16::IRGC 3630-2	NS	In65-bp	C
IRIS_313-10484	XI-1A	Philippines	PILIT (7480) SELN (CI 12007)::IRGC 3758-1	NS	In65-bp	C
IRIS_313-10485	GJ-trp	Philippines	CATIBOS::IRGC 3762-1	AS	In65-bp	C
IRIS_313-10489	GJ-trp	Philippines	MOROPOTOL::IRGC 3909-1	AS	In65-bp	C
IRIS_313-10497	XI-1A	China	CE IN TSAN::IRGC 4362-1	NS	In65-bp	C
IRIS_313-10502	XI-1A	China	TON ROO SHUN::IRGC 4572-1	NS	In65-bp	C
IRIS_313-10503	XI-1A	China	HA GOO::IRGC 4577-1	NS	In65-bp	C
IRIS_313-10504	XI-1A	China	HSIEH DAU::IRGC 4727-1	NS	In65-bp	C
IRIS_313-10506	XI-3	Thailand	PARN A 191::IRGC 4932-1	NS	De65-bp	C
IRIS_313-10507	GJ-trp	Taiwan, China	HSIANG TSENF TAO::IRGC 5008-1	AS	In65-bp	C
IRIS_313-10509	XI-3	West Africa	AMBARIKORI::IRGC 5132-1	NS	In65-bp	T
IRIS_313-10510	XI-adm	Philippines	MAGSIING::IRGC 5211-1	NS	De65-bp	C
IRIS_313-10511	XI-3	Philippines	MACAN SAPAC::IRGC 5212-2	NS	In65-bp	C
IRIS_313-10513	XI-adm	Philippines	LUBANG PUTI::IRGC 5429-1	NS	De65-bp	T
IRIS_313-10514	XI-adm	Philippines	CAMPENA::IRGC 5452-2	NS	In65-bp	C
IRIS_313-10515	XI-1A	Taiwan, China	TAICHUNG WOO GEN 2::IRGC 5525-1	NS	In65-bp	C
IRIS_313-10516	XI-adm	United States of America	O. SATIVA::IRGC 5779-1	NS	In65-bp	C
IRIS_313-10517	XI-3	Philippines	SIPOT::IRGC 5825-1	NS	In65-bp	T
IRIS_313-10518	XI-adm	Myanmar	KHAYANGYA D 34-181::IRGC 5861-2	NS	In65-bp	C
IRIS_313-10519	XI-2	India	ADT 22::IRGC 5901-3	NS	In65-bp	C
IRIS_313-10520	XI-adm	Myanmar	NATURAL HYBRID C 33-8::IRGC 5929-1	NS	In65-bp	C
IRIS_313-10523	XI-adm	India	PTB 18::IRGC 6105-3	NS	In65-bp	C
IRIS_313-10524	XI-3	Thailand	KHAO BAI SRI::IRGC 6110-2	NS	De65-bp	C
IRIS_313-10525	XI-3	Indonesia	BANDANG PUTIH 680::IRGC 6133-2	NS	In65-bp	C
IRIS_313-10526	XI-2	India	CO 2::IRGC 6186-2	NS	In65-bp	C
IRIS_313-10527	XI-2	India	ADT 12::IRGC 6254-1	NS	In65-bp	C
IRIS_313-10536	XI-2	Tanzania	GAMTI 1-34::IRGC 6479-2	NS	In65-bp	C
IRIS_313-10541	GJ-trp	Guinea-Bissau	IACA ESCURO::IRGC 6636-1	AS	In65-bp	C
IRIS_313-10542	XI-2	India	BELLO::IRGC 6658-2	NS	In65-bp	C
IRIS_313-10544	XI-2	India	DONGREM::IRGC 6688-1	NS	In65-bp	C
IRIS_313-10547	XI-adm	Myanmar	C 34-13::IRGC 6797-2	NS	In65-bp	C
IRIS_313-10550	XI-adm	Indonesia	221 BC 4-1-45-10::IRGC 6865-1	NS	In65-bp	C
IRIS_313-10552	GJ-trp	United States of America	RL GOPHER::IRGC 6934-2	AS	In65-bp	C
IRIS_313-10554	XI-3	Viet Nam	BONG SEN::IRGC 7011-1	NS	In65-bp	C
IRIS_313-10555	XI-3	Viet Nam	LUA HUONG T 1::IRGC 7082-2	NS	In65-bp	C
IRIS_313-10556	XI-3	Viet Nam	LUA DEN MUA::IRGC 7185-3	NS	In65-bp	C
IRIS_313-10557	XI-3	Cambodia	KONG MARETH 4 T 1::IRGC 7248-3	NS	De65-bp	C
IRIS_313-10558	GJ-tmp	China	LITCHIKIANG::IRGC 7287-1	NS	De65-bp	C
IRIS_313-10559	GJ-tmp	China	FI LAI FENG::IRGC 7288-1	NS	De65-bp	C
IRIS_313-10560	XI-1A	China	TA PAI MAUNG::IRGC 7292-1	NS	In65-bp	C
IRIS_313-10561	XI-1A	China	NAN TEO 14::IRGC 7304-1	NS	In65-bp	C
IRIS_313-10562	GJ-adm	China	SENG CHUI LIN::IRGC 7313-1	AS	De65-bp	C
IRIS_313-10563	GJ-tmp	China	SHA TIAO TSAO::IRGC 7339-1	NS	De65-bp	C
IRIS_313-10564	GJ-tmp	Japan	250 KUNGANI 1::IRGC 7370-1	NS	De65-bp	C
IRIS_313-10565	XI-adm	Indonesia	221 B 36-1-1-1-1::IRGC 7585-1	NS	In65-bp	C
IRIS_313-10566	XI-adm	Indonesia	221 C 391-1-3-3::IRGC 7600-1	NS	In65-bp	C
IRIS_313-10567	GJ-tmp	Japan	AIKAWA 44::IRGC 7676-1	NS	De65-bp	C
IRIS_313-10568	GJ-tmp	Japan	OITA MII 120::IRGC 7696-1	NS	De65-bp	C
IRIS_313-10569	GJ-tmp	Japan	BEN KEI::IRGC 7769-1	NS	De65-bp	C
IRIS_313-10570	GJ-tmp	Japan	CHUSEI HONEN::IRGC 7777-1	NS	De65-bp	C
IRIS_313-10572	XI-adm	Nigeria	KOTHMALLI KARUPPAN::IRGC 7842-1	NS	In65-bp	C
IRIS_313-10573	XI-2	Mali	SOSSOKA OULE::IRGC 7850-2	NS	In65-bp	C
IRIS_313-10574	XI-adm	Sierra Leone	KAILUNDO::IRGC 7859-2	NS	In65-bp	C
IRIS_313-10575	XI-adm	Myanmar	KAYANGYA D 402::IRGC 7927-2	NS	In65-bp	C
IRIS_313-10576	XI-2	Sierra Leone	BAANYALOJOPOIHUN::IRGC 7928-2	NS	In65-bp	C
IRIS_313-10577	GJ-trp	Philippines	IFUGAO RICE::IRGC 8052-1	AS	In65-bp	C
IRIS_313-10578	GJ-trp	Philippines	PARAY QIKUG KABAYUH::IRGC 8059-1	AS	In65-bp	C
IRIS_313-10581	GJ-trp	Philippines	P PEY SIQAT::IRGC 8129-1	AS	In65-bp	C
IRIS_313-10582	GJ-trp	Philippines	QINOGNAS::IRGC 8135-1	AS	In65-bp	C
IRIS_313-10583	GJ-tmp	China	TSAO SIAO PEH TAO::IRGC 8265-2	NS	De65-bp	C
IRIS_313-10609	XI-adm	Sri Lanka	MATHOLUWA::IRGC 8901-1	NS	In65-bp	C
IRIS_313-10610	XI-2	Sri Lanka	ALAGUSAMBA::IRGC 8944-2	NS	In65-bp	C
IRIS_313-10614	XI-adm	Hong Kong	HAM MOON::IRGC 9135-2	NS	In65-bp	C
IRIS_313-10617	GJ-tmp	Uzbekistan	KARA SHALI::IRGC 9293-1	NS	De65-bp	C
IRIS_313-10618	GJ-tmp	Portugal	CHINES::IRGC 9316-1	NS	De65-bp	C
IRIS_313-10619	GJ-trp	Brazil	BICCO BRANCO::IRGC 9478-1	AS	In65-bp	C
IRIS_313-10620	GJ-trp	Brazil	R 27::IRGC 9498-1	AS	In65-bp	C
IRIS_313-10628	XI-2	India	O. SATIVA::IRGC 10164-2	NS	In65-bp	C
IRIS_313-10631	GJ-tmp	Taiwan, China	SHINCHIKU IKU 97::IRGC 10429-1	NS	De65-bp	C
IRIS_313-10640	XI-2	India	SR 26 B::IRGC 10803-2	NS	In65-bp	C
IRIS_313-10642	GJ-tmp	Japan	SACHIKAZE::IRGC 10891-1	NS	De65-bp	C
IRIS_313-10644	GJ-trp	Philippines	BUSIYETAN::IRGC 11205-1	AS	In65-bp	C
IRIS_313-10645	GJ-trp	Philippines	LENKIBE-N::IRGC 11216-1	AS	In65-bp	C
IRIS_313-10648	XI-3	Cambodia	PREAH SIHANOUK::IRGC 11328-2	NS	De65-bp	C
IRIS_313-10649	GJ-trp	Philippines	RACION 1::IRGC 11340-1	AS	In65-bp	C
IRIS_313-10650	XI-3	Thailand	NAHNG PRAYAH 132::IRGC 11470-1	NS	In65-bp	C
IRIS_313-10651	XI-adm	Lao People's Democratic Republic	PHOU SAO LEUM NYANG::IRGC 11570-2	NS	In65-bp	C
IRIS_313-10652	XI-3	Lao People's Democratic Republic	CHAO PEUAK DENG::IRGC 11602-1	NS	In65-bp	C
IRIS_313-10653	GJ-sbtrp	Lao People's Democratic Republic	MAK KHEUA::IRGC 11628-1	AS	In65-bp	T
IRIS_313-10654	XI-3	Lao People's Democratic Republic	KA SAEN::IRGC 11642-1	NS	De65-bp	C
IRIS_313-10655	XI-adm	Lao People's Democratic Republic	EA HOUM::IRGC 11783-1	NS	De65-bp	C
IRIS_313-10656	GJ-sbtrp	Lao People's Democratic Republic	NOK KOD::IRGC 11784-1	AS	In65-bp	T
IRIS_313-10657	GJ-sbtrp	Lao People's Democratic Republic	THANGONE::IRGC 11816-3	AS	-	C
IRIS_313-10659	XI-3	Lao People's Democratic Republic	LONG MA::IRGC 11867-1	NS	De65-bp	C
IRIS_313-10660	GJ-sbtrp	Lao People's Democratic Republic	LEP HED::IRGC 11917-1	AS	In65-bp	T
IRIS_313-10661	XI-2	Sri Lanka	SAMBA::IRGC 11993-1	NS	In65-bp	C
IRIS_313-10662	XI-2	Sri Lanka	KAHATAWEE::IRGC 12004-1	NS	In65-bp	C
IRIS_313-10664	XI-2	India	ARC 6052::IRGC 12196-1	NS	In65-bp	C
IRIS_313-10666	XI-adm	India	ARC 6218::IRGC 12255-1	NS	In65-bp	T
IRIS_313-10667	XI-2	India	ARC 7236::IRGC 12335-1	NS	In65-bp	C
IRIS_313-10668	XI-adm	India	ARC 7255::IRGC 12343-2	NS	In65-bp	C
IRIS_313-10671	XI-adm	India	ARC 10581::IRGC 12514-1	NS	In65-bp	C
IRIS_313-10674	XI-adm	India	ARC 10846::IRGC 12656-2	NS	In65-bp	C
IRIS_313-10675	XI-adm	India	ARC 10905::IRGC 12669-1	NS	In65-bp	C
IRIS_313-10677	GJ-tmp	Japan	DEWAMINORI::IRGC 12743-1	NS	De65-bp	C
IRIS_313-10678	XI-2	Madagascar	MAKALIOKA::IRGC 12781-2	NS	In65-bp	C
IRIS_313-10679	GJ-sbtrp	Lao People's Democratic Republic	KHAI DO::IRGC 12903-2	AS	In65-bp	T
IRIS_313-10680	XI-3	Lao People's Democratic Republic	MAK NAM::IRGC 12940-2	NS	In65-bp	C
IRIS_313-10681	XI-3	Lao People's Democratic Republic	KHAN THAI DO::IRGC 12990-1	NS	In65-bp	C
IRIS_313-10682	XI-3	Lao People's Democratic Republic	PA KHENG::IRGC 12996-1	NS	De65-bp	C
IRIS_313-10683	XI-3	Lao People's Democratic Republic	NGAN TIA::IRGC 13010-1	NS	De65-bp	C
IRIS_313-10684	XI-3	Malaysia	BONGOLON::IRGC 13094-3	NS	In65-bp	C
IRIS_313-10687	XI-3	Malaysia	PADI PULUT::IRGC 13444-1	NS	In65-bp	C
IRIS_313-10688	XI-3	Malaysia	PADI TIMBUN::IRGC 13451-3	NS	In65-bp	C
IRIS_313-10689	GJ-trp	Indonesia	SIKEP BATU::IRGC 13514-2	AS	In65-bp	C
IRIS_313-10690	XI-3	Indonesia	LARONDJAWI::IRGC 13571-2	NS	In65-bp	C
IRIS_313-10692	XI-3	Indonesia	RANDAH SASAK::IRGC 13652-2	NS	De65-bp	C
IRIS_313-10693	GJ-trp	Indonesia	SEREH::IRGC 13732-2	AS	In65-bp	C
IRIS_313-10694	XI-3	Malaysia	HAJI HARUN 38::IRGC 13827-2	NS	In65-bp	C
IRIS_313-10695	XI-3	Malaysia	TOLIL 14::IRGC 13836-2	NS	In65-bp	C
IRIS_313-10697	XI-3	Malaysia	SIAM ER 16::IRGC 13910-2	NS	De65-bp	C
IRIS_313-10698	XI-3	Malaysia	RADIN GOI::IRGC 13969-1	NS	In65-bp	C
IRIS_313-10699	XI-3	Malaysia	BUJANG::IRGC 14040-1	NS	In65-bp	C
IRIS_313-10700	XI-3	Malaysia	CHANTEK 145::IRGC 14045-1	NS	In65-bp	C
IRIS_313-10701	XI-3	Malaysia	RADIN EBOS 35::IRGC 14204-1	NS	In65-bp	C
IRIS_313-10702	XI-3	Malaysia	JAROM EMAS::IRGC 14272-1	NS	In65-bp	C
IRIS_313-10703	GJ-trp	Malaysia	PADI ADONG DUMARAT::IRGC 14356-1	AS	In65-bp	C
IRIS_313-10704	GJ-trp	Malaysia	PADI DARAWAL::IRGC 14373-1	AS	In65-bp	C
IRIS_313-10705	XI-adm	Malaysia	PADI PULOT MELAYANG::IRGC 14391-2	NS	In65-bp	C
IRIS_313-10706	XI-3	Malaysia	ANAK CHINA::IRGC 14479-1	NS	In65-bp	C
IRIS_313-10707	XI-3	Malaysia	ANAK DIDEK::IRGC 14491-1	NS	In65-bp	C
IRIS_313-10708	GJ-trp	United States of America	B 6311 A 5553-16-2::IRGC 14541-1	AS	In65-bp	C
IRIS_313-10710	GJ-trp	Surinam	PINDE GOGO WIERIE::IRGC 14795-2	AS	In65-bp	C
IRIS_313-10711	GJ-trp	Liberia	7 AC::IRGC 14860-2	AS	In65-bp	C
IRIS_313-10712	GJ-trp	Cote d'Ivoire	KOTO OURA S 5::IRGC 15155-1	AS	In65-bp	C
IRIS_313-10715	XI-2	Sri Lanka	SUDU KARAYAL::IRGC 15348-1	NS	In65-bp	C
IRIS_313-10716	XI-2	Sri Lanka	MURUNGA::IRGC 15428-1	NS	In65-bp	C
IRIS_313-10717	XI-2	Sri Lanka	PERIYA VELLAI::IRGC 15475-1	NS	In65-bp	C
IRIS_313-10719	XI-2	Sri Lanka	VELLAI KOLOMBAN::IRGC 15517-1	NS	In65-bp	C
IRIS_313-10721	XI-2	Sri Lanka	HALSUDU HEENATI::IRGC 15599-1	NS	In65-bp	C
IRIS_313-10722	GJ-trp	Sri Lanka	GODAWEL::IRGC 15750-1	AS	In65-bp	C
IRIS_313-10723	XI-2	Senegal	MOND BA::IRGC 15813-2	NS	De65-bp	C
IRIS_313-10724	XI-3	Senegal	MOUSOIR::IRGC 15866-3	NS	De65-bp	C
IRIS_313-10725	XI-adm	Senegal	ERNEST::IRGC 15884-2	NS	In65-bp	C
IRIS_313-10726	XI-3	Senegal	POTO BALA::IRGC 15986-2	NS	De65-bp	C
IRIS_313-10727	XI-3	Senegal	KOUPENEDOU KOUBOURY::IRGC 16011-1	NS	De65-bp	T
IRIS_313-10728	XI-adm	Senegal	OUSSANTHIABA::IRGC 16046-2	NS	In65-bp	C
IRIS_313-10730	GJ-trp	Cote d'Ivoire	NANIBRE::IRGC 16102-2	AS	In65-bp	C
IRIS_313-10731	XI-1A	Nepal	BARKHE TAULI::IRGC 16116-1	NS	In65-bp	C
IRIS_313-10733	XI-adm	Nepal	MOTANGE PAHELLO LAULE::IRGC 16160-1	NS	In65-bp	C
IRIS_313-10739	XI-adm	Indonesia	GOGO::IRGC 16418-1	NS	In65-bp	-
IRIS_313-10740	GJ-trp	Indonesia	KETAN PAPAH AREN::IRGC 16467-1	AS	De65-bp	C
IRIS_313-10741	GJ-trp	Indonesia	KETAN PELERN::IRGC 16468-1	AS	De65-bp	C
IRIS_313-10742	XI-3	Indonesia	MAMAS::IRGC 16503-1	NS	In65-bp	C
IRIS_313-10743	GJ-trp	Indonesia	SERAJU::IRGC 16565-1	AS	In65-bp	C
IRIS_313-10744	GJ-trp	Indonesia	SIPON::IRGC 16570-1	AS	In65-bp	C
IRIS_313-10745	GJ-trp	Indonesia	SLOBOK::IRGC 16571-1	AS	In65-bp	C
IRIS_313-10746	GJ-trp	Indonesia	TJEMPO KREMBUNG::IRGC 16603-1	AS	In65-bp	C
IRIS_313-10747	GJ-trp	Indonesia	TJOKRON::IRGC 16653-2	AS	In65-bp	C
IRIS_313-10748	XI-adm	Viet Nam	LUA DUC::IRGC 16718-1	NS	In65-bp	C
IRIS_313-10749	XI-3	Viet Nam	MINH SOC (CAMBODIA)::IRGC 16731-2	NS	De65-bp	C
IRIS_313-10750	XI-3	Viet Nam	TRANG LUA::IRGC 16781-3	NS	De65-bp	C
IRIS_313-10751	XI-adm	Viet Nam	LUA CHUM::IRGC 16840-1	NS	In65-bp	C
IRIS_313-10752	GJ-trp	United States of America	O. SATIVA::IRGC 16898-1	AS	In65-bp	C
IRIS_313-10753	XI-1B	United States of America	ZACATEPEC::IRGC 16901-2	NS	In65-bp	C
IRIS_313-10754	XI-adm	India	KH 998::IRGC 16948-2	NS	In65-bp	C
IRIS_313-10755	XI-3	Viet Nam	NEP BA BONG TO::IRGC 17005-2	NS	De65-bp	C
IRIS_313-10756	XI-2	India	DAMODAR::IRGC 17038-1	NS	In65-bp	C
IRIS_313-10757	XI-3	Thailand	PEUAK NAM 43::IRGC 17129-1	NS	-	C
IRIS_313-10758	GJ-trp	Indonesia	AEN METAN::IRGC 17142-1	AS	In65-bp	C
IRIS_313-10759	GJ-trp	Indonesia	ANDEL::IRGC 17153-2	AS	In65-bp	C
IRIS_313-10760	XI-3	Indonesia	ATJEH::IRGC 17174-1	NS	In65-bp	C
IRIS_313-10761	GJ-trp	Indonesia	BALIK SEMAH::IRGC 17201-2	AS	In65-bp	C
IRIS_313-10762	XI-3	Indonesia	BANDI::IRGC 17214-1	NS	In65-bp	C
IRIS_313-10765	GJ-trp	Indonesia	CERE KAWAT::IRGC 17401-2	AS	In65-bp	C
IRIS_313-10766	GJ-trp	Indonesia	DJALAWARA::IRGC 17471-1	AS	In65-bp	C
IRIS_313-10767	GJ-trp	Indonesia	DJANGGOT::IRGC 17491-2	AS	In65-bp	C
IRIS_313-10768	XI-3	Indonesia	GADABUNG (GUNDIL)::IRGC 17569-2	NS	In65-bp	C
IRIS_313-10769	XI-adm	Indonesia	GAJA BARU::IRGC 17586-1	NS	In65-bp	C
IRIS_313-10770	GJ-trp	Indonesia	GANDAMANA::IRGC 17593-2	AS	In65-bp	C
IRIS_313-10771	GJ-trp	Indonesia	GOGO RAJAPAN::IRGC 17666-2	-	In65-bp	C
IRIS_313-10772	XI-3	Indonesia	GOJOT::IRGC 17669-1	NS	In65-bp	C
IRIS_313-10773	GJ-trp	Indonesia	HAWARA DJEDAH::IRGC 17728-1	AS	In65-bp	C
IRIS_313-10774	XI-adm	Indonesia	HEGAR MANAH::IRGC 17733-1	NS	In65-bp	C
IRIS_313-10775	XI-adm	Indonesia	INDEL::IRGC 17748-2	NS	In65-bp	C
IRIS_313-10776	GJ-trp	Indonesia	KABADOKA::IRGC 17775-2	AS	In65-bp	C
IRIS_313-10777	XI-3	Indonesia	KAMAS::IRGC 17785-1	NS	In65-bp	C
IRIS_313-10778	XI-3	Indonesia	KENTJANA MAHANG::IRGC 17818-1	NS	In65-bp	C
IRIS_313-10779	XI-3	Indonesia	KERAN DUKUH::IRGC 17822-2	NS	In65-bp	C
IRIS_313-10780	GJ-trp	Indonesia	KETAN LALER::IRGC 17897-1	AS	In65-bp	C
IRIS_313-10781	GJ-trp	Indonesia	KETAN MLANTING::IRGC 17916-1	AS	In65-bp	C
IRIS_313-10782	XI-3	Indonesia	KETAN NARIS::IRGC 17925-2	NS	De65-bp	C
IRIS_313-10783	GJ-trp	Indonesia	KETAN OSOG::IRGC 17929-1	AS	De65-bp	C
IRIS_313-10784	GJ-trp	Indonesia	KETAN SAPI::IRGC 17954-2	AS	In65-bp	C
IRIS_313-10785	GJ-trp	Indonesia	KETAN SLAWI::IRGC 17963-1	AS	De65-bp	C
IRIS_313-10786	XI-3	Indonesia	KETAN URANG::IRGC 17980-1	NS	In65-bp	C
IRIS_313-10787	XI-3	Indonesia	KWATIK PUTIH::IRGC 18053-1	-	In65-bp	C
IRIS_313-10788	GJ-trp	Indonesia	LEMUNGSIR::IRGC 18116-3	AS	In65-bp	C
IRIS_313-10789	GJ-trp	Indonesia	LENGGANG GENUK BULU::IRGC 18119-1	AS	De65-bp	C
IRIS_313-10790	GJ-trp	Indonesia	LOLAWAJI::IRGC 18131-1	AS	In65-bp	C
IRIS_313-10791	XI-3	Indonesia	MANGSUR::IRGC 18187-1	NS	In65-bp	C
IRIS_313-10792	XI-3	Indonesia	MATIANG::IRGC 18220-1	NS	De65-bp	C
IRIS_313-10793	GJ-trp	Indonesia	MELIK::IRGC 18238-2	AS	In65-bp	C
IRIS_313-10794	GJ-trp	Indonesia	MENDUNGAN::IRGC 18245-1	AS	In65-bp	C
IRIS_313-10795	GJ-trp	Indonesia	MLATI::IRGC 18278-1	AS	In65-bp	C
IRIS_313-10796	GJ-trp	Indonesia	MOLOG::IRGC 18282-1	AS	In65-bp	C
IRIS_313-10797	XI-3	Indonesia	NARUN::IRGC 18320-2	NS	In65-bp	C
IRIS_313-10798	GJ-trp	Indonesia	NOGO BELE 2::IRGC 18328-2	AS	In65-bp	C
IRIS_313-10799	GJ-trp	Indonesia	PAE ONGGA::IRGC 18418-1	AS	In65-bp	C
IRIS_313-10800	GJ-trp	Indonesia	PALOTAN MELATI::IRGC 18426-2	-	De65-bp	C
IRIS_313-10801	GJ-trp	Indonesia	PARE BUWUN::IRGC 18456-2	AS	De65-bp	C
IRIS_313-10802	GJ-trp	Indonesia	PEUTEUJ::IRGC 18484-1	AS	In65-bp	C
IRIS_313-10803	GJ-trp	Indonesia	PLAMPEYAN::IRGC 18494-1	AS	In65-bp	C
IRIS_313-10804	XI-3	Indonesia	PUAK::IRGC 18512-3	NS	In65-bp	C
IRIS_313-10805	GJ-trp	Indonesia	PULO::IRGC 18519-1	AS	In65-bp	C
IRIS_313-10806	XI-3	Indonesia	RADEN DJAWA (GUNDIL)::IRGC 18558-3	NS	In65-bp	C
IRIS_313-10807	XI-3	Indonesia	RANDA KUNING::IRGC 18595-1	NS	In65-bp	C
IRIS_313-10808	GJ-trp	Indonesia	RANTE::IRGC 18608-2	AS	In65-bp	C
IRIS_313-10809	GJ-trp	Indonesia	SAMPANG KUNING::IRGC 18678-2	AS	De65-bp	C
IRIS_313-10810	XI-3	Indonesia	SEGON BENGGALA::IRGC 18724-3	NS	In65-bp	C
IRIS_313-10811	XI-adm	Indonesia	SEMPOR::IRGC 18761-2	NS	In65-bp	C
IRIS_313-10812	XI-3	Indonesia	SERUNEN::IRGC 18789-3	NS	In65-bp	C
IRIS_313-10813	XI-3	Indonesia	SIAM BARABAI::IRGC 18800-2	NS	In65-bp	C
IRIS_313-10814	XI-3	Indonesia	SIBORAS::IRGC 18816-2	NS	In65-bp	C
IRIS_313-10815	GJ-trp	Indonesia	SIDJANGGUK::IRGC 18826-2	AS	In65-bp	C
IRIS_313-10816	GJ-trp	Indonesia	SIDJERO GUNDIL::IRGC 18829-2	AS	In65-bp	C
IRIS_313-10817	GJ-trp	Indonesia	SLAMET::IRGC 18900-3	AS	In65-bp	C
IRIS_313-10818	XI-3	Indonesia	TJEMPO PENDEK UNTUNG::IRGC 19055-2	NS	In65-bp	C
IRIS_313-10819	XI-3	Indonesia	TJERE ENER::IRGC 19103-1	NS	In65-bp	C
IRIS_313-10820	XI-3	Indonesia	TJERE MANGGA::IRGC 19116-2	NS	In65-bp	C
IRIS_313-10821	XI-3	Indonesia	TJ PERAK::IRGC 19141-1	NS	In65-bp	C
IRIS_313-10822	XI-3	Indonesia	UNGGAS::IRGC 19176-2	NS	In65-bp	C
IRIS_313-10823	XI-3	Indonesia	UTRI DELI::IRGC 19182-1	NS	In65-bp	C
IRIS_313-10824	XI-3	Indonesia	HOING CANTEL::IRGC 19282-2	NS	In65-bp	C
IRIS_313-10825	XI-adm	Sierra Leone	KEMA 5::IRGC 19343-2	NS	In65-bp	C
IRIS_313-10827	GJ-trp	Philippines	BINARITOS::IRGC 19391-1	AS	In65-bp	C
IRIS_313-10828	GJ-trp	Philippines	IKOGAN::IRGC 19412-1	-	In65-bp	C
IRIS_313-10829	GJ-trp	Philippines	INAMBOG::IRGC 19415-1	AS	In65-bp	C
IRIS_313-10830	GJ-trp	Philippines	INAPORAONAN::IRGC 19418-1	AS	In65-bp	C
IRIS_313-10831	GJ-trp	Philippines	MALANDI 2::IRGC 19454-2	AS	In65-bp	C
IRIS_313-10832	GJ-trp	Philippines	MALASAY::IRGC 19456-1	AS	In65-bp	C
IRIS_313-10833	XI-2	India	EDAKKADAN 0-69-27::IRGC 19560-1	NS	In65-bp	C
IRIS_313-10834	GJ-sbtrp	India	IARI 11387::IRGC 19573-1	AS	In65-bp	C
IRIS_313-10835	XI-2	India	PERUNEL 0-69-18::IRGC 19581-1	NS	In65-bp	C
IRIS_313-10836	XI-2	India	VELLA PERUVAZHA 0-68-12::IRGC 19588-1	NS	In65-bp	C
IRIS_313-10837	GJ-tmp	Korea, Republic of	BACK KYUNG ZO::IRGC 19698-2	NS	De65-bp	C
IRIS_313-10838	GJ-tmp	Korea, Republic of	SSAL BYEO::IRGC 19867-2	NS	De65-bp	C
IRIS_313-10839	GJ-tmp	Korea, Republic of	TAE GU NA::IRGC 19875-2	NS	De65-bp	C
IRIS_313-10840	GJ-tmp	Korea, Republic of	YE ZO::IRGC 19888-1	NS	De65-bp	C
IRIS_313-10841	GJ-trp	Indonesia	KETAN NANGKA::IRGC 19961-2	AS	In65-bp	C
IRIS_313-10842	XI-3	Indonesia	LUBUK LINGGAU::IRGC 20000-2	NS	In65-bp	C
IRIS_313-10844	XI-3	Indonesia	INDO NO 7505::IRGC 20162-2	NS	In65-bp	C
IRIS_313-10847	XI-adm	India	ARC 6015::IRGC 20314-2	NS	In65-bp	C
IRIS_313-10848	GJ-sbtrp	India	ARC 6188::IRGC 20370-1	AS	In65-bp	C
IRIS_313-10853	GJ-adm	India	ARC 10028::IRGC 20656-2	AS	In65-bp	C
IRIS_313-10855	XI-2	India	ARC 10159::IRGC 20754-2	NS	In65-bp	C
IRIS_313-10858	XI-adm	India	ARC 10894::IRGC 21122-1	NS	In65-bp	C
IRIS_313-10859	XI-adm	India	ARC 10939::IRGC 21150-2	NS	In65-bp	C
IRIS_313-10862	GJ-adm	India	ARC 11281::IRGC 21283-1	AS	In65-bp	C
IRIS_313-10863	XI-2	India	ARC 11322::IRGC 21315-2	NS	In65-bp	C
IRIS_313-10865	GJ-sbtrp	India	ARC 11424::IRGC 21380-2	AS	In65-bp	C
IRIS_313-10866	GJ-sbtrp	India	ARC 11478::IRGC 21418-1	AS	In65-bp	C
IRIS_313-10867	GJ-sbtrp	India	ARC 11538::IRGC 21463-1	AS	In65-bp	T
IRIS_313-10870	GJ-sbtrp	India	ARC 11768::IRGC 21630-1	AS	In65-bp	C
IRIS_313-10872	GJ-adm	India	ARC 11802::IRGC 21662-2	-	In65-bp	C
IRIS_313-10880	XI-2	India	ARC 12180::IRGC 21965-2	NS	In65-bp	C
IRIS_313-10884	GJ-sbtrp	India	ARC 12493::IRGC 22098-1	AS	In65-bp	T
IRIS_313-10885	XI-adm	India	ARC 12559::IRGC 22148-2	NS	In65-bp	C
IRIS_313-10886	GJ-sbtrp	India	ARC 12655::IRGC 22226-2	AS	In65-bp	C
IRIS_313-10887	XI-adm	India	ARC 12690::IRGC 22257-1	NS	In65-bp	C
IRIS_313-10888	GJ-sbtrp	India	ARC 12726::IRGC 22288-2	AS	In65-bp	T
IRIS_313-10889	GJ-sbtrp	India	ARC 12730::IRGC 22291-1	AS	In65-bp	C
IRIS_313-10890	GJ-sbtrp	India	ARC 12861::IRGC 22395-1	AS	In65-bp	T
IRIS_313-10893	GJ-sbtrp	India	ARC 13156::IRGC 22514-1	AS	In65-bp	C
IRIS_313-10895	GJ-sbtrp	India	ARC 13257::IRGC 22608-1	AS	In65-bp	C
IRIS_313-10897	XI-3	India	ARC 13373::IRGC 22691-1	NS	In65-bp	C
IRIS_313-10898	XI-3	Cambodia	ANG KANG K P::IRGC 22716-2	NS	In65-bp	C
IRIS_313-10899	XI-3	Cambodia	DAMNOEUB KHSE SAUT::IRGC 22819-2	NS	De65-bp	C
IRIS_313-10900	XI-3	Cambodia	DAMNOEUB POR HING::IRGC 22841-2	NS	De65-bp	C
IRIS_313-10901	XI-3	Cambodia	DAMNOEUB THPOIL HING::IRGC 22856-2	NS	In65-bp	C
IRIS_313-10902	XI-3	Cambodia	KAMPING POUY::IRGC 22876-2	NS	In65-bp	C
IRIS_313-10903	XI-3	Cambodia	KHSAY VENG::IRGC 22915-3	NS	De65-bp	C
IRIS_313-10904	XI-3	Cambodia	KREM KRAHAM::IRGC 22981-2	NS	De65-bp	C
IRIS_313-10905	XI-3	Cambodia	KUOL DAUN THNONG::IRGC 22986-1	NS	In65-bp	C
IRIS_313-10906	XI-3	Cambodia	LUA NEP 4416::IRGC 23006-1	NS	In65-bp	C
IRIS_313-10907	XI-3	Cambodia	MARECH S V R::IRGC 23011-2	NS	De65-bp	C
IRIS_313-10908	XI-3	Cambodia	MOROM::IRGC 23016-2	NS	In65-bp	C
IRIS_313-10909	XI-3	Cambodia	NEANG CHAN::IRGC 23034-3	NS	In65-bp	C
IRIS_313-10910	XI-3	Cambodia	NEANG MAC::IRGC 23071-3	NS	In65-bp	T
IRIS_313-10911	XI-3	Cambodia	NEANG NARY::IRGC 23084-1	NS	In65-bp	C
IRIS_313-10912	XI-3	Cambodia	NEANG SAATH K 45::IRGC 23109-2	NS	In65-bp	C
IRIS_313-10913	XI-3	Cambodia	PHAT PRORMOL::IRGC 23143-1	NS	In65-bp	C
IRIS_313-10915	XI-3	Cambodia	PHCAR SLA KI::IRGC 23169-2	NS	In65-bp	C
IRIS_313-10916	GJ-tmp	Cambodia	SRAU SLAP::IRGC 23267-2	NS	De65-bp	C
IRIS_313-10917	XI-adm	Philippines	T Q QI HAYUQBABA::IRGC 23318-1	NS	In65-bp	C
IRIS_313-10918	GJ-trp	Philippines	T Q QI QINYUHAYUHA::IRGC 23342-3	AS	In65-bp	C
IRIS_313-10919	GJ-trp	Philippines	PINIDWA QAN QIPUGO PINGKITAN::IRGC 23359-1	AS	In65-bp	C
IRIS_313-10921	XI-adm	Lao People's Democratic Republic	KHAO PHAE HOM::IRGC 23518-2	NS	De65-bp	C
IRIS_313-10923	GJ-sbtrp	Thailand	CHABLI CHABOL GLANG::IRGC 23706-1	AS	In65-bp	T
IRIS_313-10924	XI-adm	Nepal	ATH HAGARI JARAHAN PADDY::IRGC 23796-1	NS	In65-bp	C
IRIS_313-10928	XI-3	Thailand	KHAO' SIM::IRGC 24094-1	NS	De65-bp	C
IRIS_313-10929	XI-2	India	KOLONGI BAO::IRGC 24135-2	NS	In65-bp	C
IRIS_313-10931	GJ-trp	Philippines	PAKWALAN::IRGC 24156-1	AS	In65-bp	C
IRIS_313-10932	XI-1A	China	CHINA 1039 MUTANT (DWARF)::IRGC 24168-2	NS	In65-bp	C
IRIS_313-10934	XI-3	Thailand	PAH PIANG::IRGC 24452-2	NS	In65-bp	C
IRIS_313-10935	XI-3	Indonesia	BRONDOL PUTIH::IRGC 24541-1	NS	In65-bp	C
IRIS_313-10936	GJ-trp	Indonesia	KETAN GUNDIL::IRGC 24568-1	AS	De65-bp	C
IRIS_313-10937	XI-3	Indonesia	PULUT WAJIT::IRGC 24624-3	NS	In65-bp	C
IRIS_313-10938	XI-3	Indonesia	SIGUPAI::IRGC 24642-2	NS	De65-bp	C
IRIS_313-10940	XI-3	Indonesia	SITANDANG::IRGC 24681-1	NS	In65-bp	C
IRIS_313-10941	XI-adm	Indonesia	SINTHA::IRGC 24687-1	NS	In65-bp	C
IRIS_313-10942	XI-3	Indonesia	BANDANG BUNGKUAKLAN::IRGC 24697-2	NS	In65-bp	C
IRIS_313-10943	XI-3	Indonesia	PADI BENOT::IRGC 24757-2	NS	In65-bp	C
IRIS_313-10944	XI-3	Indonesia	SIPULUT SUBANG::IRGC 24824-2	NS	In65-bp	C
IRIS_313-10945	GJ-trp	Indonesia	BULAK::IRGC 24884-1	AS	In65-bp	C
IRIS_313-10946	GJ-trp	Indonesia	MANGGE::IRGC 25019-1	AS	In65-bp	C
IRIS_313-10947	XI-3	Indonesia	NANE::IRGC 25035-1	NS	In65-bp	C
IRIS_313-10949	GJ-trp	Indonesia	TEKALAK::IRGC 25154-1	AS	In65-bp	C
IRIS_313-10950	GJ-trp	Indonesia	ASE PULU BOLONG::IRGC 25171-1	AS	In65-bp	C
IRIS_313-10951	XI-3	Indonesia	JENDA ABANG::IRGC 25413-2	NS	In65-bp	C
IRIS_313-10952	GJ-trp	Indonesia	KILANG MEDU::IRGC 25442-1	AS	In65-bp	C
IRIS_313-10953	GJ-trp	Indonesia	PADI ABUNG KUNING::IRGC 25469-1	AS	In65-bp	C
IRIS_313-10954	XI-3	Indonesia	PADI GRUNDUL 1::IRGC 25493-1	NS	In65-bp	C
IRIS_313-10955	XI-3	Indonesia	PADI PUYUH::IRGC 25532-1	NS	De65-bp	C
IRIS_313-10956	GJ-trp	Indonesia	PUTUS TOLO::IRGC 25636-2	AS	-	C
IRIS_313-10957	GJ-trp	Indonesia	RANGKAI KEPEL::IRGC 25640-1	AS	In65-bp	C
IRIS_313-10958	GJ-trp	Indonesia	RENIK BELITI::IRGC 25648-1	AS	In65-bp	C
IRIS_313-10959	GJ-trp	Indonesia	SITABO TABO::IRGC 25798-1	AS	In65-bp	C
IRIS_313-10960	GJ-trp	Indonesia	SUNGKAI::IRGC 25812-1	AS	In65-bp	C
IRIS_313-10961	XI-3	Indonesia	TARING PELUNDUK::IRGC 25821-2	NS	In65-bp	C
IRIS_313-10962	XI-3	Indonesia	TERUNG DAUN::IRGC 25823-2	NS	In65-bp	C
IRIS_313-10966	XI-adm	Brazil	HURANG ARISO LUTA::IRGC 26055-1	NS	De65-bp	T
IRIS_313-10967	GJ-tmp	Brazil	IAS 22-8 PALMAR::IRGC 26058-1	NS	In65-bp	C
IRIS_313-10968	XI-1A	Brazil	IH PEN SHIM MING::IRGC 26067-1	NS	In65-bp	C
IRIS_313-10970	XI-3	Viet Nam	NANG SAU DO::IRGC 26243-1	NS	In65-bp	C
IRIS_313-10971	XI-2	Bangladesh	BADAL::IRGC 26290-2	NS	-	C
IRIS_313-10972	XI-2	Bangladesh	DUDA MONOR::IRGC 26335-2	NS	In65-bp	C
IRIS_313-10973	XI-2	Bangladesh	KALA DIGHA::IRGC 26367-2	NS	In65-bp	C
IRIS_313-10974	XI-2	Bangladesh	KAMRANGA::IRGC 26373-2	NS	In65-bp	C
IRIS_313-10975	XI-2	Bangladesh	KOLA MUCHI::IRGC 26384-2	NS	In65-bp	C
IRIS_313-10977	XI-2	Bangladesh	MATI CHAL::IRGC 26399-2	NS	De65-bp	C
IRIS_313-10978	XI-adm	Bangladesh	PANI TORONG::IRGC 26411-1	NS	In65-bp	C
IRIS_313-10982	XI-2	Bangladesh	LUDI GOCHYA::IRGC 26504-2	NS	In65-bp	C
IRIS_313-10983	XI-adm	Bangladesh	BOROJYOT::IRGC 26578-2	NS	In65-bp	C
IRIS_313-10984	XI-2	Bangladesh	DUDHSAR::IRGC 26609-2	NS	In65-bp	C
IRIS_313-10985	XI-2	Bangladesh	GOBOL SAIL (BALAM)::IRGC 26624-2	NS	In65-bp	C
IRIS_313-10986	XI-2	Bangladesh	HALDI JAON::IRGC 26638-2	NS	In65-bp	C
IRIS_313-10988	XI-adm	India	CO 36::IRGC 26847-2	NS	In65-bp	C
IRIS_313-10989	XI-2	India	GUTTI AKKULLU::IRGC 26850-2	NS	In65-bp	C
IRIS_313-10990	XI-adm	Philippines	BALIBUD::IRGC 26871-1	NS	De65-bp	T
IRIS_313-10992	GJ-trp	Philippines	PILIT TAPUL::IRGC 26887-1	AS	In65-bp	C
IRIS_313-10993	GJ-trp	Philippines	LANNAB::IRGC 26936-2	AS	In65-bp	C
IRIS_313-10994	GJ-trp	Philippines	PANGETAN::IRGC 26942-3	AS	In65-bp	C
IRIS_313-10995	XI-3	Indonesia	ASE BAKKA LOMPO::IRGC 26988-2	NS	In65-bp	C
IRIS_313-10996	XI-adm	Indonesia	BAKASI::IRGC 27074-1	NS	In65-bp	C
IRIS_313-10997	XI-3	Indonesia	CEMPO MANGGAR::IRGC 27107-1	NS	In65-bp	C
IRIS_313-10998	XI-adm	Indonesia	KETAN RASO::IRGC 27154-1	NS	In65-bp	C
IRIS_313-10999	GJ-trp	Indonesia	LANDEO::IRGC 27164-1	AS	In65-bp	C
IRIS_313-11000	XI-3	Indonesia	MAIRUL::IRGC 27170-1	NS	In65-bp	C
IRIS_313-11001	GJ-trp	Indonesia	PAEDAI SOBUDI::IRGC 27222-1	AS	In65-bp	C
IRIS_313-11003	GJ-trp	Indonesia	PAE MEETO::IRGC 27254-1	AS	In65-bp	C
IRIS_313-11004	GJ-trp	Indonesia	PAE SANGGULA::IRGC 27297-1	AS	In65-bp	C
IRIS_313-11005	GJ-trp	Indonesia	PULU LOTONG::IRGC 27380-2	AS	In65-bp	C
IRIS_313-11007	GJ-trp	Indonesia	PULUT BONGO::IRGC 27397-2	AS	In65-bp	C
IRIS_313-11008	GJ-trp	Indonesia	PULUT CENRANA::IRGC 27400-2	AS	In65-bp	C
IRIS_313-11009	GJ-trp	Indonesia	PULUT HALAPA::IRGC 27403-1	AS	In65-bp	C
IRIS_313-11010	XI-3	Indonesia	PULUT PUTIH::IRGC 27426-1	NS	In65-bp	C
IRIS_313-11011	XI-adm	Indonesia	SUNAR::IRGC 27470-1	NS	In65-bp	C
IRIS_313-11038	XI-1A	China	AI NAN TSAO 39::IRGC 28461-2	NS	In65-bp	C
IRIS_313-11039	XI-1A	China	KWANG LU AI 4::IRGC 28480-2	NS	In65-bp	C
IRIS_313-11040	XI-adm	India	KAVIVARI SAMBA::IRGC 28597-2	NS	In65-bp	C
IRIS_313-11041	XI-2	India	POONGAR::IRGC 28611-1	NS	In65-bp	C
IRIS_313-11042	XI-adm	India	VELLAIKOTTAI::IRGC 28618-1	NS	In65-bp	C
IRIS_313-11043	XI-3	Malaysia	BENGKA KERSEK::IRGC 28666-1	NS	In65-bp	C
IRIS_313-11044	GJ-trp	Malaysia	BUKU::IRGC 28683-2	AS	In65-bp	C
IRIS_313-11045	GJ-trp	Malaysia	ENGKABANG::IRGC 28694-2	AS	In65-bp	C
IRIS_313-11046	GJ-trp	Malaysia	LALANGIT::IRGC 28715-1	AS	In65-bp	C
IRIS_313-11072	XI-3	Lao People's Democratic Republic	CHAO LEP NOK::IRGC 29451-2	NS	De65-bp	C
IRIS_313-11073	GJ-sbtrp	Lao People's Democratic Republic	KHAO DAM::IRGC 29481-3	AS	In65-bp	T
IRIS_313-11074	XI-3	Lao People's Democratic Republic	KHAO MAK KHAM::IRGC 29533-1	NS	De65-bp	C
IRIS_313-11075	GJ-adm	Lao People's Democratic Republic	KHAO NAM YEN::IRGC 29546-2	AS	De65-bp	C
IRIS_313-11076	XI-3	Lao People's Democratic Republic	LAI NOK KHA::IRGC 29604-2	NS	De65-bp	C
IRIS_313-11077	GJ-sbtrp	Lao People's Democratic Republic	LAI HANG HMA::IRGC 29608-2	AS	In65-bp	C
IRIS_313-11078	XI-adm	Lao People's Democratic Republic	NON HAI::IRGC 29636-2	NS	In65-bp	C
IRIS_313-11079	XI-3	Lao People's Democratic Republic	PHAN PHAE::IRGC 29652-2	NS	In65-bp	C
IRIS_313-11080	XI-3	Lao People's Democratic Republic	PHAE MEUN LAN::IRGC 29660-1	NS	De65-bp	C
IRIS_313-11081	XI-3	Lao People's Democratic Republic	THAO LOUANG::IRGC 29688-2	NS	In65-bp	-
IRIS_313-11082	XI-3	Lao People's Democratic Republic	EA DAM HANG DOK::IRGC 29698-2	NS	De65-bp	C
IRIS_313-11083	XI-3	Lao People's Democratic Republic	EA TIA::IRGC 29713-2	NS	De65-bp	C
IRIS_313-11084	XI-3	Cambodia	KABIN::IRGC 29752-1	NS	In65-bp	C
IRIS_313-11085	XI-adm	Lao People's Democratic Republic	KHAO HAE::IRGC 29773-3	NS	De65-bp	C
IRIS_313-11086	XI-3	Lao People's Democratic Republic	KHAO THAMA::IRGC 29838-2	NS	De65-bp	C
IRIS_313-11087	XI-3	Cambodia	PONG SANG A::IRGC 29881-2	NS	De65-bp	C
IRIS_313-11089	XI-3	Cambodia	SRAU THMOR::IRGC 29904-1	NS	In65-bp	C
IRIS_313-11091	XI-adm	Lao People's Democratic Republic	KHAO NON::IRGC 30051-1	NS	De65-bp	C
IRIS_313-11093	GJ-sbtrp	Lao People's Democratic Republic	KHAO TAM::IRGC 30085-2	AS	In65-bp	T
IRIS_313-11094	GJ-sbtrp	Lao People's Democratic Republic	MAK BOUAP::IRGC 30106-3	AS	In65-bp	T
IRIS_313-11095	XI-3	Lao People's Democratic Republic	MAK EA NAM::IRGC 30131-2	NS	De65-bp	-
IRIS_313-11097	XI-adm	Philippines	KALAGNON::IRGC 30335-1	NS	De65-bp	C
IRIS_313-11098	XI-3	Sierra Leone	KOLUBA::IRGC 30463-3	NS	In65-bp	C
IRIS_313-11099	XI-2	Sierra Leone	PECALO::IRGC 30595-2	NS	In65-bp	C
IRIS_313-11100	GJ-trp	Liberia	MAMON::IRGC 30792-1	AS	In65-bp	C
IRIS_313-11101	XI-adm	Liberia	Y 115::IRGC 30856-2	NS	In65-bp	C
IRIS_313-11102	GJ-trp	Liberia	D 1-39::IRGC 30868-1	AS	In65-bp	C
IRIS_313-11103	GJ-trp	Liberia	D 1-147::IRGC 30894-2	AS	In65-bp	C
IRIS_313-11104	GJ-trp	Liberia	D 3-102::IRGC 30972-1	AS	In65-bp	C
IRIS_313-11109	GJ-trp	Liberia	B 106::IRGC 31352-1	-	In65-bp	C
IRIS_313-11110	XI-2	Sri Lanka	SAYAM::IRGC 31538-2	NS	In65-bp	C
IRIS_313-11113	XI-2	Bangladesh	KAL SHULI::IRGC 31665-2	NS	De65-bp	C
IRIS_313-11114	XI-2	Bangladesh	BIRUI SAIL::IRGC 31745-2	NS	In65-bp	C
IRIS_313-11117	GJ-trp	Indonesia	KAYELI KUNING::IRGC 31974-1	AS	In65-bp	C
IRIS_313-11118	XI-3	Viet Nam	SOC NAU (BIEN THE)::IRGC 32074-3	NS	In65-bp	C
IRIS_313-11120	XI-2	Bhutan	GURULEY::IRGC 32441-1	NS	In65-bp	C
IRIS_313-11121	GJ-trp	Liberia	GBRA::IRGC 32474-2	AS	In65-bp	C
IRIS_313-11126	XI-adm	Myanmar	ANBAW::IRGC 32932-2	NS	In65-bp	C
IRIS_313-11127	GJ-sbtrp	Myanmar	BUBAW::IRGC 32989-2	AS	In65-bp	C
IRIS_313-11128	XI-adm	Myanmar	GOKAUNG::IRGC 33079-2	NS	In65-bp	C
IRIS_313-11129	XI-adm	Myanmar	HAORU::IRGC 33090-2	NS	De65-bp	C
IRIS_313-11130	XI-adm	Myanmar	HTAWPATT::IRGC 33125-2	NS	In65-bp	T
IRIS_313-11131	XI-adm	Myanmar	KALAI::IRGC 33151-2	NS	-	C
IRIS_313-11132	XI-adm	Myanmar	KALALAN::IRGC 33154-2	NS	In65-bp	-
IRIS_313-11133	XI-3	Myanmar	LWANKHAN::IRGC 33330-1	NS	De65-bp	T
IRIS_313-11134	XI-adm	Myanmar	MANSAT 3::IRGC 33341-3	NS	In65-bp	C
IRIS_313-11135	XI-3	Myanmar	MAUNG NYO::IRGC 33351-2	NS	In65-bp	C
IRIS_313-11137	XI-adm	Myanmar	NGALONGYI::IRGC 33479-2	NS	In65-bp	C
IRIS_313-11138	XI-3	Myanmar	NGASEIN THEEDAT (C 30)::IRGC 33504-2	NS	In65-bp	C
IRIS_313-11139	XI-adm	Myanmar	NWACHI MANINE::IRGC 33531-2	NS	In65-bp	C
IRIS_313-11140	XI-3	Myanmar	PADAN::IRGC 33544-2	NS	-	C
IRIS_313-11141	XI-adm	Myanmar	SHWENI::IRGC 33686-2	NS	In65-bp	C
IRIS_313-11142	XI-3	Myanmar	SHWEPULAY::IRGC 33696-2	NS	In65-bp	C
IRIS_313-11143	XI-adm	Myanmar	TANBAUNG::IRGC 33732-2	NS	In65-bp	C
IRIS_313-11144	XI-adm	Myanmar	TAUNGDI::IRGC 33746-2	NS	De65-bp	C
IRIS_313-11145	XI-3	Myanmar	THAKADE THEEDAT::IRGC 33772-2	NS	In65-bp	C
IRIS_313-11146	XI-adm	Myanmar	THEEDAT NGASEIN::IRGC 33779-2	NS	In65-bp	C
IRIS_313-11147	XI-adm	Myanmar	TYB 11::IRGC 33821-2	NS	In65-bp	C
IRIS_313-11148	XI-3	Myanmar	YEBAW::IRGC 33875-2	NS	In65-bp	C
IRIS_313-11149	XI-3	Myanmar	YODAYA::IRGC 33901-2	NS	De65-bp	C
IRIS_313-11150	XI-3	Myanmar	ZEINGYI::IRGC 33923-2	NS	In65-bp	-
IRIS_313-11151	XI-3	Myanmar	E 21::IRGC 33929-2	NS	In65-bp	C
IRIS_313-11152	XI-1A	India	AC 74::IRGC 33967-1	NS	In65-bp	C
IRIS_313-11153	GJ-tmp	India	CT 45::IRGC 34027-2	NS	In65-bp	C
IRIS_313-11155	GJ-tmp	India	K 113::IRGC 34107-1	NS	De65-bp	C
IRIS_313-11156	GJ-adm	India	KHUDWANI ACC 202::IRGC 34154-1	AS	In65-bp	C
IRIS_313-11157	XI-1A	Taiwan, China	T KAUG PAO::IRGC 34182-1	NS	In65-bp	C
IRIS_313-11158	XI-1A	China	NAN ERH AI 5::IRGC 34255-1	NS	In65-bp	C
IRIS_313-11160	XI-3	Liberia	B 38::IRGC 34409-1	NS	De65-bp	C
IRIS_313-11161	GJ-trp	Liberia	SADU::IRGC 34514-2	AS	In65-bp	C
IRIS_313-11167	XI-2	India	DUBRAJ::IRGC 34904-1	NS	In65-bp	C
IRIS_313-11176	XI-adm	India	SXC 216::IRGC 35175-1	NS	In65-bp	C
IRIS_313-11177	XI-adm	Indonesia	DELI POCONG::IRGC 35265-1	NS	In65-bp	C
IRIS_313-11178	XI-3	Indonesia	RUJAK DANAN::IRGC 35446-2	NS	De65-bp	C
IRIS_313-11179	XI-3	Indonesia	SI OMPAN LAMA::IRGC 35481-1	NS	In65-bp	C
IRIS_313-11180	XI-3	Indonesia	SIPULUIK ARANG::IRGC 35488-2	NS	De65-bp	C
IRIS_313-11181	XI-3	Indonesia	TAMBA PERAK::IRGC 35534-2	NS	De65-bp	C
IRIS_313-11182	XI-3	Indonesia	CEMPO CINA::IRGC 35581-2	NS	In65-bp	C
IRIS_313-11192	XI-3	Thailand	BKN 7130-1017-2::IRGC 36531-2	NS	De65-bp	T
IRIS_313-11193	XI-3	Thailand	GAHB AWY 2-1::IRGC 36549-2	NS	In65-bp	C
IRIS_313-11194	XI-3	Thailand	KHAO PAH 8-5-38::IRGC 36587-3	NS	De65-bp	C
IRIS_313-11196	XI-3	Philippines	DICULA::IRGC 36729-2	NS	De65-bp	T
IRIS_313-11197	XI-adm	India	K 17-9-1-1::IRGC 36778-1	NS	In65-bp	C
IRIS_313-11198	GJ-tmp	India	K 78-13::IRGC 36794-2	NS	De65-bp	C
IRIS_313-11199	XI-adm	India	SYNTHETIC SATIVA::IRGC 36842-2	NS	In65-bp	C
IRIS_313-11200	XI-1B	India	BR 52-87-1::IRGC 36849-2	NS	In65-bp	C
IRIS_313-11201	GJ-tmp	China	CHING HSI 15::IRGC 36852-1	NS	De65-bp	C
IRIS_313-11202	GJ-tmp	China	4583::IRGC 36894-2	NS	De65-bp	C
IRIS_313-11205	XI-2	Bangladesh	KAZALSAIL::IRGC 37161-2	NS	In65-bp	C
IRIS_313-11206	XI-adm	Bangladesh	KUMRI::IRGC 37182-2	NS	In65-bp	C
IRIS_313-11208	XI-adm	Bangladesh	PARIJAT::IRGC 37272-2	NS	De65-bp	C
IRIS_313-11209	XI-2	Bangladesh	VADAI::IRGC 37341-3	NS	In65-bp	C
IRIS_313-11211	XI-2	Bangladesh	KADAMSAIL::IRGC 37468-2	NS	In65-bp	C
IRIS_313-11212	XI-2	Bangladesh	KALOBONA::IRGC 37478-2	NS	In65-bp	C
IRIS_313-11219	XI-2	Bangladesh	BLACK 28-564::IRGC 37815-2	NS	In65-bp	C
IRIS_313-11221	XI-2	Bangladesh	CYLINDRICAL 30-605::IRGC 37845-2	NS	In65-bp	C
IRIS_313-11222	XI-2	Bangladesh	DUDHSWAR 15-157::IRGC 37967-2	NS	In65-bp	C
IRIS_313-11224	XI-2	Bangladesh	PATNAI 31-679::IRGC 38149-2	NS	In65-bp	C
IRIS_313-11225	XI-adm	Bangladesh	SADAJIRA (DEEP STRAW) 16-194::IRGC 38251-2	NS	De65-bp	C
IRIS_313-11226	XI-2	Bangladesh	SADAJIRA 19-258::IRGC 38293-2	NS	In65-bp	C
IRIS_313-11227	XI-2	Bangladesh	SADAJIRA 19-317::IRGC 38344-2	NS	De65-bp	C
IRIS_313-11228	XI-2	Bangladesh	SADAJIRA 19-339::IRGC 38361-2	NS	In65-bp	C
IRIS_313-11229	XI-2	Bangladesh	STRAW 23-428::IRGC 38416-2	NS	In65-bp	C
IRIS_313-11230	XI-2	Bangladesh	STRAW 23-438::IRGC 38426-2	NS	De65-bp	C
IRIS_313-11231	XI-2	Bangladesh	STRAW 23-471::IRGC 38456-3	NS	In65-bp	C
IRIS_313-11234	XI-adm	Philippines	LIGUNGTUNG::IRGC 38786-1	NS	In65-bp	C
IRIS_313-11235	XI-adm	Philippines	PINILING DANIEL::IRGC 38828-2	NS	In65-bp	C
IRIS_313-11236	XI-3	Nigeria	LIONG ORN::IRGC 38875-2	NS	De65-bp	C
IRIS_313-11237	XI-1B	Taiwan, China	TAICHUNG SEN YU 214::IRGC 38899-1	NS	De65-bp	C
IRIS_313-11238	GJ-trp	Brazil	IAC 1132::IRGC 39052-1	AS	In65-bp	C
IRIS_313-11239	XI-adm	Indonesia	B 737 G-KN-23-1::IRGC 39203-2	NS	In65-bp	C
IRIS_313-11240	XI-adm	India	CR 157-392-4::IRGC 39247-2	NS	In65-bp	C
IRIS_313-11241	XI-2	Bangladesh	BR 116-3B-53::IRGC 39559-2	NS	In65-bp	C
IRIS_313-11242	XI-2	India	OR 117-8::IRGC 39680-2	NS	In65-bp	C
IRIS_313-11244	XI-adm	India	W 1014-162::IRGC 39871-1	NS	In65-bp	C
IRIS_313-11245	XI-adm	India	RP 20-12::IRGC 40031-2	NS	In65-bp	C
IRIS_313-11246	GJ-tmp	Japan	7516-14::IRGC 40090-3	NS	De65-bp	C
IRIS_313-11247	XI-adm	India	RP 1153-20-14::IRGC 40131-2	NS	In65-bp	C
IRIS_313-11248	GJ-trp	Thailand	NIAW KHAMIN::IRGC 40222-1	AS	In65-bp	C
IRIS_313-11249	XI-adm	Philippines	IR 4535-PP 23-6-8-1::IRGC 40402-2	NS	In65-bp	C
IRIS_313-11250	XI-1B	Philippines	IR 9560-2-6-3::IRGC 40451-1	NS	In65-bp	C
IRIS_313-11251	XI-1B	Philippines	IR 4500-5-1-1::IRGC 40552-2	NS	In65-bp	C
IRIS_313-11252	XI-adm	India	ADR 52::IRGC 40638-2	NS	In65-bp	C
IRIS_313-11253	XI-adm	Surinam	SML CAMPONI::IRGC 40642-1	NS	In65-bp	C
IRIS_313-11255	XI-adm	India	ARC 7056::IRGC 40914-1	NS	In65-bp	C
IRIS_313-11256	XI-adm	India	ARC 12411::IRGC 41047-2	NS	In65-bp	C
IRIS_313-11257	XI-adm	India	ARC 12757::IRGC 41095-2	AS	In65-bp	C
IRIS_313-11260	XI-adm	India	ARC 13591::IRGC 41177-2	NS	In65-bp	-
IRIS_313-11261	XI-adm	India	ARC 13785::IRGC 41218-2	NS	In65-bp	T
IRIS_313-11262	XI-adm	India	ARC 13888::IRGC 41288-2	NS	In65-bp	C
IRIS_313-11263	XI-adm	India	ARC 13919::IRGC 41313-2	NS	In65-bp	C
IRIS_313-11264	XI-adm	India	ARC 13934::IRGC 41325-2	NS	In65-bp	C
IRIS_313-11266	XI-adm	India	ARC 14347::IRGC 41517-2	NS	In65-bp	C
IRIS_313-11267	XI-2	India	ARC 14358::IRGC 41523-2	NS	In65-bp	C
IRIS_313-11269	XI-adm	India	ARC 14632::IRGC 41650-2	NS	In65-bp	C
IRIS_313-11271	XI-2	India	ARC 14737::IRGC 41729-2	NS	In65-bp	C
IRIS_313-11273	XI-adm	India	ARC 14860::IRGC 41793-2	NS	In65-bp	C
IRIS_313-11275	XI-adm	India	ARC 14975::IRGC 41848-1	NS	In65-bp	C
IRIS_313-11278	XI-adm	India	ARC 15319::IRGC 42007-1	NS	In65-bp	C
IRIS_313-11279	XI-adm	India	ARC 15455::IRGC 42040-2	NS	In65-bp	C
IRIS_313-11280	XI-adm	India	ARC 15486::IRGC 42055-3	NS	De65-bp	C
IRIS_313-11281	XI-1A	India	ARC 15505::IRGC 42066-1	NS	In65-bp	C
IRIS_313-11282	XI-2	India	ARC 15589::IRGC 42096-2	NS	De65-bp	C
IRIS_313-11283	XI-adm	India	ARC 15743::IRGC 42127-2	NS	De65-bp	C
IRIS_313-11284	XI-adm	India	ARC 18001::IRGC 42195-2	NS	In65-bp	C
IRIS_313-11285	XI-2	India	ARC 18064::IRGC 42237-1	NS	In65-bp	C
IRIS_313-11286	XI-adm	India	ARC 18325::IRGC 42399-3	NS	In65-bp	C
IRIS_313-11287	XI-adm	India	ARC 18371::IRGC 42423-2	NS	In65-bp	C
IRIS_313-11288	XI-adm	India	ARC 18434::IRGC 42429-2	NS	In65-bp	C
IRIS_313-11292	XI-adm	India	ARC 10120::IRGC 42557-2	NS	In65-bp	C
IRIS_313-11294	XI-2	India	ARC 11245::IRGC 42651-2	NS	In65-bp	C
IRIS_313-11296	XI-adm	India	ARC 12800::IRGC 42720-2	NS	In65-bp	C
IRIS_313-11299	XI-adm	India	ARC 14299::IRGC 42889-2	NS	-	C
IRIS_313-11300	XI-2	India	ARC 14709::IRGC 42976-2	NS	De65-bp	C
IRIS_313-11301	XI-2	India	ARC 14868::IRGC 43009-2	NS	In65-bp	C
IRIS_313-11302	XI-adm	India	ARC 14899::IRGC 43016-1	NS	In65-bp	C
IRIS_313-11303	XI-adm	India	ARC 15097::IRGC 43053-1	NS	In65-bp	C
IRIS_313-11304	XI-adm	India	ARC 15163::IRGC 43106-1	NS	De65-bp	C
IRIS_313-11305	XI-adm	India	ARC 15373::IRGC 43166-2	AS	In65-bp	T
IRIS_313-11306	XI-adm	India	ARC 15385::IRGC 43174-1	NS	In65-bp	C
IRIS_313-11307	XI-adm	India	ARC 15387::IRGC 43175-2	NS	In65-bp	C
IRIS_313-11308	XI-2	India	ARC 15403::IRGC 43183-2	NS	In65-bp	C
IRIS_313-11309	XI-adm	India	ARC 15862::IRGC 43242-1	NS	In65-bp	C
IRIS_313-11310	XI-2	India	ARC 15929::IRGC 43269-2	NS	In65-bp	C
IRIS_313-11311	GJ-trp	Indonesia	CICIH KAPUK::IRGC 43377-3	AS	In65-bp	C
IRIS_313-11312	XI-3	Indonesia	PADI HITAM::IRGC 43496-3	NS	In65-bp	C
IRIS_313-11314	GJ-trp	Indonesia	PELAU::IRGC 43538-2	AS	In65-bp	C
IRIS_313-11315	XI-3	Indonesia	PENDEK LAYUNG::IRGC 43542-2	NS	In65-bp	C
IRIS_313-11316	XI-3	Indonesia	RANTAT::IRGC 43563-3	NS	In65-bp	C
IRIS_313-11317	XI-3	Indonesia	SI RANTING::IRGC 43645-2	NS	In65-bp	C
IRIS_313-11318	XI-3	Indonesia	TUBU::IRGC 43677-2	NS	De65-bp	C
IRIS_313-11319	XI-3	Indonesia	KENCANA RANDAH::IRGC 43709-2	NS	-	C
IRIS_313-11320	XI-3	Indonesia	MAYAS PUTIH::IRGC 43727-2	NS	In65-bp	C
IRIS_313-11325	XI-adm	Philippines	BLM 70::IRGC 43989-3	NS	In65-bp	C
IRIS_313-11326	XI-adm	Bangladesh	BR 51-115-4::IRGC 43999-1	NS	In65-bp	C
IRIS_313-11327	XI-3	Thailand	JAO' HAWN MAE JAN::IRGC 44022-2	NS	De65-bp	T
IRIS_313-11328	GJ-trp	Malaysia	PADI BURIH::IRGC 44081-1	AS	In65-bp	C
IRIS_313-11329	GJ-trp	Malaysia	PADI JALAI BELA::IRGC 44084-1	AS	In65-bp	C
IRIS_313-11330	XI-3	Philippines	ALAMINOS::IRGC 44268-2	NS	In65-bp	C
IRIS_313-11331	XI-3	Philippines	AMPIPIT::IRGC 44272-2	NS	De65-bp	C
IRIS_313-11334	XI-3	Philippines	DINGRAS::IRGC 44402-1	NS	In65-bp	C
IRIS_313-11335	XI-2	Philippines	INANUPAN::IRGC 44461-2	NS	In65-bp	C
IRIS_313-11336	GJ-tmp	Philippines	IREQUIN::IRGC 44476-2	NS	De65-bp	C
IRIS_313-11338	XI-adm	Philippines	LOBANG (WHITE)::IRGC 44548-2	NS	De65-bp	T
IRIS_313-11340	GJ-trp	Philippines	MINANOK::IRGC 44637-2	AS	In65-bp	C
IRIS_313-11341	XI-3	Philippines	MINDANAO::IRGC 44642-2	NS	In65-bp	C
IRIS_313-11342	XI-adm	Philippines	PODAO::IRGC 44701-1	NS	In65-bp	C
IRIS_313-11343	XI-3	Philippines	PURTOK (MALAGKIT)::IRGC 44707-2	NS	In65-bp	C
IRIS_313-11344	XI-3	Philippines	SAMON::IRGC 44735-2	NS	In65-bp	C
IRIS_313-11345	XI-adm	Philippines	WAGWAG::IRGC 44802-1	NS	De65-bp	T
IRIS_313-11346	XI-1B	Philippines	WAGWAG PUTI::IRGC 44804-2	NS	In65-bp	C
IRIS_313-11347	XI-adm	Philippines	WAGWAG RAOIS::IRGC 44805-1	NS	De65-bp	T
IRIS_313-11349	XI-2	India	BACHHAIKALMA::IRGC 45003-2	NS	In65-bp	C
IRIS_313-11351	XI-2	India	BANCHI::IRGC 45055-2	NS	In65-bp	C
IRIS_313-11354	XI-2	India	CAC 75::IRGC 45352-2	NS	-	C
IRIS_313-11355	XI-adm	India	CN 44-40-7::IRGC 45368-1	NS	In65-bp	C
IRIS_313-11357	XI-1B	India	CR 579-1-3::IRGC 45443-2	NS	De65-bp	C
IRIS_313-11358	XI-2	India	DADKHANI::IRGC 45454-2	NS	In65-bp	C
IRIS_313-11359	XI-2	India	DAHARNAGRA::IRGC 45465-2	NS	In65-bp	C
IRIS_313-11361	XI-2	India	KALIKALMA::IRGC 45996-2	NS	In65-bp	C
IRIS_313-11363	XI-2	India	KHEJURTHUPI::IRGC 46137-2	NS	In65-bp	C
IRIS_313-11365	XI-adm	India	LANJALI::IRGC 46236-2	NS	In65-bp	C
IRIS_313-11367	XI-2	India	MAKARANDASAIL::IRGC 46289-2	NS	In65-bp	C
IRIS_313-11368	XI-2	India	PANIKELASH::IRGC 46500-2	NS	In65-bp	C
IRIS_313-11369	XI-2	India	RANACHANDRABHOG::IRGC 46567-2	NS	In65-bp	C
IRIS_313-11370	XI-2	India	SACHI::IRGC 46612-2	NS	De65-bp	C
IRIS_313-11372	XI-2	India	SUFALDHULA::IRGC 46698-2	NS	In65-bp	C
IRIS_313-11376	GJ-trp	Cote d'Ivoire	TOS 7536::IRGC 46985-2	AS	In65-bp	C
IRIS_313-11377	XI-adm	Philippines	AMARILLO::IRGC 47120-1	NS	De65-bp	C
IRIS_313-11379	GJ-trp	Philippines	CADIDIT (GLUT)::IRGC 47161-1	AS	In65-bp	C
IRIS_313-11380	GJ-trp	Philippines	CA ONG (WHITE)::IRGC 47174-1	-	In65-bp	C
IRIS_313-11381	XI-3	Philippines	LINANGAN::IRGC 47255-2	NS	De65-bp	C
IRIS_313-11382	XI-adm	Sri Lanka	HONDERAWALA::IRGC 47372-1	NS	In65-bp	C
IRIS_313-11383	XI-adm	Viet Nam	CHIEM NGAN::IRGC 47488-1	NS	In65-bp	T
IRIS_313-11385	XI-adm	Philippines	IR 9747 SEL::IRGC 47695-1	NS	In65-bp	C
IRIS_313-11386	XI-3	Thailand	KHAO DAWK MALI TIA::IRGC 47773-2	NS	De65-bp	C
IRIS_313-11387	XI-3	Thailand	SAHM RUANG NAK::IRGC 47818-1	NS	In65-bp	C
IRIS_313-11388	XI-3	Thailand	GLAM::IRGC 47978-2	NS	De65-bp	C
IRIS_313-11389	XI-3	Thailand	LEUANG PRA TAHN::IRGC 48292-2	NS	In65-bp	C
IRIS_313-11390	XI-3	Thailand	NAH MOI::IRGC 48353-2	NS	De65-bp	C
IRIS_313-11391	XI-3	Thailand	NIAW DAM::IRGC 48387-2	NS	De65-bp	C
IRIS_313-11392	XI-3	Thailand	SA MER::IRGC 48454-2	NS	De65-bp	C
IRIS_313-11393	XI-3	Thailand	SAWNG RUANG::IRGC 48458-2	NS	De65-bp	C
IRIS_313-11394	XI-adm	Indonesia	INDO NO 13030::IRGC 48630-2	NS	In65-bp	C
IRIS_313-11395	XI-3	Indonesia	INDO NO 13075::IRGC 48665-3	NS	De65-bp	C
IRIS_313-11396	GJ-trp	Indonesia	MAS::IRGC 48758-1	AS	In65-bp	C
IRIS_313-11397	GJ-trp	Indonesia	TAMBU::IRGC 48932-1	AS	In65-bp	C
IRIS_313-11398	XI-3	Indonesia	TODULI::IRGC 48942-2	NS	In65-bp	C
IRIS_313-11399	XI-adm	Bangladesh	RAYDHAN 1::IRGC 49127-2	NS	In65-bp	C
IRIS_313-11400	XI-adm	Bangladesh	ECHORSAIL::IRGC 49182-1	NS	De65-bp	C
IRIS_313-11402	XI-adm	Bangladesh	SUITE JORA::IRGC 49257-2	NS	In65-bp	C
IRIS_313-11403	XI-adm	India	AEB 368 RIP P TYPE ADT::IRGC 49359-2	NS	In65-bp	C
IRIS_313-11404	XI-2	Bangladesh	AMON 4::IRGC 49375-2	NS	In65-bp	C
IRIS_313-11405	XI-3	Myanmar	APYO DAW GYI::IRGC 49386-2	NS	In65-bp	C
IRIS_313-11406	XI-3	Myanmar	A 28-6::IRGC 49409-2	NS	De65-bp	T
IRIS_313-11407	XI-2	India	BATCHA BHOG (SCENTED)::IRGC 49440-2	NS	In65-bp	C
IRIS_313-11408	XI-2	India	CHITRAKALI::IRGC 49524-2	NS	In65-bp	C
IRIS_313-11409	XI-2	India	CUTTACK 29::IRGC 49573-1	NS	In65-bp	C
IRIS_313-11410	XI-adm	Myanmar	C 28-16::IRGC 49580-1	NS	De65-bp	C
IRIS_313-11411	XI-2	Brazil	DONRADAO::IRGC 49604-1	NS	In65-bp	C
IRIS_313-11414	XI-adm	India	KARUNJEERAGA SAMBA::IRGC 49774-1	NS	In65-bp	C
IRIS_313-11416	XI-2	India	KONAMANI::IRGC 49806-1	NS	In65-bp	C
IRIS_313-11418	XI-2	India	MATALI::IRGC 49891-2	NS	In65-bp	C
IRIS_313-11419	XI-adm	India	MUTHA SAMBA::IRGC 49924-2	NS	In65-bp	C
IRIS_313-11420	XI-2	India	PISINI::IRGC 50035-2	NS	In65-bp	C
IRIS_313-11421	XI-2	India	TULASIBAS::IRGC 50192-2	NS	In65-bp	C
IRIS_313-11422	XI-1A	China	13946 (GUANG QIU 15)::IRGC 50320-1	NS	In65-bp	C
IRIS_313-11423	XI-adm	Philippines	C 1016-1::IRGC 50368-1	NS	In65-bp	C
IRIS_313-11424	GJ-trp	Philippines	SINAPLED::IRGC 50402-1	AS	In65-bp	C
IRIS_313-11426	GJ-trp	Brazil	CHATAO::IRGC 50456-1	AS	In65-bp	C
IRIS_313-11428	GJ-trp	Brazil	MARANHAO BRANCO::IRGC 50503-1	AS	In65-bp	C
IRIS_313-11429	GJ-trp	Brazil	MIUDO ROXO::IRGC 50517-1	AS	In65-bp	C
IRIS_313-11431	XI-3	Philippines	C 166-135::IRGC 50633-1	NS	In65-bp	C
IRIS_313-11433	XI-1A	India	MR 136-1::IRGC 50707-1	NS	In65-bp	C
IRIS_313-11434	GJ-trp	Colombia	FORTUNA BLANCO (SAN MARCOS)::IRGC 50764-1	AS	In65-bp	C
IRIS_313-11435	GJ-trp	Cote d'Ivoire	MONMINEUPLEU::IRGC 50873-1	AS	In65-bp	C
IRIS_313-11436	GJ-trp	Cote d'Ivoire	SAKAZELE (538)::IRGC 50880-1	AS	In65-bp	C
IRIS_313-11437	XI-1B	Mexico	CAMPECHE A 79::IRGC 51102-1	NS	In65-bp	C
IRIS_313-11438	XI-adm	Mexico	ZACATEPEC A 79::IRGC 51116-1	NS	In65-bp	C
IRIS_313-11439	GJ-trp	Cuba	NIRA PRIETO::IRGC 51145-1	AS	In65-bp	C
IRIS_313-11441	GJ-trp	Philippines	NALA::IRGC 51247-1	AS	In65-bp	C
IRIS_313-11442	XI-adm	India	ARC 18502::IRGC 51749-2	NS	In65-bp	C
IRIS_313-11443	XI-adm	India	ARC 18533::IRGC 51756-1	NS	In65-bp	C
IRIS_313-11445	XI-2	India	NCS 102::IRGC 51854-1	NS	In65-bp	C
IRIS_313-11446	XI-2	India	NAPDAI::IRGC 52009-1	NS	In65-bp	C
IRIS_313-11447	XI-adm	India	TUNAGANNAPNANG::IRGC 52046-1	NS	In65-bp	C
IRIS_313-11448	XI-2	India	BARAMANJ::IRGC 52067-1	NS	In65-bp	C
IRIS_313-11449	XI-adm	India	KODIA PHUL::IRGC 52168-1	NS	In65-bp	C
IRIS_313-11453	XI-2	India	ZINYA KOLAMBA::IRGC 52402-1	NS	In65-bp	C
IRIS_313-11460	XI-2	India	SELHI::IRGC 52760-1	NS	In65-bp	C
IRIS_313-11461	XI-2	India	VAIKATHARYAN::IRGC 52805-1	NS	In65-bp	C
IRIS_313-11463	XI-adm	Philippines	KATSIYAM TABAO::IRGC 52855-1	NS	De65-bp	T
IRIS_313-11464	GJ-trp	Philippines	CARAWI::IRGC 52887-1	AS	In65-bp	C
IRIS_313-11467	XI-3	Philippines	MACAPAGAL::IRGC 52927-1	NS	In65-bp	C
IRIS_313-11471	XI-adm	Philippines	CULALANSI::IRGC 53109-1	NS	In65-bp	C
IRIS_313-11472	XI-3	Philippines	BANGBANG::IRGC 53131-1	NS	In65-bp	C
IRIS_313-11473	GJ-trp	Philippines	KINTOMAN (TOD DOY)::IRGC 53146-1	AS	In65-bp	C
IRIS_313-11478	XI-2	India	LOCAL::IRGC 53300-1	NS	In65-bp	C
IRIS_313-11479	GJ-trp	India	VANKALI::IRGC 53339-1	AS	In65-bp	C
IRIS_313-11480	XI-1B	India	PR 106::IRGC 53418-1	NS	In65-bp	C
IRIS_313-11485	XI-3	Philippines	RAMINAD (GERMAN)::IRGC 53058-1	NS	In65-bp	C
IRIS_313-11487	XI-2	Bangladesh	LALDIGHA::IRGC 53541-1	NS	In65-bp	C
IRIS_313-11490	XI-adm	India	ARC 15480::IRGC 53799-1	NS	In65-bp	C
IRIS_313-11491	XI-2	India	BIR BAHADUR::IRGC 53889-1	NS	In65-bp	C
IRIS_313-11493	XI-adm	India	AR 133::IRGC 53942-1	NS	In65-bp	C
IRIS_313-11494	GJ-sbtrp	India	IC 25690::IRGC 53973-1	AS	In65-bp	C
IRIS_313-11496	GJ-trp	Indonesia	BALU PRIA::IRGC 54158-1	AS	De65-bp	C
IRIS_313-11497	XI-2	Indonesia	PADI ARA::IRGC 54252-2	NS	In65-bp	C
IRIS_313-11498	GJ-trp	Indonesia	PADI HEDENG (REKET HEDENG)::IRGC 54266-1	AS	In65-bp	C
IRIS_313-11499	GJ-trp	Indonesia	PADI UDANG::IRGC 54295-1	AS	In65-bp	C
IRIS_313-11500	XI-2	Indonesia	SKK::IRGC 54356-1	NS	In65-bp	C
IRIS_313-11505	XI-2	India	K 1074::IRGC 55017-1	NS	In65-bp	C
IRIS_313-11506	XI-adm	India	K 15591-4::IRGC 55043-1	NS	In65-bp	C
IRIS_313-11507	XI-1B	Viet Nam	TV 30::IRGC 55221-1	NS	In65-bp	C
IRIS_313-11508	XI-3	Thailand	PAWNG AEW 1::IRGC 55263-1	NS	In65-bp	C
IRIS_313-11509	XI-3	Thailand	PRADOO DAENG::IRGC 55265-1	NS	De65-bp	C
IRIS_313-11510	XI-adm	Sri Lanka	A 69-1::IRGC 55305-1	NS	In65-bp	C
IRIS_313-11511	GJ-trp	Philippines	WAGASAN (RED)::IRGC 55404-1	AS	In65-bp	C
IRIS_313-11512	XI-adm	Philippines	OYAK PAKANG::IRGC 55422-1	NS	De65-bp	T
IRIS_313-11513	XI-1B	Ecuador	CHATO::IRGC 55825-1	NS	In65-bp	C
IRIS_313-11515	XI-adm	Thailand	BKN BR 1031-78-5-4::IRGC 55927-1	NS	De65-bp	C
IRIS_313-11516	XI-adm	Philippines	IR 3839-1::IRGC 55946-1	NS	In65-bp	C
IRIS_313-11517	XI-1B	Philippines	IR 4432-28-5::IRGC 55952-1	NS	In65-bp	C
IRIS_313-11521	XI-adm	Viet Nam	TAN NONG::IRGC 56126-1	NS	In65-bp	C
IRIS_313-11522	GJ-adm	China	XINTUAN HEI GU::IRGC 56159-1	AS	De65-bp	C
IRIS_313-11523	XI-adm	Senegal	ADIALLO::IRGC 56264-1	NS	In65-bp	T
IRIS_313-11524	GJ-trp	Cote d'Ivoire	KOUINONEPOU::IRGC 56663-1	AS	In65-bp	C
IRIS_313-11525	XI-3	Guinea-Bissau	DIAMBARANG::IRGC 56726-1	NS	In65-bp	C
IRIS_313-11526	GJ-trp	Cote d'Ivoire	FOSSA (GBE)::IRGC 56767-1	AS	In65-bp	C
IRIS_313-11527	GJ-trp	Cote d'Ivoire	GOLO::IRGC 56856-1	AS	In65-bp	C
IRIS_313-11528	XI-3	Cote d'Ivoire	ZO::IRGC 56914-1	NS	De65-bp	T
IRIS_313-11530	XI-3	Thailand	JAO KHAO::IRGC 57046-1	NS	De65-bp	C
IRIS_313-11532	GJ-trp	Philippines	MARIA GAKIT::IRGC 57070-1	AS	In65-bp	C
IRIS_313-11534	XI-3	Thailand	NAHNG KHAO BOW::IRGC 57377-1	NS	In65-bp	C
IRIS_313-11535	XI-3	Thailand	PAH DI MI RAHK::IRGC 57398-1	NS	In65-bp	C
IRIS_313-11536	GJ-tmp	Georgia	WIR 2091::IRGC 57536-1	NS	De65-bp	C
IRIS_313-11537	GJ-trp	Philippines	J 6 IR 438 (WC 694)::IRGC 57599-1	NS	In65-bp	C
IRIS_313-11538	XI-1B	Philippines	J 6 IR 520 (WC 693)::IRGC 57600-1	NS	In65-bp	C
IRIS_313-11539	GJ-trp	Unites States of America	SP 6 (WC 836)::IRGC 57602-1	-	De65-bp	C
IRIS_313-11540	GJ-trp	Guinea	PATIE ROUGE::IRGC 57686-1	AS	In65-bp	C
IRIS_313-11541	XI-adm	Myanmar	HOE PHAR THAE::IRGC 57907-1	NS	In65-bp	C
IRIS_313-11543	XI-3	Myanmar	KYUN TAW SEIN::IRGC 58072-1	NS	-	T
IRIS_313-11544	XI-adm	Myanmar	LINPAN CHAW::IRGC 58087-1	NS	In65-bp	C
IRIS_313-11545	XI-adm	Myanmar	MOE GAUNG PYU::IRGC 58120-1	NS	In65-bp	C
IRIS_313-11546	XI-adm	Myanmar	NGA CHAN HMWE::IRGC 58146-1	NS	In65-bp	C
IRIS_313-11547	XI-adm	Myanmar	SHWE SABA::IRGC 58206-1	NS	De65-bp	T
IRIS_313-11548	XI-adm	Myanmar	TAUNG LWIN::IRGC 58222-1	NS	In65-bp	C
IRIS_313-11549	XI-adm	Myanmar	TAUNGYA SABA::IRGC 58226-1	NS	In65-bp	C
IRIS_313-11551	XI-3	Sierra Leone	FELEGBASEH::IRGC 58443-1	NS	In65-bp	C
IRIS_313-11554	XI-3	Sierra Leone	PA RABICHINA::IRGC 58609-1	NS	In65-bp	C
IRIS_313-11555	XI-adm	Sierra Leone	PA WOON::IRGC 58656-1	NS	In65-bp	C
IRIS_313-11556	XI-3	Sierra Leone	TUBMAN::IRGC 58682-1	NS	In65-bp	C
IRIS_313-11558	XI-2	Bangladesh	NULI::IRGC 58824-1	NS	In65-bp	C
IRIS_313-11561	XI-2	Nepal	BANGLA::IRGC 58876-1	NS	In65-bp	C
IRIS_313-11563	XI-2	Nepal	BIJULI BATI::IRGC 58917-1	NS	In65-bp	C
IRIS_313-11565	XI-2	Nepal	KUSUM KATIKI::IRGC 59099-1	NS	In65-bp	C
IRIS_313-11566	XI-2	Nepal	MOONOR::IRGC 59136-1	NS	In65-bp	C
IRIS_313-11568	XI-1A	Nepal	SATHIYA::IRGC 59225-1	NS	In65-bp	C
IRIS_313-11570	XI-adm	China	GENG 77-4::IRGC 59321-1	NS	In65-bp	C
IRIS_313-11571	GJ-tmp	China	BAI MANG AI ZHONG::IRGC 59408-1	NS	De65-bp	C
IRIS_313-11572	XI-1A	China	BAI MI TIE QIU::IRGC 59414-1	NS	In65-bp	C
IRIS_313-11573	XI-adm	China	GAO LIANG ZAO::IRGC 59563-1	NS	In65-bp	C
IRIS_313-11574	GJ-tmp	China	HEI TOU HONG::IRGC 59595-1	NS	De65-bp	C
IRIS_313-11575	GJ-tmp	China	HONG PI NUO::IRGC 59638-1	NS	De65-bp	C
IRIS_313-11576	XI-adm	China	JIANG HUI DAO::IRGC 59688-1	NS	In65-bp	C
IRIS_313-11577	XI-1A	China	LANG QIAN CHE::IRGC 59730-1	NS	In65-bp	C
IRIS_313-11578	GJ-tmp	China	LUAN DAO::IRGC 59762-1	NS	De65-bp	C
IRIS_313-11579	XI-1A	China	SHAN GU::IRGC 59870-1	NS	In65-bp	C
IRIS_313-11580	XI-adm	China	TAI ZHOU XIAN::IRGC 59912-1	NS	In65-bp	C
IRIS_313-11582	GJ-tmp	China	WAN GENG BAI DAO TOU::IRGC 59948-1	NS	De65-bp	C
IRIS_313-11584	GJ-tmp	China	YI SUI QI::IRGC 60088-1	NS	De65-bp	C
IRIS_313-11585	XI-1A	China	ACC 1286::IRGC 60116-1	NS	In65-bp	C
IRIS_313-11586	GJ-tmp	China	36037-1::IRGC 60177-2	NS	De65-bp	C
IRIS_313-11588	XI-3	Malaysia	MR 69::IRGC 60188-1	NS	In65-bp	C
IRIS_313-11594	XI-adm	Viet Nam	CHAN THANH HOA::IRGC 60647-1	NS	In65-bp	C
IRIS_313-11596	XI-adm	India	BHAINSA MUNDARIYA::IRGC 60893-1	NS	De65-bp	C
IRIS_313-11597	XI-2	India	BHATA PYAGI::IRGC 60895-1	NS	In65-bp	C
IRIS_313-11599	XI-2	India	JUGRAY::IRGC 60960-1	NS	In65-bp	C
IRIS_313-11600	XI-2	India	KOTODESHI::IRGC 60982-1	NS	In65-bp	C
IRIS_313-11607	XI-2	India	HOLDIGANTHI::IRGC 61105-1	NS	In65-bp	C
IRIS_313-11608	XI-3	Thailand	KHAO BAWNG::IRGC 61260-1	NS	In65-bp	C
IRIS_313-11609	XI-3	Thailand	MAE HAWM::IRGC 61283-1	NS	In65-bp	C
IRIS_313-11610	XI-3	Thailand	WUA PAN LAK::IRGC 61357-1	NS	In65-bp	C
IRIS_313-11611	GJ-trp	Thailand	YAH YAW::IRGC 61359-1	AS	In65-bp	C
IRIS_313-11615	XI-3	Guinea	MANARE (PHOM)::IRGC 61437-1	NS	In65-bp	C
IRIS_313-11621	XI-adm	India	UPRH 265::IRGC 61689-1	NS	In65-bp	C
IRIS_313-11622	XI-1A	China	JUAN YE LAI::IRGC 61825-1	NS	In65-bp	C
IRIS_313-11623	GJ-sbtrp	China	KAO SONG HAI::IRGC 61827-1	AS	In65-bp	C
IRIS_313-11624	XI-1A	Nepal	ANADI WHITE::IRGC 61897-1	NS	In65-bp	C
IRIS_313-11635	XI-3	Thailand	GAM PERNG::IRGC 62135-1	NS	In65-bp	C
IRIS_313-11638	XI-2	India	NCS 331::IRGC 62247-1	NS	In65-bp	C
IRIS_313-11639	XI-adm	India	NCS 349::IRGC 62257-1	NS	In65-bp	C
IRIS_313-11640	XI-2	India	NCS 458::IRGC 62290-1	NS	In65-bp	C
IRIS_313-11641	XI-2	India	NCS 477::IRGC 62299-1	NS	In65-bp	C
IRIS_313-11642	XI-2	India	NCS 599::IRGC 62373-1	NS	In65-bp	C
IRIS_313-11643	XI-1B	India	NCS 603 B::IRGC 62377-1	NS	De65-bp	C
IRIS_313-11644	XI-2	India	NCS 745::IRGC 62466-1	NS	In65-bp	C
IRIS_313-11645	XI-2	India	NCS 766::IRGC 62478-1	NS	In65-bp	C
IRIS_313-11646	XI-2	India	NCS 771 A::IRGC 62483-1	NS	In65-bp	C
IRIS_313-11647	XI-2	India	NCS 809 A::IRGC 62502-1	NS	In65-bp	C
IRIS_313-11648	XI-2	India	NCS 830::IRGC 62518-1	NS	In65-bp	C
IRIS_313-11650	XI-2	India	NCS 901 A::IRGC 62568-1	NS	In65-bp	T
IRIS_313-11651	GJ-tmp	China	FEI ZHAO 12::IRGC 62683-1	NS	De65-bp	C
IRIS_313-11652	GJ-tmp	China	GONG SHE 9::IRGC 62693-1	NS	De65-bp	C
IRIS_313-11653	GJ-tmp	China	MA SHE 8::IRGC 62750-1	NS	De65-bp	C
IRIS_313-11654	GJ-tmp	China	PL 3165::IRGC 62827-1	NS	De65-bp	C
IRIS_313-11655	GJ-tmp	China	SI WAN 14::IRGC 63019-1	NS	De65-bp	C
IRIS_313-11656	XI-adm	Indonesia	B 3913 B 16-20 ST 28::IRGC 63099-1	NS	In65-bp	C
IRIS_313-11657	XI-2	Nigeria	EX WUKARI (WILD)::IRGC 63214-1	NS	In65-bp	C
IRIS_313-11658	GJ-trp	Sierra Leone	MANYALOJOPOIHUN::IRGC 63350-1	AS	In65-bp	C
IRIS_313-11659	GJ-trp	Sierra Leone	TOBOHUN::IRGC 63433-1	AS	In65-bp	C
IRIS_313-11660	GJ-trp	Liberia	WULE DASIMA::IRGC 63450-1	AS	In65-bp	C
IRIS_313-11661	GJ-tmp	Bhutan	91-382::IRGC 63464-1	NS	De65-bp	C
IRIS_313-11664	XI-adm	China	CUN GU NUO::IRGC 63576-1	NS	De65-bp	C
IRIS_313-11665	XI-1A	China	JIN HUA 258::IRGC 63670-1	NS	In65-bp	C
IRIS_313-11666	XI-adm	China	LONG GE 33::IRGC 63705-1	NS	In65-bp	C
IRIS_313-11667	XI-1A	China	LUO AI ZAO 3::IRGC 63730-1	NS	In65-bp	C
IRIS_313-11668	XI-1A	China	RONG DAO 4::IRGC 63820-1	NS	In65-bp	C
IRIS_313-11669	XI-adm	China	F 478::IRGC 63882-1	NS	In65-bp	C
IRIS_313-11671	XI-2	Nepal	DERAWA::IRGC 64106-1	NS	In65-bp	C
IRIS_313-11672	GJ-tmp	Nepal	RAI MANULA::IRGC 64138-1	NS	De65-bp	C
IRIS_313-11673	GJ-trp	Philippines	BURI BURING::IRGC 64174-1	AS	In65-bp	C
IRIS_313-11674	XI-3	Thailand	BEUA KAE::IRGC 64221-1	NS	In65-bp	C
IRIS_313-11676	XI-3	Thailand	E MOOM::IRGC 64291-1	NS	De65-bp	C
IRIS_313-11677	XI-3	Thailand	E NAWN KHAO::IRGC 64293-1	NS	De65-bp	C
IRIS_313-11678	XI-3	Thailand	E PLUAK::IRGC 64297-1	NS	De65-bp	C
IRIS_313-11679	XI-3	Thailand	GASET BOW::IRGC 64316-1	NS	De65-bp	C
IRIS_313-11680	XI-3	Thailand	KHAO BUN MI::IRGC 64366-2	NS	De65-bp	C
IRIS_313-11681	XI-3	Thailand	KHAO' PAWM::IRGC 64416-2	NS	In65-bp	C
IRIS_313-11682	XI-3	Thailand	MA EUE::IRGC 64502-1	NS	De65-bp	C
IRIS_313-11683	XI-3	Thailand	NIAW KHIAW NGOO::IRGC 64563-1	NS	In65-bp	C
IRIS_313-11684	XI-3	Thailand	OB CHUEY::IRGC 64568-1	NS	In65-bp	C
IRIS_313-11685	XI-3	Thailand	PLAWNG SAENG::IRGC 64595-1	NS	In65-bp	T
IRIS_313-11686	XI-3	Thailand	QUAHNG LUANG::IRGC 64609-2	NS	De65-bp	C
IRIS_313-11687	XI-3	Thailand	SA GAE::IRGC 64613-1	NS	De65-bp	C
IRIS_313-11688	XI-3	Thailand	SIA MOO::IRGC 64629-1	NS	In65-bp	C
IRIS_313-11689	GJ-tmp	Korea, Republic of	DECHANGBYEO::IRGC 64858-1	NS	De65-bp	C
IRIS_313-11691	GJ-sbtrp	Bhutan	SHANGYIPA::IRGC 64928-1	AS	In65-bp	C
IRIS_313-11692	XI-1A	Taiwan, China	CHIAYI WU-K'O::IRGC 64974-1	NS	In65-bp	C
IRIS_313-11693	XI-adm	Taiwan, China	CHING CH'UNG::IRGC 65002-1	NS	In65-bp	C
IRIS_313-11694	XI-adm	Taiwan, China	CHING LIU::IRGC 65018-1	NS	In65-bp	C
IRIS_313-11695	XI-1A	Taiwan, China	HSIN-T'AO YUAN CHING YU::IRGC 65074-1	NS	In65-bp	C
IRIS_313-11700	XI-3	Thailand	DAW NOK KAEN::IRGC 65548-1	NS	In65-bp	C
IRIS_313-11702	GJ-tmp	United States of America	CN 1067::IRGC 65680-1	NS	In65-bp	C
IRIS_313-11704	XI-3	Thailand	BAHN DAENG::IRGC 65771-1	NS	In65-bp	C
IRIS_313-11705	XI-3	Thailand	DAWK PUD KHAO::IRGC 65808-1	NS	In65-bp	T
IRIS_313-11706	XI-3	Thailand	KHAO' NOK 4::IRGC 65932-1	NS	In65-bp	C
IRIS_313-11707	XI-3	Thailand	KHAO SAHKORN::IRGC 65948-1	NS	In65-bp	C
IRIS_313-11708	XI-3	Thailand	KHAO YAI GUANG::IRGC 65972-1	NS	De65-bp	C
IRIS_313-11709	XI-3	Thailand	LEUANG KHAJAWN::IRGC 66014-1	NS	De65-bp	C
IRIS_313-11710	XI-3	Thailand	LEUANG MAI::IRGC 66019-2	NS	In65-bp	C
IRIS_313-11711	XI-3	Thailand	RAI MAHK MEUANG::IRGC 66154-1	NS	In65-bp	T
IRIS_313-11713	XI-3	Nigeria	ITA 245::IRGC 66288-1	NS	In65-bp	C
IRIS_313-11714	XI-adm	Guyana	CHAMPION::IRGC 66327-1	NS	In65-bp	C
IRIS_313-11716	XI-3	Guinea	SOSSOKA::IRGC 66478-1	NS	De65-bp	T
IRIS_313-11717	XI-adm	Indonesia	JATI MANI::IRGC 66565-1	NS	In65-bp	C
IRIS_313-11719	XI-3	Thailand	DAWK PUT::IRGC 66699-1	NS	De65-bp	C
IRIS_313-11720	XI-3	Thailand	DAW 85::IRGC 66704-1	NS	In65-bp	T
IRIS_313-11721	XI-3	Thailand	GAEW DAENG::IRGC 66707-1	NS	In65-bp	C
IRIS_313-11722	XI-adm	Bangladesh	KABERI::IRGC 66801-1	NS	In65-bp	C
IRIS_313-11723	XI-2	Guinea	DISSIGBE::IRGC 66916-1	NS	In65-bp	C
IRIS_313-11724	XI-3	Guinea	KONYAN::IRGC 66931-1	NS	In65-bp	C
IRIS_313-11725	GJ-tmp	Japan	ZUIHOU::IRGC 66982-1	NS	De65-bp	C
IRIS_313-11726	XI-1A	China	GUANG QING 334::IRGC 67132-1	NS	In65-bp	T
IRIS_313-11727	XI-1A	China	HONG YANG ZAO 3::IRGC 67177-1	NS	In65-bp	C
IRIS_313-11728	XI-3	China	LUO SI ZHAN::IRGC 67211-1	NS	In65-bp	C
IRIS_313-11729	XI-adm	China	MEI LIU ZAO 5::IRGC 67231-1	NS	In65-bp	T
IRIS_313-11730	XI-adm	China	QING ER XIAO 2::IRGC 67255-1	NS	In65-bp	C
IRIS_313-11731	XI-adm	China	QING TAI AI::IRGC 67273-1	NS	In65-bp	C
IRIS_313-11732	XI-1A	China	QING ZAO 3::IRGC 67281-1	NS	In65-bp	C
IRIS_313-11733	XI-1A	China	SHUANG BAI AI 2::IRGC 67309-1	NS	In65-bp	C
IRIS_313-11734	XI-1A	China	SI CHAO 1::IRGC 67335-1	NS	In65-bp	C
IRIS_313-11735	XI-adm	China	YI LI ZHONG::IRGC 67382-1	NS	In65-bp	C
IRIS_313-11736	GJ-trp	Philippines	MALAGKIT (PINELIPE)::IRGC 67444-1	AS	In65-bp	C
IRIS_313-11738	XI-2	India	PAUNDRI::IRGC 67527-1	NS	In65-bp	C
IRIS_313-11739	GJ-trp	Ghana	NAKPUI::IRGC 67594-1	AS	In65-bp	C
IRIS_313-11740	XI-adm	Ghana	UGAGA::IRGC 67604-1	NS	De65-bp	T
IRIS_313-11741	XI-2	Sri Lanka	HERATH BANDA::IRGC 67630-1	NS	In65-bp	C
IRIS_313-11744	XI-adm	China	AI JIAO AO FAN ZI::IRGC 67871-1	NS	In65-bp	C
IRIS_313-11745	XI-1A	China	AN FU ZHAN::IRGC 67878-1	NS	In65-bp	C
IRIS_313-11746	XI-1A	China	E 2070::IRGC 67981-1	NS	De65-bp	C
IRIS_313-11747	XI-adm	China	E 4197::IRGC 68004-1	NS	In65-bp	C
IRIS_313-11748	XI-adm	China	GAO JIAO YING GAN ZHAN::IRGC 68053-1	NS	In65-bp	C
IRIS_313-11750	XI-adm	China	L 10595::IRGC 68109-1	NS	In65-bp	C
IRIS_313-11751	XI-adm	China	L 10833::IRGC 68121-1	NS	In65-bp	C
IRIS_313-11752	XI-1A	China	M 6034-1::IRGC 68193-1	NS	In65-bp	C
IRIS_313-11753	XI-1A	China	XIANG CHANG ZAO::IRGC 68268-1	NS	In65-bp	C
IRIS_313-11756	GJ-trp	Madagascar	BENGALI VAKAHANA 1448::IRGC 68370-1	AS	In65-bp	C
IRIS_313-11757	XI-3	Madagascar	BORIZINA 640::IRGC 68382-1	NS	In65-bp	C
IRIS_313-11758	XI-2	Cote d'Ivoire	FOFFI::IRGC 68438-1	NS	In65-bp	C
IRIS_313-11759	GJ-trp	Cote d'Ivoire	K 2 C 45::IRGC 68552-1	AS	In65-bp	C
IRIS_313-11760	XI-2	Madagascar	MENAHARA 505::IRGC 68709-1	NS	De65-bp	C
IRIS_313-11761	XI-2	Cote d'Ivoire	NS 199::IRGC 68864-1	NS	In65-bp	C
IRIS_313-11762	XI-2	Madagascar	NS 1515::IRGC 68947-1	NS	In65-bp	C
IRIS_313-11763	XI-adm	Cameroon	PJ 110::IRGC 68981-1	NS	In65-bp	C
IRIS_313-11764	XI-3	Liberia	P 41::IRGC 68987-1	NS	In65-bp	C
IRIS_313-11772	XI-2	Madagascar	ROJON'NY NTAOLO::IRGC 69410-1	NS	In65-bp	C
IRIS_313-11773	XI-3	Gambia	AUS 78-125::IRGC 69464-1	NS	In65-bp	C
IRIS_313-11779	XI-3	Tanzania	KATUMANI::IRGC 69695-1	NS	In65-bp	C
IRIS_313-11780	XI-3	Tanzania	KILOMBERO::IRGC 69698-1	NS	De65-bp	C
IRIS_313-11782	XI-2	Zambia	MALAGASY::IRGC 69717-1	NS	In65-bp	C
IRIS_313-11783	XI-adm	Gambia	MAMA TABALI::IRGC 69720-1	NS	In65-bp	C
IRIS_313-11784	XI-1B	Sierra Leone	MBEIMBEIHUN::IRGC 69730-1	NS	In65-bp	C
IRIS_313-11785	XI-3	Tanzania	MOSHI::IRGC 69737-1	NS	De65-bp	C
IRIS_313-11786	XI-3	Gambia	N'YA NOFF::IRGC 69749-1	NS	In65-bp	C
IRIS_313-11787	XI-2	Gambia	TANDAKAY FINGO::IRGC 69793-1	NS	In65-bp	C
IRIS_313-11788	GJ-adm	Philippines	CANLUBANG::IRGC 69816-1	NS	De65-bp	C
IRIS_313-11789	XI-2	Madagascar	SABORAMANDALOAFO::IRGC 69875-1	NS	In65-bp	C
IRIS_313-11790	GJ-trp	Madagascar	VARIRANGAHY::IRGC 69897-1	AS	In65-bp	C
IRIS_313-11791	XI-2	Madagascar	VARY LAHY::IRGC 69908-1	NS	In65-bp	C
IRIS_313-11792	GJ-trp	Madagascar	VONBOANGY::IRGC 69947-1	AS	In65-bp	C
IRIS_313-11793	XI-2	Madagascar	KOMALIOKO::IRGC 69958-1	NS	In65-bp	C
IRIS_313-11794	XI-2	Madagascar	TSIPALA MENAHAR::IRGC 69979-1	NS	In65-bp	C
IRIS_313-11795	XI-1A	China	DA GU AI 7::IRGC 70075-1	NS	In65-bp	C
IRIS_313-11796	XI-1A	China	DU GEN CHUAN::IRGC 70083-1	NS	In65-bp	C
IRIS_313-11797	XI-1A	China	E ZI 32::IRGC 70127-1	NS	In65-bp	C
IRIS_313-11798	XI-1B	China	E ZI 100::IRGC 70192-1	NS	In65-bp	C
IRIS_313-11799	XI-1A	China	E ZI 110::IRGC 70201-1	NS	In65-bp	C
IRIS_313-11800	GJ-tmp	China	FAN GENG 6::IRGC 70243-1	NS	De65-bp	C
IRIS_313-11801	XI-adm	China	FAN WU::IRGC 70245-1	NS	In65-bp	C
IRIS_313-11802	XI-1A	China	JIE CAO ZHAN::IRGC 70305-1	NS	In65-bp	C
IRIS_313-11803	GJ-tmp	China	MAO ZHA NUO::IRGC 70335-1	NS	De65-bp	C
IRIS_313-11804	XI-1A	China	QUN XUAN ZAO::IRGC 70371-1	NS	In65-bp	C
IRIS_313-11805	XI-1A	China	XI HONG GU::IRGC 70416-1	NS	In65-bp	C
IRIS_313-11806	XI-1A	China	78 XUAN WU::IRGC 70475-1	NS	In65-bp	C
IRIS_313-11807	XI-adm	Colombia	R 582::IRGC 70504-1	NS	In65-bp	C
IRIS_313-11808	XI-adm	Colombia	R 762::IRGC 70531-1	NS	In65-bp	C
IRIS_313-11810	XI-3	Kenya	PULURE::IRGC 70647-1	NS	De65-bp	T
IRIS_313-11811	XI-2	Kenya	MOSHI::IRGC 70648-1	NS	In65-bp	C
IRIS_313-11812	XI-3	Kenya	ASFALA::IRGC 70650-1	NS	In65-bp	T
IRIS_313-11813	XI-3	Kenya	ZERO::IRGC 70707-2	NS	De65-bp	T
IRIS_313-11814	XI-3	Kenya	KIKUBA::IRGC 70722-1	NS	De65-bp	T
IRIS_313-11815	XI-3	Kenya	MOSHI::IRGC 70730-1	NS	De65-bp	T
IRIS_313-11816	XI-adm	Myanmar	KARILETYONE::IRGC 70745-1	NS	In65-bp	-
IRIS_313-11817	XI-adm	Myanmar	KHAOSAING::IRGC 70746-2	NS	In65-bp	C
IRIS_313-11818	XI-adm	Myanmar	LETYONE::IRGC 70753-1	NS	In65-bp	C
IRIS_313-11819	XI-3	Myanmar	PADINTHUMA::IRGC 70762-2	NS	In65-bp	C
IRIS_313-11820	XI-3	Myanmar	PAKISTANHMWE::IRGC 70763-1	NS	De65-bp	C
IRIS_313-11821	XI-2	India	19::IRGC 70786-1	NS	In65-bp	C
IRIS_313-11822	XI-2	India	BHONDU PAREWA::IRGC 70802-3	NS	De65-bp	C
IRIS_313-11823	XI-2	India	BHU BHUSI::IRGC 70803-1	NS	In65-bp	C
IRIS_313-11824	XI-2	India	DHANIYA PHOOL::IRGC 70811-1	NS	De65-bp	C
IRIS_313-11827	XI-2	India	KARI GURMATIA::IRGC 70850-1	NS	In65-bp	C
IRIS_313-11828	XI-2	India	LALI GURMATIA::IRGC 70854-1	NS	In65-bp	C
IRIS_313-11829	GJ-tmp	Pakistan	MUNJI::IRGC 70928-1	NS	De65-bp	C
IRIS_313-11830	XI-3	Gambia	KANDEKE YAIGAITI::IRGC 70961-1	NS	In65-bp	C
IRIS_313-11831	GJ-sbtrp	Thailand	KHAO' DAENG HAWM::IRGC 71001-1	AS	In65-bp	T
IRIS_313-11832	GJ-sbtrp	Thailand	AE WAWNG POO DOO::IRGC 71007-1	AS	In65-bp	T
IRIS_313-11833	XI-3	Thailand	BOO MAE::IRGC 71058-1	NS	In65-bp	C
IRIS_313-11834	GJ-sbtrp	Thailand	BUENG MONG LENG WE::IRGC 71088-1	AS	In65-bp	T
IRIS_313-11835	XI-adm	Thailand	E NOI NAH::IRGC 71138-1	NS	In65-bp	-
IRIS_313-11836	XI-3	Thailand	KHAO KO RAOH::IRGC 71208-1	NS	De65-bp	C
IRIS_313-11837	XI-3	Thailand	KHAO NAHNG PRUNG::IRGC 71220-1	NS	De65-bp	C
IRIS_313-11838	XI-3	Thailand	LEUM DERN::IRGC 71288-1	NS	In65-bp	C
IRIS_313-11839	XI-3	Thailand	MUAY::IRGC 71318-1	NS	In65-bp	C
IRIS_313-11840	XI-3	Thailand	NIAW NAHK KRAD::IRGC 71352-1	NS	In65-bp	C
IRIS_313-11841	XI-3	Thailand	NIAW NARAI::IRGC 71353-1	NS	In65-bp	C
IRIS_313-11842	XI-3	Thailand	NIAW YUANG KHANUN::IRGC 71362-1	NS	In65-bp	C
IRIS_313-11843	XI-3	Thailand	PAN DAWK MAHK::IRGC 71380-1	NS	In65-bp	C
IRIS_313-11844	XI-3	Thailand	PUEY TAW::IRGC 71405-1	NS	In65-bp	C
IRIS_313-11845	GJ-sbtrp	Thailand	SING SAI::IRGC 71442-2	AS	In65-bp	T
IRIS_313-11846	GJ-sbtrp	Thailand	TON TIA GUAY NU::IRGC 71467-1	AS	In65-bp	T
IRIS_313-11848	XI-3	Malaysia	PULUT BURUNG::IRGC 71655-1	NS	In65-bp	C
IRIS_313-11849	XI-3	Malaysia	PULUT SELEMYAM::IRGC 71820-1	NS	In65-bp	C
IRIS_313-11850	XI-3	Malaysia	SESAT JADI::IRGC 71834-1	NS	In65-bp	C
IRIS_313-11851	GJ-trp	Philippines	DUNA AL::IRGC 71842-1	-	In65-bp	C
IRIS_313-11852	XI-1A	China	BAI MI ZAI 7::IRGC 71940-1	NS	In65-bp	C
IRIS_313-11853	XI-1A	China	BU ZHI MING::IRGC 71971-1	NS	In65-bp	C
IRIS_313-11854	XI-1A	China	CHI GU::IRGC 71988-1	NS	In65-bp	C
IRIS_313-11855	XI-1A	China	DA GUAN YIN ZHAN::IRGC 72006-1	NS	In65-bp	C
IRIS_313-11856	XI-1A	China	DA HEI GU::IRGC 72009-1	NS	In65-bp	T
IRIS_313-11857	XI-1A	China	DA LI BAI 63::IRGC 72016-1	NS	In65-bp	C
IRIS_313-11858	XI-1A	China	DA TIE ZHAN::IRGC 72029-1	NS	In65-bp	C
IRIS_313-11859	XI-1A	China	DONG DU::IRGC 72037-1	NS	In65-bp	C
IRIS_313-11860	XI-1A	China	GUA PAI GU::IRGC 72078-1	NS	In65-bp	C
IRIS_313-11861	XI-1A	China	HEI YAN ZHAN::IRGC 72090-1	NS	In65-bp	C
IRIS_313-11862	XI-1A	China	HENG YE ZAO::IRGC 72092-1	NS	In65-bp	C
IRIS_313-11863	XI-1A	China	HONG DU BAI::IRGC 72098-1	NS	In65-bp	C
IRIS_313-11865	XI-1A	China	HUO QING::IRGC 72148-1	NS	In65-bp	C
IRIS_313-11866	XI-1A	China	JIANG ER ZAO::IRGC 72152-1	NS	In65-bp	C
IRIS_313-11867	XI-1A	China	KE SHU BAI::IRGC 72183-1	NS	In65-bp	C
IRIS_313-11868	XI-1A	China	LIU LI YOU::IRGC 72198-1	NS	In65-bp	T
IRIS_313-11869	XI-1A	China	MA WEI ZHAN::IRGC 72220-1	NS	In65-bp	C
IRIS_313-11870	XI-1A	China	NAN JING XIAO DAO::IRGC 72236-2	NS	In65-bp	C
IRIS_313-11871	XI-1A	China	SAN ZHAO QI::IRGC 72289-1	NS	In65-bp	C
IRIS_313-11872	XI-1A	China	TIE ZHONG::IRGC 72321-1	NS	In65-bp	C
IRIS_313-11875	GJ-tmp	Japan	CHUBU 17::IRGC 72505-1	NS	In65-bp	C
IRIS_313-11876	XI-1A	China	AI DA::IRGC 72567-1	NS	In65-bp	C
IRIS_313-11877	XI-1A	China	AN NAN ZAO::IRGC 72576-1	NS	In65-bp	C
IRIS_313-11878	XI-1A	China	BAI RI XIAN::IRGC 72588-1	NS	In65-bp	C
IRIS_313-11881	XI-1A	China	LIU TIAO XIAN::IRGC 72758-1	NS	In65-bp	C
IRIS_313-11882	XI-1A	China	MAN TIAN QING::IRGC 72776-1	NS	In65-bp	C
IRIS_313-11884	XI-1A	China	TIAN DAO DAO::IRGC 72837-1	NS	In65-bp	C
IRIS_313-11885	XI-1A	China	YANG WAN XIAN::IRGC 72886-1	NS	In65-bp	C
IRIS_313-11886	XI-1B	Philippines	IR 4683-54-2::IRGC 72992-1	NS	In65-bp	C
IRIS_313-11887	XI-1B	Philippines	IR 19058-107-1::IRGC 72997-1	NS	In65-bp	C
IRIS_313-11889	XI-adm	Pakistan	MURGI BRINJ::IRGC 73109-1	NS	In65-bp	C
IRIS_313-11890	GJ-tmp	Taiwan, China	C 722323::IRGC 73147-1	NS	De65-bp	C
IRIS_313-11892	GJ-sbtrp	Thailand	HO MOK::IRGC 73171-3	AS	In65-bp	T
IRIS_313-11893	XI-adm	Viet Nam	KHAU DANH::IRGC 73201-1	NS	In65-bp	T
IRIS_313-11894	XI-adm	Viet Nam	LOC TRANG MUON::IRGC 73216-1	NS	In65-bp	C
IRIS_313-11895	XI-3	Viet Nam	BA TUC RAN::IRGC 73239-1	NS	In65-bp	C
IRIS_313-11896	XI-3	Viet Nam	CA HIM::IRGC 73246-1	NS	In65-bp	C
IRIS_313-11897	GJ-sbtrp	Thailand	PHIT CHZK::IRGC 73317-1	AS	In65-bp	T
IRIS_313-11898	XI-3	Thailand	MA YOO::IRGC 73507-1	NS	In65-bp	C
IRIS_313-11899	XI-adm	Thailand	MAHA CHAI::IRGC 73517-1	NS	De65-bp	C
IRIS_313-11900	GJ-sbtrp	Thailand	PLE LIA::IRGC 73562-1	AS	In65-bp	T
IRIS_313-11901	XI-3	Thailand	TI NGI::IRGC 73620-1	NS	In65-bp	C
IRIS_313-11902	XI-3	Indonesia	CEMPO TURI::IRGC 73667-1	NS	In65-bp	C
IRIS_313-11903	GJ-trp	Indonesia	KOMPIT::IRGC 73716-1	AS	In65-bp	C
IRIS_313-11904	XI-3	Indonesia	PADI SIRANDAH KUNING::IRGC 73762-1	NS	In65-bp	C
IRIS_313-11905	XI-3	Indonesia	PAYO TINGGI::IRGC 73778-1	NS	In65-bp	C
IRIS_313-11906	GJ-trp	Indonesia	SULUS BALOK::IRGC 73862-1	AS	In65-bp	C
IRIS_313-11907	GJ-trp	Indonesia	TINAROH::IRGC 73874-1	AS	In65-bp	C
IRIS_313-11908	GJ-tmp	China	DUAN SHEN ZI::IRGC 73962-1	NS	De65-bp	C
IRIS_313-11909	XI-1A	China	HONG MI JIU GONG JI::IRGC 74031-1	NS	In65-bp	C
IRIS_313-11910	XI-adm	China	YU HE HONG::IRGC 74266-1	NS	In65-bp	T
IRIS_313-11911	XI-1A	China	YUN NAN ZHAN::IRGC 74272-1	NS	In65-bp	C
IRIS_313-11912	XI-3	Brazil	ESCONDE CACHO::IRGC 74305-1	NS	In65-bp	C
IRIS_313-11913	GJ-trp	Philippines	BUAGKOG::IRGC 74318-1	AS	In65-bp	C
IRIS_313-11914	XI-2	Burundi	IB 11::IRGC 74420-2	NS	In65-bp	C
IRIS_313-11915	GJ-trp	Ghana	IB 95::IRGC 74677-1	AS	In65-bp	C
IRIS_313-11916	XI-2	Sri Lanka	MUDALIGA WEE::IRGC 74706-1	NS	In65-bp	C
IRIS_313-11918	XI-2	India	DILBAKSH::IRGC 74738-1	NS	In65-bp	C
IRIS_313-11919	XI-2	India	LAKHA KUAR::IRGC 74760-1	NS	De65-bp	C
IRIS_313-11920	XI-adm	Thailand	GI TAH::IRGC 74883-1	NS	In65-bp	C
IRIS_313-11921	XI-3	Thailand	KHAO GAHB BUA::IRGC 74937-1	NS	De65-bp	C
IRIS_313-11922	GJ-sbtrp	Thailand	KHAO' NAN::IRGC 74981-1	AS	In65-bp	T
IRIS_313-11923	GJ-sbtrp	Thailand	KHAO' NGAW::IRGC 74985-1	AS	In65-bp	C
IRIS_313-11924	GJ-sbtrp	Thailand	NAM JAM::IRGC 75069-1	AS	In65-bp	T
IRIS_313-11925	XI-3	Thailand	SAWK GAM MAH::IRGC 75159-1	NS	De65-bp	C
IRIS_313-11926	GJ-sbtrp	Thailand	SI NAM PUENG::IRGC 75165-1	AS	In65-bp	C
IRIS_313-11927	XI-3	Thailand	YAH TOW::IRGC 75191-1	NS	De65-bp	C
IRIS_313-11928	GJ-trp	Philippines	DAYRON MARANGRAS::IRGC 75209-1	AS	In65-bp	C
IRIS_313-11929	GJ-trp	Philippines	GILINGAN MARANGRAS::IRGC 75213-1	AS	In65-bp	C
IRIS_313-11930	XI-1B	Nigeria	ITA 117::IRGC 75235-1	NS	In65-bp	C
IRIS_313-11931	GJ-tmp	China	PEI ZAO 15::IRGC 75247-1	NS	In65-bp	C
IRIS_313-11932	XI-2	Kenya	SINDANO 3::IRGC 75279-1	NS	In65-bp	C
IRIS_313-11934	XI-adm	Philippines	KANATO::IRGC 75306-2	NS	In65-bp	C
IRIS_313-11935	XI-3	Cambodia	KONG KHSACH BANG KATT::IRGC 75350-1	NS	In65-bp	C
IRIS_313-11936	XI-3	Cambodia	NEANG MINH TONN::IRGC 75366-2	NS	In65-bp	C
IRIS_313-11937	XI-adm	India	KUNJUKUNJU::IRGC 75448-1	NS	In65-bp	C
IRIS_313-11938	XI-adm	Burkina Faso	GNASSOUMADOUGOU::IRGC 75595-1	NS	In65-bp	C
IRIS_313-11939	XI-3	Burkina Faso	KAMPTI::IRGC 75626-1	NS	De65-bp	T
IRIS_313-11940	XI-adm	Burkina Faso	MALOBA (DISSI ROUGE)::IRGC 75700-1	NS	In65-bp	C
IRIS_313-11941	XI-1B	Burkina Faso	MOUI SAMBA::IRGC 75751-1	NS	In65-bp	C
IRIS_313-11943	XI-1A	Nepal	I 41::IRGC 75927-1	NS	In65-bp	C
IRIS_313-11944	XI-1A	Nepal	I 814::IRGC 76028-1	NS	In65-bp	C
IRIS_313-11945	XI-2	Bangladesh	MALIKULI::IRGC 76237-1	NS	In65-bp	C
IRIS_313-11946	GJ-trp	Burkina Faso	BWANGA MOUI::IRGC 76262-1	AS	In65-bp	C
IRIS_313-11947	XI-adm	China	BIE LEI::IRGC 76478-1	NS	De65-bp	C
IRIS_313-11948	XI-1A	China	HOU LU BAI::IRGC 76582-1	NS	In65-bp	C
IRIS_313-11949	XI-1A	China	LIU HE XI HE::IRGC 76661-1	NS	In65-bp	C
IRIS_313-11950	XI-1A	China	MI GU::IRGC 76687-1	NS	In65-bp	C
IRIS_313-11951	XI-1A	China	MIAO ZHAN::IRGC 76691-1	NS	In65-bp	C
IRIS_313-11952	XI-1A	China	QI YUE ZHAN::IRGC 76722-1	NS	In65-bp	C
IRIS_313-11953	XI-1A	China	SAN BAO GU::IRGC 76732-1	NS	In65-bp	C
IRIS_313-11954	XI-1A	China	XIA HONG GU::IRGC 76803-1	NS	In65-bp	C
IRIS_313-11955	XI-1A	China	YE DA GU::IRGC 76834-1	NS	In65-bp	C
IRIS_313-11957	XI-adm	Thailand	DAW LUEY 4-3::IRGC 76929-1	NS	In65-bp	C
IRIS_313-11958	XI-3	Thailand	PUANG MAHLAI KHAO::IRGC 76959-1	NS	In65-bp	C
IRIS_313-11959	XI-3	Philippines	KAGIOS PUTI::IRGC 76965-3	NS	In65-bp	C
IRIS_313-11960	XI-1B	Indonesia	PORONG::IRGC 76983-1	NS	In65-bp	C
IRIS_313-11961	XI-3	Thailand	IN TOK::IRGC 77071-1	NS	De65-bp	C
IRIS_313-11962	XI-3	Thailand	KHAO SETTI::IRGC 77084-1	NS	De65-bp	C
IRIS_313-11964	XI-2	Bangladesh	VUOTTA SAIL::IRGC 77306-1	NS	-	C
IRIS_313-11965	XI-1A	China	GUANG XUAN LIU HAO::IRGC 77341-1	NS	In65-bp	C
IRIS_313-11966	XI-1A	China	QI GU::IRGC 77381-1	NS	In65-bp	C
IRIS_313-11967	XI-adm	China	TANG DU GU::IRGC 77400-1	NS	In65-bp	C
IRIS_313-11968	XI-1A	China	ZHAO DAN AI::IRGC 77422-1	NS	In65-bp	C
IRIS_313-11969	XI-2	India	SHYAMJIRA::IRGC 77522-3	NS	In65-bp	C
IRIS_313-11970	GJ-trp	Indonesia	BUNTU DOMBA 1::IRGC 77554-1	AS	In65-bp	C
IRIS_313-11971	GJ-trp	Indonesia	PARE LAMBAN BINGKA::IRGC 77601-1	AS	De65-bp	C
IRIS_313-11973	GJ-tmp	Korea, Republic of	NOINJO::IRGC 77669-1	NS	De65-bp	C
IRIS_313-11974	XI-3	Liberia	NKUMBAN NDINGO::IRGC 77718-1	NS	In65-bp	C
IRIS_313-11975	XI-3	Sierra Leone	PA LOSSES 3::IRGC 77810-1	NS	In65-bp	C
IRIS_313-11976	XI-3	Sierra Leone	PA MATIS::IRGC 77811-1	NS	In65-bp	C
IRIS_313-11977	XI-adm	Madagascar	MAMORIAKA::IRGC 77867-1	NS	In65-bp	C
IRIS_313-11978	XI-1B	Philippines	IR 5657-33-2::IRGC 77992-1	NS	In65-bp	C
IRIS_313-11979	XI-1B	Philippines	IR 19661-364-1-2-3::IRGC 78061-1	NS	In65-bp	C
IRIS_313-11980	XI-1A	Taiwan, China	HSINCHU AI CHIO CHIENG::IRGC 78182-1	NS	In65-bp	C
IRIS_313-11981	GJ-tmp	Taiwan, China	TAICHUNG 188::IRGC 78209-1	NS	De65-bp	C
IRIS_313-11983	XI-2	Burkina Faso	KERIBAREFOR::IRGC 78454-1	NS	In65-bp	C
IRIS_313-11984	GJ-tmp	Viet Nam	BLAU BLA::IRGC 78460-1	NS	De65-bp	C
IRIS_313-11985	XI-adm	China	LI TOU ZHAN::IRGC 78550-1	NS	In65-bp	C
IRIS_313-11986	XI-1A	China	LIANG GUANG::IRGC 78551-1	NS	In65-bp	C
IRIS_313-11987	XI-adm	Philippines	IR 10120-7-2-1-4::IRGC 78628-1	NS	In65-bp	C
IRIS_313-11988	XI-adm	Sierra Leone	POTOQOIN::IRGC 78677-1	NS	In65-bp	C
IRIS_313-11989	XI-3	Brunei Darussalam	TAMBAS JANGKOK::IRGC 78724-1	NS	De65-bp	C
IRIS_313-11990	XI-1B	Taiwan, China	TAISEN GLUTINOUS YU 1157::IRGC 78750-1	NS	In65-bp	C
IRIS_313-11991	XI-3	Lao People's Democratic Republic	CHON::IRGC 78776-1	NS	In65-bp	C
IRIS_313-11992	XI-3	Lao People's Democratic Republic	CHAO LAO SOUNG::IRGC 78799-1	NS	In65-bp	C
IRIS_313-11993	XI-adm	Myanmar	LIM MA NO MA KHIN NYUNT::IRGC 78917-1	NS	In65-bp	C
IRIS_313-11994	GJ-trp	Philippines	KALINDIG::IRGC 78968-1	AS	In65-bp	C
IRIS_313-11995	GJ-trp	Philippines	PINUTYUKAN::IRGC 78995-1	AS	In65-bp	C
IRIS_313-11996	XI-3	Philippines	TUI (KIDAYAN)::IRGC 79058-1	NS	De65-bp	T
IRIS_313-11997	XI-3	Cambodia	BARUM::IRGC 79108-1	NS	In65-bp	C
IRIS_313-11998	XI-3	Cambodia	DAMNOEUB KAUN KHMOM::IRGC 79159-1	NS	In65-bp	C
IRIS_313-11999	XI-3	Cambodia	KAUN TREI::IRGC 79194-1	NS	De65-bp	C
IRIS_313-12000	XI-3	Cambodia	LAANG::IRGC 79258-1	NS	De65-bp	C
IRIS_313-12003	GJ-tmp	Korea, Republic of	GYEONGSAN 1::IRGC 79404-1	NS	De65-bp	C
IRIS_313-12005	XI-3	Malaysia	CHE MAH::IRGC 79480-1	NS	In65-bp	C
IRIS_313-12006	GJ-trp	Malaysia	PADI HANGIR::IRGC 79507-1	AS	In65-bp	C
IRIS_313-12007	XI-adm	China	JIA GEN::IRGC 79654-1	NS	In65-bp	T
IRIS_313-12009	XI-1A	China	PO HE::IRGC 79701-1	NS	In65-bp	C
IRIS_313-12010	XI-1A	China	YAN ZHAN::IRGC 79740-1	NS	In65-bp	C
IRIS_313-12011	XI-adm	China	YU TOU ZHONG::IRGC 79749-1	NS	In65-bp	T
IRIS_313-12012	XI-1A	China	ZAO LENG SHUI ZHAN::IRGC 79756-1	NS	In65-bp	C
IRIS_313-12013	XI-2	India	RAUSRR 4::IRGC 79785-1	NS	In65-bp	C
IRIS_313-12014	XI-2	Nigeria	ADANKARU::IRGC 79842-1	NS	In65-bp	C
IRIS_313-12015	XI-2	Nigeria	DOGON IRI::IRGC 79882-1	NS	In65-bp	C
IRIS_313-12016	XI-adm	Egypt	EX AUBERGE::IRGC 79898-3	NS	In65-bp	C
IRIS_313-12017	XI-adm	Ghana	EX SANDEMA::IRGC 79964-1	NS	De65-bp	T
IRIS_313-12018	GJ-trp	Sierra Leone	FRENSI GBOI::IRGC 79983-1	AS	In65-bp	C
IRIS_313-12021	GJ-trp	Nigeria	ITA 131::IRGC 80025-1	AS	In65-bp	C
IRIS_313-12024	XI-1B	Sierra Leone	TOS 9795::IRGC 80142-1	NS	In65-bp	C
IRIS_313-12027	XI-3	Indonesia	ACEH (SELECTION)::IRGC 80233-1	NS	In65-bp	C
IRIS_313-12028	XI-adm	Lao People's Democratic Republic	CHAO BONG::IRGC 80266-2	NS	In65-bp	C
IRIS_313-12031	GJ-trp	Philippines	P T Q QINDONAAL::IRGC 80410-1	AS	In65-bp	C
IRIS_313-12033	XI-1A	China	GAO JIAO HONG::IRGC 80920-1	NS	In65-bp	C
IRIS_313-12036	XI-3	Cambodia	CHAN LEUY::IRGC 81223-1	NS	De65-bp	C
IRIS_313-12037	XI-3	Cambodia	KHMAO KDET::IRGC 81278-1	NS	In65-bp	C
IRIS_313-12038	XI-3	Cambodia	MUOY KUM::IRGC 81314-1	NS	De65-bp	C
IRIS_313-12039	XI-3	Cambodia	NEANG AN::IRGC 81315-1	NS	De65-bp	C
IRIS_313-12040	XI-3	Cambodia	NEANG LAU::IRGC 81328-1	NS	In65-bp	C
IRIS_313-12041	XI-3	Cambodia	NOU::IRGC 81352-1	NS	In65-bp	C
IRIS_313-12042	XI-3	Cambodia	PHCAR KABAS::IRGC 81357-1	NS	In65-bp	C
IRIS_313-12043	XI-3	Cambodia	SAMBOK ANGKRANG::IRGC 81375-1	NS	In65-bp	C
IRIS_313-12044	XI-3	Cambodia	SAR SIEM::IRGC 81386-2	NS	De65-bp	C
IRIS_313-12045	GJ-trp	Indonesia	BUYAN::IRGC 81440-1	-	In65-bp	C
IRIS_313-12046	XI-3	Indonesia	KUJAM KURIT::IRGC 81477-1	NS	In65-bp	C
IRIS_313-12047	XI-3	Indonesia	LEMAK RUSA::IRGC 81486-1	NS	In65-bp	C
IRIS_313-12048	XI-3	Indonesia	LIMA::IRGC 81487-1	NS	De65-bp	C
IRIS_313-12049	XI-3	Lao People's Democratic Republic	MAE HANG::IRGC 81615-2	NS	In65-bp	T
IRIS_313-12050	XI-adm	Myanmar	SHAN KAUK HNYIN::IRGC 81656-1	NS	In65-bp	C
IRIS_313-12051	GJ-trp	Philippines	TINOLDO MARANGRAS::IRGC 81758-1	AS	In65-bp	C
IRIS_313-12052	XI-adm	India	ADUKKAN::IRGC 81783-1	NS	In65-bp	C
IRIS_313-12053	XI-adm	Burundi	FACAGRO 406::IRGC 82049-1	NS	In65-bp	C
IRIS_313-12054	GJ-tmp	China	HUA 24::IRGC 82127-1	NS	De65-bp	C
IRIS_313-12057	XI-adm	China	AI JIAO ZI::IRGC 82255-1	NS	In65-bp	T
IRIS_313-12058	XI-3	Cambodia	KUL REUSEI::IRGC 82308-1	NS	In65-bp	C
IRIS_313-12059	GJ-tmp	China	LIGEN 2::IRGC 82398-1	AS	De65-bp	C
IRIS_313-12060	GJ-adm	China	LIJIAN 942::IRGC 82399-1	AS	De65-bp	C
IRIS_313-12061	GJ-tmp	China	YUNLEN 13::IRGC 82402-1	AS	De65-bp	C
IRIS_313-12063	GJ-sbtrp	Lao People's Democratic Republic	XIENG KANG::IRGC 82533-1	AS	In65-bp	C
IRIS_313-12066	XI-3	Philippines	MARAMAY::IRGC 82628-1	NS	In65-bp	T
IRIS_313-12067	XI-adm	Philippines	531::IRGC 82643-1	NS	In65-bp	C
IRIS_313-12068	GJ-trp	Indonesia	PULUT KETAN::IRGC 82674-2	AS	In65-bp	C
IRIS_313-12069	GJ-trp	Indonesia	PULUT MAS::IRGC 82676-1	AS	In65-bp	C
IRIS_313-12070	GJ-trp	Malaysia	BABELIONG::IRGC 82688-1	AS	In65-bp	C
IRIS_313-12071	GJ-sbtrp	Lao People's Democratic Republic	NIA::IRGC 82728-1	AS	In65-bp	T
IRIS_313-12072	XI-adm	Myanmar	KYAUK KYI::IRGC 82773-3	NS	In65-bp	C
IRIS_313-12073	GJ-trp	Philippines	KASIGNAYAN::IRGC 82788-1	-	In65-bp	C
IRIS_313-12076	GJ-sbtrp	Lao People's Democratic Republic	HANG::IRGC 82842-1	AS	In65-bp	T
IRIS_313-12077	GJ-sbtrp	Lao People's Democratic Republic	YOI::IRGC 82855-1	AS	In65-bp	T
IRIS_313-12078	XI-adm	Viet Nam	DAU NGHA THAI BINH::IRGC 82891-1	NS	In65-bp	C
IRIS_313-12079	XI-3	Pakistan	KASHMIRI::IRGC 83002-1	NS	In65-bp	C
IRIS_313-12080	XI-3	Philippines	KA GIL::IRGC 83029-1	NS	In65-bp	C
IRIS_313-12081	XI-3	Philippines	1146::IRGC 83068-1	NS	In65-bp	C
IRIS_313-12082	XI-2	Madagascar	MAVOLATSIKA::IRGC 83137-1	NS	In65-bp	C
IRIS_313-12083	XI-2	Madagascar	SARIN TSIPALA::IRGC 83154-1	NS	In65-bp	C
IRIS_313-12093	XI-adm	Nepal	KARUEL::IRGC 83792-1	NS	In65-bp	C
IRIS_313-12096	XI-3	Cambodia	NEANG CHEK::IRGC 83894-1	NS	In65-bp	C
IRIS_313-12097	XI-3	Cambodia	NEANG MINH::IRGC 83897-3	NS	In65-bp	C
IRIS_313-12101	XI-3	Cambodia	SAMRONG 2::IRGC 83951-1	NS	De65-bp	C
IRIS_313-12102	XI-3	Cambodia	SOK SOV::IRGC 83966-1	NS	In65-bp	C
IRIS_313-12108	GJ-trp	Malaysia	PARAI JALEY MASIK::IRGC 84215-1	AS	In65-bp	C
IRIS_313-12109	XI-3	Cambodia	ARITH::IRGC 84347-2	NS	De65-bp	T
IRIS_313-12118	XI-2	Madagascar	OVIBENAMPOTAKA + OVIBE + MAKALIOKA::IRGC 84756-1	NS	In65-bp	C
IRIS_313-12121	XI-3	Lao People's Democratic Republic	CHA LIENG::IRGC 84920-1	NS	De65-bp	T
IRIS_313-12127	XI-3	Lao People's Democratic Republic	INPONG::IRGC 85524-1	NS	De65-bp	T
IRIS_313-12128	XI-3	Lao People's Democratic Republic	HMA GNENG::IRGC 85751-1	NS	De65-bp	C
IRIS_313-12129	GJ-sbtrp	Lao People's Democratic Republic	MON LAI::IRGC 85857-1	AS	In65-bp	T
IRIS_313-12130	XI-3	Lao People's Democratic Republic	KHAO PA::IRGC 85972-1	NS	De65-bp	C
IRIS_313-12131	XI-3	Lao People's Democratic Republic	LG 944::IRGC 86000-1	NS	In65-bp	T
IRIS_313-12133	XI-3	Lao People's Democratic Republic	TAP KHOUAY::IRGC 86373-1	NS	De65-bp	C
IRIS_313-12134	GJ-sbtrp	Lao People's Democratic Republic	THATENG::IRGC 86377-3	AS	In65-bp	T
IRIS_313-12135	XI-1B	Malaysia	PERUBAK LUEY::IRGC 86436-1	NS	In65-bp	C
IRIS_313-12138	XI-adm	Bhutan	YADU BARA::IRGC 86912-1	NS	In65-bp	C
IRIS_313-12142	XI-3	Cambodia	ATT CHHMOUS::IRGC 87030-1	NS	De65-bp	C
IRIS_313-12143	XI-3	Cambodia	SRAU KHGNAERNG::IRGC 87073-1	NS	De65-bp	C
IRIS_313-12144	GJ-trp	Philippines	GINAYANGGANG::IRGC 87131-1	AS	In65-bp	C
IRIS_313-12146	XI-adm	Cambodia	AM BEUS::IRGC 87189-1	NS	De65-bp	T
IRIS_313-12147	XI-3	Cambodia	ARNG'-KAR PHAR ONG::IRGC 87196-1	NS	De65-bp	C
IRIS_313-12148	XI-3	Cambodia	ARN'-SAR THNGORN'::IRGC 87205-1	NS	De65-bp	C
IRIS_313-12151	XI-3	Cambodia	DAMNOEUB KRACHAK SESS::IRGC 87380-1	NS	In65-bp	C
IRIS_313-12152	XI-3	Cambodia	DAMM NOEB THNGORN'::IRGC 87428-1	NS	De65-bp	C
IRIS_313-12161	XI-3	Cambodia	PA PHA EA::IRGC 87751-1	NS	In65-bp	C
IRIS_313-12164	GJ-adm	Cambodia	PA YANG NOEUGN::IRGC 87778-1	AS	In65-bp	C
IRIS_313-12180	XI-adm	Nepal	JHINUWA DHAN::IRGC 88545-1	NS	In65-bp	C
IRIS_313-12182	XI-adm	Nepal	NYAULI::IRGC 88628-1	NS	In65-bp	C
IRIS_313-12185	XI-adm	Lao People's Democratic Republic	AE NOUA::IRGC 89308-1	NS	In65-bp	C
IRIS_313-12186	XI-adm	Lao People's Democratic Republic	BAO DAM::IRGC 89352-1	NS	In65-bp	C
IRIS_313-12187	XI-adm	Lao People's Democratic Republic	CHAM LEK::IRGC 89387-1	NS	De65-bp	T
IRIS_313-12188	XI-3	Lao People's Democratic Republic	CHAO DO::IRGC 89430-1	NS	In65-bp	C
IRIS_313-12190	XI-adm	Lao People's Democratic Republic	CHAO KHAW NYAO::IRGC 89460-1	NS	In65-bp	C
IRIS_313-12193	XI-3	Lao People's Democratic Republic	DO NOUAN::IRGC 89648-1	NS	De65-bp	C
IRIS_313-12194	XI-3	Lao People's Democratic Republic	EA POUAK::IRGC 89748-1	NS	In65-bp	C
IRIS_313-12200	GJ-sbtrp	Lao People's Democratic Republic	LEUANG::IRGC 90000-1	AS	In65-bp	C
IRIS_313-12207	XI-adm	Lao People's Democratic Republic	SALA::IRGC 90457-1	NS	In65-bp	C
IRIS_313-12210	XI-adm	Viet Nam	CHAM TON::IRGC 90600-1	NS	De65-bp	T
IRIS_313-12217	GJ-tmp	Korea, Republic of	WEONJU 8::IRGC 90845-1	NS	De65-bp	C
IRIS_313-12220	XI-adm	Lao People's Democratic Republic	CHAO KHIE KHOUAY::IRGC 90968-1	NS	In65-bp	C
IRIS_313-12221	XI-3	Lao People's Democratic Republic	EA LOUY::IRGC 91220-1	NS	In65-bp	C
IRIS_313-12222	XI-3	Lao People's Democratic Republic	LAM BOUN::IRGC 91525-1	NS	De65-bp	C
IRIS_313-12224	XI-3	Lao People's Democratic Republic	NOON SOUNG::IRGC 91956-1	NS	De65-bp	C
IRIS_313-12225	XI-3	Lao People's Democratic Republic	PA LAT NGAN::IRGC 91983-1	NS	De65-bp	C
IRIS_313-12226	GJ-sbtrp	Lao People's Democratic Republic	PANG::IRGC 91987-1	AS	In65-bp	C
IRIS_313-12227	GJ-sbtrp	Lao People's Democratic Republic	SET::IRGC 92200-1	AS	In65-bp	T
IRIS_313-12228	GJ-sbtrp	Lao People's Democratic Republic	SOM::IRGC 92221-1	AS	In65-bp	T
IRIS_313-12229	XI-3	Lao People's Democratic Republic	TAM::IRGC 92253-1	NS	In65-bp	C
IRIS_313-12231	XI-3	Lao People's Democratic Republic	TOUN::IRGC 92291-2	NS	De65-bp	C
IRIS_313-12232	XI-adm	China	TE SAN AI 2::IRGC 93355-1	NS	In65-bp	C
IRIS_313-12234	XI-1B	China	ANLINGWUBAILI::IRGC 93363-1	NS	In65-bp	C
IRIS_313-12236	XI-1A	China	LAOZAOGU::IRGC 93444-1	NS	In65-bp	C
IRIS_313-12237	XI-1A	China	WUGU::IRGC 93479-1	NS	In65-bp	C
IRIS_313-12240	XI-3	Indonesia	PULUT MINYAK::IRGC 93615-1	NS	In65-bp	C
IRIS_313-12241	GJ-trp	Indonesia	SEMENDANG::IRGC 93633-1	AS	In65-bp	C
IRIS_313-12242	GJ-sbtrp	Lao People's Democratic Republic	KHAO KHOT::IRGC 93892-1	AS	In65-bp	T
IRIS_313-12244	GJ-trp	Philippines	PINAHULA::IRGC 93937-1	AS	In65-bp	C
IRIS_313-12246	XI-3	Cambodia	BANGKOUY::IRGC 94037-1	NS	De65-bp	T
IRIS_313-12247	XI-3	Cambodia	DAMNOEUB KRAMOUM::IRGC 94084-2	NS	De65-bp	T
IRIS_313-12249	XI-3	Cambodia	DAMNOUEB PHDAU PEN::IRGC 94176-1	NS	De65-bp	C
IRIS_313-12251	XI-3	Cambodia	RUS RUSSEI::IRGC 94341-1	NS	De65-bp	C
IRIS_313-12252	GJ-sbtrp	Lao People's Democratic Republic	A MOUK::IRGC 94474-1	AS	In65-bp	T
IRIS_313-12254	GJ-sbtrp	Lao People's Democratic Republic	BAN BONG::IRGC 94565-1	AS	In65-bp	C
IRIS_313-12257	GJ-sbtrp	Lao People's Democratic Republic	DENG PEE::IRGC 94991-1	AS	In65-bp	T
IRIS_313-12258	GJ-sbtrp	Lao People's Democratic Republic	DON::IRGC 95117-1	AS	In65-bp	T
IRIS_313-12259	XI-3	Lao People's Democratic Republic	EA NOUAN::IRGC 95147-1	NS	In65-bp	C
IRIS_313-12260	XI-3	Lao People's Democratic Republic	EA KHAW NGAN::IRGC 95176-2	NS	De65-bp	C
IRIS_313-12261	XI-3	Lao People's Democratic Republic	EA TOM::IRGC 95276-1	NS	In65-bp	C
IRIS_313-12262	GJ-sbtrp	Lao People's Democratic Republic	NYAE::IRGC 95302-1	AS	In65-bp	C
IRIS_313-12263	XI-3	Lao People's Democratic Republic	KHIE TOM::IRGC 95601-1	NS	De65-bp	T
IRIS_313-12265	GJ-sbtrp	Lao People's Democratic Republic	KON SIM::IRGC 95626-1	AS	In65-bp	T
IRIS_313-12266	GJ-sbtrp	Myanmar	KAUK PAHLING::IRGC 95823-2	AS	In65-bp	T
IRIS_313-12268	XI-adm	Myanmar	MAYATAUNG::IRGC 95957-1	NS	In65-bp	C
IRIS_313-12269	XI-adm	Myanmar	SHWEWARHNAN::IRGC 96053-1	NS	In65-bp	C
IRIS_313-12270	XI-adm	Myanmar	TOAM JUM::IRGC 96077-1	NS	In65-bp	C
IRIS_313-12271	GJ-trp	Philippines	BATIBATIKAN::IRGC 96098-1	AS	In65-bp	C
IRIS_313-12272	GJ-trp	Philippines	MALAGKIT (ITIM)::IRGC 96124-1	AS	In65-bp	C
IRIS_313-12273	XI-1A	China	AIJIAONANTE::IRGC 96974-1	NS	In65-bp	C
IRIS_313-12275	XI-adm	China	MAGU::IRGC 97027-1	NS	In65-bp	C
IRIS_313-12278	XI-2	Madagascar	MENALAVA::IRGC 97122-3	NS	In65-bp	C
IRIS_313-12279	GJ-trp	Madagascar	RAMADITRA::IRGC 97124-1	AS	In65-bp	C
IRIS_313-12280	XI-adm	Madagascar	MAKALIOKA::IRGC 97193-1	NS	De65-bp	C
IRIS_313-12281	GJ-trp	Madagascar	SALAZANA::IRGC 97219-1	AS	In65-bp	C
IRIS_313-12282	XI-adm	Madagascar	TSY MILA RO::IRGC 97233-1	NS	In65-bp	C
IRIS_313-12283	XI-adm	Madagascar	VARY 5000 FOTSY::IRGC 97235-1	NS	In65-bp	C
IRIS_313-12284	XI-2	Madagascar	VARY GONY::IRGC 97308-2	NS	In65-bp	C
IRIS_313-12285	GJ-trp	Malaysia	PADI MIAT (KECIL)::IRGC 97366-1	AS	In65-bp	C
IRIS_313-12286	XI-3	Myanmar	EKAYIN SAW::IRGC 97468-2	NS	In65-bp	C
IRIS_313-12287	XI-3	Myanmar	KAUK HNYINGWA::IRGC 97487-1	NS	De65-bp	T
IRIS_313-12288	XI-3	Myanmar	NGWE TOE KYE::IRGC 97530-1	NS	In65-bp	C
IRIS_313-12289	GJ-sbtrp	Myanmar	YARSABA::IRGC 97567-1	AS	In65-bp	T
IRIS_313-12290	XI-adm	Myanmar	JON JAN::IRGC 97633-1	NS	In65-bp	C
IRIS_313-12291	XI-adm	Myanmar	NGA CHEKH FAT::IRGC 97701-2	NS	In65-bp	C
IRIS_313-12292	XI-3	Myanmar	EMAHTAKYAN::IRGC 97789-1	NS	In65-bp	C
IRIS_313-12296	XI-3	Myanmar	SABALINE::IRGC 98059-1	NS	De65-bp	C
IRIS_313-12297	XI-adm	Lao People's Democratic Republic	LOUK PASOM::IRGC 98136-1	NS	In65-bp	C
IRIS_313-12299	GJ-sbtrp	Lao People's Democratic Republic	MUANG TAY::IRGC 98382-1	AS	In65-bp	T
IRIS_313-12300	XI-adm	Lao People's Democratic Republic	NGAM KON DAM::IRGC 98486-1	NS	In65-bp	C
IRIS_313-12301	XI-adm	Lao People's Democratic Republic	LG 10178::IRGC 98526-1	NS	In65-bp	C
IRIS_313-12302	XI-3	Lao People's Democratic Republic	LG 4153::IRGC 98528-1	NS	In65-bp	C
IRIS_313-12303	XI-adm	Lao People's Democratic Republic	LG 9274::IRGC 98715-1	NS	In65-bp	C
IRIS_313-12305	XI-3	Lao People's Democratic Republic	PA KHENG KHAW::IRGC 98779-1	NS	De65-bp	C
IRIS_313-12307	GJ-sbtrp	Lao People's Democratic Republic	POU::IRGC 98968-1	AS	In65-bp	T
IRIS_313-12308	XI-3	Lao People's Democratic Republic	SAM SI::IRGC 99020-1	NS	De65-bp	T
IRIS_313-12309	XI-3	Lao People's Democratic Republic	SANPATONG NYAY::IRGC 99050-1	NS	De65-bp	C
IRIS_313-12311	GJ-sbtrp	Lao People's Democratic Republic	TAM::IRGC 99161-1	AS	In65-bp	T
IRIS_313-12313	GJ-sbtrp	Lao People's Democratic Republic	LAI HIN::IRGC 99305-3	AS	In65-bp	T
IRIS_313-12319	XI-1B	Philippines	PSBRC 18::IRGC 99639-1	NS	In65-bp	C
IRIS_313-12321	GJ-sbtrp	Lao People's Democratic Republic	LG 10344::IRGC 99789-1	AS	In65-bp	T
IRIS_313-12322	GJ-sbtrp	Lao People's Democratic Republic	VOK::IRGC 99831-1	AS	In65-bp	T
IRIS_313-12323	GJ-sbtrp	Lao People's Democratic Republic	BAN KEO::IRGC 99953-1	AS	In65-bp	C
IRIS_313-12324	GJ-sbtrp	Lao People's Democratic Republic	BER YA::IRGC 99970-1	AS	In65-bp	C
IRIS_313-12325	XI-2	Cameroon	DISSI::IRGC 101346-1	NS	In65-bp	C
IRIS_313-12329	XI-adm	Lao People's Democratic Republic	CHAO DO::IRGC 106666-1	NS	In65-bp	C
IRIS_313-12330	GJ-sbtrp	Lao People's Democratic Republic	CHAO PEE::IRGC 106767-1	AS	In65-bp	T
IRIS_313-12332	GJ-sbtrp	Lao People's Democratic Republic	DENG NYAY::IRGC 106907-1	AS	In65-bp	C
IRIS_313-12334	XI-3	Lao People's Democratic Republic	DO KHAW::IRGC 106977-1	NS	In65-bp	C
IRIS_313-12336	GJ-sbtrp	Lao People's Democratic Republic	DO LEUANG::IRGC 106990-1	AS	In65-bp	T
IRIS_313-12337	GJ-sbtrp	Lao People's Democratic Republic	DOK HIEN NOI::IRGC 107021-1	AS	In65-bp	T
IRIS_313-12340	GJ-sbtrp	Lao People's Democratic Republic	NYAO::IRGC 107091-1	AS	In65-bp	T
IRIS_313-12341	GJ-sbtrp	Lao People's Democratic Republic	NYON::IRGC 107099-1	AS	In65-bp	T
IRIS_313-12342	GJ-sbtrp	Lao People's Democratic Republic	HAI NA::IRGC 107117-1	AS	In65-bp	T
IRIS_313-12344	GJ-sbtrp	Lao People's Democratic Republic	KHAO::IRGC 107359-1	AS	In65-bp	C
IRIS_313-12345	GJ-sbtrp	Lao People's Democratic Republic	VIENG::IRGC 107375-2	AS	In65-bp	T
IRIS_313-12346	GJ-sbtrp	Lao People's Democratic Republic	LAB::IRGC 107468-1	AS	In65-bp	C
IRIS_313-12347	GJ-sbtrp	Lao People's Democratic Republic	LAI DAM::IRGC 107490-1	AS	In65-bp	T
IRIS_313-12348	GJ-sbtrp	Lao People's Democratic Republic	LOUK NOK::IRGC 107599-1	AS	In65-bp	T
IRIS_313-12349	GJ-sbtrp	Lao People's Democratic Republic	MAK KHEUA DENG::IRGC 107709-1	AS	In65-bp	T
IRIS_313-12350	GJ-sbtrp	Lao People's Democratic Republic	MAK KHEUA KANG::IRGC 107712-1	AS	In65-bp	T
IRIS_313-12351	GJ-sbtrp	Lao People's Democratic Republic	KHAO LOUANG::IRGC 107770-3	AS	In65-bp	T
IRIS_313-12352	GJ-sbtrp	Lao People's Democratic Republic	MEE::IRGC 107773-1	AS	In65-bp	T
IRIS_313-12353	GJ-sbtrp	Lao People's Democratic Republic	MOK::IRGC 107804-1	AS	In65-bp	C
IRIS_313-12354	XI-adm	Lao People's Democratic Republic	NASAENG::IRGC 107818-1	NS	In65-bp	C
IRIS_313-12355	XI-adm	Lao People's Democratic Republic	NASAENG::IRGC 107819-1	NS	In65-bp	C
IRIS_313-15896	XI-1B	Colombia	FEDEARROZ 50::G1	NS	In65-bp	C
IRIS_313-15897	XI-adm	China	SANHUANGZHAN NO 2::G1	NS	In65-bp	C
IRIS_313-15898	XI-adm	Philippines	IR 4630-22-2-5-1-3::G1	NS	In65-bp	C
IRIS_313-15899	XI-adm	Philippines	IR 45427-2B-2-2B-1-1::G1	NS	In65-bp	C
IRIS_313-15900	XI-adm	Philippines	IR 07F287::G1	NS	In65-bp	C
IRIS_313-15901	XI-1B	Philippines	IR 77298-14-1-2-10::G1	NS	In65-bp	C
IRIS_313-15902	XI-1B	Philippines	IRRI 146::G1	NS	In65-bp	C
IRIS_313-15903	XI-adm	Brazil	IAC 165::IRGC 82775-2	NS	In65-bp	C
IRIS_313-15904	GJ-tmp	Korea, Republic of	JINBUBYEO::G1	NS	De65-bp	C
IRIS_313-15905	GJ-trp	Cote d'Ivoire	WAB 56-125::IRTP 19771-G1	AS	In65-bp	C
IRIS_313-15906	XI-adm	Philippines	IR 73571-3B-11-3-K2::G1	NS	In65-bp	C
IRIS_313-15907	GJ-trp	Uruguay	INIA TACUARI::G1	AS	In65-bp	C
IRIS_313-15910	GJ-trp	United States of America	CYPRESS::IRTP 19532-G1	AS	In65-bp	C
IRIS_313-7620	XI-3	Burkina Faso	GAMBIAKA::GERVEX 7920-C1	NS	De65-bp	T
IRIS_313-7635	XI-1B	China	SEQ 93::C1	NS	In65-bp	C
IRIS_313-7636	XI-1B	Mali	ADNY 11::C1	NS	In65-bp	C
IRIS_313-7638	XI-adm	Madagascar	ANGIFOTSY 685::GERVEX 4717-C1	NS	In65-bp	C
IRIS_313-7641	XI-adm	Indonesia	B 6144-MR-6-0-0::C1	NS	In65-bp	C
IRIS_313-7650	XI-2	Madagascar	BOTOHAVANA 139::GERVEX 8237-C1	NS	In65-bp	C
IRIS_313-7651	XI-2	Madagascar	BOTRA MAITSO::GERVEX 8389-C1	NS	In65-bp	C
IRIS_313-7654	XI-1B	Cote d'Ivoire	BOUAKE 189::C1	NS	In65-bp	C
IRIS_313-7664	XI-1B	Colombia	CICA 8::C1	NS	In65-bp	C
IRIS_313-7665	XI-adm	Colombia	CT 6510-24-1-2::C1	NS	In65-bp	C
IRIS_313-7668	XI-adm	Indonesia	DANAU LAUT TAWAR::C1	NS	In65-bp	C
IRIS_313-7681	XI-adm	Mali	H 15-23-DA::C1	NS	De65-bp	C
IRIS_313-7684	XI-adm	Philippines	IR 1561-228-3-3::IRGC 32627-C1	NS	In65-bp	C
IRIS_313-7685	XI-1B	Philippines	IR 19746-28-2-2::IRGC 78072-C1	NS	In65-bp	C
IRIS_313-7688	XI-1B	Philippines	IR 22::IRGC 11356-C1	NS	In65-bp	C
IRIS_313-7689	XI-1B	Philippines	IR 2307-247-2-2-3::IRGC 77982-C1	NS	In65-bp	C
IRIS_313-7690	XI-adm	Philippines	IR 2344-P1 PB-9-3-2B::IRGC 39317-C1	NS	In65-bp	C
IRIS_313-7691	XI-1B	Philippines	IR 28::IRGC 30411-C1	NS	In65-bp	C
IRIS_313-7696	XI-adm	Philippines	IR 55411-50::IRTP 16682-C1	NS	In65-bp	C
IRIS_313-7698	XI-adm	Philippines	IR 57920-AC 25-2-B::C1	NS	In65-bp	C
IRIS_313-7699	XI-adm	Philippines	IR 57924-24::IRTP 16675-C1	NS	In65-bp	C
IRIS_313-7719	XI-adm	Mali	KOGONI 91-1::C1	NS	De65-bp	C
IRIS_313-7720	XI-2	Madagascar	LAITRA::GERVEX 8400-C1	NS	In65-bp	C
IRIS_313-7725	XI-2	Madagascar	MADINIKA 1329::GERVEX 8366-C1	NS	In65-bp	C
IRIS_313-7728	XI-2	Madagascar	MAMORIAKA 114::GERVEX 5176-C1	NS	In65-bp	C
IRIS_313-7736	XI-2	India	NONA BOKRA::IRGC 22710-C1	NS	In65-bp	C
IRIS_313-7758	XI-2	Madagascar	ROJOKELY::GERVEX 8410-C1	NS	In65-bp	C
IRIS_313-7766	XI-1B	Senegal	SAHEL 108::C1	NS	In65-bp	C
IRIS_313-7769	XI-adm	Philippines	SALUMPIKIT::IRTP 4777-C1	NS	De65-bp	T
IRIS_313-7770	XI-1B	Mali	SAMBALA MALO::C1	NS	In65-bp	C
IRIS_313-7773	XI-1B	Malaysia	SEBERANG MR 77::C1	NS	In65-bp	C
IRIS_313-7778	XI-adm	Viet Nam	SOM CAU 70 A::IRGC 8227-C1	NS	In65-bp	C
IRIS_313-7780	XI-adm	India	SONA::IRGC 26971-C1	NS	In65-bp	C
IRIS_313-7792	XI-adm	Madagascar	TSIPALA 1231::GERVEX 8418-C1	NS	In65-bp	C
IRIS_313-7793	XI-2	Madagascar	TSIPALA B 160::GERVEX 8378-C1	NS	In65-bp	C
IRIS_313-7795	XI-2	Madagascar	TSIPALA MENA 626::GERVEX 5392-C1	NS	In65-bp	C
IRIS_313-7797	XI-adm	Philippines	UPL RI 7::IRTP 9897-C1	NS	In65-bp	C
IRIS_313-7799	XI-2	Madagascar	VARY LAVA DE MAROVATO::GERVEX 8396-C1	NS	In65-bp	C
IRIS_313-7807	XI-1B	Senegal	WAS 170-B-B-1-1::C1	NS	In65-bp	C
IRIS_313-7808	XI-1B	Senegal	WAS 173-B-B-6-2-2::C1	NS	In65-bp	C
IRIS_313-7809	XI-adm	Senegal	WAS 174-B-3-5::C1	NS	In65-bp	C
IRIS_313-7815	XI-1B	Senegal	WAS 198-B-3-1-3::C1	NS	In65-bp	C
IRIS_313-7816	XI-1B	Senegal	WAS 199-B-1-2-1::C1	NS	In65-bp	C
IRIS_313-7819	XI-1B	Senegal	WAS 203-B-B-2-4-1::C1	NS	In65-bp	C
IRIS_313-7820	XI-1B	Senegal	WAS 206-B-B-2-2-1::C1	NS	In65-bp	C
IRIS_313-7824	XI-1B	Senegal	WAS 21-B-B-20-4-3-3::C1	NS	In65-bp	C
IRIS_313-7826	XI-1B	Senegal	WAS 33-B-B-15-1-4-5::C1	NS	In65-bp	C
IRIS_313-7832	XI-1B	Senegal	WAS 63-22-5-9-10-1::C1	NS	In65-bp	C
IRIS_313-7838	GJ-trp	Senegal	62667::C1	AS	In65-bp	C
IRIS_313-7850	GJ-trp	Madagascar	BODA 148-3::GERVEX 8258-C1	NS	De65-bp	C
IRIS_313-7856	GJ-sbtrp	Thailand	CHA LOY OE::C1	AS	In65-bp	T
IRIS_313-7859	GJ-sbtrp	Cote d'Ivoire	CIRAD 358::C1	AS	In65-bp	T
IRIS_313-7863	GJ-trp	Brazil	CIRAD 403::GERVEX 9039-C1	AS	De65-bp	C
IRIS_313-7866	GJ-trp	Colombia	CNA 7\BO\1\1>33-13-6-1::C1	AS	De65-bp	C
IRIS_313-7868	GJ-trp	Colombia	CT 13582-15-5-M::C1	AS	In65-bp	C
IRIS_313-7870	GJ-adm	Brazil	CUIABANA::IRTP 17401-C1	AS	In65-bp	C
IRIS_313-7876	GJ-trp	Philippines	DINORADO::IRTP 12568-C1	AS	In65-bp	C
IRIS_313-7883	GJ-trp	Indonesia	GANIGI::IRGC 48698-C1	AS	In65-bp	C
IRIS_313-7885	GJ-trp	Indonesia	GOGO::IRGC 43390-C1	AS	In65-bp	C
IRIS_313-7902	GJ-trp	Philippines	IR 63380-16::C1	AS	In65-bp	C
IRIS_313-7907	GJ-trp	Philippines	IR 68704-145-1-1-B::C1	AS	In65-bp	C
[truncated: 582 more rows]

[truncated: 1 more sheets: Source Data Figure 5j]
