# Supplementary material for: OsMADS17 simultaneously increases grain number and grain weight in rice
Source: Nat Commun. 2023 May 29;14:3098. doi: 10.1038/s41467-023-38726-9 (PMC10227085; doi:10.1038/s41467-023-38726-9)
Supplement: Supplementary file 10 — Source Data [file 41467_2023_38726_MOESM10_ESM.zip › Source Data/Source Data Figure 6e-l.xlsx]

## Sheet: Guide
Source Data Figure 6e. qRT-PCR analysis for OsMADS17 in C418 and C418RNAi-OsMADS17 plants.
Source Data Figure 6f. Comaprasion of relative protein levles of OsMADS17 between C418 and C418RNAi-OsMADS17 plants.
Source Data Figure 6g-i. Comaprasion of grain number, grain weight, and grain yield between C418 and C418RNAi-OsMADS17 plants.
Source Data Figure 6j-l. Comaprasion of grain yield in the field amongn C418, C418RNAi-OsMADS17, and C418RNAi-OsAP2-39 plants.

## Sheet: Source Data Figure 6e
Source Data Figure 6e. qRT-PCR analysis for OsMADS17 in C418 and C418RNAi-OsMADS17 plants.
Sample Name	Target Name	CT	ΔCT	Average ΔCT	ΔΔCT	2^(-ΔΔCT)	Average 2^(-ΔΔCT)	Relative expressions	Average	SD	P-value
C418-1	qRT-UBI	17.5551
C418-1	qRT-UBI	17.9089
C418-1	qRT-UBI	17.3965
C418-1	qRT-OsMADS17	22.5277	4.97262
C418-1	qRT-OsMADS17	22.244	4.3351
C418-1	qRT-OsMADS17	22.4202	5.02365	4.77712	-0.527836	1.44176		1.17654
C418-2	qRT-UBI	17.3204
C418-2	qRT-UBI	17.3007
C418-2	qRT-UBI	17.1411
C418-2	qRT-OsMADS17	22.7067	5.38629
C418-2	qRT-OsMADS17	22.3879	5.08717
C418-2	qRT-OsMADS17	22.5825	5.44142	5.30496	0	1		0.81604
C418-3	qRT-UBI	17.3062
C418-3	qRT-UBI	17.3263
C418-3	qRT-UBI	17.4663
C418-3	qRT-OsMADS17	22.219	4.91284
C418-3	qRT-OsMADS17	22.2583	4.93197
C418-3	qRT-OsMADS17	22.6245	5.15818	5.001	-0.303958	1.23453	1.22543	1.00742	1	0.180363
C418RNAi-OsMADS17-1-1	qRT-UBI	17.319
C418RNAi-OsMADS17-1-1	qRT-UBI	17.3348
C418RNAi-OsMADS17-1-1	qRT-UBI	17.1918
C418RNAi-OsMADS17-1-1	qRT-OsMADS17	23.3086	5.9896
C418RNAi-OsMADS17-1-1	qRT-OsMADS17	23.1069	5.77209
C418RNAi-OsMADS17-1-1	qRT-OsMADS17	22.7689	5.57714	5.77961	0.474651	0.719641		0.587256
C418RNAi-OsMADS17-1-2	qRT-UBI	17.3129
C418RNAi-OsMADS17-1-2	qRT-UBI	17.3196
C418RNAi-OsMADS17-1-2	qRT-UBI	17.1663
C418RNAi-OsMADS17-1-2	qRT-OsMADS17	23.3991	6.08624
C418RNAi-OsMADS17-1-2	qRT-OsMADS17	23.2139	5.89436
C418RNAi-OsMADS17-1-2	qRT-OsMADS17	23.1616	5.9953	5.99197	0.68701	0.62114		0.506875
C418RNAi-OsMADS17-1-3	qRT-UBI	17.1359
C418RNAi-OsMADS17-1-3	qRT-UBI	17.1678
C418RNAi-OsMADS17-1-3	qRT-UBI	16.974
C418RNAi-OsMADS17-1-3	qRT-OsMADS17	23.9932	6.85727
C418RNAi-OsMADS17-1-3	qRT-OsMADS17	23.7504	6.58265
C418RNAi-OsMADS17-1-3	qRT-OsMADS17	23.0633	6.08931	6.50974	1.20479	0.433834	0.591538	0.354025	0.482719	0.118477	0.0142385
C418RNAi-OsMADS17-2-1	qRT-UBI	17.1157
C418RNAi-OsMADS17-2-1	qRT-UBI	17.1559
C418RNAi-OsMADS17-2-1	qRT-UBI	17.4609
C418RNAi-OsMADS17-2-1	qRT-OsMADS17	24.242	7.12633
C418RNAi-OsMADS17-2-1	qRT-OsMADS17	23.9628	6.80692
C418RNAi-OsMADS17-2-1	qRT-OsMADS17	24.1005	6.63953	6.85759	1.55264	0.340887		0.278177
C418RNAi-OsMADS17-2-2	qRT-UBI	17.0265
C418RNAi-OsMADS17-2-2	qRT-UBI	16.981
C418RNAi-OsMADS17-2-2	qRT-UBI	17.1235
C418RNAi-OsMADS17-2-2	qRT-OsMADS17	24.1944	7.16792
C418RNAi-OsMADS17-2-2	qRT-OsMADS17	24.0938	7.11278
C418RNAi-OsMADS17-2-2	qRT-OsMADS17	24.2065	7.08303	7.12124	1.81629	0.283951		0.231715
C418RNAi-OsMADS17-2-3	qRT-UBI	17.0682
C418RNAi-OsMADS17-2-3	qRT-UBI	17.0175
C418RNAi-OsMADS17-2-3	qRT-UBI	17.1153
C418RNAi-OsMADS17-2-3	qRT-OsMADS17	24.6145	7.54629
C418RNAi-OsMADS17-2-3	qRT-OsMADS17	23.8243	6.80683
C418RNAi-OsMADS17-2-3	qRT-OsMADS17	24.4742	7.35887	7.23733	1.93237	0.261998	0.295612	0.213801	0.241231	0.0332264	0.00200758
C418RNAi-OsMADS17-3-1	qRT-UBI	17.256
C418RNAi-OsMADS17-3-1	qRT-UBI	17.3348
C418RNAi-OsMADS17-3-1	qRT-UBI	17.2426
C418RNAi-OsMADS17-3-1	qRT-OsMADS17	23.2944	6.03834
C418RNAi-OsMADS17-3-1	qRT-OsMADS17	22.8912	5.55645
C418RNAi-OsMADS17-3-1	qRT-OsMADS17	22.9255	5.6829	5.75923	0.454273	0.729878		0.595609
C418RNAi-OsMADS17-3-2	qRT-UBI	17.2933
C418RNAi-OsMADS17-3-2	qRT-UBI	17.125
C418RNAi-OsMADS17-3-2	qRT-UBI	17.2633
C418RNAi-OsMADS17-3-2	qRT-OsMADS17	23.4886	6.19524
C418RNAi-OsMADS17-3-2	qRT-OsMADS17	23.1955	6.07054
C418RNAi-OsMADS17-3-2	qRT-OsMADS17	22.9094	5.64605	5.97061	0.665652	0.630404		0.514434
C418RNAi-OsMADS17-3-3	qRT-UBI	17.5287
C418RNAi-OsMADS17-3-3	qRT-UBI	17.345
C418RNAi-OsMADS17-3-3	qRT-UBI	17.18
C418RNAi-OsMADS17-3-3	qRT-OsMADS17	23.4675	5.93881
C418RNAi-OsMADS17-3-3	qRT-OsMADS17	22.939	5.594
C418RNAi-OsMADS17-3-3	qRT-OsMADS17	23.5454	6.36547	5.9661	0.661139	0.632379	0.66422	0.516046	0.54203	0.0464079	0.0130618

## Sheet: Source Data Figure 6f
Source Data Figure 6f. Comaprasion of relative protein levles of OsMADS17 between C418 and C418RNAi-OsMADS17 plants.
Antibody	Sample name	volume (μL)	quantification of proteins accumulation	protein accumulation (OsMADS17)/protein accumulation (HSP82)	average [protein accumulation (OsMADS17)/protein accumulation (HSP82)]	relative protein levels of OsMADS17	Average	SD	P-value
Anti-OsMADS17	C418-1	10	1918.63	0.315207	0.273889	1.15086
	C418-2	10	1082.97	0.18165		0.663224
	C418-3	10	1802.09	0.324809		1.18592	1	0.292183
Anti-HSP82	C418-1	10	6086.87
Anti-HSP82	C418-2	10	5961.87
Anti-HSP82	C418-3	10	5548.16
Anti-OsMADS17	C418RNAi-OsMADS17-1-1	10	450.335	0.104887	0.119639	0.382957
Anti-COG1	C418RNAi-OsMADS17-1-2	10	498.577	0.0922429		0.33679
Anti-COG1	C418RNAi-OsMADS17-1-3	10	722.335	0.161786		0.590701	0.436816	0.135253	0.0387926
Anti-HSP82	C418RNAi-OsMADS17-1-1	10	4293.51
Anti-HSP82	C418RNAi-OsMADS17-1-2	10	5405.04
Anti-HSP82	C418RNAi-OsMADS17-1-3	10	4464.75

## Sheet: Source Data Figure 6g-i
	Source Data Figure 6g-i. Comaprasion of grain number, grain weight, and grain yield between C418 and C418RNAi-OsMADS17 plants.
	Sample Name	Grain number per main panicle	1,000-grain weight (g)	Grain yield per plant (g)
	C418-1	237	27.241	32.06
	C418-2	265	24.878	26.51
	C418-3	278	27.117	32.26
	C418-4	280	25.402	28.53
	C418-5	238	25.309	21.45
	C418-6	279	26.667	23.81
	C418-7	262	27.561	23.01
	C418-8	213	27.353	20.41
	C418-9	268	27.18	27.6
	C418-10	242	26.571	28.29
	C418-11	273	26.216	28.2
	C418-12	239	26.757	25.31
	C418-13	228	26.923	22.88
	C418-14	258	27.895	21.89
	C418-15	217	25.625	25.94
	C418-16	237	28.056	30.17
	C418-17	236	26.75	31.51
	C418-18	273	27	28.46
	C418-19	299	26.667	32.46
	C418-20	278	27.692	30.7
	C418RNAi-OsMADS17-1-1	250	26.436	26.93
	C418RNAi-OsMADS17-1-2	260	27.354	31.07
	C418RNAi-OsMADS17-1-3	272	28.575	26.83
	C418RNAi-OsMADS17-1-4	259	27.814	32.3
	C418RNAi-OsMADS17-1-5	316	26.45	31.92
	C418RNAi-OsMADS17-1-6	264	27.856	30.01
	C418RNAi-OsMADS17-1-7	284	26.565	32.85
	C418RNAi-OsMADS17-1-8	249	28.221	30.74
	C418RNAi-OsMADS17-1-9	320	27.219	34.31
	C418RNAi-OsMADS17-1-10	267	28.244	26
	C418RNAi-OsMADS17-1-11	276	29.471	27.73
	C418RNAi-OsMADS17-1-12	309	28.105	32.82
	C418RNAi-OsMADS17-1-13	311	28.249	32.42
	C418RNAi-OsMADS17-1-14	303	28.726	26.01
	C418RNAi-OsMADS17-1-15	331	27.674	28.61
	C418RNAi-OsMADS17-1-16	339	28.802	29.68
	C418RNAi-OsMADS17-1-17	284	27.847	31.18
	C418RNAi-OsMADS17-1-18	264	29.169	27.16
	C418RNAi-OsMADS17-1-19	277	27.563	30.57
	C418RNAi-OsMADS17-1-20	270	29.227	29.86
	C418RNAi-OsMADS17-2-1	321	28.062	29.82
	C418RNAi-OsMADS17-2-2	283	27.365	31.42
	C418RNAi-OsMADS17-2-3	336	27.981	33.13
	C418RNAi-OsMADS17-2-4	291	27.662	30.88
	C418RNAi-OsMADS17-2-5	319	28.963	34.63
	C418RNAi-OsMADS17-2-6	312	26.953	31.12
	C418RNAi-OsMADS17-2-7	279	27.425	28.31
	C418RNAi-OsMADS17-2-8	284	28.228	30.97
	C418RNAi-OsMADS17-2-9	348	29.229	32.15
	C418RNAi-OsMADS17-2-10	322	29.564	38.42
	C418RNAi-OsMADS17-2-11	341	27.253	29.82
	C418RNAi-OsMADS17-2-12	306	27.253	27.63
	C418RNAi-OsMADS17-2-13	318	29.661	37.35
	C418RNAi-OsMADS17-2-14	276	26.972	29.45
	C418RNAi-OsMADS17-2-15	346	28.3	29.82
	C418RNAi-OsMADS17-2-16	274	28.422	30.37
	C418RNAi-OsMADS17-2-17	304	28.966	30.17
	C418RNAi-OsMADS17-2-18	290	29.427	31.26
	C418RNAi-OsMADS17-2-19	285	26.913	28.37
	C418RNAi-OsMADS17-2-20	282	26.616	26.62
	C418RNAi-OsMADS17-3-1	308	28.28	32.2
	C418RNAi-OsMADS17-3-2	286	27.515	28.13
	C418RNAi-OsMADS17-3-3	316	27.223	34.31
	C418RNAi-OsMADS17-3-4	258	27.98	26.7
	C418RNAi-OsMADS17-3-5	350	28.222	29.32
	C418RNAi-OsMADS17-3-6	316	29.282	38.12
	C418RNAi-OsMADS17-3-7	320	27.482	32.65
	C418RNAi-OsMADS17-3-8	274	27.671	30.76
	C418RNAi-OsMADS17-3-9	260	26.202	25.42
	C418RNAi-OsMADS17-3-10	260	27.283	29.98
	C418RNAi-OsMADS17-3-11	309	29.472	32.81
	C418RNAi-OsMADS17-3-12	288	28.67	28.81
	C418RNAi-OsMADS17-3-13	249	27.491	27.37
	C418RNAi-OsMADS17-3-14	333	30.475	30.66
	C418RNAi-OsMADS17-3-15	298	26.47	27.82
	C418RNAi-OsMADS17-3-16	302	27.462	29.83
	C418RNAi-OsMADS17-3-17	277	27.095	29.12
	C418RNAi-OsMADS17-3-18	246	28.222	31.12
	C418RNAi-OsMADS17-3-19	255	27.49	25.92
	C418RNAi-OsMADS17-3-20	260	28.171	29.87
	Sample Name	Grain number per main panicle	1,000-grain weight (g)	Grain yield per plant (g)
Average	C418	255	26.743	27.0725
	C418RNAi-OsMADS17-1	285.25	27.9783	29.95
	C418RNAi-OsMADS17-2	305.85	28.0608	31.0855
	C418RNAi-OsMADS17-3	288.25	27.9079	30.046
SD	C418	23.8747	0.875758	3.85682
	C418RNAi-OsMADS17-1	27.4933	0.889114	2.50799
	C418RNAi-OsMADS17-2	24.5877	0.975406	2.96384
	C418RNAi-OsMADS17-3	30.3868	1.00924	3.01638
P-value	C418 VS. C418RNAi-OsMADS17-1	0.000650745	7.80805e-05	0.00804659
	C418 VS. C418RNAi-OsMADS17-2	7.68922e-08	6.3274e-05	0.000700776
	C418 VS. C418RNAi-OsMADS17-3	0.000442205	0.000380923	0.00989083

## Sheet: Source Data Figure 6j-l
Source Data Figure 6j-l. Comaprasion of grain yield in the field amongn C418, C418RNAi-OsMADS17, and C418RNAi-OsAP2-39 plants.
2019, Beijing, China
Sample name
C418-1	Grain yield of 300 plants（kg）	Grain yield per plant（kg）	Aerea per plot（m2）	Grain yield per unit area（kg/m2）	Average grain yield per unit area（kg/m2）	SD	P-value
C418-2	8.26	0.0275333	11.25	0.734222
C418-3	8.12	0.0270667	11.25	0.721778
C418RNAi-OsMADS17-1-1	8.32	0.0277333	11.25	0.739556	0.731852	0.00912285
C418RNAi-OsMADS17-1-2	8.94	0.0298	11.25	0.794667
C418RNAi-OsMADS17-1-3	8.69	0.0289667	11.25	0.772444
	8.67	0.0289	11.25	0.770667	0.779259	0.0133728	0.0065583
2020, Hainan, China
Sample name
C418-1	Grain yield of 300 plants（kg）	Grain yield per plant（kg）	Aerea per plot（m2）	Grain yield per unit area（kg/m2）	Average grain yield per unit area（kg/m2）	SD	P-value
C418-2	6.765	0.02255	11.25	0.601333
C418-3	6.87	0.0229	11.25	0.610667
C418RNAi-OsMADS17-1-1	6.435	0.02145	11.25	0.572	0.594667	0.020177
C418RNAi-OsMADS17-1-2	7.545	0.02515	11.25	0.670667
C418RNAi-OsMADS17-1-3	7.65	0.0255	11.25	0.68
	7.335	0.02445	11.25	0.652	0.667556	0.0142569	0.00705231
2021, Beijing, China
Sample name
C418-1	Grain yield of 300 plants（kg）	Grain yield per plant（kg）	Aerea per plot（m2）	Grain yield per unit area（kg/m2）	Average grain yield per unit area（kg/m2）	SD	P-value
C418-2	8.51	0.0283667	11.25	0.756444
C418-3	8.42	0.0280667	11.25	0.748444
C418RNAi-OsAP2-39-1-1	8.27	0.0275667	11.25	0.735111	0.746667	0.0107772
C418RNAi-OsAP2-39-1-2	9.18	0.0306	11.25	0.816
C418RNAi-OsAP2-39-1-3	9.03	0.0301	11.25	0.802667
	8.83	0.0294333	11.25	0.784889	0.801185	0.0156084	0.00760581
