# Supplementary material for: OsMADS17 simultaneously increases grain number and grain weight in rice
Source: Nat Commun. 2023 May 29;14:3098. doi: 10.1038/s41467-023-38726-9 (PMC10227085; doi:10.1038/s41467-023-38726-9)
Supplement: Supplementary file 10 — Source Data [file 41467_2023_38726_MOESM10_ESM.zip › Source Data/Source Data Supplementary Figure 10b, d-j.xlsx]

## Sheet: Guide
Sheet1. Source Data Supplementary Figure 10b. Translation efficiency analysis for OsMADS17 in 8IL73 and Mut-6 plants by Dual-LUC reporter system.
Sheet2. Source Data Supplementary Figure 10d-j. Comparison of agronomic traits between 8IL73 and Mut-6 plants.

## Sheet: Sheet1
Source Data Supplementary Figure 10b. Translation efficiency analysis for OsMADS17 in 8IL73 and Mut-6 plants by Dual-LUC reporter system.
qRT-PCR analysis for LUC and REN													Analysis of protein activity for LUC and REN											Analysis of translation efficiency
Sample Name	Target Name	CT	ΔCT	Average ΔCT	AverageΔΔCT	2^(-AverageΔΔCT)	Average 2^(-AverageΔΔCT)	Relative expressions (LUC/REN)	Average	SD	P-value		Sample Name	Target Name	Protein activity	LUC/REN activity	Average LUC/REN activity	Average LUC/REN activity	Relavtive LUC/REN activity	Average	SD	P-value		Sample Name	Translation efficiency	Average translation efficiency	Relavtive translation efficiency	Average	SD	P-value
5′ UTRMut-6-1	qRT-REN	13.1212											5′ UTRMut-6-1	LUC	936826	0.0917								5′ UTRMut-6-1
5′ UTRMut-6-1	qRT-REN	12.9197											5′ UTRMut-6-1	LUC	1099683	0.1217								5′ UTRMut-6-1
5′ UTRMut-6-1	qRT-REN	13.0132											5′ UTRMut-6-1	LUC	1193566	0.1352								5′ UTRMut-6-1
5′ UTRMut-6-1	qRT-LUC	12.5661	-0.555096										5′ UTRMut-6-1	REN	10216921									5′ UTRMut-6-1
5′ UTRMut-6-1	qRT-LUC	12.2916	-0.62817										5′ UTRMut-6-1	REN	9036374									5′ UTRMut-6-1
5′ UTRMut-6-1	qRT-LUC	12.3882	-0.625024	-0.602763	0	1		1.06853					5′ UTRMut-6-1	REN	8828250		0.1162		0.359443					5′ UTRMut-6-1	0.1162		0.332747
5′ UTRMut-6-2	qRT-REN	12.9184											5′ UTRMut-6-2	LUC	185634	0.1542								5′ UTRMut-6-2
5′ UTRMut-6-2	qRT-REN	12.9343											5′ UTRMut-6-2	LUC	1106784	0.122								5′ UTRMut-6-2
5′ UTRMut-6-2	qRT-REN	12.6943											5′ UTRMut-6-2	LUC	193657	0.1367								5′ UTRMut-6-2
5′ UTRMut-6-2	qRT-LUC	12.323	-0.595386										5′ UTRMut-6-2	REN	1203891									5′ UTRMut-6-2
5′ UTRMut-6-2	qRT-LUC	12.6064	-0.327953										5′ UTRMut-6-2	REN	9072347									5′ UTRMut-6-2
5′ UTRMut-6-2	qRT-LUC	12.266	-0.428275	-0.450538	0.152225	0.899861		0.96153					5′ UTRMut-6-2	REN	1416759		0.137633		0.425743					5′ UTRMut-6-2	0.152949		0.437981
5′ UTRMut-6-3	qRT-REN	18.6793											5′ UTRMut-6-3	LUC	1268945	0.1436								5′ UTRMut-6-3
5′ UTRMut-6-3	qRT-REN	18.6938											5′ UTRMut-6-3	LUC	1766382	0.1539								5′ UTRMut-6-3
5′ UTRMut-6-3	qRT-REN	18.958											5′ UTRMut-6-3	LUC	2257169	0.1263								5′ UTRMut-6-3
5′ UTRMut-6-3	qRT-LUC	18.4178	-0.261524										5′ UTRMut-6-3	REN	8836763									5′ UTRMut-6-3
5′ UTRMut-6-3	qRT-LUC	18.5765	-0.117268										5′ UTRMut-6-3	REN	11477565									5′ UTRMut-6-3
5′ UTRMut-6-3	qRT-LUC	18.3628	-0.595219	-0.32467	0.278093	0.82468	0.908181	0.881196	0.970419	0.093983			5′ UTRMut-6-3	REN	17873488		0.141267	0.1317	0.436982	0.40739	0.0419013			5′ UTRMut-6-3	0.171299	0.146816	0.490525	0.420418	0.0803424
5′ UTR8IL73-1	qRT-REN	12.4513											5′ UTR8IL73-1	LUC	206487	0.3286								5′ UTR8IL73-1
5′ UTR8IL73-1	qRT-REN	12.3844											5′ UTR8IL73-1	LUC	126384	0.3614								5′ UTR8IL73-1
5′ UTR8IL73-1	qRT-REN	12.5759											5′ UTR8IL73-1	LUC	305893	0.332								5′ UTR8IL73-1
5′ UTR8IL73-1	qRT-LUC	11.7808	-0.670559										5′ UTR8IL73-1	REN	628397									5′ UTR8IL73-1
5′ UTR8IL73-1	qRT-LUC	11.914	-0.47044										5′ UTR8IL73-1	REN	349713									5′ UTR8IL73-1
5′ UTR8IL73-1	qRT-LUC	11.7051	-0.870752	-0.670584	-0.0678205	1.04813		1.11996					5′ UTR8IL73-1	REN	921389		0.340667		1.05379					5′ UTR8IL73-1	0.325023		0.930725
5′ UTR8IL73-2	qRT-REN	12.2554											5′ UTR8IL73-2	LUC	1627384	0.2748								5′ UTR8IL73-2
5′ UTR8IL73-2	qRT-REN	12.341											5′ UTR8IL73-2	LUC	3265973	0.2936								5′ UTR8IL73-2
5′ UTR8IL73-2	qRT-REN	12.227											5′ UTR8IL73-2	LUC	2068227	0.303								5′ UTR8IL73-2
5′ UTR8IL73-2	qRT-LUC	11.891	-0.364437										5′ UTR8IL73-2	REN	5922167									5′ UTR8IL73-2
5′ UTR8IL73-2	qRT-LUC	11.6517	-0.68929										5′ UTR8IL73-2	REN	11121997									5′ UTR8IL73-2
5′ UTR8IL73-2	qRT-LUC	11.7326	-0.49439	-0.516039	0.0867243	0.941658		1.00619					5′ UTR8IL73-2	REN	6825952		0.290467		0.898505					5′ UTR8IL73-2	0.308463		0.883305
5′ UTR8IL73-3	qRT-REN	19.728											5′ UTR8IL73-3	LUC	267899	0.3381								5′ UTR8IL73-3
5′ UTR8IL73-3	qRT-REN	19.9514											5′ UTR8IL73-3	LUC	257543	0.3517								5′ UTR8IL73-3
5′ UTR8IL73-3	qRT-REN	19.7253											5′ UTR8IL73-3	LUC	361357	0.3263								5′ UTR8IL73-3
5′ UTR8IL73-3	qRT-LUC	19.5201	-0.207863										5′ UTR8IL73-3	REN	792337									5′ UTR8IL73-3
5′ UTR8IL73-3	qRT-LUC	19.4602	-0.491196										5′ UTR8IL73-3	REN	732381									5′ UTR8IL73-3
5′ UTR8IL73-3	qRT-LUC	19.4866	-0.238707	-0.312588	0.290175	0.817803	0.935864	0.873848	1	0.123174	0.757472		5′ UTR8IL73-3	REN	1107438		0.3387	0.323278	1.04771	1	0.08795	0.000458993		5′ UTR8IL73-3	0.414158	0.349215	1.18597	1	0.162791	0.00522522

## Sheet: Sheet2
	Source Data Supplementary Figure 10d-j. Comparison of agronomic traits between 8IL73 and Mut-6 plants.
	Sample name	Panicle length (cm)	No. of primary branches	Grain number on primary branches	No. of secondary branches	Grain number on secondary branches	Grain length (mm)	Grain width (mm)
	8IL73-1	30.5	12	67	43	142	8.005	3.286
	8IL73-2	32.2	11	61	54	189	7.7	3.062
	8IL73-3	31.8	11	60	51	168	8.266	3.232
	8IL73-4	31.7	12	67	54	186	7.828	3.049
	8IL73-5	31.6	12	70	50	180	8.06	3.257
	8IL73-6	32.7	13	70	59	197	8.059	3.24
	8IL73-7	33.5	12	67	60	223	7.878	3.213
	8IL73-8	32	11	62	55	191	7.916	3.039
	8IL73-9	30.2	12	66	48	152	8.031	3.264
	8IL73-10	28.5	12	67	38	119	8.155	3.191
	8IL73-11	34.1	12	64	60	202	8.052	3.179
	8IL73-12	29.8	11	59	43	144	8.07	3.194
	8IL73-13	32.2	11	60	52	182	8.135	3.23
	8IL73-14	27.8	10	53	45	156	8.078	3.232
	8IL73-15	31.2	10	56	43	146	8.107	3.229
	8IL73-16	28.1	11	59	41	130	8.143	3.283
	8IL73-17	30.6	12	65	51	178	8.138	3.275
	8IL73-18	31.1	12	68	55	200	8.167	3.365
	8IL73-19	34.2	11	63	60	224	8.161	3.371
	8IL73-20	31.2	11	61	51	171	8.12	3.286
	Mut6-1	34.9	14	75	64	267	8.15	3.132
	Mut6-2	32.4	13	75	53	186	8.194	3.351
	Mut6-3	31.1	16	91	51	171	8.275	3.393
	Mut6-4	33.5	13	72	58	218	8.335	3.41
	Mut6-5	32.6	13	74	57	198	8.347	3.259
	Mut6-6	30.1	14	80	52	168	8.468	3.201
	Mut6-7	32.9	13	73	65	259	8.235	3.357
	Mut6-8	31.2	11	59	49	186	7.905	3.108
	Mut6-9	32.4	11	59	53	187	8.044	3.157
	Mut6-10	30.8	14	80	60	210	8.163	3.367
	Mut6-11	31.1	13	74	65	236	8.019	3.285
	Mut6-12	33.5	12	68	58	200	8.381	3.4
	Mut6-13	34.1	12	67	58	218	8.286	3.271
	Mut6-14	33.5	13	74	55	198	8.303	3.384
	Mut6-15	34.2	14	81	59	207	8.407	3.344
	Mut6-16	33.2	14	79	56	183	8.217	3.321
	Mut6-17	33.6	12	70	50	182	8.387	3.331
	Mut6-18	34.5	14	80	59	217	8.272	3.295
	Mut6-19	33.2	12	68	48	167	8.342	3.32
	Mut6-20	33.5	13	68	72	271	8.149	3.271
	Sample name	Panicle length (cm)	No. of primary branches	Grain number on primary branches	No. of secondary branches	Grain number on secondary branches	Grain length (mm)	Grain width (mm)
Average	8IL73	31.25	11.45	63.25	50.65	174	8.05345	3.22385
	Mut6	32.815	13.05	73.35	57.1	206.45	8.24395	3.29785
SD	8IL73	1.78576	0.759155	4.63255	6.73776	29.1872	0.133436	0.0899188
	Mut6	1.33506	1.19097	7.58305	6.12931	31.3696	0.142298	0.0890714
P-value	8IL73 VS. Mut6	0.00327275	1.07905e-05	1.024e-05	0.00303528	0.00165615	9.36187e-05	0.012733
