# Supplementary material for: OsMADS17 simultaneously increases grain number and grain weight in rice
Source: Nat Commun. 2023 May 29;14:3098. doi: 10.1038/s41467-023-38726-9 (PMC10227085; doi:10.1038/s41467-023-38726-9)
Supplement: Supplementary file 10 — Source Data [file 41467_2023_38726_MOESM10_ESM.zip › Source Data/Source Data Supplementary Figure 11.xlsx]

## Sheet: Guide
Sheet1. Source Data Supplementary Figure 11a, b. 169 cultivars (79 indica rice and 90 japonica rice) used for comparing grain weight and grain number between the cultivars with the genotype OsMADS17In65-bp and those with OsMADS17De65-bp.
Sheet2. Source Data Supplementary Figure 11c. Cultivars in the 3k RG used for comparing grain weight between the cultivars with the genotype OsMADS17De65-bp and those with OsMADS17In65-bp.

## Sheet: Sheet1
Source Data Supplementary Figure 11a, b. 169 cultivars (79 indica rice and 90 japonica rice) used for comparing grain weight and grain number between the cultivars with the genotype OsMADS17In65-bp and those with OsMADS17De65-bp.
Number	Name	Grain number	1,000-grain weight (g)	Genotype	Origin	Species name
	Name	Grain number	1,000-grain weight	OsMADS17				Grain number					1,000-grain weight (g)
jap01	Saturn	168.69	26.13	In65-bp	United States	O. sativa ssp. japonica		Genotype	Average	SD	P value		Genotype	Average	SD	P value
jap02	IRAT 13	171.38	25.14	In65-bp	Cote D'Ivoire	O. sativa ssp. japonica		In-65bp	169.444	30.5438			In-65bp	23.3455	3.20699
jap03	Keriting Tingii	198.92	29.5	In65-bp	Indonesia	O. sativa ssp. japonica		De-65bp	167.568	32.4945	0.711221		De-65bp	25.7984	3.22071	5.09591e-06
jap04	Ta Hung Ku	138.51	26.25	De65-bp	China	O. sativa ssp. japonica
jap05	Trembese	231.67	23.46	De65-bp	Indonesia	O. sativa ssp. japonica
jap06	B6616A4-22-Bk-5-4	185.42	28.17	De65-bp	United States	O. sativa ssp. japonica
jap07	Rikuto Norin 21	167.45	23.31	De65-bp	Japan	O. sativa ssp. japonica
jap08	Kamenoo	168.27	21.01	De65-bp	Japan	O. sativa ssp. japonica
jap09	L-202	166.38	30.77	De65-bp	United States	O. sativa ssp. japonica
jap10	OS6	166.39	25.28	In65-bp	Nigeria	O. sativa ssp. japonica
jap11	S4542A3-49B-2B12	232.23	22.9	In65-bp	United States	O. sativa ssp. japonica
jap12	Sinampaga Selection	239.82	18.05	In65-bp	Philippines	O. sativa ssp. japonica
jap13	Azucena	192.2	27.49	In65-bp	Philippines	O. sativa ssp. japonica
jap14	Boa Vista	189.49	23.74	In65-bp	El Salvador	O. sativa ssp. japonica
jap15	WC 3397	198.54	26.06	In65-bp	Jamaica	O. sativa ssp. japonica
jap16	Carolina Gold 12033	168.56	26.91	In65-bp	United States	O. sativa ssp. japonica
jap17	WAB 501-11-5-1	165.41	25.38	In65-bp	Cote D'Ivoire	O. sativa ssp. japonica
jap18	27	171.01	24.03	In65-bp	Dominican Republic	O. sativa ssp. japonica
jap19	Carolina Gold Sel	187.4	26.79	In65-bp	United States	O. sativa ssp. japonica
jap20	Tia Bura	148.65	28.01	In65-bp	Indonesia	O. sativa ssp. japonica
jap21	R 101	167.33	28.68	In65-bp	Zaire	O. sativa ssp. japonica
jap22	Ligerito	161.42	24.01	In65-bp	Colombia	O. sativa ssp. japonica
jap23	PR 304	164.53	24.37	In65-bp	Puerto Rico	O. sativa ssp. japonica
jap24	Wanica	175.87	24.48	In65-bp	Suriname	O. sativa ssp. japonica
jap25	Gogo Lempuk	179.99	19.18	In65-bp	Indonesia	O. sativa ssp. japonica
jap26	Honduras	168.15	27.02	In65-bp	Honduras	O. sativa ssp. japonica
jap27	Jambu	241.14	21.5	In65-bp	Indonesia	O. sativa ssp. japonica
jap28	NSF-TV 89	235.83	17.65	In65-bp	Unknown	O. sativa ssp. japonica
jap29	Kinastano	180.98	21.44	In65-bp	Philippines	O. sativa ssp. japonica
jap30	Estrela	162.92	30.83	De65-bp	Colombia	O. sativa ssp. japonica
jap31	Breviaristata	190.6	32.03	De65-bp	Portugal	O. sativa ssp. japonica
jap32	Rikuto Kemochi	196.12	26.05	In65-bp	Japan	O. sativa ssp. japonica
jap33	Agostano	152.17	24.63	De65-bp	Italy	O. sativa ssp. japonica
jap34	Pato De Gallinazo	192.71	23.47	De65-bp	Australia	O. sativa ssp. japonica
jap35	Romeo	202.47	26.5	De65-bp	Italy	O. sativa ssp. japonica
jap36	Ta Mao Tsao	124.34	22.88	De65-bp	China	O. sativa ssp. japonica
jap37	68-2	163.96	24.3	De65-bp	France	O. sativa ssp. japonica
jap38	Bul Zo	188.18	22.61	De65-bp	Republic of Republic of Korea	O. sativa ssp. japonica
jap39	Erythroceros Hokkaido	181.67	23.01	De65-bp	Poland	O. sativa ssp. japonica
jap40	Razza 77	149.56	29.64	De65-bp	Italy	O. sativa ssp. japonica
jap41	WC 4443	162.28	26.89	De65-bp	Bolivia	O. sativa ssp. japonica
jap42	Biser 1	192.4	24.23	De65-bp	Bulgaria	O. sativa ssp. japonica
jap43	Niquen	190.57	28.68	De65-bp	Chile	O. sativa ssp. japonica
jap44	Tropical Rice	116.15	30.6	De65-bp	Ecuador	O. sativa ssp. japonica
jap45	Sab Ini	165.1	24.98	De65-bp	Egypt	O. sativa ssp. japonica
jap46	Caucasica	181.15	26.24	De65-bp	Former Soviet Union	O. sativa ssp. japonica
jap47	Bulgare	87.84	22.89	De65-bp	France	O. sativa ssp. japonica
jap48	Agusita	132.55	30.16	De65-bp	Hungary	O. sativa ssp. japonica
jap49	Maratelli	182.11	23.89	De65-bp	Italy	O. sativa ssp. japonica
jap50	Padi Pagalong	158	30.53	De65-bp	Malaysia	O. sativa ssp. japonica
jap51	Saku	220.34	26.8	De65-bp	Mongolia	O. sativa ssp. japonica
jap52	Triomphe Du Maroc	201.1	23.31	De65-bp	Morocco	O. sativa ssp. japonica
jap53	Zerawchanica Karatalski	198.53	24.79	De65-bp	Poland	O. sativa ssp. japonica
jap54	Italica Carolina	196.98	27.31	De65-bp	Poland	O. sativa ssp. japonica
jap55	Lusitano	194.49	26.85	De65-bp	Portugal	O. sativa ssp. japonica
jap56	Toploea 70/76	123.74	28.28	De65-bp	Romania	O. sativa ssp. japonica
jap57	Stegaru 65	159.85	26.88	De65-bp	Romania	O. sativa ssp. japonica
jap58	Bombilla	121.08	24.19	De65-bp	Spain	O. sativa ssp. japonica
jap59	Sml Kapuri	184.06	24.76	De65-bp	Suriname	O. sativa ssp. japonica
jap60	Kihogo	188.67	25.62	De65-bp	Tanzania	O. sativa ssp. japonica
jap61	Chodongji	219.94	20.63	De65-bp	Republic of Republic of Korea	O. sativa ssp. japonica
jap62	Leuang Hawn	121.8	21.39	De65-bp	Thailand	O. sativa ssp. japonica
jap63	ASD 1	156.92	23.45	De65-bp	India	O. sativa ssp. japonica
jap64	Shirogane	179.14	24.6	De65-bp	Japan	O. sativa ssp. japonica
jap65	Kiuki No. 46	132.14	21.53	De65-bp	Japan	O. sativa ssp. japonica
jap66	Deokjeokjodo	149.41	19.37	De65-bp	Republic of Korea	O. sativa ssp. japonica
jap67	Baghlani Nangarhar	132.14	23.97	De65-bp	Afghanistan	O. sativa ssp. japonica
jap68	Weiguo	106	26.03	De65-bp	Liaoning, China	O. sativa ssp. japonica
jap69	Xingguo	196.33	27.73	De65-bp	Jilin, ChinaChina	O. sativa ssp. japonica
jap70	Zhonghua8	174.33	29.57	De65-bp	Beijing, China	O. sativa ssp. japonica
jap71	Liaogeng287	129	23.8	De65-bp	Liaoning, China	O. sativa ssp. japonica
jap72	Gaoyangdian Red awn	119.33	34.13	De65-bp	Hebei, China	O. sativa ssp. japonica
jap73	Muxiqiu	182.33	21.6	De65-bp	Shanghai, China	O. sativa ssp. japonica
jap74	Longhua Maohulu	138.67	32.17	De65-bp	Hebei, China	O. sativa ssp. japonica
jap75	Shuiyuan300	154	26.7	De65-bp	Hebei, China	O. sativa ssp. japonica
jap76	Tainan Iku 487	178.94	19.59	In65-bp	Taiwan, China	O. sativa ssp. japonica
jap77	Taipei 309	186.51	20.55	In65-bp	Taiwan, China	O. sativa ssp. japonica
jap78	British Honduras Creole	168.45	23.53	In65-bp	Belize	O. sativa ssp. japonica
jap79	C57-5043	186.16	26.96	In65-bp	United States	O. sativa ssp. japonica
jap80	Delrex	236.3	22.68	In65-bp	United States	O. sativa ssp. japonica
jap81	NSF-TV 199	229.86	17.68	In65-bp	Unknown	O. sativa ssp. japonica
jap82	Pate Blanc Mn 1	169.58	25.86	In65-bp	Cote D'Ivoire	O. sativa ssp. japonica
jap83	PI 298967-1	152.55	26.25	In65-bp	Australia	O. sativa ssp. japonica
jap84	H256-76-1-1-1	175.71	24.7	In65-bp	Argentina	O. sativa ssp. japonica
jap85	Guineandao	168.38	21.57	In65-bp	Guinea	O. sativa ssp. japonica
jap86	IITA 135	176.36	26.13	In65-bp	Nigeria	O. sativa ssp. japonica
jap87	Llanero 501	226.19	23.72	In65-bp	Venezuela	O. sativa ssp. japonica
jap88	Lomello	176.09	25.12	In65-bp	Italy	O. sativa ssp. japonica
jap89	Victoria F.A.	174.85	24.94	In65-bp	Argentina	O. sativa ssp. japonica
jap90	KU115	169.35	22.79	In65-bp	Thailand	O. sativa ssp. japonica
ind01	TeQing	249.63	23.4	De65-bp	China	O. sativa ssp. indica
ind02	Taducan	187.26	23.65	De65-bp	Philippines	O. sativa ssp. indica
ind03	ZHE 733	178.99	27.25	De65-bp	China	O. sativa ssp. indica
ind04	Zhenshan 2	143.6	24.03	De65-bp	China	O. sativa ssp. indica
ind05	Sundensis	192.39	29.51	De65-bp	Kazakhstan	O. sativa ssp. indica
ind06	JC 117	175.33	24.25	De65-bp	India	O. sativa ssp. indica
ind07	Xiangdao	177	26.8	De65-bp	Henan, China	O. sativa ssp. indica
ind08	Pagaiyahan	169.58	19.95	In65-bp	Taiwan, China	O. sativa ssp. indica
ind09	Pao-Tou-Hung	177.95	22.21	In65-bp	China	O. sativa ssp. indica
ind10	Peh-Kuh-Tsao-Tu	155.08	20.06	In65-bp	Taiwan, China	O. sativa ssp. indica
ind11	RTS14	131.58	21.9	In65-bp	Vietnam	O. sativa ssp. indica
ind12	Binulawan	173.28	17.98	In65-bp	Philippines	O. sativa ssp. indica
ind13	Taichung Native 1	177.5	19.56	In65-bp	Taiwan, China	O. sativa ssp. indica
ind14	Zhenshan 2	143.59	21.13	In65-bp	China	O. sativa ssp. indica
ind15	Radin Ebos 33	141.75	21.13	In65-bp	Malaysia	O. sativa ssp. indica
ind16	Sigadis	213.73	22.96	In65-bp	Indonesia	O. sativa ssp. indica
ind17	SLO 17	181.66	21.53	In65-bp	India	O. sativa ssp. indica
ind18	Tchibanga	175.22	19.77	In65-bp	Gabon	O. sativa ssp. indica
ind19	Paraiba Chines Nova	158.96	21.72	In65-bp	Brazil	O. sativa ssp. indica
ind20	Aijiaonante	135.8	21.57	In65-bp	China	O. sativa ssp. indica
ind21	Sze Guen Zim	145.64	21.3	In65-bp	China	O. sativa ssp. indica
ind22	ECIA76-S89-1	179.71	20.98	In65-bp	Cuba	O. sativa ssp. indica
ind23	Djimoron	132.46	29.06	In65-bp	Guinea	O. sativa ssp. indica
ind24	Hon Chim	183.67	23.29	In65-bp	Hong Kong, China	O. sativa ssp. indica
ind25	Pai Hok Glutinous	117.7	20.52	In65-bp	Hong Kong, China	O. sativa ssp. indica
ind26	Chau	128.52	20.91	In65-bp	Vietnam	O. sativa ssp. indica
ind27	SL 22-613	195.3	22.76	In65-bp	Sierra Leone	O. sativa ssp. indica
ind28	LD 24	228.92	19.92	In65-bp	Sri Lanka	O. sativa ssp. indica
ind29	SML 242	148.19	21.77	In65-bp	Suriname	O. sativa ssp. indica
ind30	BR24	193.46	24.91	In65-bp	Bangladesh	O. sativa ssp. indica
ind31	Ai-Chiao-Hong	131.49	20.58	In65-bp	China	O. sativa ssp. indica
ind32	EMATA A 16-34	163.83	21.69	In65-bp	Myanmar	O. sativa ssp. indica
ind33	Chang Ch'Sang Hsu Tao	188.8	17.98	In65-bp	China	O. sativa ssp. indica
ind34	Guan-Yin-Tsan	138.04	21.27	In65-bp	China	O. sativa ssp. indica
ind35	I-Geo-Tze	178.3	20.05	In65-bp	Taiwan, China	O. sativa ssp. indica
ind36	IRGA 409	199.16	26.43	In65-bp	Brazil	O. sativa ssp. indica
ind37	Kiang-Chou-Chiu	147.12	21.2	In65-bp	Taiwan, China	O. sativa ssp. indica
ind38	Xiaohonggu	195.33	23.33	In65-bp	Yunnan	O. sativa ssp. indica
ind39	Menjiading2	159.67	25.83	In65-bp	Hainan, China	O. sativa ssp. indica
ind40	Qingsiai16B	218.33	21.5	In65-bp	Guangdong, China	O. sativa ssp. indica
ind41	Zhenxian232	192	24.97	In65-bp	Jangsu, China	O. sativa ssp. indica
ind42	Taishannuo	116	24.4	In65-bp	Jiangxi, China	O. sativa ssp. indica
ind43	Liuyezhan	144.67	27.43	In65-bp	Hubei, China	O. sativa ssp. indica
ind44	Enxuan Changtanqingzhan	187.67	31.5	In65-bp	Hubei, China	O. sativa ssp. indica
ind45	Meihuanuo	156	23.67	In65-bp	Sichuan, China	O. sativa ssp. indica
ind46	Zhuzhen B	140.33	18.13	In65-bp	Hunan, China	O. sativa ssp. indica
ind47	Chaoyang 1B	108.33	20.07	In65-bp	Hunan, China	O. sativa ssp. indica
ind48	L 301B	111	21.53	In65-bp	Hunan, China	O. sativa ssp. indica
ind49	Jinnante 43B	162	17.03	In65-bp	Hunan, China	O. sativa ssp. indica
ind50	Zhenxian 97B	112.67	21.17	In65-bp	Jiangxi, China	O. sativa ssp. indica
ind51	Baoxie 123B	150	21.2	In65-bp	Hunan, China	O. sativa ssp. indica
ind52	Baoxie-7B	152.67	22.4	In65-bp	Hunan, China	O. sativa ssp. indica
ind53	Guangluai4	125	26.6	In65-bp	Guangdong, China	O. sativa ssp. indica
ind54	Xiangaizao10	120.33	25.63	In65-bp	Hunan, China	O. sativa ssp. indica
ind55	Leihuozhan	147	28.13	In65-bp	Anhui, China	O. sativa ssp. indica
ind56	Dongtingwanxian	158	25.23	In65-bp	Hubei, China	O. sativa ssp. indica
ind57	Xugunuo	94	24.17	In65-bp	Hunan, China	O. sativa ssp. indica
ind58	Liusha1	177.33	20.53	In65-bp	Guangxi, China	O. sativa ssp. indica
ind59	Nantehao	161.67	20.03	In65-bp	Jiangxi, China	O. sativa ssp. indica
ind60	Nanjing11	179.33	25.43	In65-bp	Jiangsu,China	O. sativa ssp. indica
ind61	Chengduai3	172.33	21.6	In65-bp	Sichuan, China	O. sativa ssp. indica
ind62	Zaoshuxiangheimi	171.33	18.67	In65-bp	Guangxi, China	O. sativa ssp. indica
ind63	Gongju73	166.33	24.3	In65-bp	Yunnan, China	O. sativa ssp. indica
ind64	Sanbaili	161.33	25.87	In65-bp	Jiangxi, China	O. sativa ssp. indica
ind65	Zaoxian240	180	17.67	In65-bp	Anhui, China	O. sativa ssp. indica
ind66	Esiniu	171.33	22.23	In65-bp	Guangdong, China	O. sativa ssp. indica
ind67	Heidu4	113.67	24.37	In65-bp	Guangdong, China	O. sativa ssp. indica
ind68	Mamagu	150.67	27.73	In65-bp	Sichuan, China	O. sativa ssp. indica
ind69	Xianggu	207.67	25.27	In65-bp	Yunnan, China	O. sativa ssp. indica
ind70	Fanhaopi	148.67	21.07	In65-bp	Yunnan, China	O. sativa ssp. indica
ind71	Beizinuo	175	29.13	In65-bp	Yunnan, China	O. sativa ssp. indica
ind72	Dianrui409B	162.33	23.17	In65-bp	Yunnan, China	O. sativa ssp. indica
ind73	G Zhenshan 97B	104.33	30.57	In65-bp	Sichuan, China	O. sativa ssp. indica
ind74	Aimakang	183.33	24.63	In65-bp	Sichuan, China	O. sativa ssp. indica
ind75	Guichao2	151.67	27.5	In65-bp	Guangdong, China	O. sativa ssp. indica
ind76	Luke3	159	28.37	In65-bp	Sichuan, China	O. sativa ssp. indica
ind77	Aituogu151	180	25.87	In65-bp	Sichuan, China	O. sativa ssp. indica
ind78	Huangsiguizhan	227.33	18.47	In65-bp	Guangdong, China	O. sativa ssp. indica
ind79	Xiangwanxian3	171.33	27	In65-bp	Hunan, China	O. sativa ssp. indica

## Sheet: Sheet2
Source Data Supplementary Figure 11c. Cultivars in the 3k RG used for comparing grain weight between the cultivars with the genotype OsMADS17De65-bp and those with OsMADS17In65-bp.
Sample	K9_group_Admixture	Country_Origin_updated	Genetic_Stock_varname	1,000-grain weight(g)	Genotype		1,000-grain weight (g)
	K9_group_Admixture	Country_Origin_updated	Genetic_Stock_varname	1,000-grain weight(g)	OsMADS17		Genotype	Average	SD	P value
IRIS_313-15897	XI-adm	China	SANHUANGZHAN NO 2::G1	15.8	In65-bp		In65-bp	25.2392	4.18305
IRIS_313-15899	XI-adm	Philippines	IR 45427-2B-2-2B-1-1::G1	28.9	In65-bp		De65-bp	26.403	4.3186	1.85619e-06
IRIS_313-15901	XI-1B	Philippines	IR 77298-14-1-2-10::G1	26.2	In65-bp
IRIS_313-15902	XI-1B	Philippines	IRRI 146::G1	21.9	In65-bp
IRIS_313-15905	GJ-trp	Cote d'Ivoire	WAB 56-125::IRTP 19771-G1	28.8	In65-bp
IRIS_313-15907	GJ-trp	Uruguay	INIA TACUARI::G1	17.7	In65-bp
IRIS_313-15910	GJ-trp	United States of America	CYPRESS::IRTP 19532-G1	17.7	In65-bp
IRIS_313-8253	XI-3	Thailand	KHAO DAWK MALI 105::IRGC 27748-2	23.1	De65-bp
IRIS_313-9555	XI-adm	China	CHUA DAU::IRGC 4785-1	25.2	De65-bp
IRIS_313-8409	XI-adm	Viet Nam	SOM NGHE AN::IRGC 60751-1	25.1	In65-bp
IRIS_313-9400	XI-adm	India	NCS 964 C::IRGC 62604-1	23.2	In65-bp
IRIS_313-9969	XI-adm	Sri Lanka	PUTTU NELLU::IRGC 55346-1	25.8	In65-bp
IRIS_313-8890	GJ-tmp	Belgium	WIR 1072::IRGC 57496-1	23.8	De65-bp
IRIS_313-9346	GJ-tmp	Taiwan, China	SHINCHIKU IKU 103::IRGC 10430-1	20.5	De65-bp
IRIS_313-9814	GJ-tmp	Hungary	AMARELO::IRGC 9389-1	28	De65-bp
IRIS_313-8927	GJ-sbtrp	Taiwan, China	NABESHI::IRGC 8269-1	24.8	In65-bp
IRIS_313-9519	GJ-trp	Surinam	WANICA::IRGC 3394-1	26.6	In65-bp
IRIS_313-8999	GJ-sbtrp	India	ARC 11430 B::IRGC 14567-1	27.9	In65-bp
IRIS_313-9140	GJ-tmp	China	81 A 32::IRGC 60162-1	31.8	De65-bp
IRIS_313-9817	XI-2	Netherlands	GEANT W 7::IRGC 9620-1	38.4	In65-bp
IRIS_313-9039	XI-2	Sri Lanka	MUTTU SAMBA::IRGC 36333-1	15.6	De65-bp
IRIS_313-10041	GJ-trp	Madagascar	BOTOHAVANA MENA::IRGC 69349-1	31.3	In65-bp
IRIS_313-10285	XI-adm	Peru	SICAN::IRGC 117029-1	25.3	In65-bp
IRIS_313-10421	XI-adm	Sierra Leone	WAR 72-2-1-1::IRGC 117361-1	24.9	In65-bp
IRIS_313-10423	XI-adm	Myanmar	YN 1353-3::IRGC 117363-1	22.7	In65-bp
IRIS_313-8232	GJ-trp	Philippines	IR 62266-42-6-2::IRGC 117397-1	29.5	In65-bp
IRIS_313-8743	XI-adm	Taiwan, China	NIAO YAO::IRGC 5496-1	23.2	In65-bp
IRIS_313-9111	XI-1A	China	XIA ZHI BAI::IRGC 53437-1	18	In65-bp
IRIS_313-10040	XI-1B	Korea, Republic of	MILYANG 77::IRGC 69340-1	20.2	In65-bp
IRIS_313-9438	GJ-tmp	Japan	7507-137::IRGC 40081-1	23.2	De65-bp
IRIS_313-9724	GJ-tmp	China	AI DA ZHONG::IRGC 59348-1	27.6	De65-bp
IRIS_313-9759	GJ-tmp	Portugal	OEIRAS::IRGC 286-1	28.8	De65-bp
IRIS_313-9880	GJ-tmp	Hungary	PI 282203::IRGC 16292-1	25.7	De65-bp
IRIS_313-9187	XI-2	Malaysia	WANGKOD::IRGC 71646-1	32.7	In65-bp
IRIS_313-9363	GJ-trp	United States of America	MAYBELLE::IRGC 78629-1	21.8	In65-bp
IRIS_313-9928	GJ-trp	Philippines	DEO KITAN::IRGC 47197-1	26.8	In65-bp
IRIS_313-8288	XI-adm	Madagascar	AVO::IRGC 11000-1	26.4	In65-bp
IRIS_313-8292	XI-3	Philippines	CARREON::IRGC 32575-1	27.2	De65-bp
IRIS_313-8745	GJ-trp	Haiti	SD 120 SELN (CI 12320)::IRGC 1667-1	30	In65-bp
IRIS_313-8791	XI-3	Indonesia	ARANG::IRGC 43322-1	24.7	In65-bp
IRIS_313-8903	XI-3	Philippines	BPI 76 NON SENSITIVE (GREEN)::IRGC 9790-1	20.3	In65-bp
IRIS_313-10030	XI-2	Madagascar	NS 252::IRGC 68878-1	28.6	In65-bp
IRIS_313-10102	XI-2	Madagascar	KELIRENY::IRGC 78426-1	22.2	In65-bp
IRIS_313-8265	XI-adm	India	CO 39::IRGC 51231-1	20.3	In65-bp
IRIS_313-8568	XI-2	India	LARHA MUGAD::IRGC 52339-1	25.6	In65-bp
IRIS_313-9424	XI-adm	India	ARC 5840::IRGC 12144-1	23.2	In65-bp
IRIS_313-9696	XI-adm	Bangladesh	NAZIRA SAIL::IRGC 77284-1	18.9	In65-bp
IRIS_313-10002	XI-1B	Sri Lanka	BW 295-5::IRGC 63098-1	22.8	In65-bp
IRIS_313-10274	XI-1B	Guatemala	ICTA CRISPO 38::IRGC 116994-1	24.3	In65-bp
IRIS_313-10400	XI-1B	Colombia	IRGA 370-38-1-1F-C4-2::IRGC 117342-1	24.8	In65-bp
IRIS_313-8622	XI-2	India	XITTO::IRGC 6671-1	29.7	In65-bp
IRIS_313-9811	GJ-tmp	Hungary	KOPANCSI KEREK::IRGC 9305-1	29.9	De65-bp
IRIS_313-8523	GJ-trp	Nigeria	OS 4::IRGC 11335-1	31.3	In65-bp
IRIS_313-9616	GJ-trp	Philippines	INITLOG DALAG::IRGC 67436-1	13.9	In65-bp
IRIS_313-8256	GJ-adm	Iran	GERDEH::IRGC 32301-1	27.6	De65-bp
IRIS_313-10258	GJ-tmp	Chile	BULI INIA::IRGC 116961-1	24.7	De65-bp
IRIS_313-10051	GJ-trp	Madagascar	TSIVIMBININA::IRGC 69890-1	27.2	In65-bp
IRIS_313-9516	XI-2	India	NCS 840::IRGC 62530-1	27.8	In65-bp
IRIS_313-10300	XI-adm	Colombia	CT 9506-18-7-1T-2::IRGC 116973-1	24	In65-bp
IRIS_313-10333	XI-1B	Indonesia	B 6136-3-TB-0-1-5::IRGC 117312-1	23	In65-bp
IRIS_313-10341	XI-adm	Bangladesh	BR 5230-46-4::IRGC 117318-1	25.3	In65-bp
IRIS_313-10352	XI-adm	Colombia	CT 9737-6-1-1-2-2P-M::IRGC 117330-1	24.2	In65-bp
IRIS_313-10397	XI-1B	Colombia	IRGA 318-11-6-9-2B::IRGC 117339-1	21.9	In65-bp
IRIS_313-10399	XI-adm	Colombia	IRGA 346-111-2-1F::IRGC 117341-1	22.5	In65-bp
IRIS_313-10403	XI-adm	Colombia	IRGA 659-1-2-2-2::IRGC 117345-1	23.9	In65-bp
IRIS_313-10404	XI-adm	India	K 479-2-3::IRGC 117346-1	24.5	In65-bp
IRIS_313-10412	XI-adm	Indonesia	RR 272-17-829::IRGC 117354-1	19.3	In65-bp
IRIS_313-10417	XI-1B	India	UPR 1201-1-20-1::IRGC 117357-1	25.9	In65-bp
IRIS_313-8341	XI-adm	Viet Nam	BAT DO::IRGC 7014-1	18.8	In65-bp
IRIS_313-8303	XI-2	India	SURMATIYA::IRGC 74779-1	26.1	In65-bp
IRIS_313-8349	XI-2	Bangladesh	LATA MONA::IRGC 49333-1	28	De65-bp
IRIS_313-8380	XI-1A	China	SAN CHIAO TSWEN::IRGC 1565-1	23.4	In65-bp
IRIS_313-8433	XI-1A	China	CHANG LE SAN SHU ZAO::IRGC 63561-1	26.2	In65-bp
IRIS_313-8437	XI-adm	Bangladesh	IRRIBINI::IRGC 49094-1	25.6	In65-bp
IRIS_313-8453	XI-adm	India	ARC 18597::IRGC 43299-1	24.3	In65-bp
IRIS_313-8454	XI-1A	Taiwan, China	LAI YIP ZIM::IRGC 4955-1	22.9	In65-bp
IRIS_313-8474	XI-3	Thailand	PAH WEAN::IRGC 78276-1	34.1	In65-bp
IRIS_313-8485	XI-3	Thailand	NAM SA GUI 19::IRGC 11462-1	24.8	In65-bp
IRIS_313-8509	XI-2	Bangladesh	PUILLIPINA KATARI::IRGC 77293-1	16.7	In65-bp
IRIS_313-8559	XI-2	India	KEERIPALA CHILL PADDY::IRGC 49790-1	25.5	In65-bp
IRIS_313-8585	XI-adm	India	ARC 11901::IRGC 21727-1	28	In65-bp
IRIS_313-8586	XI-3	Thailand	PLI KHAO::IRGC 64596-1	35.6	De65-bp
IRIS_313-8614	XI-2	India	RAJHUSAI (ACR 12)::IRGC 53630-1	15.5	In65-bp
IRIS_313-8631	XI-2	India	DUDRE::IRGC 52523-1	28.4	In65-bp
IRIS_313-8645	XI-1A	China	PAI YI PING::IRGC 1368-1	25.2	In65-bp
IRIS_313-8717	XI-adm	Bangladesh	BAZAIL::IRGC 27526-1	22.9	In65-bp
IRIS_313-8731	XI-2	India	NIBARI::IRGC 67742-1	27.4	In65-bp
IRIS_313-8744	XI-3	Indonesia	REMOL::IRGC 18624-1	22	In65-bp
IRIS_313-8757	XI-2	India	NIRGUNI::IRGC 61127-1	31.1	In65-bp
IRIS_313-8796	XI-2	India	DUDH KADAR::IRGC 67707-1	24.2	In65-bp
IRIS_313-8844	XI-2	India	ARC 14060::IRGC 41374-1	21	In65-bp
IRIS_313-8846	XI-adm	Indonesia	BAIANG 6::IRGC 6129-1	27.1	In65-bp
IRIS_313-8854	XI-2	Bangladesh	CHAKOL::IRGC 77226-1	26.6	In65-bp
IRIS_313-8859	XI-1A	China	E ZI 96::IRGC 70188-1	29.2	In65-bp
IRIS_313-8880	XI-adm	Taiwan, China	PAGAIYAHAN::IRGC 8267-1	19.9	In65-bp
IRIS_313-8895	XI-3	Thailand	LEUANG DAM::IRGC 78267-1	28.9	In65-bp
IRIS_313-8914	XI-adm	China	E 2040::IRGC 67968-1	22.5	In65-bp
IRIS_313-8920	XI-2	India	PATALASAFED SUNGHAWADO::IRGC 61133-1	16.8	In65-bp
IRIS_313-8924	XI-2	India	KUTTA::IRGC 52184-1	23.7	In65-bp
IRIS_313-8925	XI-2	Sri Lanka	KURULUTUDU::IRGC 36304-1	24.7	In65-bp
IRIS_313-8935	XI-adm	India	ARC 18061::IRGC 47650-1	14.9	In65-bp
IRIS_313-8940	XI-1A	China	FU ZAO XIAN::IRGC 63619-1	24.1	In65-bp
IRIS_313-8946	XI-adm	India	ARC 11524::IRGC 42672-1	27.8	In65-bp
IRIS_313-8948	XI-3	Philippines	BUCAYAB::IRGC 44357-1	26.7	In65-bp
IRIS_313-8957	XI-2	India	BAM 9::IRGC 6179-1	29.1	In65-bp
IRIS_313-8967	XI-adm	India	ARC 12576::IRGC 22163-1	25.7	In65-bp
IRIS_313-8968	XI-2	Sri Lanka	KALU ILANKALAYAN::IRGC 36270-1	26.1	In65-bp
IRIS_313-8980	XI-3	Thailand	E DAW HAWM::IRGC 47938-1	33.9	In65-bp
IRIS_313-8982	XI-adm	India	ARC 18112::IRGC 42274-1	24.8	In65-bp
IRIS_313-8985	XI-3	Thailand	KHAO' HAWM::IRGC 78257-1	26.8	In65-bp
IRIS_313-8986	XI-adm	India	ARC 10754::IRGC 12603-1	21	In65-bp
IRIS_313-8988	XI-2	India	BANIKAT::IRGC 67720-1	28.5	In65-bp
IRIS_313-8994	XI-adm	India	ARC 14064::IRGC 41377-1	25.8	In65-bp
IRIS_313-8996	XI-3	Viet Nam	SRAU SENG::IRGC 30290-1	32.4	De65-bp
IRIS_313-9006	XI-3	Thailand	LONG KHI KRAI::IRGC 64490-1	27.5	De65-bp
IRIS_313-9017	XI-adm	China	PING SHAN TA TSWEN KU::IRGC 1563-1	27.6	In65-bp
IRIS_313-9019	XI-3	Thailand	KAM PAI::IRGC 78245-1	35.2	In65-bp
IRIS_313-9020	XI-3	Thailand	LEUANG CHAIYAPHUM::IRGC 78266-1	30.2	De65-bp
IRIS_313-9023	XI-adm	India	CR 60-10::IRGC 15777-1	26.2	In65-bp
IRIS_313-9032	XI-1B	Thailand	KHAO GRADOOK CHAHNG::IRGC 17111-1	26.7	In65-bp
IRIS_313-9065	XI-1A	China	PAI CHUEH CHIU LIU::IRGC 34259-1	23.7	In65-bp
IRIS_313-9072	XI-2	Bangladesh	MUTA GANJE::IRGC 26744-1	21.3	In65-bp
IRIS_313-9112	XI-3	Thailand	LEUANG YAI 344::IRGC 651-1	31.6	In65-bp
IRIS_313-9114	XI-adm	Thailand	LEUANG 28-1-87::IRGC 874-1	32	In65-bp
IRIS_313-9115	XI-3	Thailand	LEUANG YAI 29-12-2::IRGC 881-1	31.7	De65-bp
IRIS_313-9116	XI-3	Thailand	LEUANG YAI 2 B 72::IRGC 882-1	32.2	De65-bp
IRIS_313-9119	XI-3	Thailand	LEUANG YAI 29-12-46::IRGC 24397-1	31.7	De65-bp
IRIS_313-9123	GJ-sbtrp	Thailand	LEUANG GLIANG::IRGC 71271-1	29.3	In65-bp
IRIS_313-9139	XI-2	Bangladesh	GOJOL GORIA::IRGC 26629-1	22	In65-bp
IRIS_313-9174	XI-2	Bangladesh	KUSHIARA::IRGC 34709-1	28.2	In65-bp
IRIS_313-9204	XI-1A	China	CHI SHENG TAO::IRGC 4606-1	25.7	In65-bp
IRIS_313-9209	XI-3	Thailand	LEUANG LAI MAE PRAJAN::IRGC 71279-1	28.7	De65-bp
IRIS_313-9218	XI-2	Bangladesh	KALO CHAKOL::IRGC 77258-1	30.6	In65-bp
IRIS_313-9251	XI-3	Indonesia	JANDA LAOR::IRGC 48552-1	18.5	In65-bp
IRIS_313-9253	XI-1A	China	YONG JIN ZAO 3::IRGC 70441-1	24.1	In65-bp
IRIS_313-9259	XI-2	India	G 25::IRGC 45733-1	24.9	In65-bp
IRIS_313-9262	XI-2	Bangladesh	JHODI BIRUN::IRGC 31812-1	24.1	In65-bp
IRIS_313-9271	XI-2	Bangladesh	PURA BINNI::IRGC 26772-1	22	In65-bp
IRIS_313-9285	XI-adm	Myanmar	PALEPYU::IRGC 33549-1	24.3	In65-bp
IRIS_313-9287	XI-2	India	SONAMUKHI::IRGC 46693-1	24.1	In65-bp
IRIS_313-9302	XI-3	Thailand	GAM PAI 30-12-15::IRGC 831-1	33.9	In65-bp
IRIS_313-9313	XI-adm	India	ARC 10799::IRGC 12631-1	23.8	In65-bp
IRIS_313-9317	XI-adm	Viet Nam	VEN THAP::IRGC 56138-1	21.8	In65-bp
IRIS_313-9320	XI-3	Indonesia	SIPULUT HITAM PENDEK::IRGC 20154-1	29.4	De65-bp
IRIS_313-9325	XI-1B	Bangladesh	SADA RUPA::IRGC 77299-1	24.7	In65-bp
IRIS_313-9347	XI-adm	India	ARC 13778::IRGC 41216-1	25.3	In65-bp
IRIS_313-9348	XI-2	India	BK 26::IRGC 45197-1	21.5	De65-bp
IRIS_313-9384	XI-2	India	BARIK KUDI::IRGC 52807-1	13	In65-bp
IRIS_313-9391	XI-2	Bangladesh	KALABAIL::IRGC 25877-1	30.9	In65-bp
IRIS_313-9403	XI-2	India	BADUIE::IRGC 53715-1	20.2	In65-bp
IRIS_313-9427	XI-adm	India	ARC 18092::IRGC 42256-1	26.3	In65-bp
IRIS_313-9433	XI-2	India	GOKULGANJA::IRGC 45701-1	27.6	In65-bp
IRIS_313-9451	XI-adm	Thailand	PAMAH S 18::IRGC 61322-1	27.8	In65-bp
IRIS_313-9472	XI-adm	Sri Lanka	H 6::IRGC 157-1	28.4	In65-bp
IRIS_313-9482	XI-1B	China	E 2024::IRGC 67958-1	21.5	In65-bp
IRIS_313-9484	XI-adm	India	CHNNOR::IRGC 67485-1	27.7	In65-bp
IRIS_313-9503	XI-adm	Philippines	BINUHANGIN::IRGC 67429-1	27.7	In65-bp
IRIS_313-9505	XI-1A	Philippines	KORASISI::IRGC 5285-1	27	In65-bp
IRIS_313-9522	XI-adm	India	RPW 9-4 (SS 1)::IRGC 50690-1	26	De65-bp
IRIS_313-9547	XI-2	India	LABRA::IRGC 74757-1	25.4	In65-bp
IRIS_313-9551	XI-2	Madagascar	BENGALY MORIMO::IRGC 10976-1	23.8	In65-bp
IRIS_313-9557	XI-2	India	MULLIKURUVA::IRGC 77529-1	19.7	In65-bp
IRIS_313-9560	XI-adm	India	ARC 11857::IRGC 40972-1	24.2	In65-bp
IRIS_313-9566	XI-1B	India	RP 9-4::IRGC 39735-1	23.6	In65-bp
IRIS_313-9570	XI-adm	China	NX 3533::IRGC 63796-1	28.6	In65-bp
IRIS_313-9590	XI-3	Indonesia	KETAN SERANG::IRGC 14615-1	20.1	In65-bp
IRIS_313-9594	XI-adm	Bangladesh	ASHI BINNI::IRGC 77216-1	26.5	In65-bp
IRIS_313-9602	XI-adm	Thailand	HTA 22::IRGC 45827-1	29.3	In65-bp
IRIS_313-9604	XI-adm	India	RPA 5929 (K 45)::IRGC 33963-1	23.7	In65-bp
IRIS_313-9609	XI-adm	India	ARC 10594::IRGC 12524-1	24.3	In65-bp
IRIS_313-9611	XI-2	India	WANGA BARUGULU::IRGC 52261-1	24.1	In65-bp
IRIS_313-9617	XI-2	Bangladesh	HOLDI GIRA::IRGC 31801-1	25.8	De65-bp
IRIS_313-9634	XI-adm	India	ARC 15873::IRGC 43250-1	26.4	In65-bp
IRIS_313-9637	XI-3	Viet Nam	BONG BOI::IRGC 32094-1	28.2	In65-bp
IRIS_313-9709	XI-2	Madagascar	MAKALIOKA::IRGC 376-1	24.1	In65-bp
IRIS_313-9723	XI-1A	China	AI ZI HUNG::IRGC 51255-1	24.3	In65-bp
IRIS_313-9730	XI-1A	China	BA SHI ZAO::IRGC 67903-1	27.3	In65-bp
IRIS_313-9732	XI-2	Madagascar	MAMORIAKA::IRGC 68672-1	23.9	In65-bp
IRIS_313-9791	XI-adm	Malawi	LEAD::IRGC 5805-1	30.5	In65-bp
IRIS_313-9822	XI-1A	Venezuela	CRILLO LA FRIA::IRGC 10793-1	24.6	In65-bp
IRIS_313-9832	XI-2	Sri Lanka	RANGOON SAMBA::IRGC 11940-1	15.9	In65-bp
IRIS_313-9841	XI-adm	Surinam	SML AWINI::IRGC 13391-1	26.7	In65-bp
IRIS_313-9867	XI-1B	Sri Lanka	SIGARDIS::IRGC 15555-1	28	In65-bp
IRIS_313-9898	XI-3	Portugal	QUERO ASSAN::IRGC 28860-1	30.3	De65-bp
IRIS_313-9917	XI-1B	Sri Lanka	CHANDINA::IRGC 36420-1	21.6	In65-bp
IRIS_313-9922	XI-1B	Korea, Republic of	IRI 339::IRGC 46956-1	23.4	In65-bp
IRIS_313-9924	XI-adm	Korea, Republic of	KN 1 B 361-1-8-6-9::IRGC 46974-1	28.2	In65-bp
IRIS_313-9925	XI-1B	Korea, Republic of	MILYANG 30::IRGC 46977-1	23.8	In65-bp
IRIS_313-9926	XI-adm	Chad	TOURBE::IRGC 47066-1	31.9	De65-bp
IRIS_313-9936	XI-2	Sri Lanka	SITHAIYAN KOTTAI SAMBA::IRGC 50155-1	17.9	In65-bp
IRIS_313-9968	XI-adm	Sri Lanka	KULA KARUPPAN::IRGC 55328-1	26.1	In65-bp
IRIS_313-9970	XI-2	Sri Lanka	RACE PERUMAL::IRGC 55347-1	28.1	In65-bp
IRIS_313-9976	XI-1A	Korea, Republic of	SSANGDUJO::IRGC 55632-1	24.8	In65-bp
IRIS_313-9989	XI-3	Cote d'Ivoire	MELEKE::IRGC 56823-1	29.2	In65-bp
IRIS_313-10000	XI-1B	Korea, Republic of	SUWEON 311::IRGC 61890-1	25	In65-bp
IRIS_313-10007	XI-adm	Nepal	GARURA::IRGC 64111-1	29.2	In65-bp
IRIS_313-10010	XI-2	Fiji	LALKA (LAL DHAN)::IRGC 64946-1	27.4	In65-bp
IRIS_313-10026	XI-2	Madagascar	KITRANA 1007::IRGC 68517-1	23.3	In65-bp
IRIS_313-10035	XI-2	Madagascar	RIZ TYPE SORGHO::IRGC 69015-1	28.8	In65-bp
IRIS_313-10045	XI-adm	Gambia	BANTA TIMA::IRGC 69474-1	29.3	In65-bp
IRIS_313-10046	XI-1B	Zambia	CHAMA (DWARF)::IRGC 69487-1	19.8	In65-bp
IRIS_313-10047	XI-1A	Nigeria	EX MARABA GURUKU::IRGC 69582-1	24.3	In65-bp
IRIS_313-10048	XI-adm	Benin	MOVE (MOKOLE)::IRGC 69739-1	36.6	De65-bp
IRIS_313-10050	XI-adm	Madagascar	TSIMATAHOPAOSA::IRGC 69884-1	26.8	In65-bp
IRIS_313-10054	XI-adm	Panama	TOC 5430::IRGC 70487-1	25.9	De65-bp
IRIS_313-10114	XI-2	Burundi	FACAGRO 64::IRGC 82059-1	32.1	In65-bp
IRIS_313-10129	XI-1A	China	SAN SHIH TSI::IRGC 1038-1	22.6	In65-bp
IRIS_313-10134	XI-3	Thailand	PIN GAEW 56::IRGC 7887-1	30.5	In65-bp
IRIS_313-10148	XI-adm	India	CAUVERY::IRGC 45255-1	22.5	In65-bp
IRIS_313-10154	XI-1A	China	HE GU TSAO::IRGC 51302-1	26.9	In65-bp
IRIS_313-10161	XI-1B	Brazil	BR IRGA 409::IRGC 55915-1	21.8	In65-bp
IRIS_313-10167	XI-adm	Philippines	IR 13429-109-2-2-1::IRGC 63491-1	24.3	In65-bp
IRIS_313-10168	XI-adm	China	MEI FENG 9::IRGC 63735-1	36.5	In65-bp
IRIS_313-10170	XI-1A	China	MIN ZAO 6::IRGC 63772-1	26.5	In65-bp
IRIS_313-10177	XI-adm	China	DA GANG ZHAN::IRGC 67103-1	21.5	In65-bp
IRIS_313-10179	XI-adm	China	GUI HUA ZAO::IRGC 68060-1	23.1	In65-bp
IRIS_313-10189	XI-1A	China	DA NUO (ZHAN)::IRGC 72025-1	21.6	In65-bp
IRIS_313-10190	XI-1A	China	DENG DENG QI::IRGC 72036-1	24.2	In65-bp
IRIS_313-10191	XI-1A	China	MIN KE ZHAN::IRGC 72230-1	20.4	De65-bp
IRIS_313-10211	XI-1A	China	BAI HE::IRGC 76438-1	26.3	In65-bp
IRIS_313-10226	XI-adm	China	TONG GU HONG::IRGC 81026-1	27.1	In65-bp
IRIS_313-10238	XI-1B	Philippines	PSBRC 88::IRGC 99717-1	23.4	In65-bp
IRIS_313-10260	XI-adm	Paraguay	CEA 3::IRGC 116965-1	23.4	In65-bp
IRIS_313-10294	XI-adm	Philippines	IR 21015-72-3-3-3-1::IRGC 117004-1	23.5	In65-bp
IRIS_313-10301	XI-adm	Brazil	IRGA 959-1-2-2F-4-1-4A-6-CA-6X::IRGC 117006-1	21	In65-bp
IRIS_313-10307	XI-adm	Ecuador	INIAP 6::IRGC 117002-1	21.5	In65-bp
IRIS_313-10314	XI-adm	Ecuador	INIAP 10::IRGC 117000-1	27	In65-bp
IRIS_313-10353	XI-adm	Korea, Republic of	HP 3319-2WX-6-4-1-B::IRGC 117331-1	29.8	In65-bp
IRIS_313-10366	XI-adm	Philippines	IR 65483-111-5-9-2-11::IRGC 117286-1	20.8	In65-bp
IRIS_313-10374	XI-adm	Philippines	IR 69502-6-SRN-3-UBN-1-B::IRGC 117290-1	22.2	In65-bp
IRIS_313-10396	XI-adm	Philippines	IR 80340-23-B-12-6-B::IRGC 117309-1	24.8	In65-bp
IRIS_313-10401	XI-1B	Colombia	IRGA 370-42-1-1F-C-1::IRGC 117343-1	24.3	In65-bp
IRIS_313-10402	XI-1B	Colombia	IRGA 411-1-6-1F-A::IRGC 117344-1	22.2	In65-bp
IRIS_313-8492	XI-3	Malaysia	KUNENG::IRGC 71545-1	24.6	In65-bp
IRIS_313-8530	XI-2	India	DHANE BURWA::IRGC 10105-1	27.3	In65-bp
IRIS_313-8638	XI-3	Lao People's Democratic Republic	Na souan::IRGC 11889-1	35.9	In65-bp
IRIS_313-8699	XI-adm	Sri Lanka	BALASURIYA A::IRGC 66509-1	25.5	In65-bp
IRIS_313-9243	XI-adm	Philippines	MACAN BINUNDOK::IRGC 8245-1	24.2	De65-bp
IRIS_313-10109	XI-3	Nigeria	EX EBOKOZURU::IRGC 79912-1	31.9	In65-bp
IRIS_313-10287	XI-1B	Peru	UQUIHUA::IRGC 117037-1	29.2	In65-bp
IRIS_313-10360	XI-adm	Philippines	IR 57514-PMI 5-B-1-2::IRGC 117372-1	27.5	In65-bp
IRIS_313-10371	XI-adm	Philippines	IR 67518-B-11-1-B::IRGC 117380-1	24.3	In65-bp
IRIS_313-10375	XI-adm	Philippines	IR 70027-8-2-2-3-2::IRGC 117382-1	26.9	In65-bp
IRIS_313-8305	XI-2	India	URAIBOOL::IRGC 52785-1	29.3	In65-bp
IRIS_313-8468	XI-3	Malaysia	LEONG ORN 4135::IRGC 14087-1	17.6	In65-bp
IRIS_313-8493	XI-3	Indonesia	MELABOH::IRGC 66597-1	18.9	In65-bp
IRIS_313-8595	XI-2	Madagascar	MAKALIOKA STANDARD::IRGC 12768-1	31.7	In65-bp
IRIS_313-8727	XI-2	India	T 315::IRGC 54792-1	25.6	In65-bp
IRIS_313-8751	XI-3	Myanmar	HNANWA::IRGC 33118-1	23.8	In65-bp
IRIS_313-8793	XI-3	Myanmar	KHAO THI RATE::IRGC 58041-1	29.7	In65-bp
IRIS_313-8833	XI-3	Indonesia	SIMET 2::IRGC 25734-1	21.4	In65-bp
IRIS_313-9188	XI-3	Indonesia	TUMBA::IRGC 66681-1	25.8	De65-bp
IRIS_313-9429	XI-adm	Viet Nam	RTS 16::IRGC 8235-1	19.4	In65-bp
IRIS_313-9944	XI-adm	Solomon Islands	SOLOMON RED RICE::IRGC 50950-1	23.1	In65-bp
IRIS_313-10257	XI-adm	Nicaragua	ALTAMIRA 9::IRGC 116953-1	26.4	In65-bp
IRIS_313-10268	XI-adm	Venezuela	FONAIAP 2::IRGC 116985-1	27.9	In65-bp
IRIS_313-10298	XI-1B	Sri Lanka	3210::IRGC 116950-1	24.7	In65-bp
IRIS_313-10332	XI-adm	Indonesia	B 4414 F-MR-6-3::IRGC 117310-1	21.4	In65-bp
IRIS_313-10340	XI-adm	Bangladesh	BR 4973-34-6-6::IRGC 117317-1	24.4	In65-bp
IRIS_313-10392	XI-1B	Philippines	IR 77390-1-6-4-19-1-B::IRGC 117303-1	23.9	In65-bp
IRIS_313-10398	XI-1B	Colombia	IRGA 318-11-9-2A::IRGC 117340-1	23.7	In65-bp
IRIS_313-9190	XI-adm	India	CODE NO 31323::IRGC 46907-1	15.3	In65-bp
IRIS_313-9062	XI-3	Thailand	MAE MAI LUD NI::IRGC 66065-1	35	De65-bp
IRIS_313-8486	GJ-sbtrp	Bhutan	DAGPA MRAS::IRGC 62166-1	25.5	In65-bp
IRIS_313-8923	GJ-trp	United States of America	CALIFORNIA BELLE::IRGC 66836-1	21.8	In65-bp
IRIS_313-9523	GJ-adm	Japan	RIKUTO KEMOCHI::IRGC 2719-1	23.4	In65-bp
IRIS_313-9995	GJ-trp	Korea, Republic of	NONGLIMNA 1::IRGC 58347-1	27.2	In65-bp
IRIS_313-8444	GJ-tmp	United States of America	M 203::IRGC 76309-1	30.3	De65-bp
IRIS_313-8502	GJ-tmp	United States of America	M 102::IRGC 76307-1	27.2	De65-bp
IRIS_313-8665	GJ-tmp	United States of America	M 7::IRGC 34281-1	24.7	De65-bp
IRIS_313-8755	GJ-tmp	Japan	NORIN 6::IRGC 2633-1	29	De65-bp
IRIS_313-8856	GJ-tmp	United States of America	S 201::IRGC 55230-1	27.4	De65-bp
IRIS_313-9002	GJ-tmp	Japan	KOTOBUKI MOCHI::IRGC 2545-1	25.8	De65-bp
IRIS_313-9193	GJ-adm	Brazil	EAN 4 C 1::IRGC 26016-1	34.7	De65-bp
IRIS_313-9228	GJ-tmp	Japan	HOKUSETSU::IRGC 65705-1	25.9	De65-bp
IRIS_313-9233	GJ-tmp	China	CHUNG YI::IRGC 1427-1	29.5	De65-bp
IRIS_313-9379	GJ-tmp	Korea, Republic of	HWANGJO::IRGC 55547-1	22.9	De65-bp
IRIS_313-9410	GJ-tmp	United States of America	CI 9498::IRGC 2134-1	28.7	De65-bp
IRIS_313-9463	GJ-tmp	United States of America	CI 1600::IRGC 16305-1	28.1	De65-bp
IRIS_313-9468	GJ-tmp	China	NONG KE::IRGC 59807-1	29.9	De65-bp
IRIS_313-9698	GJ-tmp	Democratic People's Republic of Korea	JO SANG DAE YA::IRGC 90852-1	24.1	De65-bp
IRIS_313-9701	GJ-tmp	Taiwan, China	TAICHUNG 65::IRGC 79-1	24.9	De65-bp
IRIS_313-9702	GJ-tmp	Taiwan, China	TAICHUNG 179::IRGC 85-1	24.2	De65-bp
IRIS_313-9725	GJ-tmp	China	DA DAO TOU::IRGC 59499-1	30.9	De65-bp
IRIS_313-9769	GJ-tmp	Japan	MURASAHITSUTSURI::IRGC 2493-1	28.5	De65-bp
IRIS_313-9774	GJ-adm	Turkey	EGYPTIAN::IRGC 3217-1	26.2	De65-bp
IRIS_313-9782	GJ-tmp	Peru	BENLLOK::IRGC 3404-1	26	De65-bp
IRIS_313-9790	GJ-tmp	Uruguay	JAPONES BALILLA::IRGC 5785-1	30.1	De65-bp
IRIS_313-9813	GJ-tmp	Hungary	SZANISZLO 2::IRGC 9353-1	37.7	De65-bp
IRIS_313-9838	GJ-tmp	New Zealand	TEPUKE::IRGC 12872-1	26.9	De65-bp
IRIS_313-9884	GJ-tmp	Japan	FUKUSHIMA MOCHI (GLUT)::IRGC 19296-1	24.9	De65-bp
IRIS_313-9886	GJ-tmp	Korea, Republic of	HUK ZO::IRGC 19760-1	26.1	De65-bp
IRIS_313-9887	GJ-tmp	Korea, Republic of	JEUK DO::IRGC 19775-1	23.6	De65-bp
IRIS_313-9890	GJ-tmp	Korea, Republic of	WA BANG::IRGC 19880-1	26.2	De65-bp
IRIS_313-9891	GJ-tmp	Korea, Republic of	YONG AN HUK::IRGC 19891-1	28	De65-bp
IRIS_313-9937	GJ-tmp	Italy	ROCCA::IRGC 50351-1	31.6	De65-bp
IRIS_313-9964	GJ-tmp	Georgia	WIR 1951::IRGC 51643-1	30.4	De65-bp
IRIS_313-9974	GJ-tmp	Korea, Republic of	HEUKSANJO::IRGC 55536-1	22.8	De65-bp
IRIS_313-9996	GJ-tmp	Korea, Republic of	SUWEON 295::IRGC 58368-1	26	De65-bp
IRIS_313-10014	GJ-tmp	Italy	SANT ANDREA::IRGC 65732-1	23	De65-bp
IRIS_313-10057	GJ-tmp	Japan	CHUGOKU 68 HEN::IRGC 72514-1	26.1	De65-bp
IRIS_313-10059	GJ-tmp	Korea, Republic of	DACHEONGBYEO::IRGC 72533-1	23.9	De65-bp
IRIS_313-10083	GJ-tmp	Spain	BETIS::IRGC 74581-1	26.5	De65-bp
IRIS_313-10084	GJ-tmp	Spain	SENIA::IRGC 74582-1	31.2	De65-bp
IRIS_313-10089	GJ-tmp	Bulgaria	KALIN::IRGC 77312-1	31.7	De65-bp
IRIS_313-10092	GJ-tmp	Korea, Republic of	CHALBYEO::IRGC 77639-1	24.7	De65-bp
IRIS_313-10093	GJ-tmp	Korea, Republic of	CHEONJUDO::IRGC 77644-1	22.6	De65-bp
IRIS_313-10097	GJ-tmp	Korea, Republic of	MAEKJO::IRGC 77666-1	24.5	De65-bp
IRIS_313-10111	GJ-adm	Italy	MOLO::IRGC 81603-1	24.3	De65-bp
IRIS_313-10164	GJ-tmp	China	HAN NUO::IRGC 59591-1	21.6	De65-bp
IRIS_313-10379	GJ-tmp	Philippines	IR 73688-57-2::IRGC 117383-1	21.6	De65-bp
IRIS_313-8481	GJ-tmp	China	DAN YAN NUO::IRGC 4860-1	25.6	De65-bp
IRIS_313-10242	GJ-tmp	Hungary	H 305-84::IRGC 116988-1	28.7	De65-bp
IRIS_313-9771	GJ-tmp	Austria	BERGREIS::IRGC 3150-1	24.5	De65-bp
IRIS_313-10373	GJ-tmp	Philippines	IR 68333-R-R-B-19::IRGC 117381-1	24.6	De65-bp
IRIS_313-8285	GJ-trp	United States of America	KATY::IRGC 77140-1	18.9	In65-bp
IRIS_313-8339	GJ-trp	United States of America	BOND::IRGC 66755-1	22.5	De65-bp
IRIS_313-8387	GJ-tmp	China	FU LI HONG::IRGC 70250-1	20	De65-bp
IRIS_313-8400	GJ-trp	Japan	RIKUTO NORIN MOCHI 20::IRGC 410-1	25.5	In65-bp
IRIS_313-8434	GJ-trp	United States of America	TEBONNET::IRGC 66760-1	19.2	In65-bp
IRIS_313-8519	GJ-sbtrp	Bhutan	MANDASHERPO::IRGC 64913-1	32.9	In65-bp
IRIS_313-8626	GJ-trp	Malaysia	BANJANG::IRGC 44069-1	26.1	In65-bp
IRIS_313-8768	GJ-trp	Cote d'Ivoire	MOROFIN::IRGC 56698-1	26.3	In65-bp
IRIS_313-8778	GJ-trp	United States of America	SUP BLUE ROSE::IRGC 1739-1	32.6	In65-bp
IRIS_313-8815	GJ-sbtrp	Bhutan	JANA (NAM)::IRGC 64897-1	25.6	In65-bp
IRIS_313-8876	GJ-trp	France	DELITUS::IRGC 5769-1	28.4	In65-bp
IRIS_313-8894	GJ-trp	Malaysia	LEKATAN::IRGC 71554-1	16.4	In65-bp
IRIS_313-8976	GJ-trp	United States of America	SKY BONNET::IRGC 66759-1	21.4	In65-bp
IRIS_313-9129	GJ-trp	Indonesia	LAYANDABU::IRGC 25214-1	30.9	In65-bp
IRIS_313-9366	GJ-adm	United States of America	IMPROVED BLUE ROSE::IRGC 5022-1	32	De65-bp
IRIS_313-9375	GJ-trp	Malaysia	PULUTAN::IRGC 71596-1	28.9	In65-bp
IRIS_313-9389	GJ-trp	Philippines	KINANDANG BUSIKSIK::IRGC 74607-1	31.3	In65-bp
IRIS_313-9423	GJ-trp	Philippines	AGUYOD::IRGC 67423-1	27.3	In65-bp
IRIS_313-9452	GJ-trp	United States of America	B 505 A 1-28-7-1-2::IRGC 6741-1	20.8	De65-bp
IRIS_313-9491	GJ-trp	United States of America	BLUE BELLE::IRGC 51125-1	22.5	In65-bp
IRIS_313-9529	GJ-sbtrp	Bhutan	DAGPA BARA::IRGC 64887-1	29.1	In65-bp
IRIS_313-9539	GJ-tmp	United States of America	TEXAS PATNA 49::IRGC 6077-1	24.8	De65-bp
IRIS_313-9550	GJ-trp	United States of America	VEGOLD::IRGC 7756-1	25.4	In65-bp
IRIS_313-9789	GJ-trp	Japan	RIKUTO TAUKI MOCHI 27::IRGC 5726-1	26.3	In65-bp
IRIS_313-9800	GJ-trp	Japan	KAHEI::IRGC 7691-1	28.9	In65-bp
IRIS_313-9851	GJ-trp	Surinam	GOGOWIERIE::IRGC 14791-1	23	In65-bp
IRIS_313-9897	GJ-trp	Philippines	BIKYAT::IRGC 26276-1	31.7	In65-bp
IRIS_313-9980	GJ-adm	Argentina	FORTUNA INIA::IRGC 55865-1	37.2	De65-bp
IRIS_313-10061	GJ-adm	Portugal	ESTRELA A::IRGC 72918-1	30	De65-bp
IRIS_313-10065	GJ-trp	Korea, Republic of	JAERAERYUKDO::IRGC 73053-1	29	In65-bp
IRIS_313-10067	GJ-trp	Korea, Republic of	JEONBUKGUNGWEONNA::IRGC 73055-1	30.7	In65-bp
IRIS_313-10071	GJ-trp	Japan	CHIYODA WASE::IRGC 74467-1	29	In65-bp
IRIS_313-10073	GJ-trp	Japan	OWARI MOCHI::IRGC 74513-1	26.3	In65-bp
IRIS_313-10074	GJ-trp	Japan	RIKU AIKOKU::IRGC 74514-1	24.7	In65-bp
IRIS_313-10075	GJ-trp	Japan	SANGOKU::IRGC 74518-1	28.9	In65-bp
IRIS_313-10076	GJ-trp	Japan	SHINA MOCHI::IRGC 74523-1	26.2	In65-bp
IRIS_313-10077	XI-adm	Japan	TAMASHIRO HIKARI::IRGC 74534-1	25	In65-bp
IRIS_313-10078	GJ-trp	Japan	YOSHINO MOCHI::IRGC 74550-1	33.9	In65-bp
IRIS_313-10079	GJ-trp	Japan	DANGO MOCHI::IRGC 74551-1	30.3	In65-bp
IRIS_313-10080	GJ-trp	Japan	HIRAKAWA OKUTE::IRGC 74554-1	28.1	In65-bp
IRIS_313-10082	GJ-trp	Japan	KYUUSHUU::IRGC 74558-1	27.9	In65-bp
IRIS_313-10094	GJ-trp	Korea, Republic of	GAWICHAL::IRGC 77653-1	36.2	In65-bp
IRIS_313-10176	GJ-sbtrp	Thailand	NAM ROO::IRGC 66996-1	29.1	In65-bp
IRIS_313-8436	GJ-trp	Indonesia	PIKTO MAMAS::IRGC 18487-1	20.6	In65-bp
IRIS_313-8565	GJ-sbtrp	Thailand	YAHNG LEU::IRGC 78279-1	19.7	In65-bp
IRIS_313-8599	GJ-sbtrp	Thailand	BUE GA WA::IRGC 60824-1	26.8	In65-bp
IRIS_313-8627	GJ-trp	United States of America	PRELUDE::IRGC 1790-1	27.6	In65-bp
IRIS_313-8690	GJ-adm	Viet Nam	NEP HOA VANG::IRGC 40748-2	26.3	De65-bp
IRIS_313-8803	GJ-trp	United States of America	TEXAS PATNA::IRGC 1797-1	20.3	In65-bp
IRIS_313-8865	GJ-trp	Indonesia	PADI SEPAH::IRGC 48803-1	25.4	In65-bp
IRIS_313-9050	GJ-trp	Malaysia	ANGKARONG::IRGC 71493-1	25.8	In65-bp
IRIS_313-9470	GJ-trp	Indonesia	SAHULO FACHE SOYO::IRGC 66630-1	19.3	In65-bp
IRIS_313-9929	GJ-trp	Philippines	GOBYERNO::IRGC 47216-1	24.5	In65-bp
IRIS_313-8431	GJ-trp	Philippines	BOCAO::IRGC 50384-1	32	In65-bp
IRIS_313-8637	GJ-sbtrp	Bhutan	BALINGMI::IRGC 62156-1	26.5	In65-bp
IRIS_313-9742	GJ-trp	Madagascar	LOHAMBITRO::IRGC 69857-1	25.1	In65-bp
IRIS_313-10327	GJ-trp	Peru	CAROLINO BLANCO::IRGC 117249-1	32.2	In65-bp
IRIS_313-8134	GJ-tmp	Portugal	S 102/2::GERVEX 1251-C1	24.8	De65-bp
IRIS_313-8026	GJ-tmp	Italy	GIOVANNI MARCHETTI::GERVEX 62-C1	31.3	De65-bp
IRIS_313-8209	GJ-trp	Greece	ALEXANDROS::GERVEX 1678-C1	26.5	De65-bp
IRIS_313-8114	GJ-tmp	Portugal	FAISCA::GERVEX 900-C1	27.4	De65-bp
IRIS_313-8029	GJ-adm	Italy	GRITNA::GERVEX 71-C1	30.7	De65-bp
IRIS_313-8113	GJ-tmp	Portugal	ESCARLATE::GERVEX 887-C1	31.2	De65-bp
IRIS_313-8195	GJ-adm	Italy	LUXOR::GERVEX 1662-C1	29.1	De65-bp
IRIS_313-8214	GJ-adm	Greece	MELAS::GERVEX 1684-C1	23.4	De65-bp
IRIS_313-8109	GJ-tmp	Portugal	CAMPINO::GERVEX 824-C1	30.3	De65-bp
IRIS_313-8025	GJ-tmp	Italy	ITALPATNA 48::GERVEX 60-C1	28	De65-bp
IRIS_313-8074	GJ-trp	Australia	GOOLARAH::GERVEX 500-C1	22	De65-bp
IRIS_313-8118	GJ-tmp	Portugal	IBO 400::GERVEX 943-C1	41.8	De65-bp
IRIS_313-8145	GJ-tmp	Tanzania	SUPER::GERVEX 1304-C1	35.9	De65-bp
IRIS_313-8053	GJ-adm	Italy	RUBIDIO::GERVEX 146-C1	24.4	De65-bp
IRIS_313-8065	GJ-trp	Italy	SAMBA::GERVEX 186-C1	25.6	De65-bp
IRIS_313-8124	GJ-adm	Portugal	OTA::GERVEX 1145-C1	26.7	De65-bp
IRIS_313-8126	GJ-tmp	Bulgaria	PLOVDIV 24::GERVEX 1168-C1	31.7	De65-bp
IRIS_313-8127	GJ-tmp	Bulgaria	POLIZESTI 28::GERVEX 1170-C1	27.8	De65-bp
IRIS_313-8116	GJ-adm	Portugal	HAREM::GERVEX 929-C1	32.8	De65-bp
IRIS_313-8216	GJ-tmp	Greece	ROXANI::GERVEX 1686-C1	32.9	De65-bp
IRIS_313-8142	GJ-tmp	Portugal	SETTANTUNO::GERVEX 1279-C1	30.8	De65-bp
IRIS_313-8039	GJ-tmp	Italy	LOTO::GERVEX 104-C1	26.9	De65-bp
IRIS_313-8024	GJ-tmp	Italy	RIBE 253::GERVEX 54-C1	30.5	De65-bp
IRIS_313-8141	GJ-tmp	Australia	SELN 244 A 6-20::GERVEX 1273-C1	28	De65-bp
IRIS_313-8136	GJ-tmp	Portugal	SAFARI::GERVEX 1256-C1	23.4	De65-bp
IRIS_313-8095	GJ-tmp	Spain	SHSS 53::GERVEX 550-C1	32.9	De65-bp
IRIS_313-8138	GJ-tmp	Portugal	SALOIO::GERVEX 1259-C1	33.8	De65-bp
IRIS_313-8076	GJ-trp	Australia	PELDE::GERVEX 502-C1	20.9	In65-bp
IRIS_313-8087	GJ-tmp	Spain	FRANCES::GERVEX 527-C1	24	De65-bp
IRIS_313-8151	GJ-tmp	Portugal	VALTEJO::GERVEX 1355-C1	32.3	De65-bp
IRIS_313-8149	GJ-tmp	Portugal	TOPAZIO::GERVEX 1332-C1	19.7	De65-bp
IRIS_313-8200	GJ-tmp	Italy	OPALE::GERVEX 1667-C1	23.5	De65-bp
IRIS_313-8121	GJ-adm	Italy	MESTRE::GERVEX 1082-C1	39.1	De65-bp
IRIS_313-8052	GJ-tmp	Italy	SMERALDO::GERVEX 138-C1	26.5	De65-bp
IRIS_313-8066	GJ-tmp	Italy	GHIBLI::GERVEX 187-C1	30.9	De65-bp
IRIS_313-8129	GJ-tmp	Bulgaria	RODINA::GERVEX 1234-C1	32.1	De65-bp
IRIS_313-8123	GJ-tmp	Portugal	MUGA::GERVEX 1099-C1	33.3	De65-bp
IRIS_313-8050	GJ-tmp	Italy	MIARA::GERVEX 129-C1	18.3	De65-bp
IRIS_313-8041	GJ-adm	Italy	GRALDO::GERVEX 108-C1	20.4	De65-bp
IRIS_313-8173	GJ-trp	United States of America	A 201::GERVEX 1638-C1	25.5	De65-bp
IRIS_313-8148	GJ-tmp	Romania	TIMICH 108::GERVEX 1325-C1	27.6	De65-bp
IRIS_313-8099	GJ-tmp	Italy	FLIPPER::GERVEX 597-C1	27.5	De65-bp
IRIS_313-8032	GJ-tmp	Italy	PIEMONTE::GERVEX 81-C1	31.6	De65-bp
IRIS_313-8090	GJ-tmp	Spain	MARENY::GERVEX 535-C1	27.9	De65-bp
IRIS_313-8204	GJ-tmp	United States of America	S 102::GERVEX 1671-C1	28.4	De65-bp
IRIS_313-8031	GJ-adm	Italy	RUBINO::GERVEX 80-C1	29.5	De65-bp
IRIS_313-8044	GJ-trp	Italy	GOLFO::GERVEX 118-C1	22.8	In65-bp
IRIS_313-8084	GJ-tmp	Spain	CAPATAZ::GERVEX 521-C1	33.5	De65-bp
IRIS_313-8171	GJ-tmp	Hungary	AUZGUSTA::GERVEX 1634-C1	31	De65-bp
IRIS_313-8180	GJ-trp	United States of America	DELLMONT::GERVEX 1647-C1	23.7	In65-bp
IRIS_313-8048	GJ-adm	Italy	RONCOLO::GERVEX 124-C1	28.5	De65-bp
IRIS_313-8075	GJ-tmp	Australia	HARRA::GERVEX 501-C1	29.6	De65-bp
IRIS_313-8135	GJ-tmp	Bulgaria	SAEDINENIE::GERVEX 1255-C1	30.4	De65-bp
IRIS_313-8154	GJ-adm	Italy	GIGANTE VERCELLI::GERVEX 1408-C1	35.5	De65-bp
IRIS_313-8208	GJ-tmp	Portugal	LUSITO IRRADIADO 859-85-2::GERVEX 1676-C1	29.8	De65-bp
IRIS_313-8177	GJ-adm	Italy	AUGUSTO::GERVEX 1643-C1	29.8	De65-bp
IRIS_313-8069	XI-adm	Romania	ARIANA::GERVEX 396-C1	23.3	In65-bp
IRIS_313-8112	GJ-tmp	Bulgaria	CHIPKA::GERVEX 837-C1	30.8	De65-bp
IRIS_313-8027	GJ-adm	Italy	ANSEATICO::GERVEX 67-C1	27.3	De65-bp
IRIS_313-8096	GJ-tmp	Spain	SR 113::GERVEX 553-C1	31	De65-bp
IRIS_313-8072	GJ-trp	United States of America	CENTURY PATNA::GERVEX 477-C1	33.7	In65-bp
IRIS_313-8033	GJ-tmp	Italy	LOMELLINO::GERVEX 83-C1	30.7	De65-bp
IRIS_313-8125	GJ-tmp	Bulgaria	PLOVDIV 22::GERVEX 1167-C1	32.9	De65-bp
IRIS_313-8023	GJ-adm	Italy	RIZZOTTO 51/1::GERVEX 50-C1	35.4	De65-bp
IRIS_313-8132	GJ-tmp	Portugal	RUBI::GERVEX 1247-C1	27.5	De65-bp
IRIS_313-8193	GJ-trp	United States of America	LACASSINE::GERVEX 1660-C1	22	In65-bp
IRIS_313-8164	GJ-tmp	Australia	YRM 6-2::GERVEX 1508-C1	27.8	De65-bp
IRIS_313-8202	GJ-trp	United States of America	REXMONT::GERVEX 1669-C1	23.3	In65-bp
IRIS_313-8192	GJ-trp	United States of America	L 205::GERVEX 1659-C1	25	De65-bp
IRIS_313-8155	GJ-adm	Russia	KULON::GERVEX 1473-C1	31.3	De65-bp
IRIS_313-8037	GJ-adm	Italy	DORELLA::GERVEX 100-C1	31.9	De65-bp
IRIS_313-8185	GJ-trp	Italy	GLADIO::GERVEX 1652-C1	24.5	De65-bp
IRIS_313-7668	XI-adm	Indonesia	DANAU LAUT TAWAR::C1	23.6	In65-bp
IRIS_313-7684	XI-adm	Philippines	IR 1561-228-3-3::IRGC 32627-C1	20.7	In65-bp
IRIS_313-7688	XI-1B	Philippines	IR 22::IRGC 11356-C1	21.5	In65-bp
IRIS_313-8137	GJ-adm	Portugal	SAGRES::GERVEX 1258-C1	35.2	De65-bp
IRIS_313-7793	XI-2	Madagascar	TSIPALA B 160::GERVEX 8378-C1	22.9	In65-bp
IRIS_313-7691	XI-1B	Philippines	IR 28::IRGC 30411-C1	25.6	In65-bp
IRIS_313-7816	XI-1B	Senegal	WAS 199-B-1-2-1::C1	22.6	In65-bp
IRIS_313-7807	XI-1B	Senegal	WAS 170-B-B-1-1::C1	20.3	In65-bp
IRIS_313-7728	XI-2	Madagascar	MAMORIAKA 114::GERVEX 5176-C1	23.9	In65-bp
IRIS_313-7690	XI-adm	Philippines	IR 2344-P1 PB-9-3-2B::IRGC 39317-C1	21.3	In65-bp
IRIS_313-7720	XI-2	Madagascar	LAITRA::GERVEX 8400-C1	19.7	In65-bp
IRIS_313-7689	XI-1B	Philippines	IR 2307-247-2-2-3::IRGC 77982-C1	20.1	In65-bp
IRIS_313-7651	XI-2	Madagascar	BOTRA MAITSO::GERVEX 8389-C1	28.3	In65-bp
IRIS_313-7654	XI-1B	Cote d'Ivoire	BOUAKE 189::C1	25.6	In65-bp
IRIS_313-7769	XI-adm	Philippines	SALUMPIKIT::IRTP 4777-C1	25.8	De65-bp
IRIS_313-7685	XI-1B	Philippines	IR 19746-28-2-2::IRGC 78072-C1	23.4	In65-bp
IRIS_313-7824	XI-1B	Senegal	WAS 21-B-B-20-4-3-3::C1	28.9	In65-bp
IRIS_313-7636	XI-1B	Mali	ADNY 11::C1	24	In65-bp
IRIS_313-7815	XI-1B	Senegal	WAS 198-B-3-1-3::C1	25.1	In65-bp
IRIS_313-7778	XI-adm	Viet Nam	SOM CAU 70 A::IRGC 8227-C1	17.3	In65-bp
IRIS_313-7792	XI-adm	Madagascar	TSIPALA 1231::GERVEX 8418-C1	26.5	In65-bp
IRIS_313-7820	XI-1B	Senegal	WAS 206-B-B-2-2-1::C1	23.6	In65-bp
IRIS_313-7922	GJ-trp	French Guiana	IRAT 234::C1	34.1	In65-bp
IRIS_313-7650	XI-2	Madagascar	BOTOHAVANA 139::GERVEX 8237-C1	21.8	In65-bp
IRIS_313-7907	GJ-trp	Philippines	IR 68704-145-1-1-B::C1	24.8	In65-bp
IRIS_313-8011	GJ-sbtrp	Viet Nam	VIETNAM 1::C1	32.1	In65-bp
IRIS_313-7883	GJ-trp	Indonesia	GANIGI::IRGC 48698-C1	31.6	In65-bp
IRIS_313-7863	GJ-trp	Brazil	CIRAD 403::GERVEX 9039-C1	26.3	De65-bp
IRIS_313-7870	GJ-adm	Brazil	CUIABANA::IRTP 17401-C1	32.9	In65-bp
IRIS_313-7914	GJ-trp	Cote d'Ivoire	IRAT 112::C1	34.5	In65-bp
IRIS_313-7924	GJ-trp	Bolivia	IRAT 335::C1	24.9	In65-bp
IRIS_313-7912	GJ-trp	Cote d'Ivoire	IRAT 104::C1	33.8	In65-bp
IRIS_313-7856	GJ-sbtrp	Thailand	CHA LOY OE::C1	24.7	In65-bp
IRIS_313-7850	GJ-trp	Madagascar	BODA 148-3::GERVEX 8258-C1	29.3	De65-bp
IRIS_313-7699	XI-adm	Philippines	IR 57924-24::IRTP 16675-C1	29.6	In65-bp
IRIS_313-7994	GJ-trp	Madagascar	VARY MADINIKA 3566::GERVEX 8448-C1	27.9	In65-bp
IRIS_313-7868	GJ-trp	Colombia	CT 13582-15-5-M::C1	26.3	In65-bp
IRIS_313-7909	GJ-trp	Philippines	IR 71525-19-1-1::C1	26.5	In65-bp
IRIS_313-8063	GJ-trp	Argentina	104 UPLA::GERVEX 167-C1	28.2	De65-bp
IRIS_313-7795	XI-2	Madagascar	TSIPALA MENA 626::GERVEX 5392-C1	23.9	In65-bp
IRIS_313-8061	GJ-trp	Argentina	75 UPLA::GERVEX 161-C1	24.4	De65-bp
IRIS_313-8057	GJ-trp	Argentina	79 UPLA::GERVEX 154-C1	24.7	De65-bp
IRIS_313-8062	GJ-trp	Argentina	80 UPLA::GERVEX 164-C1	25	De65-bp
IRIS_313-8168	GJ-adm	France	ARLESIENNE::GERVEX 1530-C1	35.5	De65-bp
IRIS_313-8166	GJ-adm	France	CALENDAL::GERVEX 1516-C1	34.4	De65-bp
IRIS_313-8165	GJ-tmp	France	CIGALON::GERVEX 1514-C1	26.3	De65-bp
IRIS_313-8158	GJ-adm	Colombia	CT 23::GERVEX 1488-C1	26.5	De65-bp
IRIS_313-8160	GJ-tmp	Colombia	CT 58::GERVEX 1491-C1	25.1	De65-bp
IRIS_313-7620	XI-3	Burkina Faso	GAMBIAKA::GERVEX 7920-C1	29.1	De65-bp
IRIS_313-7809	XI-adm	Senegal	WAS 174-B-3-5::C1	27.8	In65-bp
IRIS_313-11433	XI-1A	India	MR 136-1::IRGC 50707-1	20.6	In65-bp
IRIS_313-11434	GJ-trp	Colombia	FORTUNA BLANCO (SAN MARCOS)::IRGC 50764-1	28	In65-bp
IRIS_313-11435	GJ-trp	Cote d'Ivoire	MONMINEUPLEU::IRGC 50873-1	28.5	In65-bp
IRIS_313-11436	GJ-trp	Cote d'Ivoire	SAKAZELE (538)::IRGC 50880-1	25.7	In65-bp
IRIS_313-11437	XI-1B	Mexico	CAMPECHE A 79::IRGC 51102-1	22.3	In65-bp
IRIS_313-11438	XI-adm	Mexico	ZACATEPEC A 79::IRGC 51116-1	24.6	In65-bp
IRIS_313-8170	GJ-adm	France	MEJANES 2::GERVEX 1560-C1	25.6	De65-bp
IRIS_313-11439	GJ-trp	Cuba	NIRA PRIETO::IRGC 51145-1	24	In65-bp
IRIS_313-11441	GJ-trp	Philippines	NALA::IRGC 51247-1	31.3	In65-bp
IRIS_313-11443	XI-adm	India	ARC 18533::IRGC 51756-1	25.4	In65-bp
IRIS_313-11445	XI-2	India	NCS 102::IRGC 51854-1	22.2	In65-bp
IRIS_313-11446	XI-2	India	NAPDAI::IRGC 52009-1	25.4	In65-bp
IRIS_313-11448	XI-2	India	BARAMANJ::IRGC 52067-1	27.3	In65-bp
IRIS_313-11449	XI-adm	India	KODIA PHUL::IRGC 52168-1	16.8	In65-bp
IRIS_313-11453	XI-2	India	ZINYA KOLAMBA::IRGC 52402-1	14.7	In65-bp
IRIS_313-8128	GJ-tmp	Argentina	PRECOZ 2 F A::GERVEX 1182-C1	29.3	De65-bp
IRIS_313-11460	XI-2	India	SELHI::IRGC 52760-1	24.6	In65-bp
IRIS_313-11461	XI-2	India	VAIKATHARYAN::IRGC 52805-1	27.7	In65-bp
IRIS_313-11467	XI-3	Philippines	MACAPAGAL::IRGC 52927-1	27.4	In65-bp
IRIS_313-8162	GJ-tmp	China	RPC 12::GERVEX 1505-C1	25.4	De65-bp
IRIS_313-11478	XI-2	India	LOCAL::IRGC 53300-1	26.6	In65-bp
IRIS_313-8217	GJ-tmp	Egypt	SAKHA 102::GERVEX 1687-C1	27.9	De65-bp
IRIS_313-11479	GJ-trp	India	VANKALI::IRGC 53339-1	15.9	In65-bp
IRIS_313-8218	GJ-tmp	Egypt	SAKHA 103::GERVEX 1688-C1	24.5	De65-bp
IRIS_313-11490	XI-adm	India	ARC 15480::IRGC 53799-1	18.7	In65-bp
IRIS_313-11491	XI-2	India	BIR BAHADUR::IRGC 53889-1	20.6	In65-bp
IRIS_313-11493	XI-adm	India	AR 133::IRGC 53942-1	21.6	In65-bp
IRIS_313-11494	GJ-sbtrp	India	IC 25690::IRGC 53973-1	23.2	In65-bp
IRIS_313-11495	GJ-trp	Indonesia	ANENOE::IRGC 54140-1	26.2	In65-bp
IRIS_313-8140	GJ-tmp	China	SANGHAI::GERVEX 1264-C1	26.9	De65-bp
IRIS_313-11506	XI-adm	India	K 15591-4::IRGC 55043-1	25.9	In65-bp
IRIS_313-11507	XI-1B	Viet Nam	TV 30::IRGC 55221-1	25.6	In65-bp
IRIS_313-11510	XI-adm	Sri Lanka	A 69-1::IRGC 55305-1	26.1	In65-bp
IRIS_313-11511	GJ-trp	Philippines	WAGASAN (RED)::IRGC 55404-1	23.5	In65-bp
IRIS_313-11512	XI-adm	Philippines	OYAK PAKANG::IRGC 55422-1	26	De65-bp
IRIS_313-11428	GJ-trp	Brazil	MARANHAO BRANCO::IRGC 50503-1	33.1	In65-bp
IRIS_313-11522	GJ-adm	China	XINTUAN HEI GU::IRGC 56159-1	22	De65-bp
IRIS_313-11523	XI-adm	Senegal	ADIALLO::IRGC 56264-1	22.1	In65-bp
IRIS_313-11526	GJ-trp	Cote d'Ivoire	FOSSA (GBE)::IRGC 56767-1	25.1	In65-bp
IRIS_313-11527	GJ-trp	Cote d'Ivoire	GOLO::IRGC 56856-1	32.6	In65-bp
IRIS_313-11513	XI-1B	Ecuador	CHATO::IRGC 55825-1	24.5	In65-bp
IRIS_313-11536	GJ-tmp	Georgia	WIR 2091::IRGC 57536-1	31.6	De65-bp
IRIS_313-11537	GJ-trp	Philippines	J 6 IR 438 (WC 694)::IRGC 57599-1	23.4	In65-bp
IRIS_313-11538	XI-1B	Philippines	J 6 IR 520 (WC 693)::IRGC 57600-1	21.1	In65-bp
IRIS_313-11539	GJ-trp	Unites States of America	SP 6 (WC 836)::IRGC 57602-1	19.8	De65-bp
IRIS_313-11540	GJ-trp	Guinea	PATIE ROUGE::IRGC 57686-1	27.2	In65-bp
IRIS_313-11541	XI-adm	Myanmar	HOE PHAR THAE::IRGC 57907-1	27.4	In65-bp
IRIS_313-11546	XI-adm	Myanmar	NGA CHAN HMWE::IRGC 58146-1	22.5	In65-bp
IRIS_313-11548	XI-adm	Myanmar	TAUNG LWIN::IRGC 58222-1	25.7	In65-bp
IRIS_313-11549	XI-adm	Myanmar	TAUNGYA SABA::IRGC 58226-1	28.1	In65-bp
IRIS_313-11558	XI-2	Bangladesh	NULI::IRGC 58824-1	26.6	In65-bp
IRIS_313-11516	XI-adm	Philippines	IR 3839-1::IRGC 55946-1	23.7	In65-bp
IRIS_313-11563	XI-2	Nepal	BIJULI BATI::IRGC 58917-1	27.3	In65-bp
IRIS_313-11565	XI-2	Nepal	KUSUM KATIKI::IRGC 59099-1	27.8	In65-bp
IRIS_313-11568	XI-1A	Nepal	SATHIYA::IRGC 59225-1	26.6	In65-bp
IRIS_313-11570	XI-adm	China	GENG 77-4::IRGC 59321-1	25.1	In65-bp
IRIS_313-11571	GJ-tmp	China	BAI MANG AI ZHONG::IRGC 59408-1	25.1	De65-bp
IRIS_313-11517	XI-1B	Philippines	IR 4432-28-5::IRGC 55952-1	32.5	In65-bp
IRIS_313-11572	XI-1A	China	BAI MI TIE QIU::IRGC 59414-1	23.9	In65-bp
IRIS_313-11573	XI-adm	China	GAO LIANG ZAO::IRGC 59563-1	23	In65-bp
IRIS_313-11574	GJ-tmp	China	HEI TOU HONG::IRGC 59595-1	24.1	De65-bp
IRIS_313-11575	GJ-tmp	China	HONG PI NUO::IRGC 59638-1	21.8	De65-bp
IRIS_313-11577	XI-1A	China	LANG QIAN CHE::IRGC 59730-1	23.5	In65-bp
IRIS_313-11578	GJ-tmp	China	LUAN DAO::IRGC 59762-1	26.4	De65-bp
IRIS_313-11579	XI-1A	China	SHAN GU::IRGC 59870-1	19.2	In65-bp
IRIS_313-11580	XI-adm	China	TAI ZHOU XIAN::IRGC 59912-1	20.4	In65-bp
IRIS_313-11582	GJ-tmp	China	WAN GENG BAI DAO TOU::IRGC 59948-1	22.9	De65-bp
IRIS_313-11584	GJ-tmp	China	YI SUI QI::IRGC 60088-1	24.5	De65-bp
IRIS_313-11585	XI-1A	China	ACC 1286::IRGC 60116-1	23.3	In65-bp
IRIS_313-11588	XI-3	Malaysia	MR 69::IRGC 60188-1	16.4	In65-bp
IRIS_313-11594	XI-adm	Viet Nam	CHAN THANH HOA::IRGC 60647-1	20.4	In65-bp
IRIS_313-11599	XI-2	India	JUGRAY::IRGC 60960-1	23.2	In65-bp
IRIS_313-11621	XI-adm	India	UPRH 265::IRGC 61689-1	21	In65-bp
IRIS_313-11622	XI-1A	China	JUAN YE LAI::IRGC 61825-1	22.5	In65-bp
IRIS_313-11623	GJ-sbtrp	China	KAO SONG HAI::IRGC 61827-1	15.8	In65-bp
IRIS_313-11624	XI-1A	Nepal	ANADI WHITE::IRGC 61897-1	25.5	In65-bp
IRIS_313-11606	XI-2	India	BOKDEL::IRGC 61085-1	29.5	De65-bp
IRIS_313-11607	XI-2	India	HOLDIGANTHI::IRGC 61105-1	24	In65-bp
IRIS_313-11638	XI-2	India	NCS 331::IRGC 62247-1	25.1	In65-bp
IRIS_313-11639	XI-adm	India	NCS 349::IRGC 62257-1	22.4	In65-bp
IRIS_313-11640	XI-2	India	NCS 458::IRGC 62290-1	27.1	In65-bp
IRIS_313-11641	XI-2	India	NCS 477::IRGC 62299-1	18.7	In65-bp
IRIS_313-11642	XI-2	India	NCS 599::IRGC 62373-1	24.2	In65-bp
IRIS_313-11644	XI-2	India	NCS 745::IRGC 62466-1	24.3	In65-bp
IRIS_313-11645	XI-2	India	NCS 766::IRGC 62478-1	28.6	In65-bp
IRIS_313-11646	XI-2	India	NCS 771 A::IRGC 62483-1	31.3	In65-bp
IRIS_313-11647	XI-2	India	NCS 809 A::IRGC 62502-1	28.3	In65-bp
IRIS_313-11648	XI-2	India	NCS 830::IRGC 62518-1	20.6	In65-bp
IRIS_313-11650	XI-2	India	NCS 901 A::IRGC 62568-1	21.8	In65-bp
IRIS_313-11651	GJ-tmp	China	FEI ZHAO 12::IRGC 62683-1	23.8	De65-bp
IRIS_313-11652	GJ-tmp	China	GONG SHE 9::IRGC 62693-1	29.9	De65-bp
IRIS_313-11653	GJ-tmp	China	MA SHE 8::IRGC 62750-1	25.7	De65-bp
IRIS_313-11654	GJ-tmp	China	PL 3165::IRGC 62827-1	26.7	De65-bp
IRIS_313-11609	XI-3	Thailand	MAE HAWM::IRGC 61283-1	19.1	In65-bp
IRIS_313-11655	GJ-tmp	China	SI WAN 14::IRGC 63019-1	26.9	De65-bp
IRIS_313-11658	GJ-trp	Sierra Leone	MANYALOJOPOIHUN::IRGC 63350-1	28.5	In65-bp
IRIS_313-11665	XI-1A	China	JIN HUA 258::IRGC 63670-1	33.3	In65-bp
IRIS_313-11666	XI-adm	China	LONG GE 33::IRGC 63705-1	29.3	In65-bp
IRIS_313-11667	XI-1A	China	LUO AI ZAO 3::IRGC 63730-1	29.7	In65-bp
IRIS_313-11668	XI-1A	China	RONG DAO 4::IRGC 63820-1	28.6	In65-bp
IRIS_313-11671	XI-2	Nepal	DERAWA::IRGC 64106-1	22.7	In65-bp
IRIS_313-11672	GJ-tmp	Nepal	RAI MANULA::IRGC 64138-1	21.1	De65-bp
IRIS_313-11678	XI-3	Thailand	E PLUAK::IRGC 64297-1	34.4	De65-bp
IRIS_313-11679	XI-3	Thailand	GASET BOW::IRGC 64316-1	29.7	De65-bp
IRIS_313-11685	XI-3	Thailand	PLAWNG SAENG::IRGC 64595-1	31.7	In65-bp
IRIS_313-11689	GJ-tmp	Korea, Republic of	DECHANGBYEO::IRGC 64858-1	22.6	De65-bp
IRIS_313-11691	GJ-sbtrp	Bhutan	SHANGYIPA::IRGC 64928-1	28.2	In65-bp
IRIS_313-11692	XI-1A	Taiwan, China	CHIAYI WU-K'O::IRGC 64974-1	26.3	In65-bp
IRIS_313-11693	XI-adm	Taiwan, China	CHING CH'UNG::IRGC 65002-1	20.3	In65-bp
IRIS_313-11694	XI-adm	Taiwan, China	CHING LIU::IRGC 65018-1	23	In65-bp
IRIS_313-11695	XI-1A	Taiwan, China	HSIN-T'AO YUAN CHING YU::IRGC 65074-1	24.5	In65-bp
IRIS_313-11714	XI-adm	Guyana	CHAMPION::IRGC 66327-1	21.1	In65-bp
IRIS_313-11717	XI-adm	Indonesia	JATI MANI::IRGC 66565-1	28	In65-bp
IRIS_313-11719	XI-3	Thailand	DAWK PUT::IRGC 66699-1	31.5	De65-bp
IRIS_313-11720	XI-3	Thailand	DAW 85::IRGC 66704-1	31	In65-bp
IRIS_313-11721	XI-3	Thailand	GAEW DAENG::IRGC 66707-1	31.5	In65-bp
IRIS_313-11722	XI-adm	Bangladesh	KABERI::IRGC 66801-1	20.6	In65-bp
IRIS_313-11723	XI-2	Guinea	DISSIGBE::IRGC 66916-1	32.8	In65-bp
IRIS_313-11724	XI-3	Guinea	KONYAN::IRGC 66931-1	27.9	In65-bp
IRIS_313-11725	GJ-tmp	Japan	ZUIHOU::IRGC 66982-1	25	De65-bp
IRIS_313-11726	XI-1A	China	GUANG QING 334::IRGC 67132-1	19.1	In65-bp
IRIS_313-11727	XI-1A	China	HONG YANG ZAO 3::IRGC 67177-1	25.7	In65-bp
IRIS_313-11700	XI-3	Thailand	DAW NOK KAEN::IRGC 65548-1	34.2	In65-bp
IRIS_313-11728	XI-3	China	LUO SI ZHAN::IRGC 67211-1	26.5	In65-bp
IRIS_313-11729	XI-adm	China	MEI LIU ZAO 5::IRGC 67231-1	25.1	In65-bp
IRIS_313-11730	XI-adm	China	QING ER XIAO 2::IRGC 67255-1	21.5	In65-bp
IRIS_313-11731	XI-adm	China	QING TAI AI::IRGC 67273-1	23.3	In65-bp
IRIS_313-11733	XI-1A	China	SHUANG BAI AI 2::IRGC 67309-1	25	In65-bp
IRIS_313-11734	XI-1A	China	SI CHAO 1::IRGC 67335-1	26.1	In65-bp
IRIS_313-11735	XI-adm	China	YI LI ZHONG::IRGC 67382-1	22.1	In65-bp
IRIS_313-11736	GJ-trp	Philippines	MALAGKIT (PINELIPE)::IRGC 67444-1	24.6	In65-bp
IRIS_313-11738	XI-2	India	PAUNDRI::IRGC 67527-1	27.2	In65-bp
IRIS_313-11739	GJ-trp	Ghana	NAKPUI::IRGC 67594-1	28.7	In65-bp
IRIS_313-11740	XI-adm	Ghana	UGAGA::IRGC 67604-1	24.8	De65-bp
IRIS_313-11741	XI-2	Sri Lanka	HERATH BANDA::IRGC 67630-1	26.8	In65-bp
IRIS_313-11744	XI-adm	China	AI JIAO AO FAN ZI::IRGC 67871-1	24.2	In65-bp
IRIS_313-11745	XI-1A	China	AN FU ZHAN::IRGC 67878-1	25.2	In65-bp
IRIS_313-11746	XI-1A	China	E 2070::IRGC 67981-1	25.8	De65-bp
IRIS_313-11747	XI-adm	China	E 4197::IRGC 68004-1	26.7	In65-bp
IRIS_313-11702	GJ-tmp	United States of America	CN 1067::IRGC 65680-1	21.4	In65-bp
IRIS_313-11748	XI-adm	China	GAO JIAO YING GAN ZHAN::IRGC 68053-1	23	In65-bp
IRIS_313-11750	XI-adm	China	L 10595::IRGC 68109-1	24.2	In65-bp
IRIS_313-11751	XI-adm	China	L 10833::IRGC 68121-1	24	In65-bp
IRIS_313-11752	XI-1A	China	M 6034-1::IRGC 68193-1	31.2	In65-bp
IRIS_313-11753	XI-1A	China	XIANG CHANG ZAO::IRGC 68268-1	26.4	In65-bp
IRIS_313-11760	XI-2	Madagascar	MENAHARA 505::IRGC 68709-1	25.9	De65-bp
IRIS_313-11762	XI-2	Madagascar	NS 1515::IRGC 68947-1	21.8	In65-bp
IRIS_313-11763	XI-adm	Cameroon	PJ 110::IRGC 68981-1	26.8	In65-bp
IRIS_313-11764	XI-3	Liberia	P 41::IRGC 68987-1	23.1	In65-bp
IRIS_313-11772	XI-2	Madagascar	ROJON'NY NTAOLO::IRGC 69410-1	26	In65-bp
IRIS_313-11705	XI-3	Thailand	DAWK PUD KHAO::IRGC 65808-1	35.8	In65-bp
IRIS_313-11780	XI-3	Tanzania	KILOMBERO::IRGC 69698-1	30.3	De65-bp
IRIS_313-11782	XI-2	Zambia	MALAGASY::IRGC 69717-1	25	In65-bp
IRIS_313-11785	XI-3	Tanzania	MOSHI::IRGC 69737-1	34.6	De65-bp
IRIS_313-11787	XI-2	Gambia	TANDAKAY FINGO::IRGC 69793-1	31.6	In65-bp
IRIS_313-11789	XI-2	Madagascar	SABORAMANDALOAFO::IRGC 69875-1	23.3	In65-bp
IRIS_313-11790	GJ-trp	Madagascar	VARIRANGAHY::IRGC 69897-1	27.4	In65-bp
IRIS_313-11791	XI-2	Madagascar	VARY LAHY::IRGC 69908-1	26.7	In65-bp
IRIS_313-11802	XI-1A	China	JIE CAO ZHAN::IRGC 70305-1	25.6	In65-bp
IRIS_313-11803	GJ-tmp	China	MAO ZHA NUO::IRGC 70335-1	19.1	De65-bp
IRIS_313-11804	XI-1A	China	QUN XUAN ZAO::IRGC 70371-1	24.4	In65-bp
IRIS_313-11805	XI-1A	China	XI HONG GU::IRGC 70416-1	28.4	In65-bp
IRIS_313-11806	XI-1A	China	78 XUAN WU::IRGC 70475-1	24.9	In65-bp
IRIS_313-11792	GJ-trp	Madagascar	VONBOANGY::IRGC 69947-1	28.1	In65-bp
IRIS_313-11811	XI-2	Kenya	MOSHI::IRGC 70648-1	27.1	In65-bp
IRIS_313-11814	XI-3	Kenya	KIKUBA::IRGC 70722-1	23.1	De65-bp
IRIS_313-11815	XI-3	Kenya	MOSHI::IRGC 70730-1	24.3	De65-bp
IRIS_313-11816	XI-adm	Myanmar	KARILETYONE::IRGC 70745-1	25.9	In65-bp
IRIS_313-11817	XI-adm	Myanmar	KHAOSAING::IRGC 70746-2	26	In65-bp
IRIS_313-11818	XI-adm	Myanmar	LETYONE::IRGC 70753-1	25.1	In65-bp
IRIS_313-11793	XI-2	Madagascar	KOMALIOKO::IRGC 69958-1	23.7	In65-bp
IRIS_313-11821	XI-2	India	19::IRGC 70786-1	21.9	In65-bp
IRIS_313-11823	XI-2	India	BHU BHUSI::IRGC 70803-1	24	In65-bp
IRIS_313-11824	XI-2	India	DHANIYA PHOOL::IRGC 70811-1	29.2	De65-bp
IRIS_313-11828	XI-2	India	LALI GURMATIA::IRGC 70854-1	26.4	In65-bp
IRIS_313-11829	GJ-tmp	Pakistan	MUNJI::IRGC 70928-1	25.5	De65-bp
IRIS_313-11794	XI-2	Madagascar	TSIPALA MENAHAR::IRGC 69979-1	27.5	In65-bp
IRIS_313-11834	GJ-sbtrp	Thailand	BUENG MONG LENG WE::IRGC 71088-1	30.4	In65-bp
IRIS_313-11839	XI-3	Thailand	MUAY::IRGC 71318-1	32.6	In65-bp
IRIS_313-11795	XI-1A	China	DA GU AI 7::IRGC 70075-1	22.9	In65-bp
IRIS_313-11841	XI-3	Thailand	NIAW NARAI::IRGC 71353-1	32.6	In65-bp
IRIS_313-11849	XI-3	Malaysia	PULUT SELEMYAM::IRGC 71820-1	28.2	In65-bp
IRIS_313-11796	XI-1A	China	DU GEN CHUAN::IRGC 70083-1	23.4	In65-bp
IRIS_313-11852	XI-1A	China	BAI MI ZAI 7::IRGC 71940-1	22.8	In65-bp
IRIS_313-11853	XI-1A	China	BU ZHI MING::IRGC 71971-1	22.2	In65-bp
IRIS_313-11854	XI-1A	China	CHI GU::IRGC 71988-1	22.4	In65-bp
IRIS_313-11855	XI-1A	China	DA GUAN YIN ZHAN::IRGC 72006-1	21.1	In65-bp
IRIS_313-11856	XI-1A	China	DA HEI GU::IRGC 72009-1	24.9	In65-bp
IRIS_313-11857	XI-1A	China	DA LI BAI 63::IRGC 72016-1	25.9	In65-bp
IRIS_313-11858	XI-1A	China	DA TIE ZHAN::IRGC 72029-1	22.7	In65-bp
IRIS_313-11860	XI-1A	China	GUA PAI GU::IRGC 72078-1	23.3	In65-bp
IRIS_313-11797	XI-1A	China	E ZI 32::IRGC 70127-1	30.4	In65-bp
IRIS_313-11861	XI-1A	China	HEI YAN ZHAN::IRGC 72090-1	23.2	In65-bp
IRIS_313-11862	XI-1A	China	HENG YE ZAO::IRGC 72092-1	21.4	In65-bp
IRIS_313-11863	XI-1A	China	HONG DU BAI::IRGC 72098-1	24.7	In65-bp
IRIS_313-11865	XI-1A	China	HUO QING::IRGC 72148-1	23.5	In65-bp
IRIS_313-11866	XI-1A	China	JIANG ER ZAO::IRGC 72152-1	25.1	In65-bp
IRIS_313-11867	XI-1A	China	KE SHU BAI::IRGC 72183-1	22	In65-bp
IRIS_313-11868	XI-1A	China	LIU LI YOU::IRGC 72198-1	22.6	In65-bp
IRIS_313-11869	XI-1A	China	MA WEI ZHAN::IRGC 72220-1	22.4	In65-bp
IRIS_313-11798	XI-1B	China	E ZI 100::IRGC 70192-1	26.1	In65-bp
IRIS_313-11871	XI-1A	China	SAN ZHAO QI::IRGC 72289-1	21.5	In65-bp
IRIS_313-11872	XI-1A	China	TIE ZHONG::IRGC 72321-1	28.8	In65-bp
IRIS_313-11875	GJ-tmp	Japan	CHUBU 17::IRGC 72505-1	20.3	In65-bp
IRIS_313-11876	XI-1A	China	AI DA::IRGC 72567-1	28.2	In65-bp
IRIS_313-11877	XI-1A	China	AN NAN ZAO::IRGC 72576-1	27.4	In65-bp
IRIS_313-11878	XI-1A	China	BAI RI XIAN::IRGC 72588-1	24.7	In65-bp
IRIS_313-11881	XI-1A	China	LIU TIAO XIAN::IRGC 72758-1	25.1	In65-bp
IRIS_313-11882	XI-1A	China	MAN TIAN QING::IRGC 72776-1	26.4	In65-bp
IRIS_313-11884	XI-1A	China	TIAN DAO DAO::IRGC 72837-1	23.2	In65-bp
IRIS_313-11897	GJ-sbtrp	Thailand	PHIT CHZK::IRGC 73317-1	27.5	In65-bp
IRIS_313-11898	XI-3	Thailand	MA YOO::IRGC 73507-1	34.8	In65-bp
IRIS_313-11900	GJ-sbtrp	Thailand	PLE LIA::IRGC 73562-1	39	In65-bp
IRIS_313-11902	XI-3	Indonesia	CEMPO TURI::IRGC 73667-1	21.3	In65-bp
IRIS_313-11903	GJ-trp	Indonesia	KOMPIT::IRGC 73716-1	26.5	In65-bp
IRIS_313-11885	XI-1A	China	YANG WAN XIAN::IRGC 72886-1	24.4	In65-bp
IRIS_313-11907	GJ-trp	Indonesia	TINAROH::IRGC 73874-1	28.1	In65-bp
IRIS_313-11908	GJ-tmp	China	DUAN SHEN ZI::IRGC 73962-1	30.8	De65-bp
IRIS_313-11910	XI-adm	China	YU HE HONG::IRGC 74266-1	26.8	In65-bp
IRIS_313-11911	XI-1A	China	YUN NAN ZHAN::IRGC 74272-1	24.3	In65-bp
IRIS_313-11912	XI-3	Brazil	ESCONDE CACHO::IRGC 74305-1	27	In65-bp
IRIS_313-11913	GJ-trp	Philippines	BUAGKOG::IRGC 74318-1	29.6	In65-bp
IRIS_313-11886	XI-1B	Philippines	IR 4683-54-2::IRGC 72992-1	23.8	In65-bp
IRIS_313-11915	GJ-trp	Ghana	IB 95::IRGC 74677-1	31.1	In65-bp
IRIS_313-11916	XI-2	Sri Lanka	MUDALIGA WEE::IRGC 74706-1	27	In65-bp
IRIS_313-11918	XI-2	India	DILBAKSH::IRGC 74738-1	27.4	In65-bp
IRIS_313-11919	XI-2	India	LAKHA KUAR::IRGC 74760-1	20.8	De65-bp
IRIS_313-11920	XI-adm	Thailand	GI TAH::IRGC 74883-1	26.7	In65-bp
IRIS_313-11922	GJ-sbtrp	Thailand	KHAO' NAN::IRGC 74981-1	30.5	In65-bp
IRIS_313-11887	XI-1B	Philippines	IR 19058-107-1::IRGC 72997-1	21.1	In65-bp
IRIS_313-11924	GJ-sbtrp	Thailand	NAM JAM::IRGC 75069-1	31.3	In65-bp
IRIS_313-11926	GJ-sbtrp	Thailand	SI NAM PUENG::IRGC 75165-1	40	In65-bp
IRIS_313-11928	GJ-trp	Philippines	DAYRON MARANGRAS::IRGC 75209-1	18.1	In65-bp
IRIS_313-11929	GJ-trp	Philippines	GILINGAN MARANGRAS::IRGC 75213-1	17.4	In65-bp
IRIS_313-11930	XI-1B	Nigeria	ITA 117::IRGC 75235-1	23.6	In65-bp
IRIS_313-11932	XI-2	Kenya	SINDANO 3::IRGC 75279-1	25.1	In65-bp
IRIS_313-11934	XI-adm	Philippines	KANATO::IRGC 75306-2	28.1	In65-bp
IRIS_313-11937	XI-adm	India	KUNJUKUNJU::IRGC 75448-1	23	In65-bp
IRIS_313-11939	XI-3	Burkina Faso	KAMPTI::IRGC 75626-1	31.3	De65-bp
IRIS_313-11940	XI-adm	Burkina Faso	MALOBA (DISSI ROUGE)::IRGC 75700-1	24.8	In65-bp
IRIS_313-11943	XI-1A	Nepal	I 41::IRGC 75927-1	26.6	In65-bp
IRIS_313-11889	XI-adm	Pakistan	MURGI BRINJ::IRGC 73109-1	30	In65-bp
IRIS_313-11944	XI-1A	Nepal	I 814::IRGC 76028-1	25.1	In65-bp
IRIS_313-11945	XI-2	Bangladesh	MALIKULI::IRGC 76237-1	19.5	In65-bp
IRIS_313-11948	XI-1A	China	HOU LU BAI::IRGC 76582-1	24.7	In65-bp
IRIS_313-11949	XI-1A	China	LIU HE XI HE::IRGC 76661-1	27.5	In65-bp
IRIS_313-11950	XI-1A	China	MI GU::IRGC 76687-1	22	In65-bp
IRIS_313-11951	XI-1A	China	MIAO ZHAN::IRGC 76691-1	25.4	In65-bp
IRIS_313-11952	XI-1A	China	QI YUE ZHAN::IRGC 76722-1	24.4	In65-bp
IRIS_313-11890	GJ-tmp	Taiwan, China	C 722323::IRGC 73147-1	20.9	De65-bp
IRIS_313-11954	XI-1A	China	XIA HONG GU::IRGC 76803-1	22.6	In65-bp
IRIS_313-11955	XI-1A	China	YE DA GU::IRGC 76834-1	21.3	In65-bp
IRIS_313-11957	XI-adm	Thailand	DAW LUEY 4-3::IRGC 76929-1	25	In65-bp
IRIS_313-11960	XI-1B	Indonesia	PORONG::IRGC 76983-1	23.1	In65-bp
IRIS_313-11965	XI-1A	China	GUANG XUAN LIU HAO::IRGC 77341-1	22.1	In65-bp
IRIS_313-11966	XI-1A	China	QI GU::IRGC 77381-1	27.8	In65-bp
IRIS_313-11967	XI-adm	China	TANG DU GU::IRGC 77400-1	19.6	In65-bp
IRIS_313-11968	XI-1A	China	ZHAO DAN AI::IRGC 77422-1	25.8	In65-bp
IRIS_313-11978	XI-1B	Philippines	IR 5657-33-2::IRGC 77992-1	22.9	In65-bp
IRIS_313-11893	XI-adm	Viet Nam	KHAU DANH::IRGC 73201-1	23.7	In65-bp
IRIS_313-11990	XI-1B	Taiwan, China	TAISEN GLUTINOUS YU 1157::IRGC 78750-1	25.5	In65-bp
IRIS_313-11991	XI-3	Lao People's Democratic Republic	CHON::IRGC 78776-1	26.9	In65-bp
IRIS_313-11992	XI-3	Lao People's Democratic Republic	CHAO LAO SOUNG::IRGC 78799-1	27.3	In65-bp
IRIS_313-11979	XI-1B	Philippines	IR 19661-364-1-2-3::IRGC 78061-1	25.2	In65-bp
IRIS_313-12007	XI-adm	China	JIA GEN::IRGC 79654-1	19	In65-bp
IRIS_313-11980	XI-1A	Taiwan, China	HSINCHU AI CHIO CHIENG::IRGC 78182-1	23.3	In65-bp
IRIS_313-12009	XI-1A	China	PO HE::IRGC 79701-1	21.4	In65-bp
IRIS_313-12010	XI-1A	China	YAN ZHAN::IRGC 79740-1	24.5	In65-bp
IRIS_313-12012	XI-1A	China	ZAO LENG SHUI ZHAN::IRGC 79756-1	26.1	In65-bp
IRIS_313-12013	XI-2	India	RAUSRR 4::IRGC 79785-1	25.6	In65-bp
IRIS_313-12014	XI-2	Nigeria	ADANKARU::IRGC 79842-1	28	In65-bp
IRIS_313-12015	XI-2	Nigeria	DOGON IRI::IRGC 79882-1	30.5	In65-bp
IRIS_313-12017	XI-adm	Ghana	EX SANDEMA::IRGC 79964-1	25.6	De65-bp
IRIS_313-12018	GJ-trp	Sierra Leone	FRENSI GBOI::IRGC 79983-1	28	In65-bp
IRIS_313-12031	GJ-trp	Philippines	P T Q QINDONAAL::IRGC 80410-1	32.5	In65-bp
IRIS_313-12033	XI-1A	China	GAO JIAO HONG::IRGC 80920-1	24.7	In65-bp
IRIS_313-11983	XI-2	Burkina Faso	KERIBAREFOR::IRGC 78454-1	23.3	In65-bp
IRIS_313-12048	XI-3	Indonesia	LIMA::IRGC 81487-1	13.5	De65-bp
IRIS_313-12052	XI-adm	India	ADUKKAN::IRGC 81783-1	31.4	In65-bp
IRIS_313-12053	XI-adm	Burundi	FACAGRO 406::IRGC 82049-1	21.7	In65-bp
IRIS_313-12054	GJ-tmp	China	HUA 24::IRGC 82127-1	30.9	De65-bp
IRIS_313-12057	XI-adm	China	AI JIAO ZI::IRGC 82255-1	23.9	In65-bp
IRIS_313-11985	XI-adm	China	LI TOU ZHAN::IRGC 78550-1	21	In65-bp
IRIS_313-12059	GJ-tmp	China	LIGEN 2::IRGC 82398-1	21.7	De65-bp
IRIS_313-12060	GJ-adm	China	LIJIAN 942::IRGC 82399-1	22.7	De65-bp
IRIS_313-12061	GJ-tmp	China	YUNLEN 13::IRGC 82402-1	19.2	De65-bp
IRIS_313-12067	XI-adm	Philippines	531::IRGC 82643-1	22.6	In65-bp
IRIS_313-11986	XI-1A	China	LIANG GUANG::IRGC 78551-1	25.6	In65-bp
IRIS_313-12070	GJ-trp	Malaysia	BABELIONG::IRGC 82688-1	22.5	In65-bp
IRIS_313-12071	GJ-sbtrp	Lao People's Democratic Republic	NIA::IRGC 82728-1	28.1	In65-bp
IRIS_313-11987	XI-adm	Philippines	IR 10120-7-2-1-4::IRGC 78628-1	20.7	In65-bp
IRIS_313-12082	XI-2	Madagascar	MAVOLATSIKA::IRGC 83137-1	25.9	In65-bp
IRIS_313-12083	XI-2	Madagascar	SARIN TSIPALA::IRGC 83154-1	24.9	In65-bp
IRIS_313-12109	XI-3	Cambodia	ARITH::IRGC 84347-2	22.4	De65-bp
IRIS_313-12076	GJ-sbtrp	Lao People's Democratic Republic	HANG::IRGC 82842-1	35.7	In65-bp
IRIS_313-12127	XI-3	Lao People's Democratic Republic	INPONG::IRGC 85524-1	30.7	De65-bp
IRIS_313-12128	XI-3	Lao People's Democratic Republic	HMA GNENG::IRGC 85751-1	27.5	De65-bp
IRIS_313-12129	GJ-sbtrp	Lao People's Democratic Republic	MON LAI::IRGC 85857-1	36	In65-bp
IRIS_313-12077	GJ-sbtrp	Lao People's Democratic Republic	YOI::IRGC 82855-1	31.9	In65-bp
IRIS_313-12133	XI-3	Lao People's Democratic Republic	TAP KHOUAY::IRGC 86373-1	36	De65-bp
IRIS_313-12135	XI-1B	Malaysia	PERUBAK LUEY::IRGC 86436-1	17.3	In65-bp
IRIS_313-12142	XI-3	Cambodia	ATT CHHMOUS::IRGC 87030-1	19.8	De65-bp
IRIS_313-12146	XI-adm	Cambodia	AM BEUS::IRGC 87189-1	24.7	De65-bp
IRIS_313-12147	XI-3	Cambodia	ARNG'-KAR PHAR ONG::IRGC 87196-1	29.7	De65-bp
IRIS_313-12148	XI-3	Cambodia	ARN'-SAR THNGORN'::IRGC 87205-1	29.6	De65-bp
IRIS_313-12161	XI-3	Cambodia	PA PHA EA::IRGC 87751-1	20.5	In65-bp
IRIS_313-12080	XI-3	Philippines	KA GIL::IRGC 83029-1	25.2	In65-bp
IRIS_313-12164	GJ-adm	Cambodia	PA YANG NOEUGN::IRGC 87778-1	28.3	In65-bp
IRIS_313-12081	XI-3	Philippines	1146::IRGC 83068-1	23.8	In65-bp
IRIS_313-12180	XI-adm	Nepal	JHINUWA DHAN::IRGC 88545-1	23.9	In65-bp
IRIS_313-12185	XI-adm	Lao People's Democratic Republic	AE NOUA::IRGC 89308-1	30.5	In65-bp
IRIS_313-12187	XI-adm	Lao People's Democratic Republic	CHAM LEK::IRGC 89387-1	27.2	De65-bp
IRIS_313-12193	XI-3	Lao People's Democratic Republic	DO NOUAN::IRGC 89648-1	36.7	De65-bp
IRIS_313-12194	XI-3	Lao People's Democratic Republic	EA POUAK::IRGC 89748-1	36.7	In65-bp
IRIS_313-12200	GJ-sbtrp	Lao People's Democratic Republic	LEUANG::IRGC 90000-1	35.3	In65-bp
IRIS_313-12207	XI-adm	Lao People's Democratic Republic	SALA::IRGC 90457-1	25.5	In65-bp
IRIS_313-12210	XI-adm	Viet Nam	CHAM TON::IRGC 90600-1	20.8	De65-bp
IRIS_313-12217	GJ-tmp	Korea, Republic of	WEONJU 8::IRGC 90845-1	23.2	De65-bp
IRIS_313-12221	XI-3	Lao People's Democratic Republic	EA LOUY::IRGC 91220-1	30.9	In65-bp
IRIS_313-12222	XI-3	Lao People's Democratic Republic	LAM BOUN::IRGC 91525-1	24.5	De65-bp
IRIS_313-12224	XI-3	Lao People's Democratic Republic	NOON SOUNG::IRGC 91956-1	36	De65-bp
IRIS_313-12226	GJ-sbtrp	Lao People's Democratic Republic	PANG::IRGC 91987-1	41.5	In65-bp
IRIS_313-12227	GJ-sbtrp	Lao People's Democratic Republic	SET::IRGC 92200-1	31.5	In65-bp
IRIS_313-12228	GJ-sbtrp	Lao People's Democratic Republic	SOM::IRGC 92221-1	35.7	In65-bp
IRIS_313-12232	XI-adm	China	TE SAN AI 2::IRGC 93355-1	25.3	In65-bp
IRIS_313-12236	XI-1A	China	LAOZAOGU::IRGC 93444-1	25.7	In65-bp
IRIS_313-12237	XI-1A	China	WUGU::IRGC 93479-1	23.6	In65-bp
IRIS_313-12241	GJ-trp	Indonesia	SEMENDANG::IRGC 93633-1	18.2	In65-bp
IRIS_313-12246	XI-3	Cambodia	BANGKOUY::IRGC 94037-1	32.1	De65-bp
IRIS_313-12258	GJ-sbtrp	Lao People's Democratic Republic	DON::IRGC 95117-1	33.8	In65-bp
IRIS_313-12268	XI-adm	Myanmar	MAYATAUNG::IRGC 95957-1	26.1	In65-bp
IRIS_313-12270	XI-adm	Myanmar	TOAM JUM::IRGC 96077-1	23.7	In65-bp
IRIS_313-12271	GJ-trp	Philippines	BATIBATIKAN::IRGC 96098-1	18.4	In65-bp
IRIS_313-12273	XI-1A	China	AIJIAONANTE::IRGC 96974-1	24.4	In65-bp
IRIS_313-12259	XI-3	Lao People's Democratic Republic	EA NOUAN::IRGC 95147-1	30.4	In65-bp
IRIS_313-12283	XI-adm	Madagascar	VARY 5000 FOTSY::IRGC 97235-1	25.8	In65-bp
IRIS_313-12284	XI-2	Madagascar	VARY GONY::IRGC 97308-2	25.5	In65-bp
IRIS_313-12287	XI-3	Myanmar	KAUK HNYINGWA::IRGC 97487-1	24.4	De65-bp
IRIS_313-12288	XI-3	Myanmar	NGWE TOE KYE::IRGC 97530-1	21.5	In65-bp
IRIS_313-12290	XI-adm	Myanmar	JON JAN::IRGC 97633-1	25.2	In65-bp
IRIS_313-12297	XI-adm	Lao People's Democratic Republic	LOUK PASOM::IRGC 98136-1	23.2	In65-bp
IRIS_313-12261	XI-3	Lao People's Democratic Republic	EA TOM::IRGC 95276-1	23.7	In65-bp
IRIS_313-12300	XI-adm	Lao People's Democratic Republic	NGAM KON DAM::IRGC 98486-1	23.7	In65-bp
IRIS_313-12301	XI-adm	Lao People's Democratic Republic	LG 10178::IRGC 98526-1	34.2	In65-bp
IRIS_313-12302	XI-3	Lao People's Democratic Republic	LG 4153::IRGC 98528-1	34.2	In65-bp
IRIS_313-12305	XI-3	Lao People's Democratic Republic	PA KHENG KHAW::IRGC 98779-1	32.3	De65-bp
IRIS_313-12262	GJ-sbtrp	Lao People's Democratic Republic	NYAE::IRGC 95302-1	35.3	In65-bp
IRIS_313-12308	XI-3	Lao People's Democratic Republic	SAM SI::IRGC 99020-1	31.7	De65-bp
IRIS_313-12309	XI-3	Lao People's Democratic Republic	SANPATONG NYAY::IRGC 99050-1	24.4	De65-bp
IRIS_313-12312	GJ-sbtrp	Lao People's Democratic Republic	TA SENG::IRGC 99176-1	33.3	In65-bp
IRIS_313-12263	XI-3	Lao People's Democratic Republic	KHIE TOM::IRGC 95601-1	36.7	De65-bp
IRIS_313-12321	GJ-sbtrp	Lao People's Democratic Republic	LG 10344::IRGC 99789-1	32.5	In65-bp
IRIS_313-12322	GJ-sbtrp	Lao People's Democratic Republic	VOK::IRGC 99831-1	32.7	In65-bp
IRIS_313-12324	GJ-sbtrp	Lao People's Democratic Republic	BER YA::IRGC 99970-1	42.4	In65-bp
IRIS_313-12325	XI-2	Cameroon	DISSI::IRGC 101346-1	25.9	In65-bp
IRIS_313-12330	GJ-sbtrp	Lao People's Democratic Republic	CHAO PEE::IRGC 106767-1	28.8	In65-bp
IRIS_313-12332	GJ-sbtrp	Lao People's Democratic Republic	DENG NYAY::IRGC 106907-1	42.8	In65-bp
IRIS_313-12334	XI-3	Lao People's Democratic Republic	DO KHAW::IRGC 106977-1	38.2	In65-bp
IRIS_313-12265	GJ-sbtrp	Lao People's Democratic Republic	KON SIM::IRGC 95626-1	37	In65-bp
IRIS_313-12342	GJ-sbtrp	Lao People's Democratic Republic	HAI NA::IRGC 107117-1	36.6	In65-bp
IRIS_313-12345	GJ-sbtrp	Lao People's Democratic Republic	VIENG::IRGC 107375-2	40.6	In65-bp
IRIS_313-12347	GJ-sbtrp	Lao People's Democratic Republic	LAI DAM::IRGC 107490-1	33.6	In65-bp
IRIS_313-12348	GJ-sbtrp	Lao People's Democratic Republic	LOUK NOK::IRGC 107599-1	36.9	In65-bp
IRIS_313-12349	GJ-sbtrp	Lao People's Democratic Republic	MAK KHEUA DENG::IRGC 107709-1	32.7	In65-bp
IRIS_313-12266	GJ-sbtrp	Myanmar	KAUK PAHLING::IRGC 95823-2	28.9	In65-bp
IRIS_313-12352	GJ-sbtrp	Lao People's Democratic Republic	MEE::IRGC 107773-1	30.2	In65-bp
IRIS_313-10437	GJ-tmp	Japan	NORIN 21::IRGC 493-1	24.9	De65-bp
IRIS_313-10444	GJ-trp	Central America	FORTUNA COLORADO::IRGC 703-1	25.5	In65-bp
IRIS_313-12355	XI-adm	Lao People's Democratic Republic	NASAENG::IRGC 107819-1	25	In65-bp
IRIS_313-10448	XI-3	Philippines	BINOLAYANGUN::IRGC 791-2	28.4	De65-bp
IRIS_313-10449	XI-1A	China	CI 7061::IRGC 968-1	25.1	In65-bp
IRIS_313-10450	XI-1A	China	CHAN KU::IRGC 1069-1	23.2	In65-bp
IRIS_313-10452	XI-1A	China	LING TA 150::IRGC 1106-1	24.4	In65-bp
IRIS_313-10453	GJ-adm	China	LU TAO 2::IRGC 1175-1	22	In65-bp
IRIS_313-10458	XI-1A	China	P 168::IRGC 1354-1	23.6	In65-bp
IRIS_313-10429	GJ-tmp	Taiwan, China	TAICHUNG 150::IRGC 80-1	23.7	De65-bp
IRIS_313-10469	GJ-tmp	Japan	KINUGASAWASE::IRGC 2609-1	25.7	De65-bp
IRIS_313-10430	GJ-tmp	Japan	GINMASARI::IRGC 242-1	25.5	De65-bp
IRIS_313-10476	XI-2	Sri Lanka	PACHCHAIPERUMAL 2462-11::IRGC 3474-1	28	In65-bp
IRIS_313-10489	GJ-trp	Philippines	MOROPOTOL::IRGC 3909-1	22.7	In65-bp
IRIS_313-10497	XI-1A	China	CE IN TSAN::IRGC 4362-1	22.6	In65-bp
IRIS_313-10502	XI-1A	China	TON ROO SHUN::IRGC 4572-1	19.6	In65-bp
IRIS_313-10503	XI-1A	China	HA GOO::IRGC 4577-1	27.2	In65-bp
IRIS_313-10504	XI-1A	China	HSIEH DAU::IRGC 4727-1	24.4	In65-bp
IRIS_313-10433	XI-adm	Philippines	TP MIL 53::IRGC 326-2	26	In65-bp
IRIS_313-10507	GJ-trp	Taiwan, China	HSIANG TSENF TAO::IRGC 5008-1	31.2	In65-bp
IRIS_313-10509	XI-3	West Africa	AMBARIKORI::IRGC 5132-1	20.6	In65-bp
IRIS_313-10510	XI-adm	Philippines	MAGSIING::IRGC 5211-1	19	De65-bp
IRIS_313-10511	XI-3	Philippines	MACAN SAPAC::IRGC 5212-2	23.3	In65-bp
IRIS_313-10513	XI-adm	Philippines	LUBANG PUTI::IRGC 5429-1	22.7	De65-bp
IRIS_313-10515	XI-1A	Taiwan, China	TAICHUNG WOO GEN 2::IRGC 5525-1	21.8	In65-bp
IRIS_313-10516	XI-adm	United States of America	O. SATIVA::IRGC 5779-1	21.9	In65-bp
IRIS_313-10517	XI-3	Philippines	SIPOT::IRGC 5825-1	30.2	In65-bp
IRIS_313-10518	XI-adm	Myanmar	KHAYANGYA D 34-181::IRGC 5861-2	29.4	In65-bp
IRIS_313-10542	XI-2	India	BELLO::IRGC 6658-2	26.2	In65-bp
IRIS_313-10544	XI-2	India	DONGREM::IRGC 6688-1	23.7	In65-bp
IRIS_313-10547	XI-adm	Myanmar	C 34-13::IRGC 6797-2	29.7	In65-bp
IRIS_313-10552	GJ-trp	United States of America	RL GOPHER::IRGC 6934-2	26	In65-bp
IRIS_313-10554	XI-3	Viet Nam	BONG SEN::IRGC 7011-1	19.1	In65-bp
IRIS_313-10558	GJ-tmp	China	LITCHIKIANG::IRGC 7287-1	25.1	De65-bp
IRIS_313-10560	XI-1A	China	TA PAI MAUNG::IRGC 7292-1	25.3	In65-bp
IRIS_313-10561	XI-1A	China	NAN TEO 14::IRGC 7304-1	22.6	In65-bp
IRIS_313-10562	GJ-adm	China	SENG CHUI LIN::IRGC 7313-1	31.2	De65-bp
IRIS_313-10563	GJ-tmp	China	SHA TIAO TSAO::IRGC 7339-1	30.4	De65-bp
IRIS_313-10564	GJ-tmp	Japan	250 KUNGANI 1::IRGC 7370-1	22.4	De65-bp
IRIS_313-10565	XI-adm	Indonesia	221 B 36-1-1-1-1::IRGC 7585-1	26.2	In65-bp
IRIS_313-10566	XI-adm	Indonesia	221 C 391-1-3-3::IRGC 7600-1	28.2	In65-bp
IRIS_313-10567	GJ-tmp	Japan	AIKAWA 44::IRGC 7676-1	25.7	De65-bp
IRIS_313-10568	GJ-tmp	Japan	OITA MII 120::IRGC 7696-1	23.3	De65-bp
IRIS_313-10569	GJ-tmp	Japan	BEN KEI::IRGC 7769-1	24.9	De65-bp
IRIS_313-10570	GJ-tmp	Japan	CHUSEI HONEN::IRGC 7777-1	24.1	De65-bp
IRIS_313-10573	XI-2	Mali	SOSSOKA OULE::IRGC 7850-2	23.2	In65-bp
IRIS_313-10575	XI-adm	Myanmar	KAYANGYA D 402::IRGC 7927-2	31.9	In65-bp
IRIS_313-10576	XI-2	Sierra Leone	BAANYALOJOPOIHUN::IRGC 7928-2	32.8	In65-bp
IRIS_313-10581	GJ-trp	Philippines	P PEY SIQAT::IRGC 8129-1	20.1	In65-bp
IRIS_313-10582	GJ-trp	Philippines	QINOGNAS::IRGC 8135-1	31.2	In65-bp
IRIS_313-10583	GJ-tmp	China	TSAO SIAO PEH TAO::IRGC 8265-2	23.3	De65-bp
IRIS_313-10527	XI-2	India	ADT 12::IRGC 6254-1	27.4	In65-bp
IRIS_313-10609	XI-adm	Sri Lanka	MATHOLUWA::IRGC 8901-1	25.3	In65-bp
IRIS_313-10628	XI-2	India	O. SATIVA::IRGC 10164-2	33.3	In65-bp
IRIS_313-10631	GJ-tmp	Taiwan, China	SHINCHIKU IKU 97::IRGC 10429-1	23.4	De65-bp
IRIS_313-10614	XI-adm	Hong Kong	HAM MOON::IRGC 9135-2	23.1	In65-bp
IRIS_313-10640	XI-2	India	SR 26 B::IRGC 10803-2	31.2	In65-bp
IRIS_313-10642	GJ-tmp	Japan	SACHIKAZE::IRGC 10891-1	24.6	De65-bp
IRIS_313-10644	GJ-trp	Philippines	BUSIYETAN::IRGC 11205-1	36.1	In65-bp
IRIS_313-10645	GJ-trp	Philippines	LENKIBE-N::IRGC 11216-1	35.6	In65-bp
IRIS_313-10649	GJ-trp	Philippines	RACION 1::IRGC 11340-1	26.3	In65-bp
IRIS_313-10651	XI-adm	Lao People's Democratic Republic	PHOU SAO LEUM NYANG::IRGC 11570-2	31.9	In65-bp
IRIS_313-10652	XI-3	Lao People's Democratic Republic	CHAO PEUAK DENG::IRGC 11602-1	27.4	In65-bp
IRIS_313-10654	XI-3	Lao People's Democratic Republic	KA SAEN::IRGC 11642-1	24.4	De65-bp
IRIS_313-10656	GJ-sbtrp	Lao People's Democratic Republic	NOK KOD::IRGC 11784-1	37.7	In65-bp
IRIS_313-10660	GJ-sbtrp	Lao People's Democratic Republic	LEP HED::IRGC 11917-1	34.5	In65-bp
IRIS_313-10661	XI-2	Sri Lanka	SAMBA::IRGC 11993-1	29.2	In65-bp
IRIS_313-10662	XI-2	Sri Lanka	KAHATAWEE::IRGC 12004-1	26	In65-bp
IRIS_313-10664	XI-2	India	ARC 6052::IRGC 12196-1	20.4	In65-bp
IRIS_313-10666	XI-adm	India	ARC 6218::IRGC 12255-1	24.6	In65-bp
IRIS_313-10667	XI-2	India	ARC 7236::IRGC 12335-1	24.1	In65-bp
IRIS_313-10668	XI-adm	India	ARC 7255::IRGC 12343-2	23.8	In65-bp
IRIS_313-10671	XI-adm	India	ARC 10581::IRGC 12514-1	19.5	In65-bp
IRIS_313-10618	GJ-tmp	Portugal	CHINES::IRGC 9316-1	26.4	De65-bp
IRIS_313-10674	XI-adm	India	ARC 10846::IRGC 12656-2	24	In65-bp
IRIS_313-10675	XI-adm	India	ARC 10905::IRGC 12669-1	23.1	In65-bp
IRIS_313-10677	GJ-tmp	Japan	DEWAMINORI::IRGC 12743-1	24.1	De65-bp
IRIS_313-10681	XI-3	Lao People's Democratic Republic	KHAN THAI DO::IRGC 12990-1	35.5	In65-bp
IRIS_313-10682	XI-3	Lao People's Democratic Republic	PA KHENG::IRGC 12996-1	32	De65-bp
IRIS_313-10619	GJ-trp	Brazil	BICCO BRANCO::IRGC 9478-1	26.2	In65-bp
IRIS_313-10683	XI-3	Lao People's Democratic Republic	NGAN TIA::IRGC 13010-1	32.2	De65-bp
IRIS_313-10689	GJ-trp	Indonesia	SIKEP BATU::IRGC 13514-2	25.2	In65-bp
IRIS_313-10620	GJ-trp	Brazil	R 27::IRGC 9498-1	33.8	In65-bp
IRIS_313-10694	XI-3	Malaysia	HAJI HARUN 38::IRGC 13827-2	28.5	In65-bp
IRIS_313-10695	XI-3	Malaysia	TOLIL 14::IRGC 13836-2	23.8	In65-bp
IRIS_313-10698	XI-3	Malaysia	RADIN GOI::IRGC 13969-1	19.7	In65-bp
IRIS_313-10703	GJ-trp	Malaysia	PADI ADONG DUMARAT::IRGC 14356-1	25.5	In65-bp
IRIS_313-10704	GJ-trp	Malaysia	PADI DARAWAL::IRGC 14373-1	26.7	In65-bp
B001	GJ-tmp	China	Heibiao	24.3	De65-bp
B002	GJ-tmp	China	Sansuijin	23.3	De65-bp
B003	GJ-adm	China	Zaoshengbai	19.8	In65-bp
B004	GJ-tmp	Japan	Qiuguangtengxi 104	23.5	De65-bp
B005	GJ-tmp	Japan	Wanshi	23.3	De65-bp
B006	XI-adm	Viet Nam	Yikong	18.8	In65-bp
B007	XI-adm	Viet Nam	Tianhandao	20.4	In65-bp
B008	GJ-tmp	Viet Nam	Baxiang	19.3	De65-bp
B009	XI-1A	Viet Nam	Vietnam Zaodao	28.8	In65-bp
B011	XI-adm	India	CO 22	23.8	In65-bp
B012	XI-2	India	2037 (Rajahamsal)	21.7	De65-bp
B013	XI-adm	Sri Lanka	Sri Lanka 1	22.1	In65-bp
B014	GJ-tmp	Uzbekistan	Wuziluosi 215	27	De65-bp
B015	XI-1A	Romania	Kahamu	24.3	In65-bp
B016	GJ-tmp	Hungary	Aomierte 168	23.3	De65-bp
B018	GJ-trp	United States of America	American Huangkedao	20.1	De65-bp
B019	XI-adm	Mexico	Buleida A-75	33.7	In65-bp
B021	XI-adm	Australia	Seln 244A6-20	21.3	In65-bp
B023	GJ-tmp	Democratic People's Republic of Korea	Gaoliqiu	20.6	In65-bp
B026	XI-adm	Indonesia	Padi Ladang Ase Polo Komek	23.8	In65-bp
B027	XI-3	Philippines	C 894-21	24.9	In65-bp
B030	XI-adm	India	Jaibattey	25	In65-bp
B031	XI-2	India	Ngatsin	22.6	In65-bp
B032	XI-1B	India	Rohini	24.7	In65-bp
B035	XI-adm	United States of America	American Rice	25.4	In65-bp
B037	GJ-trp	Argentina	Nanoay P.A	21.5	In65-bp
B038	GJ-tmp	Egypt	Nabated A Smar	24.2	De65-bp
B039	XI-adm	Cote d'Ivoire	IRAT 10	21.7	In65-bp
B040	XI-adm	India	K 24	21.4	In65-bp
B044	XI-adm	Japan	Santiannuo	32.3	In65-bp
B045	GJ-tmp	Japan	Gongchengxiang	24.6	De65-bp
B046	GJ-tmp	Japan	Qiutianxiaoting	23.7	De65-bp
B047	GJ-tmp	Korea, Republic of	Zhenfu 8	24	In65-bp
B048	XI-1B	Indonesia	CISOKAN	21.1	In65-bp
B051	XI-adm	Egypt	GZ 1368-5-4	22.4	In65-bp
B052	XI-2	Madagascar	J 34	20.1	In65-bp
B053	GJ-trp	Australia	80 A 97 YR 303-304-1-3	21.3	De65-bp
B054	GJ-trp	Australia	80050 YR 72136-43	20.2	De65-bp
B055	GJ-tmp	Australia	YR 196	20.8	De65-bp
B056	GJ-tmp	China	Tieganwu	25.7	De65-bp
B057	GJ-tmp	China	Xiushui 115	25.6	De65-bp
B058	XI-1B	China	Erjiunan 1	27.4	De65-bp
B059	XI-1A	China	Nanjing 11	23.4	In65-bp
B060	XI-1A	China	Aijiaonante	27.1	In65-bp
B061	XI-1A	China	Guangluai 4	26	In65-bp
B062	XI-1A	China	Nantehao	25.8	In65-bp
B064	XI-adm	China	Xiangzaoxian 7	21.4	In65-bp
B065	XI-adm	China	Huangsiguizhan	18	In65-bp
B066	GJ-tmp	China	Guangkexiangnuo	24.6	De65-bp
B068	GJ-tmp	China	Gaoyangdiandao dahongmang	25.7	De65-bp
B070	GJ-adm	China	Laoguangtou 83	24.8	In65-bp
B071	GJ-tmp	China	Muxiqiu	27.3	De65-bp
B072	XI-1A	China	Qiuqianbai	25	In65-bp
B073	XI-adm	China	Jinxibai2	20.5	In65-bp
B076	XI-adm	China	Minbeiwanxian	29.3	In65-bp
B077	GJ-tmp	China	Yizhixiang	25.8	De65-bp
B079	XI-1A	China	Esiniu	20.8	In65-bp
B081	XI-1A	China	Heidu 4	24.4	In65-bp
B082	XI-adm	China	Qiyuexian	20	In65-bp
B083	XI-1A	China	Dongtingwanxian	21.8	In65-bp
B085	XI-1A	China	Xugunuo	23.1	In65-bp
B088	XI-adm	China	San**Qishiluo	26.2	In65-bp
B089	XI-adm	China	Qitoubaigu3	25.3	In65-bp
B091	XI-adm	China	Xiaohonggu	21.8	In65-bp
B094	XI-1A	China	Zinuo	24.3	In65-bp
B095	XI-adm	China	Mowangguneiza	20.7	De65-bp
B100	GJ-tmp	China	Hongkezhenuo	21.1	De65-bp
B101	GJ-tmp	China	Yangkenuo	24.3	In65-bp
B104	XI-1A	Bangladesh	Jiabala	21.6	In65-bp
B106	XI-adm	China	Wenxiangnuo	25.1	In65-bp
B107	XI-adm	China	Dawannuo	27.2	In65-bp
B108	XI-adm	China	Xianggu	26.3	In65-bp
B109	GJ-adm	China	Lengshuigu 2	22.3	De65-bp
B110	GJ-tmp	China	Huangpinuo	21.8	De65-bp
B111	GJ-tmp	China	Zimangfeie	27.4	De65-bp
B112	XI-1A	China	Liusha 1	22.9	In65-bp
B113	XI-adm	China	Chenwan 3	23.7	In65-bp
B115	XI-1A	China	Aimakang	24.7	In65-bp
B118	XI-adm	China	Ergangai	23	In65-bp
B119	XI-1A	China	Guangluai 15-1	25.1	In65-bp
B120	XI-adm	China	Hongwan 1	22.7	In65-bp
B121	XI-1A	China	Luke 3	28.5	In65-bp
B122	GJ-tmp	China	Liaogeng 287	23.5	De65-bp
B124	GJ-tmp	China	Geng 87-304	25.7	De65-bp
B125	XI-adm	China	Xiangwanxian 3	24.6	In65-bp
B126	XI-1A	China	Zaoxian 240	23.7	In65-bp
B127	XI-1A	China	Dangyu 5	25.3	In65-bp
B129	XI-adm	China	Hongainuo	22.1	In65-bp
B130	XI-1A	China	Wanlixian	25.8	In65-bp
B134	GJ-sbtrp	China	Xishi 15	29	In65-bp
B135	XI-adm	China	Honggenghangu3	25.7	In65-bp
B136	GJ-adm	China	Yuyannuo	27.3	In65-bp
B137	XI-adm	Philippines	80B	24.8	In65-bp
B138	XI-adm	China	Gu 154	26.3	In65-bp
B139	XI-adm	Philippines	IR 661-1	24.7	In65-bp
B140	XI-1A	China	Pei C122	26.9	In65-bp
B143	GJ-tmp	China	76--1	26	In65-bp
B144	GJ-adm	China	Huhui 628	24.4	In65-bp
B146	XI-1B	China	JWR 221	29.1	In65-bp
B149	XI-1A	China	Haoxiang	33.5	In65-bp
B150	XI-1A	China	L 301B	23.6	In65-bp
B151	XI-1A	China	Jinnante 43B	22.3	In65-bp
B152	GJ-tmp	China	Zaoshunonghu 6	25.4	De65-bp
B153	XI-adm	China	Qingsiai 16B	21.8	In65-bp
B154	GJ-tmp	China	Liming B	22.1	De65-bp
B155	XI-adm	China	Baoxie-7B	26.5	In65-bp
B156	XI-1A	China	G Zhenshan 97B	30.8	In65-bp
B159	XI-adm	Taiwan, China	Taizhongzailai 1/taizhong65	23.6	In65-bp
B160	GJ-tmp	China	Shuiyuan 300Li	23.1	De65-bp
B161	GJ-tmp	China	Yelicanghua	22.9	De65-bp
B163	XI-1A	China	Liushizao	22.6	In65-bp
B165	XI-adm	China	Haohuangla	29.8	In65-bp
B166	GJ-tmp	Democratic People's Republic of Korea	Jianghuadao	23.7	De65-bp
B168	GJ-tmp	Japan	Zhuyuan	24.7	In65-bp
B169	GJ-tmp	Japan	Ailuyu	21.4	De65-bp
B170	GJ-tmp	Russia	Hongse 90	23.1	De65-bp
B171	GJ-tmp	Italy	Linguo	25	De65-bp
B176	XI-adm	Bangladesh	BRC 25-146-2-1	21.7	De65-bp
B180	XI-adm	Columbia	P1790-5-1M-4-5M-1B-3M-B	22.4	In65-bp
B182	GJ-tmp	Japan	Chimao	25.1	De65-bp
B183	GJ-tmp	Japan	Qingnuo Kyohatamochi	23.1	De65-bp
B184	XI-adm	Viet Nam	CHANH 148	20.6	In65-bp
B185	XI-adm	Lao People's Democratic Republic	SLK 2-18-2	26	In65-bp
B187	XI-adm	India	RP 1570-44-1	20.9	In65-bp
B188	GJ-trp	Cote d'Ivoire	IRAT 36	26.9	In65-bp
B189	GJ-trp	Cote d'Ivoire	IRAT 669	27.5	In65-bp
B190	GJ-trp	Nigeria	ITA 221	23.4	In65-bp
B193	XI-adm	Cuba	C.MEDIO 7	27.3	In65-bp
B194	XI-1B	Cuba	ECIA 179-S13	27	In65-bp
B196	GJ-trp	Taiwan, China	Taidongludao	25.5	In65-bp
B198	XI-1A	China	Jiefangxian	28.1	In65-bp
B199	GJ-tmp	China	Hongmisandan	26.6	De65-bp
B200	XI-1B	China	Jinyou 1	22.8	In65-bp
B203	XI-adm	China	Biwusheng	24.5	In65-bp
B204	GJ-tmp	China	Longhuamaohu	28.7	De65-bp
B205	GJ-adm	China	Cunsanli	27.1	In65-bp
B208	XI-1A	China	Lucaihao	26.5	In65-bp
B213	XI-1A	China	Liuyenian	25.5	In65-bp
B214	XI-1B	China	Xuanenchangtanqingzhan	24.6	In65-bp
B215	GJ-tmp	China	Hongqi 5	24.8	De65-bp
B221	XI-1A	China	Fanhaopi	22.5	In65-bp
B222	XI-1A	China	Beizinuo	31.7	In65-bp
B223	GJ-tmp	China	Cungunuo	30.1	De65-bp
B224	XI-1A	China	Younian	23.8	In65-bp
B225	GJ-tmp	China	Guantuibaihe 1	25.7	De65-bp
B228	GJ-adm	China	Haobayong 1	30.8	In65-bp
B230	GJ-adm	China	Banjiemang2	24.2	De65-bp
B232	XI-1B	China	Xiangaizao 10hao	28.3	In65-bp
B233	XI-adm	China	Xiangwanxian 1	24.4	In65-bp
B234	XI-1A	China	Aituogu 151	23.1	In65-bp
B235	GJ-tmp	China	Zhonghua 8	25.5	De65-bp
B236	GJ-tmp	China	Jindao 1	26.3	De65-bp
B238	XI-adm	China	Momi	24.7	In65-bp
B239	XI-1A	China	Zhendao 232	26.1	In65-bp
B240	GJ-tmp	China	Zhengdao 5	29.8	De65-bp
B241	GJ-sbtrp	China	Lamujia	26.3	In65-bp
B242	XI-adm	China	Gui 630	31.6	In65-bp
B245	GJ-sbtrp	China	Shanjiugu	25.9	In65-bp
B246	XI-adm	China	Laozaogu	21.3	De65-bp
B247	XI-adm	China	Jinnante B	22.1	In65-bp
B248	XI-1A	China	Zhuzhen B	29.3	In65-bp
B249	XI-1A	China	Chaoyangyihao B	22.7	In65-bp
B252	XI-adm	China	Xiangai B	23.4	In65-bp
B253	XI-adm	China	Jiangnongzao 1 B	28.1	De65-bp
B254	XI-adm	China	Jinghu3 B	29.2	De65-bp
B255	XI-adm	China	Dianrui 409B	23.2	In65-bp
B258	GJ-tmp	China	Xingguo	25.3	De65-bp
B259	XI-1A	China	Leihuozhan	27.3	In65-bp
B261	XI-1A	China	Meihuanuo	22.5	In65-bp
B263	GJ-tmp	China	Weiguo	24.1	De65-bp
B264	XI-1A	China	Sanbaili	26.5	In65-bp
B266	GJ-sbtrp	China	Haomake (K)	25.8	In65-bp
B268	XI-adm	China	Nangaogu	25.2	In65-bp
IRIS_313-10717	XI-2	Sri Lanka	PERIYA VELLAI::IRGC 15475-1	31.1	In65-bp
IRIS_313-10721	XI-2	Sri Lanka	HALSUDU HEENATI::IRGC 15599-1	24.9	In65-bp
IRIS_313-10722	GJ-trp	Sri Lanka	GODAWEL::IRGC 15750-1	16.1	In65-bp
IRIS_313-10723	XI-2	Senegal	MOND BA::IRGC 15813-2	23.3	De65-bp
IRIS_313-10725	XI-adm	Senegal	ERNEST::IRGC 15884-2	29.9	In65-bp
IRIS_313-10726	XI-3	Senegal	POTO BALA::IRGC 15986-2	21.9	De65-bp
IRIS_313-10731	XI-1A	Nepal	BARKHE TAULI::IRGC 16116-1	22.5	In65-bp
IRIS_313-10733	XI-adm	Nepal	MOTANGE PAHELLO LAULE::IRGC 16160-1	22	In65-bp
IRIS_313-10708	GJ-trp	United States of America	B 6311 A 5553-16-2::IRGC 14541-1	19.7	In65-bp
IRIS_313-10740	GJ-trp	Indonesia	KETAN PAPAH AREN::IRGC 16467-1	32.5	De65-bp
IRIS_313-10741	GJ-trp	Indonesia	KETAN PELERN::IRGC 16468-1	29	De65-bp
IRIS_313-10742	XI-3	Indonesia	MAMAS::IRGC 16503-1	28	In65-bp
IRIS_313-10743	GJ-trp	Indonesia	SERAJU::IRGC 16565-1	30	In65-bp
IRIS_313-10744	GJ-trp	Indonesia	SIPON::IRGC 16570-1	22.6	In65-bp
IRIS_313-10745	GJ-trp	Indonesia	SLOBOK::IRGC 16571-1	28.3	In65-bp
IRIS_313-10710	GJ-trp	Surinam	PINDE GOGO WIERIE::IRGC 14795-2	24.4	In65-bp
IRIS_313-10748	XI-adm	Viet Nam	LUA DUC::IRGC 16718-1	24.9	In65-bp
IRIS_313-10751	XI-adm	Viet Nam	LUA CHUM::IRGC 16840-1	24.1	In65-bp
IRIS_313-10752	GJ-trp	United States of America	O. SATIVA::IRGC 16898-1	23.2	In65-bp
IRIS_313-10753	XI-1B	United States of America	ZACATEPEC::IRGC 16901-2	25.4	In65-bp
IRIS_313-10754	XI-adm	India	KH 998::IRGC 16948-2	20.2	In65-bp
IRIS_313-10755	XI-3	Viet Nam	NEP BA BONG TO::IRGC 17005-2	27.5	De65-bp
IRIS_313-10756	XI-2	India	DAMODAR::IRGC 17038-1	19.9	In65-bp
IRIS_313-10759	GJ-trp	Indonesia	ANDEL::IRGC 17153-2	26.4	In65-bp
IRIS_313-10761	GJ-trp	Indonesia	BALIK SEMAH::IRGC 17201-2	27.1	In65-bp
IRIS_313-10762	XI-3	Indonesia	BANDI::IRGC 17214-1	24.8	In65-bp
IRIS_313-10765	GJ-trp	Indonesia	CERE KAWAT::IRGC 17401-2	24.3	In65-bp
IRIS_313-10767	GJ-trp	Indonesia	DJANGGOT::IRGC 17491-2	25.6	In65-bp
IRIS_313-10769	XI-adm	Indonesia	GAJA BARU::IRGC 17586-1	26.6	In65-bp
IRIS_313-10770	GJ-trp	Indonesia	GANDAMANA::IRGC 17593-2	29	In65-bp
IRIS_313-10772	XI-3	Indonesia	GOJOT::IRGC 17669-1	24.9	In65-bp
IRIS_313-10774	XI-adm	Indonesia	HEGAR MANAH::IRGC 17733-1	26.7	In65-bp
IRIS_313-10775	XI-adm	Indonesia	INDEL::IRGC 17748-2	31.4	In65-bp
IRIS_313-10777	XI-3	Indonesia	KAMAS::IRGC 17785-1	24.7	In65-bp
IRIS_313-10779	XI-3	Indonesia	KERAN DUKUH::IRGC 17822-2	21.4	In65-bp
IRIS_313-10781	GJ-trp	Indonesia	KETAN MLANTING::IRGC 17916-1	22.9	In65-bp
IRIS_313-10782	XI-3	Indonesia	KETAN NARIS::IRGC 17925-2	29.2	De65-bp
IRIS_313-10783	GJ-trp	Indonesia	KETAN OSOG::IRGC 17929-1	21.7	De65-bp
IRIS_313-10784	GJ-trp	Indonesia	KETAN SAPI::IRGC 17954-2	26.1	In65-bp
IRIS_313-10785	GJ-trp	Indonesia	KETAN SLAWI::IRGC 17963-1	33.1	De65-bp
IRIS_313-10791	XI-3	Indonesia	MANGSUR::IRGC 18187-1	24	In65-bp
IRIS_313-10794	GJ-trp	Indonesia	MENDUNGAN::IRGC 18245-1	27.8	In65-bp
IRIS_313-10795	GJ-trp	Indonesia	MLATI::IRGC 18278-1	25.9	In65-bp
IRIS_313-10796	GJ-trp	Indonesia	MOLOG::IRGC 18282-1	24.6	In65-bp
IRIS_313-10799	GJ-trp	Indonesia	PAE ONGGA::IRGC 18418-1	25.8	In65-bp
IRIS_313-10716	XI-2	Sri Lanka	MURUNGA::IRGC 15428-1	25.6	In65-bp
IRIS_313-10811	XI-adm	Indonesia	SEMPOR::IRGC 18761-2	28	In65-bp
IRIS_313-10814	XI-3	Indonesia	SIBORAS::IRGC 18816-2	22.3	In65-bp
IRIS_313-10818	XI-3	Indonesia	TJEMPO PENDEK UNTUNG::IRGC 19055-2	22.2	In65-bp
IRIS_313-10819	XI-3	Indonesia	TJERE ENER::IRGC 19103-1	19.7	In65-bp
IRIS_313-10821	XI-3	Indonesia	TJ PERAK::IRGC 19141-1	23.3	In65-bp
IRIS_313-10822	XI-3	Indonesia	UNGGAS::IRGC 19176-2	18.6	In65-bp
IRIS_313-10823	XI-3	Indonesia	UTRI DELI::IRGC 19182-1	20.7	In65-bp
IRIS_313-10824	XI-3	Indonesia	HOING CANTEL::IRGC 19282-2	29.2	In65-bp
IRIS_313-10827	GJ-trp	Philippines	BINARITOS::IRGC 19391-1	24	In65-bp
IRIS_313-10828	GJ-trp	Philippines	IKOGAN::IRGC 19412-1	23	In65-bp
IRIS_313-10829	GJ-trp	Philippines	INAMBOG::IRGC 19415-1	24.5	In65-bp
IRIS_313-10830	GJ-trp	Philippines	INAPORAONAN::IRGC 19418-1	19.7	In65-bp
IRIS_313-10833	XI-2	India	EDAKKADAN 0-69-27::IRGC 19560-1	26.3	In65-bp
IRIS_313-10834	GJ-sbtrp	India	IARI 11387::IRGC 19573-1	24.2	In65-bp
IRIS_313-10835	XI-2	India	PERUNEL 0-69-18::IRGC 19581-1	22.7	In65-bp
IRIS_313-10836	XI-2	India	VELLA PERUVAZHA 0-68-12::IRGC 19588-1	24.6	In65-bp
IRIS_313-10840	GJ-tmp	Korea, Republic of	YE ZO::IRGC 19888-1	22.9	De65-bp
IRIS_313-10841	GJ-trp	Indonesia	KETAN NANGKA::IRGC 19961-2	25.4	In65-bp
IRIS_313-10847	XI-adm	India	ARC 6015::IRGC 20314-2	27.9	In65-bp
IRIS_313-10858	XI-adm	India	ARC 10894::IRGC 21122-1	23.8	In65-bp
IRIS_313-10859	XI-adm	India	ARC 10939::IRGC 21150-2	24.7	In65-bp
IRIS_313-10805	GJ-trp	Indonesia	PULO::IRGC 18519-1	26.1	In65-bp
IRIS_313-10862	GJ-adm	India	ARC 11281::IRGC 21283-1	27.4	In65-bp
IRIS_313-10863	XI-2	India	ARC 11322::IRGC 21315-2	25.7	In65-bp
IRIS_313-10865	GJ-sbtrp	India	ARC 11424::IRGC 21380-2	26.4	In65-bp
IRIS_313-10866	GJ-sbtrp	India	ARC 11478::IRGC 21418-1	25.5	In65-bp
IRIS_313-10867	GJ-sbtrp	India	ARC 11538::IRGC 21463-1	28.6	In65-bp
IRIS_313-10880	XI-2	India	ARC 12180::IRGC 21965-2	20.5	In65-bp
IRIS_313-10885	XI-adm	India	ARC 12559::IRGC 22148-2	18.5	In65-bp
IRIS_313-10887	XI-adm	India	ARC 12690::IRGC 22257-1	23.6	In65-bp
IRIS_313-10888	GJ-sbtrp	India	ARC 12726::IRGC 22288-2	26.3	In65-bp
IRIS_313-10808	GJ-trp	Indonesia	RANTE::IRGC 18608-2	29.3	In65-bp
IRIS_313-10893	GJ-sbtrp	India	ARC 13156::IRGC 22514-1	25.8	In65-bp
IRIS_313-10907	XI-3	Cambodia	MARECH S V R::IRGC 23011-2	14.1	De65-bp
IRIS_313-10908	XI-3	Cambodia	MOROM::IRGC 23016-2	23.3	In65-bp
IRIS_313-10919	GJ-trp	Philippines	PINIDWA QAN QIPUGO PINGKITAN::IRGC 23359-1	25	In65-bp
IRIS_313-10924	XI-adm	Nepal	ATH HAGARI JARAHAN PADDY::IRGC 23796-1	23.4	In65-bp
IRIS_313-10928	XI-3	Thailand	KHAO' SIM::IRGC 24094-1	24.9	De65-bp
IRIS_313-10929	XI-2	India	KOLONGI BAO::IRGC 24135-2	25.4	In65-bp
IRIS_313-10934	XI-3	Thailand	PAH PIANG::IRGC 24452-2	31.1	In65-bp
IRIS_313-10940	XI-3	Indonesia	SITANDANG::IRGC 24681-1	25.6	In65-bp
IRIS_313-10941	XI-adm	Indonesia	SINTHA::IRGC 24687-1	26.4	In65-bp
IRIS_313-10942	XI-3	Indonesia	BANDANG BUNGKUAKLAN::IRGC 24697-2	23.9	In65-bp
IRIS_313-10945	GJ-trp	Indonesia	BULAK::IRGC 24884-1	21.9	In65-bp
IRIS_313-10946	GJ-trp	Indonesia	MANGGE::IRGC 25019-1	29.4	In65-bp
IRIS_313-10947	XI-3	Indonesia	NANE::IRGC 25035-1	26.6	In65-bp
IRIS_313-10949	GJ-trp	Indonesia	TEKALAK::IRGC 25154-1	24.9	In65-bp
IRIS_313-10950	GJ-trp	Indonesia	ASE PULU BOLONG::IRGC 25171-1	26.1	In65-bp
IRIS_313-10951	XI-3	Indonesia	JENDA ABANG::IRGC 25413-2	19.3	In65-bp
IRIS_313-10954	XI-3	Indonesia	PADI GRUNDUL 1::IRGC 25493-1	24.8	In65-bp
IRIS_313-10955	XI-3	Indonesia	PADI PUYUH::IRGC 25532-1	14.7	De65-bp
IRIS_313-10958	GJ-trp	Indonesia	RENIK BELITI::IRGC 25648-1	18.8	In65-bp
IRIS_313-10959	GJ-trp	Indonesia	SITABO TABO::IRGC 25798-1	26.3	In65-bp
IRIS_313-10966	XI-adm	Brazil	HURANG ARISO LUTA::IRGC 26055-1	27	De65-bp
IRIS_313-10967	GJ-tmp	Brazil	IAS 22-8 PALMAR::IRGC 26058-1	27	In65-bp
IRIS_313-10968	XI-1A	Brazil	IH PEN SHIM MING::IRGC 26067-1	26.7	In65-bp
IRIS_313-10972	XI-2	Bangladesh	DUDA MONOR::IRGC 26335-2	24.2	In65-bp
IRIS_313-10974	XI-2	Bangladesh	KAMRANGA::IRGC 26373-2	24.7	In65-bp
IRIS_313-10977	XI-2	Bangladesh	MATI CHAL::IRGC 26399-2	23.4	De65-bp
IRIS_313-10982	XI-2	Bangladesh	LUDI GOCHYA::IRGC 26504-2	25.2	In65-bp
IRIS_313-10901	XI-3	Cambodia	DAMNOEUB THPOIL HING::IRGC 22856-2	26.2	In65-bp
IRIS_313-10983	XI-adm	Bangladesh	BOROJYOT::IRGC 26578-2	20.1	In65-bp
IRIS_313-10984	XI-2	Bangladesh	DUDHSAR::IRGC 26609-2	30.1	In65-bp
IRIS_313-10986	XI-2	Bangladesh	HALDI JAON::IRGC 26638-2	28.1	In65-bp
IRIS_313-10996	XI-adm	Indonesia	BAKASI::IRGC 27074-1	23.8	In65-bp
IRIS_313-10997	XI-3	Indonesia	CEMPO MANGGAR::IRGC 27107-1	22	In65-bp
IRIS_313-10999	GJ-trp	Indonesia	LANDEO::IRGC 27164-1	23.6	In65-bp
IRIS_313-11001	GJ-trp	Indonesia	PAEDAI SOBUDI::IRGC 27222-1	22.9	In65-bp
IRIS_313-11004	GJ-trp	Indonesia	PAE SANGGULA::IRGC 27297-1	30.5	In65-bp
IRIS_313-11007	GJ-trp	Indonesia	PULUT BONGO::IRGC 27397-2	25.4	In65-bp
IRIS_313-11008	GJ-trp	Indonesia	PULUT CENRANA::IRGC 27400-2	26.8	In65-bp
IRIS_313-11009	GJ-trp	Indonesia	PULUT HALAPA::IRGC 27403-1	24.3	In65-bp
IRIS_313-11010	XI-3	Indonesia	PULUT PUTIH::IRGC 27426-1	17.4	In65-bp
IRIS_313-11011	XI-adm	Indonesia	SUNAR::IRGC 27470-1	24.9	In65-bp
IRIS_313-10989	XI-2	India	GUTTI AKKULLU::IRGC 26850-2	23	In65-bp
IRIS_313-10990	XI-adm	Philippines	BALIBUD::IRGC 26871-1	21	De65-bp
IRIS_313-11039	XI-1A	China	KWANG LU AI 4::IRGC 28480-2	27.5	In65-bp
IRIS_313-11041	XI-2	India	POONGAR::IRGC 28611-1	24.3	In65-bp
IRIS_313-10991	GJ-trp	Philippines	GINATOS::IRGC 26876-1	23.3	In65-bp
IRIS_313-10992	GJ-trp	Philippines	PILIT TAPUL::IRGC 26887-1	20.5	In65-bp
IRIS_313-11071	XI-adm	Lao People's Democratic Republic	CHAO HAI::IRGC 29450-2	24.6	De65-bp
IRIS_313-11075	GJ-adm	Lao People's Democratic Republic	KHAO NAM YEN::IRGC 29546-2	30.5	De65-bp
IRIS_313-11077	GJ-sbtrp	Lao People's Democratic Republic	LAI HANG HMA::IRGC 29608-2	37.4	In65-bp
IRIS_313-11091	XI-adm	Lao People's Democratic Republic	KHAO NON::IRGC 30051-1	28.9	De65-bp
IRIS_313-11093	GJ-sbtrp	Lao People's Democratic Republic	KHAO TAM::IRGC 30085-2	33	In65-bp
IRIS_313-11095	XI-3	Lao People's Democratic Republic	MAK EA NAM::IRGC 30131-2	28.7	De65-bp
IRIS_313-11097	XI-adm	Philippines	KALAGNON::IRGC 30335-1	19.5	De65-bp
IRIS_313-11101	XI-adm	Liberia	Y 115::IRGC 30856-2	22.5	In65-bp
IRIS_313-11108	XI-3	Liberia	B 12::IRGC 31293-1	21	De65-bp
IRIS_313-11081	XI-3	Lao People's Democratic Republic	THAO LOUANG::IRGC 29688-2	40.1	In65-bp
IRIS_313-11109	GJ-trp	Liberia	B 106::IRGC 31352-1	23.1	In65-bp
IRIS_313-11110	XI-2	Sri Lanka	SAYAM::IRGC 31538-2	25.9	In65-bp
IRIS_313-11113	XI-2	Bangladesh	KAL SHULI::IRGC 31665-2	23	De65-bp
IRIS_313-11115	XI-2	Bangladesh	KALA MUNA::IRGC 31832-2	22.9	De65-bp
IRIS_313-11117	GJ-trp	Indonesia	KAYELI KUNING::IRGC 31974-1	19.9	In65-bp
IRIS_313-11082	XI-3	Lao People's Democratic Republic	EA DAM HANG DOK::IRGC 29698-2	36.7	De65-bp
IRIS_313-11120	XI-2	Bhutan	GURULEY::IRGC 32441-1	17	In65-bp
IRIS_313-11126	XI-adm	Myanmar	ANBAW::IRGC 32932-2	22.9	In65-bp
IRIS_313-11128	XI-adm	Myanmar	GOKAUNG::IRGC 33079-2	21.7	In65-bp
IRIS_313-11129	XI-adm	Myanmar	HAORU::IRGC 33090-2	27.4	De65-bp
IRIS_313-11130	XI-adm	Myanmar	HTAWPATT::IRGC 33125-2	30.9	In65-bp
IRIS_313-11132	XI-adm	Myanmar	KALALAN::IRGC 33154-2	27.6	In65-bp
IRIS_313-11133	XI-3	Myanmar	LWANKHAN::IRGC 33330-1	28.7	De65-bp
IRIS_313-11135	XI-3	Myanmar	MAUNG NYO::IRGC 33351-2	27.8	In65-bp
IRIS_313-11137	XI-adm	Myanmar	NGALONGYI::IRGC 33479-2	32.1	In65-bp
IRIS_313-11138	XI-3	Myanmar	NGASEIN THEEDAT (C 30)::IRGC 33504-2	19.5	In65-bp
IRIS_313-11139	XI-adm	Myanmar	NWACHI MANINE::IRGC 33531-2	29.7	In65-bp
IRIS_313-11141	XI-adm	Myanmar	SHWENI::IRGC 33686-2	23.7	In65-bp
IRIS_313-11143	XI-adm	Myanmar	TANBAUNG::IRGC 33732-2	30.7	In65-bp
IRIS_313-11144	XI-adm	Myanmar	TAUNGDI::IRGC 33746-2	22.2	De65-bp
IRIS_313-11145	XI-3	Myanmar	THAKADE THEEDAT::IRGC 33772-2	23.2	In65-bp
IRIS_313-11146	XI-adm	Myanmar	THEEDAT NGASEIN::IRGC 33779-2	25.7	In65-bp
IRIS_313-11147	XI-adm	Myanmar	TYB 11::IRGC 33821-2	27.9	In65-bp
IRIS_313-11148	XI-3	Myanmar	YEBAW::IRGC 33875-2	26.3	In65-bp
IRIS_313-11149	XI-3	Myanmar	YODAYA::IRGC 33901-2	30.5	De65-bp
IRIS_313-11150	XI-3	Myanmar	ZEINGYI::IRGC 33923-2	32.7	In65-bp
IRIS_313-11152	XI-1A	India	AC 74::IRGC 33967-1	23.8	In65-bp
IRIS_313-11153	GJ-tmp	India	CT 45::IRGC 34027-2	23.2	In65-bp
IRIS_313-11155	GJ-tmp	India	K 113::IRGC 34107-1	21.4	De65-bp
IRIS_313-11156	GJ-adm	India	KHUDWANI ACC 202::IRGC 34154-1	22.7	In65-bp
IRIS_313-11157	XI-1A	Taiwan, China	T KAUG PAO::IRGC 34182-1	22.6	In65-bp
IRIS_313-11158	XI-1A	China	NAN ERH AI 5::IRGC 34255-1	22.4	In65-bp
IRIS_313-11167	XI-2	India	DUBRAJ::IRGC 34904-1	21.2	In65-bp
IRIS_313-11182	XI-3	Indonesia	CEMPO CINA::IRGC 35581-2	23	In65-bp
IRIS_313-11197	XI-adm	India	K 17-9-1-1::IRGC 36778-1	20.6	In65-bp
IRIS_313-11199	XI-adm	India	SYNTHETIC SATIVA::IRGC 36842-2	17.6	In65-bp
IRIS_313-11202	GJ-tmp	China	4583::IRGC 36894-2	25.5	De65-bp
IRIS_313-11203	XI-2	Bangladesh	GOCHIAGARI::IRGC 37086-2	21	In65-bp
IRIS_313-11204	XI-adm	Bangladesh	KARTIKHAMA::IRGC 37149-2	23.7	In65-bp
IRIS_313-11205	XI-2	Bangladesh	KAZALSAIL::IRGC 37161-2	28.4	In65-bp
IRIS_313-11206	XI-adm	Bangladesh	KUMRI::IRGC 37182-2	25.7	In65-bp
IRIS_313-11207	XI-2	Bangladesh	PAIRJAT::IRGC 37252-2	23.7	In65-bp
IRIS_313-11208	XI-adm	Bangladesh	PARIJAT::IRGC 37272-2	23.7	De65-bp
IRIS_313-11211	XI-2	Bangladesh	KADAMSAIL::IRGC 37468-2	25.9	In65-bp
IRIS_313-11219	XI-2	Bangladesh	BLACK 28-564::IRGC 37815-2	31	In65-bp
IRIS_313-11220	XI-2	Bangladesh	CHITRAJ 14-134::IRGC 37837-2	19	In65-bp
IRIS_313-11224	XI-2	Bangladesh	PATNAI 31-679::IRGC 38149-2	32.2	In65-bp
IRIS_313-11226	XI-2	Bangladesh	SADAJIRA 19-258::IRGC 38293-2	22.2	In65-bp
IRIS_313-11227	XI-2	Bangladesh	SADAJIRA 19-317::IRGC 38344-2	21.9	De65-bp
IRIS_313-11228	XI-2	Bangladesh	SADAJIRA 19-339::IRGC 38361-2	23.6	In65-bp
IRIS_313-11229	XI-2	Bangladesh	STRAW 23-428::IRGC 38416-2	23.6	In65-bp
IRIS_313-11230	XI-2	Bangladesh	STRAW 23-438::IRGC 38426-2	23.3	De65-bp
IRIS_313-11177	XI-adm	Indonesia	DELI POCONG::IRGC 35265-1	22.2	In65-bp
IRIS_313-11233	XI-1B	Thailand	SPR 7284-57-5::IRGC 38649-1	30.6	In65-bp
IRIS_313-11237	XI-1B	Taiwan, China	TAICHUNG SEN YU 214::IRGC 38899-1	23.1	De65-bp
IRIS_313-11239	XI-adm	Indonesia	B 737 G-KN-23-1::IRGC 39203-2	25.4	In65-bp
IRIS_313-11240	XI-adm	India	CR 157-392-4::IRGC 39247-2	20.1	In65-bp
IRIS_313-11241	XI-2	Bangladesh	BR 116-3B-53::IRGC 39559-2	17.7	In65-bp
IRIS_313-11178	XI-3	Indonesia	RUJAK DANAN::IRGC 35446-2	26.8	De65-bp
IRIS_313-11242	XI-2	India	OR 117-8::IRGC 39680-2	18.4	In65-bp
IRIS_313-11245	XI-adm	India	RP 20-12::IRGC 40031-2	20.5	In65-bp
IRIS_313-11250	XI-1B	Philippines	IR 9560-2-6-3::IRGC 40451-1	27.8	In65-bp
IRIS_313-11179	XI-3	Indonesia	SI OMPAN LAMA::IRGC 35481-1	22.3	In65-bp
IRIS_313-11255	XI-adm	India	ARC 7056::IRGC 40914-1	21.3	In65-bp
IRIS_313-11256	XI-adm	India	ARC 12411::IRGC 41047-2	28.5	In65-bp
IRIS_313-11257	XI-adm	India	ARC 12757::IRGC 41095-2	31.2	In65-bp
IRIS_313-11260	XI-adm	India	ARC 13591::IRGC 41177-2	23.4	In65-bp
IRIS_313-11261	XI-adm	India	ARC 13785::IRGC 41218-2	28	In65-bp
IRIS_313-11180	XI-3	Indonesia	SIPULUIK ARANG::IRGC 35488-2	28.3	De65-bp
IRIS_313-11262	XI-adm	India	ARC 13888::IRGC 41288-2	24.2	In65-bp
IRIS_313-11263	XI-adm	India	ARC 13919::IRGC 41313-2	29.4	In65-bp
IRIS_313-11275	XI-adm	India	ARC 14975::IRGC 41848-1	25.1	In65-bp
IRIS_313-11279	XI-adm	India	ARC 15455::IRGC 42040-2	25.1	In65-bp
IRIS_313-11266	XI-adm	India	ARC 14347::IRGC 41517-2	24.7	In65-bp
IRIS_313-11292	XI-adm	India	ARC 10120::IRGC 42557-2	23.6	In65-bp
IRIS_313-11294	XI-2	India	ARC 11245::IRGC 42651-2	16.5	In65-bp
IRIS_313-11267	XI-2	India	ARC 14358::IRGC 41523-2	14.4	In65-bp
IRIS_313-11296	XI-adm	India	ARC 12800::IRGC 42720-2	25.2	In65-bp
IRIS_313-11300	XI-2	India	ARC 14709::IRGC 42976-2	26.4	De65-bp
IRIS_313-11302	XI-adm	India	ARC 14899::IRGC 43016-1	25.9	In65-bp
IRIS_313-11304	XI-adm	India	ARC 15163::IRGC 43106-1	22	De65-bp
IRIS_313-11305	XI-adm	India	ARC 15373::IRGC 43166-2	25.2	In65-bp
IRIS_313-11306	XI-adm	India	ARC 15385::IRGC 43174-1	23.1	In65-bp
IRIS_313-11307	XI-adm	India	ARC 15387::IRGC 43175-2	21.1	In65-bp
IRIS_313-11308	XI-2	India	ARC 15403::IRGC 43183-2	20.9	In65-bp
IRIS_313-11310	XI-2	India	ARC 15929::IRGC 43269-2	27.5	In65-bp
IRIS_313-11313	GJ-trp	Indonesia	PADI RENDAH::IRGC 43515-1	22.9	De65-bp
IRIS_313-11269	XI-adm	India	ARC 14632::IRGC 41650-2	27.5	In65-bp
IRIS_313-11315	XI-3	Indonesia	PENDEK LAYUNG::IRGC 43542-2	24.1	In65-bp
IRIS_313-11317	XI-3	Indonesia	SI RANTING::IRGC 43645-2	23.5	In65-bp
IRIS_313-11318	XI-3	Indonesia	TUBU::IRGC 43677-2	25	De65-bp
IRIS_313-11321	XI-2	Bangladesh	GANDHISAIL::IRGC 43826-2	19.6	In65-bp
IRIS_313-11326	XI-adm	Bangladesh	BR 51-115-4::IRGC 43999-1	18.7	In65-bp
IRIS_313-11328	GJ-trp	Malaysia	PADI BURIH::IRGC 44081-1	21.7	In65-bp
IRIS_313-11271	XI-2	India	ARC 14737::IRGC 41729-2	24.2	In65-bp
IRIS_313-11339	XI-2	Philippines	MILAGROSA::IRGC 44634-2	25	In65-bp
IRIS_313-11341	XI-3	Philippines	MINDANAO::IRGC 44642-2	25.6	In65-bp
IRIS_313-11344	XI-3	Philippines	SAMON::IRGC 44735-2	31.5	In65-bp
IRIS_313-11345	XI-adm	Philippines	WAGWAG::IRGC 44802-1	32.8	De65-bp
IRIS_313-11349	XI-2	India	BACHHAIKALMA::IRGC 45003-2	18.6	In65-bp
IRIS_313-11351	XI-2	India	BANCHI::IRGC 45055-2	20.6	In65-bp
IRIS_313-11273	XI-adm	India	ARC 14860::IRGC 41793-2	25.5	In65-bp
IRIS_313-11355	XI-adm	India	CN 44-40-7::IRGC 45368-1	18.6	In65-bp
IRIS_313-11357	XI-1B	India	CR 579-1-3::IRGC 45443-2	20.1	De65-bp
IRIS_313-11358	XI-2	India	DADKHANI::IRGC 45454-2	18	In65-bp
IRIS_313-11361	XI-2	India	KALIKALMA::IRGC 45996-2	24	In65-bp
IRIS_313-11363	XI-2	India	KHEJURTHUPI::IRGC 46137-2	19	In65-bp
IRIS_313-11365	XI-adm	India	LANJALI::IRGC 46236-2	26.3	In65-bp
IRIS_313-11367	XI-2	India	MAKARANDASAIL::IRGC 46289-2	21.1	In65-bp
IRIS_313-11368	XI-2	India	PANIKELASH::IRGC 46500-2	28.9	In65-bp
IRIS_313-11369	XI-2	India	RANACHANDRABHOG::IRGC 46567-2	31	In65-bp
IRIS_313-11372	XI-2	India	SUFALDHULA::IRGC 46698-2	26	In65-bp
IRIS_313-11377	XI-adm	Philippines	AMARILLO::IRGC 47120-1	19.1	De65-bp
IRIS_313-11379	GJ-trp	Philippines	CADIDIT (GLUT)::IRGC 47161-1	18.3	In65-bp
IRIS_313-11380	GJ-trp	Philippines	CA ONG (WHITE)::IRGC 47174-1	19.2	In65-bp
IRIS_313-11383	XI-adm	Viet Nam	CHIEM NGAN::IRGC 47488-1	22.1	In65-bp
IRIS_313-11384	XI-adm	Viet Nam	CHIEM TONG NHAT 1::IRGC 47496-1	19.5	In65-bp
IRIS_313-11385	XI-adm	Philippines	IR 9747 SEL::IRGC 47695-1	30.5	In65-bp
IRIS_313-11390	XI-3	Thailand	NAH MOI::IRGC 48353-2	36.6	De65-bp
IRIS_313-11394	XI-adm	Indonesia	INDO NO 13030::IRGC 48630-2	26.2	In65-bp
IRIS_313-11396	GJ-trp	Indonesia	MAS::IRGC 48758-1	27.2	In65-bp
IRIS_313-11399	XI-adm	Bangladesh	RAYDHAN 1::IRGC 49127-2	27.8	In65-bp
IRIS_313-11402	XI-adm	Bangladesh	SUITE JORA::IRGC 49257-2	22.9	In65-bp
IRIS_313-11407	XI-2	India	BATCHA BHOG (SCENTED)::IRGC 49440-2	24.1	In65-bp
IRIS_313-11408	XI-2	India	CHITRAKALI::IRGC 49524-2	23	In65-bp
IRIS_313-11409	XI-2	India	CUTTACK 29::IRGC 49573-1	31.3	In65-bp
IRIS_313-11411	XI-2	Brazil	DONRADAO::IRGC 49604-1	23.2	In65-bp
IRIS_313-11414	XI-adm	India	KARUNJEERAGA SAMBA::IRGC 49774-1	22.1	In65-bp
IRIS_313-11416	XI-2	India	KONAMANI::IRGC 49806-1	23.4	In65-bp
IRIS_313-11418	XI-2	India	MATALI::IRGC 49891-2	28	In65-bp
IRIS_313-11420	XI-2	India	PISINI::IRGC 50035-2	31.7	In65-bp
IRIS_313-11421	XI-2	India	TULASIBAS::IRGC 50192-2	16.1	In65-bp
IRIS_313-11422	XI-1A	China	13946 (GUANG QIU 15)::IRGC 50320-1	26.3	In65-bp
IRIS_313-11423	XI-adm	Philippines	C 1016-1::IRGC 50368-1	22.1	In65-bp
IRIS_313-11424	GJ-trp	Philippines	SINAPLED::IRGC 50402-1	27	In65-bp
IRIS_313-11426	GJ-trp	Brazil	CHATAO::IRGC 50456-1	27.9	In65-bp
IRIS_313-11427	GJ-trp	Brazil	GEM OU BRAZIL::IRGC 50470-1	32	In65-bp
CX10	XI-1A	China	Gang 46B	23.6	In65-bp
CX100	XI-1B	Nepal	Palung 2	23.9	In65-bp
CX101	XI-1A	China	Hei Mi Chan	23.4	In65-bp
CX102	XI-1A	Taiwan, China	Tek Si Chut	24.2	In65-bp
CX106	GJ-trp	Viet Nam	SAL BUI BAO	31.1	In65-bp
CX107	XI-3	Viet Nam	Tun Sart	28.1	In65-bp
CX109	GJ-adm	India	Dacca 6	21.7	De65-bp
CX111	GJ-trp	Egypt	Giza 14	28.2	In65-bp
CX113	GJ-trp	_no_info	Biniapan	25.6	In65-bp
CX114	XI-1A	China	Guang Lu Ai 4	25.8	In65-bp
CX115	XI-adm	China	Yun hui 72	24.3	De65-bp
CX116	GJ-tmp	Democratic People's Republic of Korea	Wudadaozhong	27.7	De65-bp
CX117	XI-adm	Philippines	IR 65600-27-1-2-2	26	In65-bp
CX118	XI-adm	China	Yetuozai	22.7	In65-bp
CX119	XI-adm	_no_info	P59279	21.6	In65-bp
CX12	XI-adm	China	Huagengxian 74	20.2	In65-bp
CX120	XI-adm	India	TKM 6	23.4	In65-bp
CX122	XI-adm	Taiwan, China	Tai-Zhong-Xian 10	23.2	In65-bp
CX126	XI-1B	Philippines	IRBB 60	26.2	In65-bp
CX128	XI-adm	Nepal	Gajale	22.5	In65-bp
CX129	GJ-trp	Indonesia	MOLOK	29.3	In65-bp
CX13	XI-adm	China	R644	22.8	In65-bp
CX130	XI-2	India	CHIPDA	28.3	In65-bp
CX131	XI-1A	Myanmar	ZALE	26.9	In65-bp
CX132	GJ-trp	India	AP 423	27	In65-bp
CX133	XI-1A	China	Zhengshan97	25.4	In65-bp
CX134	XI-1B	Philippines	IRBB 7	25.6	In65-bp
CX138	GJ-adm	China	Qd_441	21.8	In65-bp
CX14	GJ-tmp	China	Chennong 265	26.3	De65-bp
CX140	GJ-tmp	Japan	Nipponbare	23.2	De65-bp
CX142	GJ-adm	China	Ai Yeh Lu	31.6	De65-bp
CX144	XI-adm	Thailand	Hta 7204	28.8	In65-bp
CX146	XI-adm	India	CO 43	19.3	In65-bp
CX147	XI-adm	Malaysia	Seberang	19.6	In65-bp
CX148	XI-3	Malaysia	Sri Raja	19.4	In65-bp
CX15	XI-1B	China	Y 134	22.6	In65-bp
CX151	GJ-trp	Philippines	AZUCENA	22	In65-bp
CX152	XI-1B	Indonesia	Cisadane	27.6	In65-bp
CX153	XI-2	India	Jalmagna	24.9	De65-bp
CX157	XI-adm	India	PTB 33	21.4	In65-bp
CX158	XI-3	Myanmar	Shwe War Tun	22.1	In65-bp
CX16	GJ-tmp	China	Yuan jing 7	24.8	De65-bp
CX161	XI-1B	Philippines	IR 42	19.4	In65-bp
CX162	XI-1A	Taiwan, China	TN1	23.6	In65-bp
CX165	GJ-tmp	China	Wuyugeng 3	25.8	De65-bp
CX17	XI-adm	China	Yuexiangzhan	17.5	In65-bp
CX18	XI-1A	China	Zaoxian 14	21.9	In65-bp
CX19	XI-adm	China	Zhong 413	24.6	In65-bp
CX2	XI-adm	Bangladesh	BR 11	27.5	In65-bp
CX205	GJ-adm	Philippines	IR 69428-6-1-1-3-3	27.4	De65-bp
CX206	XI-1B	Philippines	IR 2061-522-6-9	20.4	In65-bp
CX207	XI-adm	China	Gaozi	19.6	In65-bp
CX21	XI-1B	Sri Lanka	BG 90-2	28.2	In65-bp
CX211	GJ-tmp	China	M 3122	19.4	De65-bp
CX212	GJ-tmp	Japan	Nongken 58	25.6	De65-bp
CX213	GJ-tmp	China	Chennong 89366	28.9	De65-bp
CX214	GJ-trp	Brazil	Brazil Nuodao	29.6	In65-bp
CX218	XI-1B	India	Type 3	18.9	In65-bp
CX220	GJ-trp	Cote d'Ivoire	IRAT 109	32.1	In65-bp
CX221	XI-adm	China	Zhongyouzao 81	24.3	In65-bp
CX225	XI-1B	Philippines	IR 77298-14-1-2	22.5	In65-bp
CX226	XI-1B	Philippines	IR 06G113	24.4	In65-bp
CX230	XI-1B	Philippines	IR 64-IL	22.8	In65-bp
CX232	XI-adm	Philippines	IR 55419-04	24.3	In65-bp
CX233	XI-adm	Philippines	IR 58821-23-1-3-1	23.6	In65-bp
CX234	XI-adm	Philippines	IR 62266-42-6-2	24.3	In65-bp
CX235	XI-adm	Philippines	NSIC RC 9	22.3	In65-bp
CX236	XI-adm	India	Vandana	26.5	In65-bp
CX24	XI-adm	India	TKM 9	23.5	In65-bp
CX240	XI-adm	Brazil	Carijo	20.9	In65-bp
CX247	XI-adm	Ghana	IRAT 144	22.9	In65-bp
CX248	GJ-trp	Philippines	Kinandang Patong	21.3	In65-bp
CX25	XI-1B	Indonesia	Cisanggarung	28.6	In65-bp
CX26	XI-1B	Iran	Amol3(Sana)	19.9	In65-bp
CX262	GJ-trp	Brazil	IAC 3	23.4	In65-bp
CX263	XI-adm	Malaysia	PADISENEMOK	23.2	In65-bp
CX265	XI-adm	Colombia	MONOLAYA	21.7	In65-bp
CX266	GJ-trp	Philippines	DINORADO	21	In65-bp
CX267	XI-adm	India	IET 1444	19.6	In65-bp
CX268	XI-adm	Brazil	ARROZVERMELHO	20.9	In65-bp
CX269	GJ-trp	Brazil	IAC 165	31.9	In65-bp
CX27	XI-adm	Iran	Khazar	17.7	In65-bp
CX276	XI-1B	Philippines	IR 8192-200-3-3-1-1	22	In65-bp
CX281	XI-1B	Philippines	IR 68897 B	23	In65-bp
CX284	GJ-adm	China	Han 502	29.2	In65-bp
CX285	GJ-trp	China	Nonglinnuo	24.1	In65-bp
CX287	GJ-tmp	China	C52	21.5	De65-bp
CX290	XI-1B	China	Duo 57	26.7	In65-bp
CX296	XI-adm	Philippines	IR 74	24.1	In65-bp
CX3	XI-1A	Bangladesh	BR 24	27.2	De65-bp
CX30	XI-1B	Malaysia	MR 185	21.3	In65-bp
CX304	XI-adm	China	Luyin 46	22.4	In65-bp
CX306	GJ-tmp	China	Mongolia Rice	18.8	De65-bp
CX307	GJ-adm	China	HP 121	20.4	De65-bp
CX31	XI-1B	Myanmar	Hnankar	23.8	In65-bp
CX313	XI-adm	China	R106	35.1	In65-bp
CX315	GJ-tmp	Democratic People's Republic of Korea	Zidao	24.5	De65-bp
CX317	GJ-tmp	Malaysia	MR 19	23.1	De65-bp
CX319	XI-adm	China	Mengguandamagu	32.4	In65-bp
CX32	GJ-adm	Myanmar	Manauthukha	24.6	De65-bp
CX328	XI-1A	China	Baoxuan 21	27.9	In65-bp
CX329	GJ-tmp	China	Jinchuanyihao	23.4	De65-bp
CX33	XI-1B	Myanmar	Shwe Thwe Yin Hyv	24	In65-bp
CX330	GJ-tmp	Japan	Yueguang	22	De65-bp
CX34	XI-adm	Sri Lanka	BG 300	22.8	In65-bp
CX342	XI-adm	China	Wanxian 763	27.9	In65-bp
CX343	XI-adm	China	Wanxian 77	24.2	In65-bp
CX344	GJ-tmp	China	Hexi 41	25.1	De65-bp
CX345	GJ-tmp	China	Yungeng 23	21.2	De65-bp
CX346	XI-adm	China	SAGC-4	23.2	In65-bp
CX347	XI-adm	China	SAGC-7	25.1	In65-bp
CX348	XI-1B	China	Zhonghua 1	20.2	In65-bp
CX349	XI-adm	_no_info	KCD 1	24	In65-bp
CX35	XI-adm	Sri Lanka	BG 94-1	24.9	In65-bp
CX350	GJ-tmp	China	Wuyugeng 20	23.9	De65-bp
CX351	GJ-tmp	China	053 A-3	18.5	De65-bp
CX352	GJ-trp	China	BD 007	27.5	In65-bp
CX354	GJ-adm	Viet Nam	CAU 2	32	In65-bp
CX355	GJ-trp	China	Yunlu 102	22.1	In65-bp
CX356	GJ-tmp	China	Yandao 8	22.3	De65-bp
CX358	XI-1B	Philippines	PSBRC 82	22.3	In65-bp
CX359	GJ-trp	China	Yunlu 103	22.5	In65-bp
CX360	XI-1B	_no_info	Y075	20.6	In65-bp
CX361	XI-1B	_no_info	G341	22.3	In65-bp
CX364	XI-1B	_no_info	42686	18.9	In65-bp
CX366	XI-adm	China	Ganwanxian 37 (926)	29.4	In65-bp
CX367	GJ-trp	China	Haogelao	30.8	In65-bp
CX369	XI-1B	Philippines	IRBB 62	21.2	In65-bp
CX37	XI-1B	Viet Nam	OM 997	23.1	In65-bp
CX371	GJ-trp	Cote d'Ivoire	NERICA 1	27.6	In65-bp
CX372	GJ-trp	Cote d'Ivoire	NERICA 2	21.7	In65-bp
CX373	GJ-trp	Cote d'Ivoire	NERICA 8	24.6	In65-bp
CX374	GJ-trp	Cote d'Ivoire	NERICA 9	24.6	In65-bp
CX375	XI-1B	Cote d'Ivoire	NERICA-L-1	26.1	In65-bp
CX376	XI-1B	Cote d'Ivoire	NERICA-L-20	28.1	In65-bp
CX377	XI-1B	Cote d'Ivoire	NERICA-L-27	23.8	In65-bp
CX378	XI-1B	China	Huhan 15	18	In65-bp
CX379	XI-1B	Mali	Nionoka	21.4	In65-bp
CX380	GJ-tmp	China	Yandao 9	23.7	De65-bp
CX381	XI-1B	Mali	Adny 11	22.2	In65-bp
CX382	XI-1B	_no_info	Kogomg 1-1	25.8	In65-bp
CX383	GJ-tmp	China	Hongza	28.2	De65-bp
CX384	GJ-tmp	China	Fengza	28.5	De65-bp
CX385	XI-1B	China	NPT-100	26.3	In65-bp
CX386	XI-adm	China	NPT-114	22.3	In65-bp
CX387	XI-1B	_no_info	1088	26.6	In65-bp
CX389	GJ-tmp	China	Jinyuan 85	20.2	De65-bp
CX390	XI-adm	China	Yuelianggu	22.2	In65-bp
CX391	GJ-tmp	China	YJ 30	21.2	De65-bp
CX392	XI-adm	_no_info	SARD	24.7	De65-bp
CX393	XI-1B	China	Huangsizhan	18.9	In65-bp
CX394	XI-1B	China	Molizhanxuan	19.8	In65-bp
CX396	GJ-tmp	Japan	Guandong 194 (Soft Rice)	22.6	De65-bp
CX397	GJ-tmp	China	Nangeng 46 (Soft Rice)	25.5	De65-bp
CX399	XI-1B	Philippines	Matatag 2	20.3	In65-bp
CX4	XI-adm	China	93072	27.3	In65-bp
CX42	XI-adm	Philippines	IR 68552-55-3-2	23.6	In65-bp
CX44	XI-1B	Philippines	IR 58025 B	24.1	In65-bp
CX47	GJ-tmp	China	Diangeng	25.8	De65-bp
CX48	XI-adm	China	PT 60	26.4	In65-bp
CX49	GJ-tmp	China	NAN-29-2	22.4	De65-bp
CX5	XI-adm	China	108S	26.4	In65-bp
CX51	XI-adm	China	Babaomi	27.9	In65-bp
CX52	XI-adm	China	Diandun 502	33	In65-bp
CX53	XI-adm	China	Jiangxisimiao	24.2	In65-bp
CX534	GJ-tmp	China	Tongnian 1	23.4	De65-bp
CX54	XI-adm	China	Linyitangdao	21.4	In65-bp
CX542	XI-adm	China	RR2-6	24.4	In65-bp
CX548	XI-adm	China	Zhongjian 100	25	In65-bp
CX55	XI-1A	China	Pengshantieganzhan	21.8	In65-bp
CX56	GJ-tmp	China	Yunguang 8	25.6	De65-bp
CX57	GJ-tmp	China	Zhongchao 123	26	De65-bp
CX58	GJ-tmp	Egypt	Giza 159	25.5	De65-bp
CX60	XI-1B	India	Basmati	22.7	In65-bp
CX64	XI-3	Brazil	IRAT 352	38.4	In65-bp
CX68	XI-adm	Malaysia	MR 106	18.5	In65-bp
CX69	XI-adm	Malaysia	MR 167	20.6	In65-bp
CX73	XI-1B	Philippines	IR 6	27.6	In65-bp
CX74	GJ-tmp	Pakistan	JP-5	26.7	De65-bp
CX75	XI-adm	Sri Lanka	At 354	28.2	In65-bp
CX76	XI-1B	Sri Lanka	BG 304	21.1	In65-bp
CX77	GJ-trp	United States of America	Lemont	20.5	In65-bp
CX78	GJ-tmp	United States of America	M 401	28.6	De65-bp
CX8	XI-adm	China	Chenghui 448	25.3	In65-bp
CX80	XI-1B	Viet Nam	OM 1706	25.5	In65-bp
CX82	XI-1B	Viet Nam	X 21	26.9	In65-bp
CX84	XI-adm	Viet Nam	X 23	25	In65-bp
CX85	XI-adm	Viet Nam	C 71	22.4	In65-bp
CX86	XI-adm	Viet Nam	C 70	23.9	In65-bp
CX87	XI-adm	Viet Nam	Q 5	24.7	In65-bp
CX88	XI-1A	China	Huanyangnian	20.8	In65-bp
CX89	XI-adm	United States of America	M 202	24.3	In65-bp
CX93	XI-adm	India	TGMS 29	22.7	In65-bp
CX96	XI-1B	India	Ajaya	22.5	In65-bp
CX97	XI-1B	India	Budda	24	In65-bp
CX98	XI-2	India	Doddabyranella	28.4	In65-bp
CX99	XI-2	India	Doddi	22.2	In65-bp
