# Supplementary material for: OsMADS17 simultaneously increases grain number and grain weight in rice
Source: Nat Commun. 2023 May 29;14:3098. doi: 10.1038/s41467-023-38726-9 (PMC10227085; doi:10.1038/s41467-023-38726-9)
Supplement: Supplementary file 10 — Source Data [file 41467_2023_38726_MOESM10_ESM.zip › Source Data/Source Data Supplementary Figure 12.xlsx]

## Sheet: Sheet1
Souce Data Supplementary Figure 12. RNA-seq data for differentially expressed genes (DEGs) among C418, 8IL73, and 8IL73RNAi-OsMADS17 plants.
C418 vs 8IL73 (536 DEGs)											8IL73 vs 8IL73RNAi-OsMADS17 (953 DEGs)											355 DEGs overlapped in the two groups.
Gene	Sample_1	Sample_2	Value_1	Value_2	log2(fold_change)	p_value	q_value	Annotation	Gene symbol		Gene	Sample_1	Sample_2	Value_1	Value_2	log2(fold_change)	p_value	q_value	Annotation	Gene symbol		Gene	Sample_1	Sample_2	Value_1	Value_2	log2(fold_change)	p_value	q_value		Gene	Sample_1	Sample_2	Value_1	Value_2	log2(fold_change)	p_value	q_value	Annotation	Gene symbol
LOC_Os02g41954	C418	8IL73	2.6437	5.36538	1.02112	5e-05	0.000704755	gibberellin 2-beta-dioxygenase 7, putative, expressed	#N/A		LOC_Os01g01340	8IL73	8IL73 RNAi-OsMADS17	21.3929	4.97034	-2.10571	5e-05	0.000450195	light-induced protein 1-like, putative, expressed	Lir1|OsLIR1		LOC_Os01g01340	C418	8IL73	4.96992	21.3635	2.10385	5e-05	0.000704755		LOC_Os01g01340	8IL73	8IL73 RNAi-OsMADS17	21.3929	4.97034	-2.10571	5e-05	0.000450195	light-induced protein 1-like, putative, expressed	Lir1|OsLIR1
LOC_Os04g44150	C418	8IL73	6.90134	3.38972	-1.02571	5e-05	0.000704755	gibberellin 2-beta-dioxygenase 7, putative, expressed	OsGA2ox6		LOC_Os01g01360	8IL73	8IL73 RNAi-OsMADS17	2.65271	5.71867	1.10821	5e-05	0.000450195	peptide transporter PTR2, putative, expressed	OsNPF6.1		LOC_Os01g03750	C418	8IL73	37.5305	139.538	1.89452	5e-05	0.000704755		LOC_Os01g03750	8IL73	8IL73 RNAi-OsMADS17	139.722	26.7654	-2.38411	5e-05	0.000450195	expressed protein	MHZ4
LOC_Os01g01340	C418	8IL73	4.96992	21.3635	2.10385	5e-05	0.000704755	light-induced protein 1-like, putative, expressed	Lir1|OsLIR1		LOC_Os01g01450	8IL73	8IL73 RNAi-OsMADS17	28.316	14.1483	-1.00099	5e-05	0.000450195	stress responsive protein, putative, expressed	#N/A		LOC_Os01g04010	C418	8IL73	95.3201	202.297	1.08562	5e-05	0.000704755		LOC_Os01g04010	8IL73	8IL73 RNAi-OsMADS17	202.525	99.3924	-1.02689	5e-05	0.000450195	expressed protein	#N/A
LOC_Os01g03750	C418	8IL73	37.5305	139.538	1.89452	5e-05	0.000704755	expressed protein	MHZ4		LOC_Os01g01620	8IL73	8IL73 RNAi-OsMADS17	131.871	57.2521	-1.20373	5e-05	0.000450195	kinase, pfkB family, putative, expressed	DNL-4		LOC_Os01g04280	C418	8IL73	3.39162	7.94703	1.22844	5e-05	0.000704755		LOC_Os01g04280	8IL73	8IL73 RNAi-OsMADS17	7.95664	1.09673	-2.85895	5e-05	0.000450195	calmodulin binding protein, putative, expressed	#N/A
LOC_Os01g03940	C418	8IL73	7.01013	14.7599	1.07417	5e-05	0.000704755	expressed protein	NRR		LOC_Os01g02930	8IL73	8IL73 RNAi-OsMADS17	0.544328	1.16019	1.09181	0.00025	0.00191836	glycosyltransferase protein, putative, expressed	#N/A		LOC_Os01g04330	C418	8IL73	9.77072	115.172	3.55918	5e-05	0.000704755		LOC_Os01g04330	8IL73	8IL73 RNAi-OsMADS17	115.305	3.75711	-4.93969	5e-05	0.000450195	OsCML16 - Calmodulin-related calcium sensor protein, expressed	OsCML16
LOC_Os01g04010	C418	8IL73	95.3201	202.297	1.08562	5e-05	0.000704755	expressed protein	#N/A		LOC_Os01g03110	8IL73	8IL73 RNAi-OsMADS17	54.0617	22.0632	-1.29296	5e-05	0.000450195	expressed protein	#N/A		LOC_Os01g04590	C418	8IL73	0.981283	2.69566	1.4579	5e-05	0.000704755		LOC_Os01g04590	8IL73	8IL73 RNAi-OsMADS17	2.69912	0.257313	-3.39089	5e-05	0.000450195	expressed protein	#N/A
LOC_Os01g04280	C418	8IL73	3.39162	7.94703	1.22844	5e-05	0.000704755	calmodulin binding protein, putative, expressed	#N/A		LOC_Os01g03230	8IL73	8IL73 RNAi-OsMADS17	3.54214	1.47915	-1.25985	5e-05	0.000450195	retrotransposon protein, putative, unclassified, expressed	#N/A		LOC_Os01g04670	C418	8IL73	0.743254	3.10815	2.06413	5e-05	0.000704755		LOC_Os01g04670	8IL73	8IL73 RNAi-OsMADS17	3.11221	0.562432	-2.46819	5e-05	0.000450195	expressed protein	#N/A
LOC_Os01g04330	C418	8IL73	9.77072	115.172	3.55918	5e-05	0.000704755	OsCML16 - Calmodulin-related calcium sensor protein, expressed	OsCML16		LOC_Os01g03690	8IL73	8IL73 RNAi-OsMADS17	1.95847	0.853133	-1.19888	5e-05	0.000450195	TKL_IRAK_DUF26-lg.1 - DUF26 kinases have homology to DUF26 containing loci, expressed	#N/A		LOC_Os01g07530	C418	8IL73	0.284558	0.945215	1.73192	5e-05	0.000704755		LOC_Os01g07530	8IL73	8IL73 RNAi-OsMADS17	0.946162	0.360521	-1.392	5e-05	0.000450195	uncharacterized glycosyltransferase, putative, expressed	#N/A
LOC_Os01g04590	C418	8IL73	0.981283	2.69566	1.4579	5e-05	0.000704755	expressed protein	#N/A		LOC_Os01g03730	8IL73	8IL73 RNAi-OsMADS17	1.73217	0.485746	-1.8343	0.00105	0.00644521	nuclease PA3, putative, expressed	#N/A		LOC_Os01g07970	C418	8IL73	116.911	242.036	1.0498	5e-05	0.000704755		LOC_Os01g07970	8IL73	8IL73 RNAi-OsMADS17	242.344	59.7363	-2.02038	5e-05	0.000450195	expressed protein	#N/A
LOC_Os01g04670	C418	8IL73	0.743254	3.10815	2.06413	5e-05	0.000704755	expressed protein	#N/A		LOC_Os01g03750	8IL73	8IL73 RNAi-OsMADS17	139.722	26.7654	-2.38411	5e-05	0.000450195	expressed protein	MHZ4		LOC_Os01g08700	C418	8IL73	103.542	219.281	1.08257	5e-05	0.000704755		LOC_Os01g08700	8IL73	8IL73 RNAi-OsMADS17	219.522	108.179	-1.02095	5e-05	0.000450195	GIGANTEA, putative, expressed	OsGI
LOC_Os01g05650	C418	8IL73	2.75065	5.89072	1.09867	5e-05	0.000704755	metallothionein, putative, expressed	MT2A		LOC_Os01g03840	8IL73	8IL73 RNAi-OsMADS17	15.4618	31.1807	1.01195	5e-05	0.000450195	ZOS1-02 - C2H2 zinc finger protein, expressed	SL1|OsJAG		LOC_Os01g09220	C418	8IL73	0.79329	14.157	4.15752	5e-05	0.000704755		LOC_Os01g09220	8IL73	8IL73 RNAi-OsMADS17	14.1761	0.291457	-5.60403	5e-05	0.000450195	transposon protein, putative, CACTA, En/Spm sub-class, expressed	#N/A
LOC_Os01g07530	C418	8IL73	0.284558	0.945215	1.73192	5e-05	0.000704755	uncharacterized glycosyltransferase, putative, expressed	#N/A		LOC_Os01g04010	8IL73	8IL73 RNAi-OsMADS17	202.525	99.3924	-1.02689	5e-05	0.000450195	expressed protein	#N/A		LOC_Os01g10210	C418	8IL73	3.03285	10.7204	1.82161	5e-05	0.000704755		LOC_Os01g10210	8IL73	8IL73 RNAi-OsMADS17	10.7342	4.5613	-1.2347	5e-05	0.000450195	lachrymatory factor synthase, putative, expressed	#N/A
LOC_Os01g07970	C418	8IL73	116.911	242.036	1.0498	5e-05	0.000704755	expressed protein	#N/A		LOC_Os01g04280	8IL73	8IL73 RNAi-OsMADS17	7.95664	1.09673	-2.85895	5e-05	0.000450195	calmodulin binding protein, putative, expressed	#N/A		LOC_Os01g10230	C418	8IL73	1.55217	7.63769	2.29885	5e-05	0.000704755		LOC_Os01g10230	8IL73	8IL73 RNAi-OsMADS17	7.64665	0.262901	-4.86224	5e-05	0.000450195	lachrymatory factor synthase, putative, expressed	#N/A
LOC_Os01g08700	C418	8IL73	103.542	219.281	1.08257	5e-05	0.000704755	GIGANTEA, putative, expressed	OsGI		LOC_Os01g04330	8IL73	8IL73 RNAi-OsMADS17	115.305	3.75711	-4.93969	5e-05	0.000450195	OsCML16 - Calmodulin-related calcium sensor protein, expressed	OsCML16		LOC_Os01g13870	C418	8IL73	1.30032	2.68166	1.04426	5e-05	0.000704755		LOC_Os01g13870	8IL73	8IL73 RNAi-OsMADS17	2.685	6.51871	1.27967	5e-05	0.000450195	expressed protein	#N/A
LOC_Os01g09220	C418	8IL73	0.79329	14.157	4.15752	5e-05	0.000704755	transposon protein, putative, CACTA, En/Spm sub-class, expressed	#N/A		LOC_Os01g04590	8IL73	8IL73 RNAi-OsMADS17	2.69912	0.257313	-3.39089	5e-05	0.000450195	expressed protein	#N/A		LOC_Os01g15170	C418	8IL73	1.60538	5.47053	1.76876	5e-05	0.000704755		LOC_Os01g15170	8IL73	8IL73 RNAi-OsMADS17	5.47828	1.85283	-1.56399	0.00015	0.00121949	expressed protein	#N/A
LOC_Os01g10210	C418	8IL73	3.03285	10.7204	1.82161	5e-05	0.000704755	lachrymatory factor synthase, putative, expressed	#N/A		LOC_Os01g04670	8IL73	8IL73 RNAi-OsMADS17	3.11221	0.562432	-2.46819	5e-05	0.000450195	expressed protein	#N/A		LOC_Os01g15270	C418	8IL73	403.898	1231.53	1.60839	5e-05	0.000704755		LOC_Os01g15270	8IL73	8IL73 RNAi-OsMADS17	1233.12	198.844	-2.63261	5e-05	0.000450195	expressed protein	RAMY
LOC_Os01g10230	C418	8IL73	1.55217	7.63769	2.29885	5e-05	0.000704755	lachrymatory factor synthase, putative, expressed	#N/A		LOC_Os01g04800	8IL73	8IL73 RNAi-OsMADS17	1.68643	5.78236	1.77768	5e-05	0.000450195	B3 DNA binding domain containing protein, expressed	OsRAV2		LOC_Os01g15900	C418	8IL73	10.6886	3.25957	-1.71332	5e-05	0.000704755		LOC_Os01g15900	8IL73	8IL73 RNAi-OsMADS17	3.26362	7.02585	1.1062	5e-05	0.000450195	expressed protein	RDD1
LOC_Os01g13870	C418	8IL73	1.30032	2.68166	1.04426	5e-05	0.000704755	expressed protein	#N/A		LOC_Os01g05540	8IL73	8IL73 RNAi-OsMADS17	3.43068	0.193257	-4.1499	5e-05	0.000450195	expressed protein	#N/A		LOC_Os01g17050	C418	8IL73	1.16015	7.80359	2.74983	5e-05	0.000704755		LOC_Os01g17050	8IL73	8IL73 RNAi-OsMADS17	7.81318	0.575899	-3.76202	5e-05	0.000450195	VQ domain containing protein, putative, expressed	#N/A
LOC_Os01g15170	C418	8IL73	1.60538	5.47053	1.76876	5e-05	0.000704755	expressed protein	#N/A		LOC_Os01g07530	8IL73	8IL73 RNAi-OsMADS17	0.946162	0.360521	-1.392	5e-05	0.000450195	uncharacterized glycosyltransferase, putative, expressed	#N/A		LOC_Os01g17396	C418	8IL73	16.3475	0.969064	-4.07634	5e-05	0.000704755		LOC_Os01g17396	8IL73	8IL73 RNAi-OsMADS17	0.97041	10.4305	3.42607	5e-05	0.000450195	expressed protein	#N/A
LOC_Os01g15270	C418	8IL73	403.898	1231.53	1.60839	5e-05	0.000704755	expressed protein	RAMY		LOC_Os01g07970	8IL73	8IL73 RNAi-OsMADS17	242.344	59.7363	-2.02038	5e-05	0.000450195	expressed protein	#N/A		LOC_Os01g18080	C418	8IL73	4.64526	12.2022	1.39331	5e-05	0.000704755		LOC_Os01g18080	8IL73	8IL73 RNAi-OsMADS17	12.2176	3.72307	-1.7144	5e-05	0.000450195	retrotransposon protein, putative, unclassified, expressed	#N/A
LOC_Os01g15900	C418	8IL73	10.6886	3.25957	-1.71332	5e-05	0.000704755	expressed protein	RDD1		LOC_Os01g08160	8IL73	8IL73 RNAi-OsMADS17	1.87107	4.29851	1.19997	5e-05	0.000450195	MYB family transcription factor, putative, expressed	#N/A		LOC_Os01g19130	C418	8IL73	4.08999	14.0058	1.77585	5e-05	0.000704755		LOC_Os01g19130	8IL73	8IL73 RNAi-OsMADS17	14.0222	2.98684	-2.23102	5e-05	0.000450195	protein phosphatase 2C, putative, expressed	#N/A
LOC_Os01g17050	C418	8IL73	1.16015	7.80359	2.74983	5e-05	0.000704755	VQ domain containing protein, putative, expressed	#N/A		LOC_Os01g08700	8IL73	8IL73 RNAi-OsMADS17	219.522	108.179	-1.02095	5e-05	0.000450195	GIGANTEA, putative, expressed	OsGI		LOC_Os01g19170	C418	8IL73	2.17529	5.79657	1.41399	5e-05	0.000704755		LOC_Os01g19170	8IL73	8IL73 RNAi-OsMADS17	5.80372	0.932723	-2.63746	5e-05	0.000450195	polygalacturonase, putative, expressed	PSL1|OsPG1
LOC_Os01g17396	C418	8IL73	16.3475	0.969064	-4.07634	5e-05	0.000704755	expressed protein	#N/A		LOC_Os01g09220	8IL73	8IL73 RNAi-OsMADS17	14.1761	0.291457	-5.60403	5e-05	0.000450195	transposon protein, putative, CACTA, En/Spm sub-class, expressed	#N/A		LOC_Os01g19740	C418	8IL73	1.89258	6.80804	1.84688	5e-05	0.000704755		LOC_Os01g19740	8IL73	8IL73 RNAi-OsMADS17	6.81558	2.55323	-1.41651	5e-05	0.000450195	calvin cycle protein CP12, putative, expressed	#N/A
LOC_Os01g18080	C418	8IL73	4.64526	12.2022	1.39331	5e-05	0.000704755	retrotransposon protein, putative, unclassified, expressed	#N/A		LOC_Os01g09590	8IL73	8IL73 RNAi-OsMADS17	2.02765	4.40475	1.11926	5e-05	0.000450195	myb-like DNA-binding domain containing protein, putative, expressed	#N/A		LOC_Os01g19770	C418	8IL73	0.920835	2.7493	1.57805	5e-05	0.000704755		LOC_Os01g19770	8IL73	8IL73 RNAi-OsMADS17	2.75258	0.321005	-3.10011	5e-05	0.000450195	mitochondrial import inner membrane translocase subunit Tim17, putative, expressed	#N/A
LOC_Os01g19130	C418	8IL73	4.08999	14.0058	1.77585	5e-05	0.000704755	protein phosphatase 2C, putative, expressed	#N/A		LOC_Os01g09850	8IL73	8IL73 RNAi-OsMADS17	14.8974	35.7958	1.26473	5e-05	0.000450195	ZOS1-04 - C2H2 zinc finger protein, expressed	OsIDD2		LOC_Os01g20830	C418	8IL73	0.684282	3.7744	2.46359	5e-05	0.000704755		LOC_Os01g20830	8IL73	8IL73 RNAi-OsMADS17	3.77911	1.32915	-1.50754	5e-05	0.000450195	heavy metal-associated domain containing protein, expressed	#N/A
LOC_Os01g19170	C418	8IL73	2.17529	5.79657	1.41399	5e-05	0.000704755	polygalacturonase, putative, expressed	PSL1|OsPG1		LOC_Os01g09990	8IL73	8IL73 RNAi-OsMADS17	0.857861	0.226646	-1.9203	0.00035	0.00254737	helix-loop-helix DNA-binding domain containing protein, expressed	DPF		LOC_Os01g22900	C418	8IL73	20.7169	51.7491	1.32073	5e-05	0.000704755		LOC_Os01g22900	8IL73	8IL73 RNAi-OsMADS17	51.808	11.5796	-2.16159	5e-05	0.000450195	neutral/alkaline invertase, putative, expressed	#N/A
LOC_Os01g19740	C418	8IL73	1.89258	6.80804	1.84688	5e-05	0.000704755	calvin cycle protein CP12, putative, expressed	#N/A		LOC_Os01g10110	8IL73	8IL73 RNAi-OsMADS17	0.429061	0.877221	1.03176	0.0003	0.00223355	cytokinin dehydrogenase precursor, putative, expressed	Gn1a|OsCKX2		LOC_Os01g28790	C418	8IL73	4.36904	31.4586	2.84806	5e-05	0.000704755		LOC_Os01g28790	8IL73	8IL73 RNAi-OsMADS17	31.4965	1.67331	-4.23441	5e-05	0.000450195	PRAS-rich protein, putative, expressed	#N/A
LOC_Os01g19770	C418	8IL73	0.920835	2.7493	1.57805	5e-05	0.000704755	mitochondrial import inner membrane translocase subunit Tim17, putative, expressed	#N/A		LOC_Os01g10210	8IL73	8IL73 RNAi-OsMADS17	10.7342	4.5613	-1.2347	5e-05	0.000450195	lachrymatory factor synthase, putative, expressed	#N/A		LOC_Os01g37832	C418	8IL73	89.8245	195.699	1.12346	5e-05	0.000704755		LOC_Os01g37832	8IL73	8IL73 RNAi-OsMADS17	195.952	84.5954	-1.21185	5e-05	0.000450195	thioredoxin, putative, expressed	#N/A
LOC_Os01g20780	C418	8IL73	14.2772	30.0878	1.07547	5e-05	0.000704755	anther-specific protein SF18 precursor, putative, expressed	#N/A		LOC_Os01g10230	8IL73	8IL73 RNAi-OsMADS17	7.64665	0.262901	-4.86224	5e-05	0.000450195	lachrymatory factor synthase, putative, expressed	#N/A		LOC_Os01g40070	C418	8IL73	4.08723	25.2927	2.62953	5e-05	0.000704755		LOC_Os01g40070	8IL73	8IL73 RNAi-OsMADS17	25.3279	2.47842	-3.35323	5e-05	0.000450195	expressed protein	#N/A
LOC_Os01g20830	C418	8IL73	0.684282	3.7744	2.46359	5e-05	0.000704755	heavy metal-associated domain containing protein, expressed	#N/A		LOC_Os01g10950	8IL73	8IL73 RNAi-OsMADS17	1.73125	0.693346	-1.32016	5e-05	0.000450195	peptide-N4-asparagine amidase A, putative, expressed	#N/A		LOC_Os01g40310	C418	8IL73	22.3912	8.23173	-1.44367	5e-05	0.000704755		LOC_Os01g40310	8IL73	8IL73 RNAi-OsMADS17	8.24348	21.8472	1.40613	5e-05	0.000450195	expressed protein	#N/A
LOC_Os01g22900	C418	8IL73	20.7169	51.7491	1.32073	5e-05	0.000704755	neutral/alkaline invertase, putative, expressed	#N/A		LOC_Os01g11150	8IL73	8IL73 RNAi-OsMADS17	19.5275	7.80015	-1.32393	5e-05	0.000450195	gibberellin 2-beta-dioxygenase, putative, expressed	#N/A		LOC_Os01g40870	C418	8IL73	3.95517	1.80924	-1.12835	5e-05	0.000704755		LOC_Os01g40870	8IL73	8IL73 RNAi-OsMADS17	1.81164	0.845437	-1.09953	5e-05	0.000450195	aldehyde dehydrogenase, putative, expressed	#N/A
LOC_Os01g27210	C418	8IL73	2.09553	0.93635	-1.16219	0.00085	0.0082642	glutathione S-transferase, putative, expressed	#N/A		LOC_Os01g11550	8IL73	8IL73 RNAi-OsMADS17	29.4339	63.2824	1.10432	5e-05	0.000450195	TCP family transcription factor, putative, expressed	#N/A		LOC_Os01g41710	C418	8IL73	15.7933	7.34783	-1.10392	5e-05	0.000704755		LOC_Os01g41710	8IL73	8IL73 RNAi-OsMADS17	7.35764	25.7463	1.80705	5e-05	0.000450195	chlorophyll A-B binding protein, putative, expressed	CAB2R|OsLhcp
LOC_Os01g28790	C418	8IL73	4.36904	31.4586	2.84806	5e-05	0.000704755	PRAS-rich protein, putative, expressed	#N/A		LOC_Os01g12190	8IL73	8IL73 RNAi-OsMADS17	4.2511	1.54497	-1.46026	5e-05	0.000450195	expressed protein	#N/A		LOC_Os01g42190	C418	8IL73	1.65521	22.1646	3.74317	5e-05	0.000704755		LOC_Os01g42190	8IL73	8IL73 RNAi-OsMADS17	22.1925	1.18322	-4.22928	5e-05	0.000450195	heat shock protein DnaJ, putative, expressed	#N/A
LOC_Os01g29150	C418	8IL73	3.23404	9.00715	1.47773	5e-05	0.000704755	cytochrome P450 72A1, putative, expressed	CYP734A6		LOC_Os01g12580	8IL73	8IL73 RNAi-OsMADS17	1.19763	0.291602	-2.03811	0.0003	0.00223355	late embryogenesis abundant protein, putative, expressed	#N/A		LOC_Os01g43460	C418	8IL73	1.50449	0.735017	-1.03343	5e-05	0.000704755		LOC_Os01g43460	8IL73	8IL73 RNAi-OsMADS17	0.735842	1.79491	1.28644	5e-05	0.000450195	C4-dicarboxylate transporter/malic acid transport protein, expressed	#N/A
LOC_Os01g33615	C418	8IL73	29.5891	60.6375	1.03514	5e-05	0.000704755	expressed protein	#N/A		LOC_Os01g12820	8IL73	8IL73 RNAi-OsMADS17	0.869916	0.368854	-1.23783	0.0006	0.00402818	harpin-induced protein, putative, expressed	#N/A		LOC_Os01g43844	C418	8IL73	1.6535	3.67924	1.15388	5e-05	0.000704755		LOC_Os01g43844	8IL73	8IL73 RNAi-OsMADS17	3.68358	1.69831	-1.11701	5e-05	0.000450195	cytochrome P450 72A1, putative, expressed	#N/A
LOC_Os01g37832	C418	8IL73	89.8245	195.699	1.12346	5e-05	0.000704755	thioredoxin, putative, expressed	#N/A		LOC_Os01g13140	8IL73	8IL73 RNAi-OsMADS17	7.5121	3.33547	-1.17133	5e-05	0.000450195	WD domain, G-beta repeat domain containing protein, expressed	#N/A		LOC_Os01g44970	C418	8IL73	8.82337	3.38382	-1.38268	5e-05	0.000704755		LOC_Os01g44970	8IL73	8IL73 RNAi-OsMADS17	3.38762	8.95845	1.40298	5e-05	0.000450195	polygalacturonase, putative, expressed	#N/A
LOC_Os01g39860	C418	8IL73	0.877683	2.13819	1.28462	5e-05	0.000704755	1-aminocyclopropane-1-carboxylate oxidase protein, putative, expressed	OsACO7		LOC_Os01g13450	8IL73	8IL73 RNAi-OsMADS17	1.81329	4.50163	1.31184	5e-05	0.000450195	expressed protein	#N/A		LOC_Os01g45550	C418	8IL73	9.75851	28.3822	1.54025	5e-05	0.000704755		LOC_Os01g45550	8IL73	8IL73 RNAi-OsMADS17	28.4196	9.32786	-1.60727	5e-05	0.000450195	auxin efflux carrier component, putative, expressed	OsPIN3t
LOC_Os01g40070	C418	8IL73	4.08723	25.2927	2.62953	5e-05	0.000704755	expressed protein	#N/A		LOC_Os01g13860	8IL73	8IL73 RNAi-OsMADS17	4.49796	15.9994	1.83067	5e-05	0.000450195	expressed protein	#N/A		LOC_Os01g46760	C418	8IL73	95.4352	221.962	1.21772	5e-05	0.000704755		LOC_Os01g46760	8IL73	8IL73 RNAi-OsMADS17	222.233	43.3875	-2.35672	5e-05	0.000450195	protein phosphatase 2C, putative, expressed	#N/A
LOC_Os01g40310	C418	8IL73	22.3912	8.23173	-1.44367	5e-05	0.000704755	expressed protein	#N/A		LOC_Os01g13870	8IL73	8IL73 RNAi-OsMADS17	2.685	6.51871	1.27967	5e-05	0.000450195	expressed protein	#N/A		LOC_Os01g47190	C418	8IL73	1.35432	3.38733	1.32258	5e-05	0.000704755		LOC_Os01g47190	8IL73	8IL73 RNAi-OsMADS17	3.39183	1.43585	-1.24015	5e-05	0.000450195	phosphoglycerate mutase, putative, expressed	#N/A
LOC_Os01g40870	C418	8IL73	3.95517	1.80924	-1.12835	5e-05	0.000704755	aldehyde dehydrogenase, putative, expressed	#N/A		LOC_Os01g15000	8IL73	8IL73 RNAi-OsMADS17	2.90713	1.13733	-1.35395	5e-05	0.000450195	lipase, putative, expressed	#N/A		LOC_Os01g47270	C418	8IL73	3.03246	9.64452	1.66922	5e-05	0.000704755		LOC_Os01g47270	8IL73	8IL73 RNAi-OsMADS17	9.65665	2.4758	-1.96363	5e-05	0.000450195	DUF1645 domain containing protein, putative, expressed	#N/A
LOC_Os01g41710	C418	8IL73	15.7933	7.34783	-1.10392	5e-05	0.000704755	chlorophyll A-B binding protein, putative, expressed	CAB2R|OsLhcp		LOC_Os01g15170	8IL73	8IL73 RNAi-OsMADS17	5.47828	1.85283	-1.56399	0.00015	0.00121949	expressed protein	#N/A		LOC_Os01g49210	C418	8IL73	1.83464	7.50767	2.03287	5e-05	0.000704755		LOC_Os01g49210	8IL73	8IL73 RNAi-OsMADS17	7.51614	1.019	-2.88284	5e-05	0.000450195	expressed protein	#N/A
LOC_Os01g42190	C418	8IL73	1.65521	22.1646	3.74317	5e-05	0.000704755	heat shock protein DnaJ, putative, expressed	#N/A		LOC_Os01g15270	8IL73	8IL73 RNAi-OsMADS17	1233.12	198.844	-2.63261	5e-05	0.000450195	expressed protein	RAMY		LOC_Os01g49310	C418	8IL73	1.53156	6.6059	2.10875	5e-05	0.000704755		LOC_Os01g49310	8IL73	8IL73 RNAi-OsMADS17	6.6132	1.34022	-2.30288	5e-05	0.000450195	expressed protein	#N/A
LOC_Os01g43460	C418	8IL73	1.50449	0.735017	-1.03343	5e-05	0.000704755	C4-dicarboxylate transporter/malic acid transport protein, expressed	#N/A		LOC_Os01g15900	8IL73	8IL73 RNAi-OsMADS17	3.26362	7.02585	1.1062	5e-05	0.000450195	expressed protein	RDD1		LOC_Os01g50410	C418	8IL73	2.14051	4.66889	1.12512	5e-05	0.000704755		LOC_Os01g50410	8IL73	8IL73 RNAi-OsMADS17	4.675	1.80446	-1.3734	5e-05	0.000450195	STE_MEKK_ste11_MAP3K.6 - STE kinases include homologs to sterile 7, sterile 11 and sterile 20 from yeast, expressed	OsMKKK70
LOC_Os01g43844	C418	8IL73	1.6535	3.67924	1.15388	5e-05	0.000704755	cytochrome P450 72A1, putative, expressed	#N/A		LOC_Os01g17050	8IL73	8IL73 RNAi-OsMADS17	7.81318	0.575899	-3.76202	5e-05	0.000450195	VQ domain containing protein, putative, expressed	#N/A		LOC_Os01g50420	C418	8IL73	0.393846	1.30888	1.73263	5e-05	0.000704755		LOC_Os01g50420	8IL73	8IL73 RNAi-OsMADS17	1.3107	0.318607	-2.04048	5e-05	0.000450195	STE_MEKK_ste11_MAP3K.7 - STE kinases include homologs to sterile 7, sterile 11 and sterile 20 from yeast, expressed	OsNPK1-PK|OsMAPKKK62
LOC_Os01g44970	C418	8IL73	8.82337	3.38382	-1.38268	5e-05	0.000704755	polygalacturonase, putative, expressed	#N/A		LOC_Os01g17396	8IL73	8IL73 RNAi-OsMADS17	0.97041	10.4305	3.42607	5e-05	0.000450195	expressed protein	#N/A		LOC_Os01g50910	C418	8IL73	8.59822	115.195	3.7439	5e-05	0.000704755		LOC_Os01g50910	8IL73	8IL73 RNAi-OsMADS17	115.345	4.20981	-4.77606	5e-05	0.000450195	late embryogenesis abundant protein, group 3, putative, expressed	pwsi18|WSI18
LOC_Os01g45090	C418	8IL73	1.7298	5.14572	1.57277	5e-05	0.000704755	MYB family transcription factor, putative, expressed	OsMYB305		LOC_Os01g18080	8IL73	8IL73 RNAi-OsMADS17	12.2176	3.72307	-1.7144	5e-05	0.000450195	retrotransposon protein, putative, unclassified, expressed	#N/A		LOC_Os01g52594	C418	8IL73	7.62381	21.3596	1.4863	5e-05	0.000704755		LOC_Os01g52594	8IL73	8IL73 RNAi-OsMADS17	21.3842	7.8568	-1.44453	5e-05	0.000450195	expressed protein	#N/A
LOC_Os01g45550	C418	8IL73	9.75851	28.3822	1.54025	5e-05	0.000704755	auxin efflux carrier component, putative, expressed	OsPIN3t		LOC_Os01g18630	8IL73	8IL73 RNAi-OsMADS17	36.8046	17.5106	-1.07166	5e-05	0.000450195	aspartic proteinase oryzasin-1 precursor, putative, expressed	#N/A		LOC_Os01g53220	C418	8IL73	1.35404	30.8323	4.50911	5e-05	0.000704755		LOC_Os01g53220	8IL73	8IL73 RNAi-OsMADS17	30.8719	1.48233	-4.38036	5e-05	0.000450195	HSF-type DNA-binding domain containing protein, expressed	OsHsfC1b
LOC_Os01g46760	C418	8IL73	95.4352	221.962	1.21772	5e-05	0.000704755	protein phosphatase 2C, putative, expressed	#N/A		LOC_Os01g19130	8IL73	8IL73 RNAi-OsMADS17	14.0222	2.98684	-2.23102	5e-05	0.000450195	protein phosphatase 2C, putative, expressed	#N/A		LOC_Os01g53990	C418	8IL73	2.14117	5.45866	1.35015	5e-05	0.000704755		LOC_Os01g53990	8IL73	8IL73 RNAi-OsMADS17	5.46613	1.63165	-1.74419	5e-05	0.000450195	pectinesterase, putative, expressed	#N/A
LOC_Os01g47190	C418	8IL73	1.35432	3.38733	1.32258	5e-05	0.000704755	phosphoglycerate mutase, putative, expressed	#N/A		LOC_Os01g19170	8IL73	8IL73 RNAi-OsMADS17	5.80372	0.932723	-2.63746	5e-05	0.000450195	polygalacturonase, putative, expressed	PSL1|OsPG1		LOC_Os01g55820	C418	8IL73	10.7375	22.6331	1.07577	5e-05	0.000704755		LOC_Os01g55820	8IL73	8IL73 RNAi-OsMADS17	22.6626	9.69369	-1.2252	5e-05	0.000450195	X8 domain containing protein, expressed	#N/A
LOC_Os01g47270	C418	8IL73	3.03246	9.64452	1.66922	5e-05	0.000704755	DUF1645 domain containing protein, putative, expressed	#N/A		LOC_Os01g19460	8IL73	8IL73 RNAi-OsMADS17	0.179151	0.53795	1.58629	0.00015	0.00121949	retrotransposon protein, putative, unclassified, expressed	#N/A		LOC_Os01g56780	C418	8IL73	12.4828	2.36285	-2.40134	5e-05	0.000704755		LOC_Os01g56780	8IL73	8IL73 RNAi-OsMADS17	2.36528	14.046	2.57008	5e-05	0.000450195	plus-3 domain containing protein, expressed	#N/A
LOC_Os01g49210	C418	8IL73	1.83464	7.50767	2.03287	5e-05	0.000704755	expressed protein	#N/A		LOC_Os01g19740	8IL73	8IL73 RNAi-OsMADS17	6.81558	2.55323	-1.41651	5e-05	0.000450195	calvin cycle protein CP12, putative, expressed	#N/A		LOC_Os01g57840	C418	8IL73	4.88822	19.0621	1.96332	5e-05	0.000704755		LOC_Os01g57840	8IL73	8IL73 RNAi-OsMADS17	19.0862	4.2489	-2.16737	5e-05	0.000450195	expressed protein	#N/A
LOC_Os01g49310	C418	8IL73	1.53156	6.6059	2.10875	5e-05	0.000704755	expressed protein	#N/A		LOC_Os01g19770	8IL73	8IL73 RNAi-OsMADS17	2.75258	0.321005	-3.10011	5e-05	0.000450195	mitochondrial import inner membrane translocase subunit Tim17, putative, expressed	#N/A		LOC_Os01g58420	C418	8IL73	72.3822	144.848	1.00083	5e-05	0.000704755		LOC_Os01g58420	8IL73	8IL73 RNAi-OsMADS17	145.022	57.6449	-1.331	5e-05	0.000450195	AP2 domain containing protein, expressed	AP37|OsERF3
LOC_Os01g50090	C418	8IL73	0.868807	0.433025	-1.00459	0.00035	0.0039338	retrotransposon protein, putative, unclassified, expressed	#N/A		LOC_Os01g20830	8IL73	8IL73 RNAi-OsMADS17	3.77911	1.32915	-1.50754	5e-05	0.000450195	heavy metal-associated domain containing protein, expressed	#N/A		LOC_Os01g58800	C418	8IL73	4.78978	15.5948	1.70303	5e-05	0.000704755		LOC_Os01g58800	8IL73	8IL73 RNAi-OsMADS17	15.6133	4.13582	-1.91653	5e-05	0.000450195	expressed protein	#N/A
LOC_Os01g50410	C418	8IL73	2.14051	4.66889	1.12512	5e-05	0.000704755	STE_MEKK_ste11_MAP3K.6 - STE kinases include homologs to sterile 7, sterile 11 and sterile 20 from yeast, expressed	OsMKKK70		LOC_Os01g21590	8IL73	8IL73 RNAi-OsMADS17	35.7041	112.716	1.65853	5e-05	0.000450195	homeodomain, putative, expressed	#N/A		LOC_Os01g58850	C418	8IL73	6.47285	90.1629	3.80006	5e-05	0.000704755		LOC_Os01g58850	8IL73	8IL73 RNAi-OsMADS17	90.2781	2.07227	-5.44509	5e-05	0.000450195	circadian clock coupling factor-related, putative, expressed	#N/A
LOC_Os01g50420	C418	8IL73	0.393846	1.30888	1.73263	5e-05	0.000704755	STE_MEKK_ste11_MAP3K.7 - STE kinases include homologs to sterile 7, sterile 11 and sterile 20 from yeast, expressed	OsNPK1-PK|OsMAPKKK62		LOC_Os01g22900	8IL73	8IL73 RNAi-OsMADS17	51.808	11.5796	-2.16159	5e-05	0.000450195	neutral/alkaline invertase, putative, expressed	#N/A		LOC_Os01g58890	C418	8IL73	22.2166	53.522	1.26849	5e-05	0.000704755		LOC_Os01g58890	8IL73	8IL73 RNAi-OsMADS17	53.589	16.9899	-1.65726	5e-05	0.000450195	cysteine proteinase inhibitor precursor protein, putative, expressed	#N/A
LOC_Os01g50910	C418	8IL73	8.59822	115.195	3.7439	5e-05	0.000704755	late embryogenesis abundant protein, group 3, putative, expressed	pwsi18|WSI18		LOC_Os01g28790	8IL73	8IL73 RNAi-OsMADS17	31.4965	1.67331	-4.23441	5e-05	0.000450195	PRAS-rich protein, putative, expressed	#N/A		LOC_Os01g58910	C418	8IL73	3.53119	1.11079	-1.66856	5e-05	0.000704755		LOC_Os01g58910	8IL73	8IL73 RNAi-OsMADS17	1.11249	7.11703	2.67748	5e-05	0.000450195	auxin-induced protein 5NG4, putative, expressed	#N/A
LOC_Os01g52594	C418	8IL73	7.62381	21.3596	1.4863	5e-05	0.000704755	expressed protein	#N/A		LOC_Os01g31690	8IL73	8IL73 RNAi-OsMADS17	5.15018	14.5864	1.50193	5e-05	0.000450195	oxygen-evolving enhancer protein 1, chloroplast precursor, putative, expressed	#N/A		LOC_Os01g59080	C418	8IL73	10.7852	23.0761	1.09734	5e-05	0.000704755		LOC_Os01g59080	8IL73	8IL73 RNAi-OsMADS17	23.1055	11.3548	-1.02493	5e-05	0.000450195	expressed protein	#N/A
LOC_Os01g53220	C418	8IL73	1.35404	30.8323	4.50911	5e-05	0.000704755	HSF-type DNA-binding domain containing protein, expressed	OsHsfC1b		LOC_Os01g32560	8IL73	8IL73 RNAi-OsMADS17	24.414	11.6936	-1.06199	5e-05	0.000450195	expressed protein	#N/A		LOC_Os01g60730	C418	8IL73	1.70656	21.6835	3.66743	5e-05	0.000704755		LOC_Os01g60730	8IL73	8IL73 RNAi-OsMADS17	21.7128	1.30851	-4.05254	5e-05	0.000450195	RING-H2 finger protein, putative, expressed	#N/A
LOC_Os01g53990	C418	8IL73	2.14117	5.45866	1.35015	5e-05	0.000704755	pectinesterase, putative, expressed	#N/A		LOC_Os01g33000	8IL73	8IL73 RNAi-OsMADS17	85.6802	40.2287	-1.09074	5e-05	0.000450195	expressed protein	#N/A		LOC_Os01g62480	C418	8IL73	0.762261	0.260619	-1.54834	0.0001	0.00131483		LOC_Os01g62480	8IL73	8IL73 RNAi-OsMADS17	0.260957	0.774621	1.56968	0.0004	0.00286708	laccase precursor protein, putative, expressed	Oslacc
LOC_Os01g55820	C418	8IL73	10.7375	22.6331	1.07577	5e-05	0.000704755	X8 domain containing protein, expressed	#N/A		LOC_Os01g36240	8IL73	8IL73 RNAi-OsMADS17	18.691	39.5998	1.08315	5e-05	0.000450195	peroxidase precursor, putative, expressed	#N/A		LOC_Os01g62670	C418	8IL73	0.932062	2.34843	1.3332	5e-05	0.000704755		LOC_Os01g62670	8IL73	8IL73 RNAi-OsMADS17	2.35107	0.800134	-1.555	5e-05	0.000450195	avr9/Cf-9 rapidly elicited protein, putative, expressed	#N/A
LOC_Os01g56780	C418	8IL73	12.4828	2.36285	-2.40134	5e-05	0.000704755	plus-3 domain containing protein, expressed	#N/A		LOC_Os01g37350	8IL73	8IL73 RNAi-OsMADS17	0.236445	0.571927	1.27433	5e-05	0.000450195	retrotransposon protein, putative, Ty3-gypsy subclass, expressed	#N/A		LOC_Os01g62760	C418	8IL73	68.1842	186.405	1.45093	5e-05	0.000704755		LOC_Os01g62760	8IL73	8IL73 RNAi-OsMADS17	186.637	33.7686	-2.46648	5e-05	0.000450195	protein phosphatase 2C, putative, expressed	OsPP2C09|OsPP15|OsPYL2
LOC_Os01g57840	C418	8IL73	4.88822	19.0621	1.96332	5e-05	0.000704755	expressed protein	#N/A		LOC_Os01g37832	8IL73	8IL73 RNAi-OsMADS17	195.952	84.5954	-1.21185	5e-05	0.000450195	thioredoxin, putative, expressed	#N/A		LOC_Os01g63480	C418	8IL73	2.54739	5.65669	1.15094	5e-05	0.000704755		LOC_Os01g63480	8IL73	8IL73 RNAi-OsMADS17	5.66391	1.73904	-1.70351	5e-05	0.000450195	transferase family protein, putative, expressed	#N/A
LOC_Os01g58420	C418	8IL73	72.3822	144.848	1.00083	5e-05	0.000704755	AP2 domain containing protein, expressed	AP37|OsERF3		LOC_Os01g38530	8IL73	8IL73 RNAi-OsMADS17	22.8966	10.9875	-1.05927	5e-05	0.000450195	ELF3 protein, putative, expressed	OsEF3|OsELF3-2|OsELF3.2		LOC_Os01g63620	C418	8IL73	6.26892	13.5704	1.11417	5e-05	0.000704755		LOC_Os01g63620	8IL73	8IL73 RNAi-OsMADS17	13.5886	6.31354	-1.10588	5e-05	0.000450195	expressed protein	#N/A
LOC_Os01g58800	C418	8IL73	4.78978	15.5948	1.70303	5e-05	0.000704755	expressed protein	#N/A		LOC_Os01g38610	8IL73	8IL73 RNAi-OsMADS17	6.45439	16.2842	1.33512	5e-05	0.000450195	helix-loop-helix DNA-binding domain containing protein, expressed	#N/A		LOC_Os01g64360	C418	8IL73	2.28593	13.2625	2.5365	5e-05	0.000704755		LOC_Os01g64360	8IL73	8IL73 RNAi-OsMADS17	13.2799	1.50285	-3.14347	5e-05	0.000450195	MYB family transcription factor, putative, expressed	#N/A
LOC_Os01g58850	C418	8IL73	6.47285	90.1629	3.80006	5e-05	0.000704755	circadian clock coupling factor-related, putative, expressed	#N/A		LOC_Os01g40070	8IL73	8IL73 RNAi-OsMADS17	25.3279	2.47842	-3.35323	5e-05	0.000450195	expressed protein	#N/A		LOC_Os01g66120	C418	8IL73	7.15213	21.4272	1.583	5e-05	0.000704755		LOC_Os01g66120	8IL73	8IL73 RNAi-OsMADS17	21.453	2.45362	-3.12819	5e-05	0.000450195	No apical meristem protein, putative, expressed	OsNAC6|SNAC2
LOC_Os01g58890	C418	8IL73	22.2166	53.522	1.26849	5e-05	0.000704755	cysteine proteinase inhibitor precursor protein, putative, expressed	#N/A		LOC_Os01g40094	8IL73	8IL73 RNAi-OsMADS17	98.6555	45.8101	-1.10673	5e-05	0.000450195	protein phosphatase 2C, putative, expressed	OsABI2|OsPP2C06|OsABIL1		LOC_Os01g66530	C418	8IL73	0.703289	2.52878	1.84625	5e-05	0.000704755		LOC_Os01g66530	8IL73	8IL73 RNAi-OsMADS17	2.53197	0.479774	-2.39983	5e-05	0.000450195	ARGOS, putative, expressed	#N/A
LOC_Os01g58910	C418	8IL73	3.53119	1.11079	-1.66856	5e-05	0.000704755	auxin-induced protein 5NG4, putative, expressed	#N/A		LOC_Os01g40310	8IL73	8IL73 RNAi-OsMADS17	8.24348	21.8472	1.40613	5e-05	0.000450195	expressed protein	#N/A		LOC_Os01g66890	C418	8IL73	0.167868	2.34201	3.80234	5e-05	0.000704755		LOC_Os01g66890	8IL73	8IL73 RNAi-OsMADS17	2.34478	0.10493	-4.48195	5e-05	0.000450195	BTBZ1 - Bric-a-Brac, Tramtrack, and Broad Complex BTB domain with TAZ zinc finger and Calmodulin-binding domains, expressed	#N/A
LOC_Os01g59080	C418	8IL73	10.7852	23.0761	1.09734	5e-05	0.000704755	expressed protein	#N/A		LOC_Os01g40870	8IL73	8IL73 RNAi-OsMADS17	1.81164	0.845437	-1.09953	5e-05	0.000450195	aldehyde dehydrogenase, putative, expressed	#N/A		LOC_Os01g67810	C418	8IL73	0.171977	0.699165	2.02341	0.0006	0.00616582		LOC_Os01g67810	8IL73	8IL73 RNAi-OsMADS17	0.7001	0.271155	-1.36844	0.00055	0.00375315	transposon protein, putative, unclassified, expressed	#N/A
LOC_Os01g60730	C418	8IL73	1.70656	21.6835	3.66743	5e-05	0.000704755	RING-H2 finger protein, putative, expressed	#N/A		LOC_Os01g41710	8IL73	8IL73 RNAi-OsMADS17	7.35764	25.7463	1.80705	5e-05	0.000450195	chlorophyll A-B binding protein, putative, expressed	CAB2R|OsLhcp		LOC_Os01g67950	C418	8IL73	1.91563	6.90437	1.84969	5e-05	0.000704755		LOC_Os01g67950	8IL73	8IL73 RNAi-OsMADS17	6.9128	1.52313	-2.18223	5e-05	0.000450195	ubiquitin family protein, putative, expressed	#N/A
LOC_Os01g62480	C418	8IL73	0.762261	0.260619	-1.54834	0.0001	0.00131483	laccase precursor protein, putative, expressed	Oslacc		LOC_Os01g42190	8IL73	8IL73 RNAi-OsMADS17	22.1925	1.18322	-4.22928	5e-05	0.000450195	heat shock protein DnaJ, putative, expressed	#N/A		LOC_Os01g69840	C418	8IL73	1.87855	7.6453	2.02496	5e-05	0.000704755		LOC_Os01g69840	8IL73	8IL73 RNAi-OsMADS17	7.65476	1.63402	-2.22793	5e-05	0.000450195	expressed protein	#N/A
LOC_Os01g62670	C418	8IL73	0.932062	2.34843	1.3332	5e-05	0.000704755	avr9/Cf-9 rapidly elicited protein, putative, expressed	#N/A		LOC_Os01g43460	8IL73	8IL73 RNAi-OsMADS17	0.735842	1.79491	1.28644	5e-05	0.000450195	C4-dicarboxylate transporter/malic acid transport protein, expressed	#N/A		LOC_Os01g70790	C418	8IL73	6.29552	13.0545	1.05215	5e-05	0.000704755		LOC_Os01g70790	8IL73	8IL73 RNAi-OsMADS17	13.0726	4.45036	-1.55455	5e-05	0.000450195	SRC2 protein, putative, expressed	#N/A
LOC_Os01g62760	C418	8IL73	68.1842	186.405	1.45093	5e-05	0.000704755	protein phosphatase 2C, putative, expressed	OsPP2C09|OsPP15|OsPYL2		LOC_Os01g43844	8IL73	8IL73 RNAi-OsMADS17	3.68358	1.69831	-1.11701	5e-05	0.000450195	cytochrome P450 72A1, putative, expressed	#N/A		LOC_Os01g73980	C418	8IL73	2.06319	0.986626	-1.0643	5e-05	0.000704755		LOC_Os01g73980	8IL73	8IL73 RNAi-OsMADS17	0.987731	2.56211	1.37514	5e-05	0.000450195	xylem cysteine proteinase 2 precursor, putative, expressed	#N/A
LOC_Os01g62810	C418	8IL73	20.5422	9.82135	-1.0646	5e-05	0.000704755	regulator of chromosome condensation, putative, expressed	#N/A		LOC_Os01g44350	8IL73	8IL73 RNAi-OsMADS17	10.7907	5.22815	-1.04541	5e-05	0.000450195	expressed protein	#N/A		LOC_Os01g74020	C418	8IL73	0.872527	13.9241	3.99624	5e-05	0.000704755		LOC_Os01g74020	8IL73	8IL73 RNAi-OsMADS17	13.9441	0.983023	-3.82628	5e-05	0.000450195	MYB family transcription factor, putative, expressed	OsLUX|OsPCL1
LOC_Os01g63480	C418	8IL73	2.54739	5.65669	1.15094	5e-05	0.000704755	transferase family protein, putative, expressed	#N/A		LOC_Os01g44970	8IL73	8IL73 RNAi-OsMADS17	3.38762	8.95845	1.40298	5e-05	0.000450195	polygalacturonase, putative, expressed	#N/A		LOC_Os01g74120	C418	8IL73	62.427	22.7161	-1.45846	5e-05	0.000704755		LOC_Os01g74120	8IL73	8IL73 RNAi-OsMADS17	22.7489	64.5049	1.50361	5e-05	0.000450195	expressed protein	#N/A
LOC_Os01g63620	C418	8IL73	6.26892	13.5704	1.11417	5e-05	0.000704755	expressed protein	#N/A		LOC_Os01g45550	8IL73	8IL73 RNAi-OsMADS17	28.4196	9.32786	-1.60727	5e-05	0.000450195	auxin efflux carrier component, putative, expressed	OsPIN3t		LOC_Os01g74450	C418	8IL73	0.877095	3.78662	2.11011	5e-05	0.000704755		LOC_Os01g74450	8IL73	8IL73 RNAi-OsMADS17	3.7922	0.343081	-3.46641	5e-05	0.000450195	aquaporin protein, putative, expressed	#N/A
LOC_Os01g64360	C418	8IL73	2.28593	13.2625	2.5365	5e-05	0.000704755	MYB family transcription factor, putative, expressed	#N/A		LOC_Os01g45914	8IL73	8IL73 RNAi-OsMADS17	2.20629	0.721534	-1.61248	0.0006	0.00402818	expressed protein	OsIMA1		LOC_Os02g03640	C418	8IL73	0.344682	1.01452	1.55746	5e-05	0.000704755		LOC_Os02g03640	8IL73	8IL73 RNAi-OsMADS17	1.01552	7.76036	2.9339	5e-05	0.000450195	expressed protein	#N/A
LOC_Os01g66120	C418	8IL73	7.15213	21.4272	1.583	5e-05	0.000704755	No apical meristem protein, putative, expressed	OsNAC6|SNAC2		LOC_Os01g46570	8IL73	8IL73 RNAi-OsMADS17	250.329	97.154	-1.36548	5e-05	0.000450195	CTP synthase, putative, expressed	#N/A		LOC_Os02g04130	C418	8IL73	0.394652	2.78561	2.81934	5e-05	0.000704755		LOC_Os02g04130	8IL73	8IL73 RNAi-OsMADS17	2.78887	0.836501	-1.73724	5e-05	0.000450195	DUF1645 domain containing protein, putative, expressed	OsSGL
LOC_Os01g66530	C418	8IL73	0.703289	2.52878	1.84625	5e-05	0.000704755	ARGOS, putative, expressed	#N/A		LOC_Os01g46760	8IL73	8IL73 RNAi-OsMADS17	222.233	43.3875	-2.35672	5e-05	0.000450195	protein phosphatase 2C, putative, expressed	#N/A		LOC_Os02g08440	C418	8IL73	0.287822	5.01165	4.12203	5e-05	0.000704755		LOC_Os02g08440	8IL73	8IL73 RNAi-OsMADS17	5.01807	0.121977	-5.36245	5e-05	0.000450195	WRKY71, expressed	OsWRKY71
LOC_Os01g66890	C418	8IL73	0.167868	2.34201	3.80234	5e-05	0.000704755	BTBZ1 - Bric-a-Brac, Tramtrack, and Broad Complex BTB domain with TAZ zinc finger and Calmodulin-binding domains, expressed	#N/A		LOC_Os01g46984	8IL73	8IL73 RNAi-OsMADS17	4.95739	2.32976	-1.0894	5e-05	0.000450195	expressed protein	osa-miR319a|Osa-MIR319a		LOC_Os02g14180	C418	8IL73	1.50079	5.70592	1.92674	5e-05	0.000704755		LOC_Os02g14180	8IL73	8IL73 RNAi-OsMADS17	5.71279	0.354729	-4.00941	5e-05	0.000450195	peroxidase precursor, putative, expressed	#N/A
LOC_Os01g67810	C418	8IL73	0.171977	0.699165	2.02341	0.0006	0.00616582	transposon protein, putative, unclassified, expressed	#N/A		LOC_Os01g47190	8IL73	8IL73 RNAi-OsMADS17	3.39183	1.43585	-1.24015	5e-05	0.000450195	phosphoglycerate mutase, putative, expressed	#N/A		LOC_Os02g26470	C418	8IL73	3.17521	10.8117	1.76766	5e-05	0.000704755		LOC_Os02g26470	8IL73	8IL73 RNAi-OsMADS17	10.826	2.65936	-2.02535	5e-05	0.000450195	expressed protein	#N/A
LOC_Os01g67950	C418	8IL73	1.91563	6.90437	1.84969	5e-05	0.000704755	ubiquitin family protein, putative, expressed	#N/A		LOC_Os01g47262	8IL73	8IL73 RNAi-OsMADS17	30.0416	12.7546	-1.23595	5e-05	0.000450195	AMSH-like protease, putative, expressed	#N/A		LOC_Os02g32580	C418	8IL73	0.589602	2.73482	2.21363	5e-05	0.000704755		LOC_Os02g32580	8IL73	8IL73 RNAi-OsMADS17	2.73824	0.215105	-3.67013	0.0003	0.00223355	expressed protein	#N/A
LOC_Os01g69840	C418	8IL73	1.87855	7.6453	2.02496	5e-05	0.000704755	expressed protein	#N/A		LOC_Os01g47270	8IL73	8IL73 RNAi-OsMADS17	9.65665	2.4758	-1.96363	5e-05	0.000450195	DUF1645 domain containing protein, putative, expressed	#N/A		LOC_Os02g32590	C418	8IL73	3.58259	7.34173	1.03512	5e-05	0.000704755		LOC_Os02g32590	8IL73	8IL73 RNAi-OsMADS17	7.35029	2.97168	-1.30652	5e-05	0.000450195	HSF-type DNA-binding domain containing protein, expressed	OsHSFA3
LOC_Os01g69870	C418	8IL73	46.2631	18.6339	-1.31193	5e-05	0.000704755	expressed protein	#N/A		LOC_Os01g47400	8IL73	8IL73 RNAi-OsMADS17	133.587	64.4993	-1.05042	5e-05	0.000450195	OsMan01 - Endo-Beta-Mannanase, expressed	#N/A		LOC_Os02g36490	C418	8IL73	12.5776	3.1742	-1.9864	5e-05	0.000704755		LOC_Os02g36490	8IL73	8IL73 RNAi-OsMADS17	3.17807	13.3901	2.07494	5e-05	0.000450195	expressed protein	#N/A
LOC_Os01g70340	C418	8IL73	2.17616	0.837346	-1.37789	5e-05	0.000704755	expressed protein	#N/A		LOC_Os01g47760	8IL73	8IL73 RNAi-OsMADS17	5.11162	1.1868	-2.1067	5e-05	0.000450195	OsGrx_I1 - glutaredoxin subgroup III, expressed	OsGRX6		LOC_Os02g39360	C418	8IL73	187.447	16.5443	-3.50208	5e-05	0.000704755		LOC_Os02g39360	8IL73	8IL73 RNAi-OsMADS17	16.5675	161.055	3.28112	5e-05	0.000450195	B-box zinc finger family protein, putative, expressed	#N/A
LOC_Os01g70790	C418	8IL73	6.29552	13.0545	1.05215	5e-05	0.000704755	SRC2 protein, putative, expressed	#N/A		LOC_Os01g48874	8IL73	8IL73 RNAi-OsMADS17	0.676215	0.196116	-1.78577	0.0001	0.00085201	wax synthase, putative, expressed	#N/A		LOC_Os02g40700	C418	8IL73	15.5126	43.9315	1.50182	5e-05	0.000704755		LOC_Os02g40700	8IL73	8IL73 RNAi-OsMADS17	43.9856	14.7788	-1.5735	5e-05	0.000450195	enzyme of the cupin superfamily protein, putative, expressed	#N/A
LOC_Os01g73810	C418	8IL73	4.53654	2.08517	-1.12143	0.00015	0.00187935	ATCHX15, putative, expressed	#N/A		LOC_Os01g49210	8IL73	8IL73 RNAi-OsMADS17	7.51614	1.019	-2.88284	5e-05	0.000450195	expressed protein	#N/A		LOC_Os02g41840	C418	8IL73	9.51169	37.154	1.96575	5e-05	0.000704755		LOC_Os02g41840	8IL73	8IL73 RNAi-OsMADS17	37.1995	5.103	-2.86587	5e-05	0.000450195	DUF584 domain containing protein, putative, expressed	#N/A
LOC_Os01g73980	C418	8IL73	2.06319	0.986626	-1.0643	5e-05	0.000704755	xylem cysteine proteinase 2 precursor, putative, expressed	#N/A		LOC_Os01g49310	8IL73	8IL73 RNAi-OsMADS17	6.6132	1.34022	-2.30288	5e-05	0.000450195	expressed protein	#N/A		LOC_Os02g41904	C418	8IL73	913.715	306.008	-1.57817	5e-05	0.000704755		LOC_Os02g41904	8IL73	8IL73 RNAi-OsMADS17	306.394	1032.76	1.75304	5e-05	0.000450195	DEF7 - Defensin and Defensin-like DEFL family, expressed	OsDEF7|CAL1|OsAFP1
LOC_Os01g74020	C418	8IL73	0.872527	13.9241	3.99624	5e-05	0.000704755	MYB family transcription factor, putative, expressed	OsLUX|OsPCL1		LOC_Os01g50370	8IL73	8IL73 RNAi-OsMADS17	0.908767	0.319695	-1.50722	0.00025	0.00191836	STE_MEKK_ste11_MAP3K.4 - STE kinases include homologs to sterile 7, sterile 11 and sterile 20 from yeast, expressed	OsMAPKKK63		LOC_Os02g41954	C418	8IL73	2.6437	5.36538	1.02112	5e-05	0.000704755		LOC_Os02g41954	8IL73	8IL73 RNAi-OsMADS17	5.37199	1.08308	-2.31032	5e-05	0.000450195	gibberellin 2-beta-dioxygenase 7, putative, expressed	#N/A
LOC_Os01g74120	C418	8IL73	62.427	22.7161	-1.45846	5e-05	0.000704755	expressed protein	#N/A		LOC_Os01g50410	8IL73	8IL73 RNAi-OsMADS17	4.675	1.80446	-1.3734	5e-05	0.000450195	STE_MEKK_ste11_MAP3K.6 - STE kinases include homologs to sterile 7, sterile 11 and sterile 20 from yeast, expressed	OsMKKK70		LOC_Os02g42585	C418	8IL73	14.4883	99.8282	2.78456	5e-05	0.000704755		LOC_Os02g42585	8IL73	8IL73 RNAi-OsMADS17	99.9694	3.33112	-4.90741	5e-05	0.000450195	AP2 domain containing protein, expressed	#N/A
LOC_Os01g74450	C418	8IL73	0.877095	3.78662	2.11011	5e-05	0.000704755	aquaporin protein, putative, expressed	#N/A		LOC_Os01g50420	8IL73	8IL73 RNAi-OsMADS17	1.3107	0.318607	-2.04048	5e-05	0.000450195	STE_MEKK_ste11_MAP3K.7 - STE kinases include homologs to sterile 7, sterile 11 and sterile 20 from yeast, expressed	OsNPK1-PK|OsMAPKKK62		LOC_Os02g42740	C418	8IL73	7.30474	17.3804	1.25056	5e-05	0.000704755		LOC_Os02g42740	8IL73	8IL73 RNAi-OsMADS17	17.4022	4.60947	-1.9166	5e-05	0.000450195	cytochrome b5-like Heme/Steroid binding domain containing protein, expressed	#N/A
LOC_Os02g03640	C418	8IL73	0.344682	1.01452	1.55746	5e-05	0.000704755	expressed protein	#N/A		LOC_Os01g50622	8IL73	8IL73 RNAi-OsMADS17	18.4799	6.13165	-1.59161	5e-05	0.000450195	DNA-binding protein DSP1, putative, expressed	OsBBD1		LOC_Os02g42990	C418	8IL73	3.65761	11.8637	1.69758	5e-05	0.000704755		LOC_Os02g42990	8IL73	8IL73 RNAi-OsMADS17	11.8798	2.82566	-2.07185	5e-05	0.000450195	OsSAUR11 - Auxin-responsive SAUR gene family member, expressed	#N/A
LOC_Os02g04130	C418	8IL73	0.394652	2.78561	2.81934	5e-05	0.000704755	DUF1645 domain containing protein, putative, expressed	OsSGL		LOC_Os01g50680	8IL73	8IL73 RNAi-OsMADS17	21.213	7.35734	-1.52769	5e-05	0.000450195	OsSub2 - Putative Subtilisin homologue, expressed	SLP1		LOC_Os02g44040	C418	8IL73	35.775	114.626	1.67991	5e-05	0.000704755		LOC_Os02g44040	8IL73	8IL73 RNAi-OsMADS17	114.773	17.1173	-2.74526	5e-05	0.000450195	expressed protein	#N/A
LOC_Os02g07360	C418	8IL73	2.49125	5.68246	1.18965	5e-05	0.000704755	pentatricopeptide containing protein, putative, expressed	#N/A		LOC_Os01g50910	8IL73	8IL73 RNAi-OsMADS17	115.345	4.20981	-4.77606	5e-05	0.000450195	late embryogenesis abundant protein, group 3, putative, expressed	pwsi18|WSI18		LOC_Os02g44108	C418	8IL73	2.55206	9.09683	1.8337	5e-05	0.000704755		LOC_Os02g44108	8IL73	8IL73 RNAi-OsMADS17	9.10819	2.63014	-1.79202	5e-05	0.000450195	expansin precursor, putative, expressed	#N/A
LOC_Os02g08440	C418	8IL73	0.287822	5.01165	4.12203	5e-05	0.000704755	WRKY71, expressed	OsWRKY71		LOC_Os01g50940	8IL73	8IL73 RNAi-OsMADS17	4.05919	1.77163	-1.19611	5e-05	0.000450195	helix-loop-helix DNA-binding domain containing protein, expressed	OsOsbHLH010|OsMYL1		LOC_Os02g44300	C418	8IL73	2.13974	4.50536	1.07421	5e-05	0.000704755		LOC_Os02g44300	8IL73	8IL73 RNAi-OsMADS17	4.51035	1.40026	-1.68754	5e-05	0.000450195	MSP domain containing protein, expressed	#N/A
LOC_Os02g09990	C418	8IL73	0.287207	1.88166	2.71185	5e-05	0.000704755	expressed protein	#N/A		LOC_Os01g51310	8IL73	8IL73 RNAi-OsMADS17	10.5993	4.19343	-1.33776	5e-05	0.000450195	expressed protein	#N/A		LOC_Os02g44820	C418	8IL73	17.0344	37.7978	1.14985	5e-05	0.000704755		LOC_Os02g44820	8IL73	8IL73 RNAi-OsMADS17	37.8454	8.79935	-2.10465	5e-05	0.000450195	rho-GTPase-activating protein-related, putative, expressed	#N/A
LOC_Os02g13800	C418	8IL73	12.4073	4.25012	-1.54562	5e-05	0.000704755	HSF-type DNA-binding domain containing protein, expressed	#N/A		LOC_Os01g51620	8IL73	8IL73 RNAi-OsMADS17	1.83849	0.843429	-1.12418	0.0002	0.00157126	KRR1 small subunit processome component, putative, expressed	#N/A		LOC_Os02g44870	C418	8IL73	240.372	999.959	2.0566	5e-05	0.000704755		LOC_Os02g44870	8IL73	8IL73 RNAi-OsMADS17	1001.25	121.058	-3.04803	5e-05	0.000450195	dehydrin, putative, expressed	OsDhn1|OsLip9
LOC_Os02g14180	C418	8IL73	1.50079	5.70592	1.92674	5e-05	0.000704755	peroxidase precursor, putative, expressed	#N/A		LOC_Os01g51920	8IL73	8IL73 RNAi-OsMADS17	29.0085	7.94552	-1.86826	5e-05	0.000450195	phosphotransferase, putative, expressed	#N/A		LOC_Os02g44880	C418	8IL73	5.74623	12.0324	1.06624	5e-05	0.000704755		LOC_Os02g44880	8IL73	8IL73 RNAi-OsMADS17	12.0476	3.31842	-1.86017	5e-05	0.000450195	expressed protein	#N/A
LOC_Os02g20200	C418	8IL73	3.25901	0.232712	-3.80781	5e-05	0.000704755	retrotransposon protein, putative, unclassified, expressed	#N/A		LOC_Os01g52594	8IL73	8IL73 RNAi-OsMADS17	21.3842	7.8568	-1.44453	5e-05	0.000450195	expressed protein	#N/A		LOC_Os02g44990	C418	8IL73	1.0363	3.93302	1.92419	5e-05	0.000704755		LOC_Os02g44990	8IL73	8IL73 RNAi-OsMADS17	3.93806	0.897244	-2.13391	5e-05	0.000450195	OsFBDUF13 - F-box and DUF domain containing protein, expressed	MAIF1
LOC_Os02g26470	C418	8IL73	3.17521	10.8117	1.76766	5e-05	0.000704755	expressed protein	#N/A		LOC_Os01g52690	8IL73	8IL73 RNAi-OsMADS17	115.474	45.8922	-1.33124	5e-05	0.000450195	retrotransposon protein, putative, unclassified, expressed	#N/A		LOC_Os02g45225	C418	8IL73	0.641089	6.17352	3.2675	5e-05	0.000704755		LOC_Os02g45225	8IL73	8IL73 RNAi-OsMADS17	6.18032	0.573646	-3.42945	5e-05	0.000450195	expressed protein	#N/A
LOC_Os02g30240	C418	8IL73	1.80611	3.85955	1.09554	5e-05	0.000704755	expressed protein	#N/A		LOC_Os01g53220	8IL73	8IL73 RNAi-OsMADS17	30.8719	1.48233	-4.38036	5e-05	0.000450195	HSF-type DNA-binding domain containing protein, expressed	OsHsfC1b		LOC_Os02g45710	C418	8IL73	5.87004	20.953	1.83571	5e-05	0.000704755		LOC_Os02g45710	8IL73	8IL73 RNAi-OsMADS17	20.9807	4.12972	-2.34495	5e-05	0.000450195	zinc finger, C3HC4 type domain containing protein, expressed	#N/A
LOC_Os02g32580	C418	8IL73	0.589602	2.73482	2.21363	5e-05	0.000704755	expressed protein	#N/A		LOC_Os01g53230	8IL73	8IL73 RNAi-OsMADS17	39.2946	19.0763	-1.04255	0.0003	0.00223355	expressed protein	#N/A		LOC_Os02g46100	C418	8IL73	10.8382	26.4415	1.28668	5e-05	0.000704755		LOC_Os02g46100	8IL73	8IL73 RNAi-OsMADS17	26.4722	5.12989	-2.36748	5e-05	0.000450195	RING-H2 finger protein, putative, expressed	#N/A
LOC_Os02g32590	C418	8IL73	3.58259	7.34173	1.03512	5e-05	0.000704755	HSF-type DNA-binding domain containing protein, expressed	OsHSFA3		LOC_Os01g53800	8IL73	8IL73 RNAi-OsMADS17	3.39711	1.02486	-1.72888	5e-05	0.000450195	glutamate carboxypeptidase 2, putative, expressed	#N/A		LOC_Os02g46260	C418	8IL73	5.28713	2.34724	-1.17152	5e-05	0.000704755		LOC_Os02g46260	8IL73	8IL73 RNAi-OsMADS17	2.34971	6.29268	1.42119	5e-05	0.000450195	OsSCP9 - Putative Serine Carboxypeptidase homologue, expressed	#N/A
LOC_Os02g33820	C418	8IL73	3.78877	9.5281	1.33046	5e-05	0.000704755	abscisic stress-ripening, putative, expressed	Asr3|OsASR3		LOC_Os01g53990	8IL73	8IL73 RNAi-OsMADS17	5.46613	1.63165	-1.74419	5e-05	0.000450195	pectinesterase, putative, expressed	#N/A		LOC_Os02g46690	C418	8IL73	2.84304	6.14732	1.11252	5e-05	0.000704755		LOC_Os02g46690	8IL73	8IL73 RNAi-OsMADS17	6.15518	2.79916	-1.13681	5e-05	0.000450195	OsFBD8 - F-box and FBD domain containing protein, expressed	#N/A
LOC_Os02g36490	C418	8IL73	12.5776	3.1742	-1.9864	5e-05	0.000704755	expressed protein	#N/A		LOC_Os01g54670	8IL73	8IL73 RNAi-OsMADS17	8.86742	1.24413	-2.83338	5e-05	0.000450195	coiled-coil domain-containing protein 25, putative, expressed	#N/A		LOC_Os02g49680	C418	8IL73	20.5105	3.16207	-2.69742	5e-05	0.000704755		LOC_Os02g49680	8IL73	8IL73 RNAi-OsMADS17	3.16557	19.0856	2.59195	5e-05	0.000450195	arsenate reductase, putative, expressed	#N/A
LOC_Os02g37480	C418	8IL73	5.03915	11.4607	1.18544	5e-05	0.000704755	glycine-rich cell wall structural protein precursor, putative, expressed	#N/A		LOC_Os01g54800	8IL73	8IL73 RNAi-OsMADS17	3.11906	8.25533	1.40422	0.0003	0.00223355	expressed protein	#N/A		LOC_Os02g49986	C418	8IL73	1.00882	3.40726	1.75594	5e-05	0.000704755		LOC_Os02g49986	8IL73	8IL73 RNAi-OsMADS17	3.41194	0.604383	-2.49706	5e-05	0.000450195	MYB family transcription factor, putative, expressed	#N/A
LOC_Os02g38090	C418	8IL73	4.93827	2.39548	-1.04369	5e-05	0.000704755	AP2 domain containing protein, expressed	#N/A		LOC_Os01g55750	8IL73	8IL73 RNAi-OsMADS17	3.75365	10.8483	1.5311	5e-05	0.000450195	TCP family transcription factor, putative, expressed	OsTCP2		LOC_Os02g51080	C418	8IL73	92.9648	37.927	-1.29346	5e-05	0.000704755		LOC_Os02g51080	8IL73	8IL73 RNAi-OsMADS17	37.9774	105.314	1.47149	5e-05	0.000450195	FAD binding domain containing protein, expressed	LYL1|OsChlP|OsGGR
LOC_Os02g39360	C418	8IL73	187.447	16.5443	-3.50208	5e-05	0.000704755	B-box zinc finger family protein, putative, expressed	#N/A		LOC_Os01g55820	8IL73	8IL73 RNAi-OsMADS17	22.6626	9.69369	-1.2252	5e-05	0.000450195	X8 domain containing protein, expressed	#N/A		LOC_Os02g52780	C418	8IL73	38.5781	86.6107	1.16676	5e-05	0.000704755		LOC_Os02g52780	8IL73	8IL73 RNAi-OsMADS17	86.7162	23.929	-1.85754	5e-05	0.000450195	bZIP transcription factor, putative, expressed	OsbZIP23
LOC_Os02g40510	C418	8IL73	11.2939	23.9278	1.08314	5e-05	0.000704755	response regulator receiver domain containing protein, expressed	OsPRR1		LOC_Os01g56420	8IL73	8IL73 RNAi-OsMADS17	2.2291	0.714044	-1.64238	0.00025	0.00191836	ctr copper transporter family protein, putative, expressed	COPT1		LOC_Os02g52930	C418	8IL73	1.79436	0.390075	-2.20165	5e-05	0.000704755		LOC_Os02g52930	8IL73	8IL73 RNAi-OsMADS17	0.390578	2.76664	2.82445	5e-05	0.000450195	integral membrane protein DUF6 containing protein, expressed	#N/A
LOC_Os02g40700	C418	8IL73	15.5126	43.9315	1.50182	5e-05	0.000704755	enzyme of the cupin superfamily protein, putative, expressed	#N/A		LOC_Os01g56450	8IL73	8IL73 RNAi-OsMADS17	5.86482	2.8907	-1.02067	5e-05	0.000450195	DUF567 domain containing protein, putative, expressed	#N/A		LOC_Os02g53400	C418	8IL73	3.0901	14.0251	2.18228	5e-05	0.000704755		LOC_Os02g53400	8IL73	8IL73 RNAi-OsMADS17	14.0416	3.14043	-2.16068	5e-05	0.000450195	thioredoxin, putative, expressed	#N/A
LOC_Os02g41840	C418	8IL73	9.51169	37.154	1.96575	5e-05	0.000704755	DUF584 domain containing protein, putative, expressed	#N/A		LOC_Os01g56780	8IL73	8IL73 RNAi-OsMADS17	2.36528	14.046	2.57008	5e-05	0.000450195	plus-3 domain containing protein, expressed	#N/A		LOC_Os02g55610	C418	8IL73	3.34811	9.57164	1.51542	5e-05	0.000704755		LOC_Os02g55610	8IL73	8IL73 RNAi-OsMADS17	9.58341	3.65939	-1.38894	5e-05	0.000450195	serine-rich protein, putative, expressed	#N/A
LOC_Os02g41904	C418	8IL73	913.715	306.008	-1.57817	5e-05	0.000704755	DEF7 - Defensin and Defensin-like DEFL family, expressed	OsDEF7|CAL1|OsAFP1		LOC_Os01g56810	8IL73	8IL73 RNAi-OsMADS17	45.7538	22.548	-1.02089	5e-05	0.000450195	cytokinin dehydrogenase precursor, putative, expressed	#N/A		LOC_Os03g01740	C418	8IL73	13.1017	49.6393	1.92173	5e-05	0.000704755		LOC_Os03g01740	8IL73	8IL73 RNAi-OsMADS17	49.707	10.6352	-2.2246	5e-05	0.000450195	expressed protein	EL2
LOC_Os02g42585	C418	8IL73	14.4883	99.8282	2.78456	5e-05	0.000704755	AP2 domain containing protein, expressed	#N/A		LOC_Os01g57840	8IL73	8IL73 RNAi-OsMADS17	19.0862	4.2489	-2.16737	5e-05	0.000450195	expressed protein	#N/A		LOC_Os03g03910	C418	8IL73	1.28006	0.387251	-1.72487	5e-05	0.000704755		LOC_Os03g03910	8IL73	8IL73 RNAi-OsMADS17	0.387767	1.74825	2.17265	5e-05	0.000450195	catalase domain containing protein, expressed	OsCATC|noe1
LOC_Os02g42740	C418	8IL73	7.30474	17.3804	1.25056	5e-05	0.000704755	cytochrome b5-like Heme/Steroid binding domain containing protein, expressed	#N/A		LOC_Os01g58420	8IL73	8IL73 RNAi-OsMADS17	145.022	57.6449	-1.331	5e-05	0.000450195	AP2 domain containing protein, expressed	AP37|OsERF3		LOC_Os03g04770	C418	8IL73	3.85256	26.149	2.76286	5e-05	0.000704755		LOC_Os03g04770	8IL73	8IL73 RNAi-OsMADS17	26.1818	2.36912	-3.46614	5e-05	0.000450195	beta-amylase, putative, expressed	#N/A
LOC_Os02g42990	C418	8IL73	3.65761	11.8637	1.69758	5e-05	0.000704755	OsSAUR11 - Auxin-responsive SAUR gene family member, expressed	#N/A		LOC_Os01g58800	8IL73	8IL73 RNAi-OsMADS17	15.6133	4.13582	-1.91653	5e-05	0.000450195	expressed protein	#N/A		LOC_Os03g05270	C418	8IL73	3.01791	6.66467	1.14298	5e-05	0.000704755		LOC_Os03g05270	8IL73	8IL73 RNAi-OsMADS17	6.6726	1.63049	-2.03295	5e-05	0.000450195	RING finger and CHY zinc finger domain-containing protein 1, putative, expressed	#N/A
LOC_Os02g43330	C418	8IL73	0.387954	3.80621	3.2944	5e-05	0.000704755	homeobox associated leucine zipper, putative, expressed	OsHOX24		LOC_Os01g58850	8IL73	8IL73 RNAi-OsMADS17	90.2781	2.07227	-5.44509	5e-05	0.000450195	circadian clock coupling factor-related, putative, expressed	#N/A		LOC_Os03g05750	C418	8IL73	10.3731	27.1225	1.38664	5e-05	0.000704755		LOC_Os03g05750	8IL73	8IL73 RNAi-OsMADS17	27.1555	8.68937	-1.64392	5e-05	0.000450195	heavy-metal-associated domain-containing protein, putative, expressed	#N/A
LOC_Os02g43820	C418	8IL73	0.533962	1.66223	1.63831	5e-05	0.000704755	AP2 domain containing protein, expressed	OsSta2		LOC_Os01g58890	8IL73	8IL73 RNAi-OsMADS17	53.589	16.9899	-1.65726	5e-05	0.000450195	cysteine proteinase inhibitor precursor protein, putative, expressed	#N/A		LOC_Os03g07960	C418	8IL73	3.14412	1.05643	-1.57347	5e-05	0.000704755		LOC_Os03g07960	8IL73	8IL73 RNAi-OsMADS17	1.05777	3.10141	1.5519	5e-05	0.000450195	expressed protein	#N/A
LOC_Os02g44040	C418	8IL73	35.775	114.626	1.67991	5e-05	0.000704755	expressed protein	#N/A		LOC_Os01g58910	8IL73	8IL73 RNAi-OsMADS17	1.11249	7.11703	2.67748	5e-05	0.000450195	auxin-induced protein 5NG4, putative, expressed	#N/A		LOC_Os03g08580	C418	8IL73	9.64823	42.2631	2.13106	5e-05	0.000704755		LOC_Os03g08580	8IL73	8IL73 RNAi-OsMADS17	42.3136	8.57408	-2.30307	5e-05	0.000450195	expressed protein	#N/A
LOC_Os02g44108	C418	8IL73	2.55206	9.09683	1.8337	5e-05	0.000704755	expansin precursor, putative, expressed	#N/A		LOC_Os01g59080	8IL73	8IL73 RNAi-OsMADS17	23.1055	11.3548	-1.02493	5e-05	0.000450195	expressed protein	#N/A		LOC_Os03g08920	C418	8IL73	1.34677	2.77145	1.04114	5e-05	0.000704755		LOC_Os03g08920	8IL73	8IL73 RNAi-OsMADS17	2.7748	1.15996	-1.25831	5e-05	0.000450195	Zinc finger, C3HC4 type domain containing protein, expressed	#N/A
LOC_Os02g44300	C418	8IL73	2.13974	4.50536	1.07421	5e-05	0.000704755	MSP domain containing protein, expressed	#N/A		LOC_Os01g60020	8IL73	8IL73 RNAi-OsMADS17	6.74741	2.03672	-1.72809	5e-05	0.000450195	NAC domain transcription factor, putative, expressed	OsNAC4		LOC_Os03g09170	C418	8IL73	3.1838	16.4513	2.36938	5e-05	0.000704755		LOC_Os03g09170	8IL73	8IL73 RNAi-OsMADS17	16.4725	1.09665	-3.90888	5e-05	0.000450195	ethylene-responsive transcription factor, putative, expressed	#N/A
LOC_Os02g44820	C418	8IL73	17.0344	37.7978	1.14985	5e-05	0.000704755	rho-GTPase-activating protein-related, putative, expressed	#N/A		LOC_Os01g60730	8IL73	8IL73 RNAi-OsMADS17	21.7128	1.30851	-4.05254	5e-05	0.000450195	RING-H2 finger protein, putative, expressed	#N/A		LOC_Os03g13840	C418	8IL73	12.0404	30.3514	1.33388	5e-05	0.000704755		LOC_Os03g13840	8IL73	8IL73 RNAi-OsMADS17	30.3875	10.2085	-1.5737	5e-05	0.000450195	senescence-associated protein, putative, expressed	#N/A
LOC_Os02g44870	C418	8IL73	240.372	999.959	2.0566	5e-05	0.000704755	dehydrin, putative, expressed	OsDhn1|OsLip9		LOC_Os01g61570	8IL73	8IL73 RNAi-OsMADS17	1.31276	0.633341	-1.05155	0.0005	0.00346662	GDSL-like lipase/acylhydrolase, putative, expressed	#N/A		LOC_Os03g13870	C418	8IL73	3.90571	10.2206	1.38782	5e-05	0.000704755		LOC_Os03g13870	8IL73	8IL73 RNAi-OsMADS17	10.2325	1.72083	-2.57198	5e-05	0.000450195	expressed protein	#N/A
LOC_Os02g44880	C418	8IL73	5.74623	12.0324	1.06624	5e-05	0.000704755	expressed protein	#N/A		LOC_Os01g61610	8IL73	8IL73 RNAi-OsMADS17	30.1018	9.24705	-1.70278	5e-05	0.000450195	flavonol synthase/flavanone 3-hydroxylase, putative, expressed	#N/A		LOC_Os03g14590	C418	8IL73	7.134	24.2516	1.76529	5e-05	0.000704755		LOC_Os03g14590	8IL73	8IL73 RNAi-OsMADS17	24.2817	3.82441	-2.66656	5e-05	0.000450195	calcium-binding EF hand family protein, putative, expressed	#N/A
LOC_Os02g44990	C418	8IL73	1.0363	3.93302	1.92419	5e-05	0.000704755	OsFBDUF13 - F-box and DUF domain containing protein, expressed	MAIF1		LOC_Os01g62060	8IL73	8IL73 RNAi-OsMADS17	2.35673	0.863812	-1.448	0.0003	0.00223355	plant-specific domain TIGR01589 family protein, expressed	DGP1		LOC_Os03g14950	C418	8IL73	39.6381	83.3281	1.07192	5e-05	0.000704755		LOC_Os03g14950	8IL73	8IL73 RNAi-OsMADS17	83.4351	23.6008	-1.82182	5e-05	0.000450195	PLA IIIA/PLP7, putative, expressed	OspPLAIIIalpha
LOC_Os02g45225	C418	8IL73	0.641089	6.17352	3.2675	5e-05	0.000704755	expressed protein	#N/A		LOC_Os01g62480	8IL73	8IL73 RNAi-OsMADS17	0.260957	0.774621	1.56968	0.0004	0.00286708	laccase precursor protein, putative, expressed	Oslacc		LOC_Os03g15920	C418	8IL73	0.249859	1.73535	2.79604	0.0002	0.00241116		LOC_Os03g15920	8IL73	8IL73 RNAi-OsMADS17	1.73814	0.198592	-3.12966	0.00075	0.00485933	expressed protein	#N/A
LOC_Os02g45710	C418	8IL73	5.87004	20.953	1.83571	5e-05	0.000704755	zinc finger, C3HC4 type domain containing protein, expressed	#N/A		LOC_Os01g62670	8IL73	8IL73 RNAi-OsMADS17	2.35107	0.800134	-1.555	5e-05	0.000450195	avr9/Cf-9 rapidly elicited protein, putative, expressed	#N/A		LOC_Os03g16170	C418	8IL73	34.9301	105.248	1.59125	5e-05	0.000704755		LOC_Os03g16170	8IL73	8IL73 RNAi-OsMADS17	105.382	12.7606	-3.04586	5e-05	0.000450195	protein phosphatase 2C, putative, expressed	#N/A
LOC_Os02g46100	C418	8IL73	10.8382	26.4415	1.28668	5e-05	0.000704755	RING-H2 finger protein, putative, expressed	#N/A		LOC_Os01g62760	8IL73	8IL73 RNAi-OsMADS17	186.637	33.7686	-2.46648	5e-05	0.000450195	protein phosphatase 2C, putative, expressed	OsPP2C09|OsPP15|OsPYL2		LOC_Os03g18490	C418	8IL73	9.61537	68.4519	2.83168	5e-05	0.000704755		LOC_Os03g18490	8IL73	8IL73 RNAi-OsMADS17	68.5423	5.56212	-3.62329	5e-05	0.000450195	RPGR, putative, expressed	#N/A
LOC_Os02g46260	C418	8IL73	5.28713	2.34724	-1.17152	5e-05	0.000704755	OsSCP9 - Putative Serine Carboxypeptidase homologue, expressed	#N/A		LOC_Os01g63480	8IL73	8IL73 RNAi-OsMADS17	5.66391	1.73904	-1.70351	5e-05	0.000450195	transferase family protein, putative, expressed	#N/A		LOC_Os03g18870	C418	8IL73	23.4781	98.725	2.0721	5e-05	0.000704755		LOC_Os03g18870	8IL73	8IL73 RNAi-OsMADS17	98.8426	26.5802	-1.89478	5e-05	0.000450195	heat shock protein DnaJ, putative, expressed	#N/A
LOC_Os02g46690	C418	8IL73	2.84304	6.14732	1.11252	5e-05	0.000704755	OsFBD8 - F-box and FBD domain containing protein, expressed	#N/A		LOC_Os01g63620	8IL73	8IL73 RNAi-OsMADS17	13.5886	6.31354	-1.10588	5e-05	0.000450195	expressed protein	#N/A		LOC_Os03g19070	C418	8IL73	0.529568	3.87479	2.87123	5e-05	0.000704755		LOC_Os03g19070	8IL73	8IL73 RNAi-OsMADS17	3.87945	0.198155	-4.29115	5e-05	0.000450195	long cell-linked locus protein, putative, expressed	#N/A
LOC_Os02g49230	C418	8IL73	4.90183	11.6842	1.25317	5e-05	0.000704755	CCT/B-box zinc finger protein, putative, expressed	DTH2|OsCOL9|OsCCT08		LOC_Os01g64360	8IL73	8IL73 RNAi-OsMADS17	13.2799	1.50285	-3.14347	5e-05	0.000450195	MYB family transcription factor, putative, expressed	#N/A		LOC_Os03g19560	C418	8IL73	25.054	4.54001	-2.46427	5e-05	0.000704755		LOC_Os03g19560	8IL73	8IL73 RNAi-OsMADS17	4.54506	26.4159	2.53903	5e-05	0.000450195	tetratricopeptide repeat domain containing protein, expressed	#N/A
LOC_Os02g49240	C418	8IL73	3.65669	8.75334	1.25929	5e-05	0.000704755	expressed protein	#N/A		LOC_Os01g65670	8IL73	8IL73 RNAi-OsMADS17	0.706134	0.288998	-1.28888	0.00165	0.00937467	amino acid transporter, putative, expressed	OsAAP6|qPC1		LOC_Os03g20120	C418	8IL73	12.7839	29.2863	1.1959	5e-05	0.000704755		LOC_Os03g20120	8IL73	8IL73 RNAi-OsMADS17	29.3219	9.97818	-1.55513	5e-05	0.000450195	glycosyl transferase 8 domain containing protein, putative, expressed	OsGolS1
LOC_Os02g49680	C418	8IL73	20.5105	3.16207	-2.69742	5e-05	0.000704755	arsenate reductase, putative, expressed	#N/A		LOC_Os01g65830	8IL73	8IL73 RNAi-OsMADS17	12.815	31.7056	1.30691	5e-05	0.000450195	acyl-desaturase, chloroplast precursor, putative, expressed	#N/A		LOC_Os03g20680	C418	8IL73	0.270607	5.92591	4.45277	5e-05	0.000704755		LOC_Os03g20680	8IL73	8IL73 RNAi-OsMADS17	5.93312	0.2187	-4.76176	5e-05	0.000450195	late embryogenesis abundant protein 1, putative, expressed	OsLEA3-2
LOC_Os02g49986	C418	8IL73	1.00882	3.40726	1.75594	5e-05	0.000704755	MYB family transcription factor, putative, expressed	#N/A		LOC_Os01g66100	8IL73	8IL73 RNAi-OsMADS17	2.26744	4.75446	1.06822	5e-05	0.000450195	gibberellin 20 oxidase 2, putative, expressed	sd1|GA20ox2|OsGA20ox2		LOC_Os03g21030	C418	8IL73	2.8056	6.25497	1.15669	5e-05	0.000704755		LOC_Os03g21030	8IL73	8IL73 RNAi-OsMADS17	6.26261	1.13458	-2.46461	5e-05	0.000450195	no apical meristem protein, putative, expressed	#N/A
LOC_Os02g51080	C418	8IL73	92.9648	37.927	-1.29346	5e-05	0.000704755	FAD binding domain containing protein, expressed	LYL1|OsChlP|OsGGR		LOC_Os01g66120	8IL73	8IL73 RNAi-OsMADS17	21.453	2.45362	-3.12819	5e-05	0.000450195	No apical meristem protein, putative, expressed	OsNAC6|SNAC2		LOC_Os03g22790	C418	8IL73	246.867	534.169	1.11357	5e-05	0.000704755		LOC_Os03g22790	8IL73	8IL73 RNAi-OsMADS17	534.82	77.0697	-2.79482	5e-05	0.000450195	beta-amylase, putative, expressed	#N/A
LOC_Os02g51130	C418	8IL73	1.15866	0.563553	-1.03983	0.0004	0.00441917	glycosyl transferase 8 domain containing protein, putative, expressed	#N/A		LOC_Os01g66440	8IL73	8IL73 RNAi-OsMADS17	1.41674	0.47505	-1.57642	0.0007	0.00459412	expressed protein	#N/A		LOC_Os03g24590	C418	8IL73	39.165	11.8534	-1.72426	5e-05	0.000704755		LOC_Os03g24590	8IL73	8IL73 RNAi-OsMADS17	11.8689	33.2426	1.48585	5e-05	0.000450195	mTERF domain containing protein, expressed	#N/A
LOC_Os02g52670	C418	8IL73	0.378903	4.80219	3.66379	5e-05	0.000704755	AP2 domain containing protein, expressed	#N/A		LOC_Os01g66490	8IL73	8IL73 RNAi-OsMADS17	0.639665	1.3211	1.04636	0.0002	0.00157126	no apical meristem protein, putative, expressed	#N/A		LOC_Os03g26870	C418	8IL73	3.32932	7.17821	1.1084	5e-05	0.000704755		LOC_Os03g26870	8IL73	8IL73 RNAi-OsMADS17	7.18593	1.02393	-2.81105	5e-05	0.000450195	WD-40 repeat family protein, putative, expressed	SRWD5
LOC_Os02g52780	C418	8IL73	38.5781	86.6107	1.16676	5e-05	0.000704755	bZIP transcription factor, putative, expressed	OsbZIP23		LOC_Os01g66530	8IL73	8IL73 RNAi-OsMADS17	2.53197	0.479774	-2.39983	5e-05	0.000450195	ARGOS, putative, expressed	#N/A		LOC_Os03g27360	C418	8IL73	2.42472	4.98994	1.04121	5e-05	0.000704755		LOC_Os03g27360	8IL73	8IL73 RNAi-OsMADS17	4.99629	2.24183	-1.15618	5e-05	0.000450195	RING-H2 finger protein ATL5H precursor, putative, expressed	#N/A
LOC_Os02g52930	C418	8IL73	1.79436	0.390075	-2.20165	5e-05	0.000704755	integral membrane protein DUF6 containing protein, expressed	#N/A		LOC_Os01g66610	8IL73	8IL73 RNAi-OsMADS17	0.640931	0.318257	-1.00998	0.00065	0.00430817	serine/threonine-protein kinase receptor precursor, putative, expressed	SDRLK-18		LOC_Os03g38359	C418	8IL73	1.85157	6.77601	1.87169	5e-05	0.000704755		LOC_Os03g38359	8IL73	8IL73 RNAi-OsMADS17	6.78582	1.5638	-2.11747	5e-05	0.000450195	expressed protein	#N/A
LOC_Os02g53350	C418	8IL73	1.23149	3.12027	1.34126	5e-05	0.000704755	expressed protein	#N/A		LOC_Os01g66850	8IL73	8IL73 RNAi-OsMADS17	0.665138	1.6593	1.31885	0.0003	0.00223355	pectinacetylesterase domain containing protein, expressed	#N/A		LOC_Os03g38950	C418	8IL73	0.602541	5.95392	3.30471	5e-05	0.000704755		LOC_Os03g38950	8IL73	8IL73 RNAi-OsMADS17	5.96175	0.670144	-3.15319	5e-05	0.000450195	chloroplast post-illumination chlorophyll fluorescence increase protein, putative, expressed	#N/A
LOC_Os02g53400	C418	8IL73	3.0901	14.0251	2.18228	5e-05	0.000704755	thioredoxin, putative, expressed	#N/A		LOC_Os01g66890	8IL73	8IL73 RNAi-OsMADS17	2.34478	0.10493	-4.48195	5e-05	0.000450195	BTBZ1 - Bric-a-Brac, Tramtrack, and Broad Complex BTB domain with TAZ zinc finger and Calmodulin-binding domains, expressed	#N/A		LOC_Os03g39610	C418	8IL73	33.2427	16.5501	-1.00619	5e-05	0.000704755		LOC_Os03g39610	8IL73	8IL73 RNAi-OsMADS17	16.5725	60.2918	1.86317	5e-05	0.000450195	chlorophyll A-B binding protein, putative, expressed	LHCB|LHCPII
LOC_Os02g55610	C418	8IL73	3.34811	9.57164	1.51542	5e-05	0.000704755	serine-rich protein, putative, expressed	#N/A		LOC_Os01g67810	8IL73	8IL73 RNAi-OsMADS17	0.7001	0.271155	-1.36844	0.00055	0.00375315	transposon protein, putative, unclassified, expressed	#N/A		LOC_Os03g41460	C418	8IL73	2.51311	8.15029	1.69738	5e-05	0.000704755		LOC_Os03g41460	8IL73	8IL73 RNAi-OsMADS17	8.1604	1.95903	-2.0585	5e-05	0.000450195	CAMK_CAMK_like.20 - CAMK includes calcium/calmodulin depedent protein kinases, expressed	SAPK10|OsSAPK10
LOC_Os02g57110	C418	8IL73	1.19694	0.456088	-1.39197	5e-05	0.000704755	GDSL-like lipase/acylhydrolase, putative, expressed	#N/A		LOC_Os01g67830	8IL73	8IL73 RNAi-OsMADS17	2.39764	0.992838	-1.27198	5e-05	0.000450195	B3 DNA binding domain containing protein, expressed	#N/A		LOC_Os03g43880	C418	8IL73	1.1665	8.64046	2.88892	5e-05	0.000704755		LOC_Os03g43880	8IL73	8IL73 RNAi-OsMADS17	8.65272	0.344125	-4.65215	5e-05	0.000450195	PLA IIIA/PLP7, putative, expressed	#N/A
LOC_Os03g01740	C418	8IL73	13.1017	49.6393	1.92173	5e-05	0.000704755	expressed protein	EL2		LOC_Os01g67950	8IL73	8IL73 RNAi-OsMADS17	6.9128	1.52313	-2.18223	5e-05	0.000450195	ubiquitin family protein, putative, expressed	#N/A		LOC_Os03g44380	C418	8IL73	9.76118	38.4292	1.97707	5e-05	0.000704755		LOC_Os03g44380	8IL73	8IL73 RNAi-OsMADS17	38.476	3.46751	-3.47199	5e-05	0.000450195	9-cis-epoxycarotenoid dioxygenase 1, chloroplast precursor, putative, expressed	OsNCED3
LOC_Os03g03910	C418	8IL73	1.28006	0.387251	-1.72487	5e-05	0.000704755	catalase domain containing protein, expressed	OsCATC|noe1		LOC_Os01g68000	8IL73	8IL73 RNAi-OsMADS17	8.92749	4.04892	-1.14072	5e-05	0.000450195	AML1, putative, expressed	PLA2|LHD2		LOC_Os03g45280	C418	8IL73	6.79339	15.1183	1.15409	5e-05	0.000704755		LOC_Os03g45280	8IL73	8IL73 RNAi-OsMADS17	15.1397	7.00553	-1.11178	5e-05	0.000450195	dehydrin, putative, expressed	#N/A
LOC_Os03g04100	C418	8IL73	28.0975	11.9041	-1.23898	5e-05	0.000704755	expressed protein	#N/A		LOC_Os01g68020	8IL73	8IL73 RNAi-OsMADS17	4.48221	2.21621	-1.01612	5e-05	0.000450195	BTBZ2 - Bric-a-Brac, Tramtrack, and Broad Complex BTB domain with TAZ zinc finger and Calmodulin-binding domains, expressed	OsBT		LOC_Os03g45370	C418	8IL73	11.0378	23.0008	1.05924	5e-05	0.000704755		LOC_Os03g45370	8IL73	8IL73 RNAi-OsMADS17	23.0311	8.63538	-1.41525	5e-05	0.000450195	sodium/calcium exchanger protein, putative, expressed	OsCCX2
LOC_Os03g04770	C418	8IL73	3.85256	26.149	2.76286	5e-05	0.000704755	beta-amylase, putative, expressed	#N/A		LOC_Os01g68598	8IL73	8IL73 RNAi-OsMADS17	13.4303	31.4732	1.22863	5e-05	0.000450195	expressed protein	#N/A		LOC_Os03g47530	C418	8IL73	2.63065	15.7431	2.58123	5e-05	0.000704755		LOC_Os03g47530	8IL73	8IL73 RNAi-OsMADS17	15.7631	1.51021	-3.38373	5e-05	0.000450195	glycosyl transferase 8 domain containing protein, putative, expressed	OsGATL2
LOC_Os03g05270	C418	8IL73	3.01791	6.66467	1.14298	5e-05	0.000704755	RING finger and CHY zinc finger domain-containing protein 1, putative, expressed	#N/A		LOC_Os01g69240	8IL73	8IL73 RNAi-OsMADS17	0.327829	0.973696	1.57053	0.00025	0.00191836	CBS domain containing membrane protein, putative, expressed	#N/A		LOC_Os03g47610	C418	8IL73	6.1043	18.3388	1.587	5e-05	0.000704755		LOC_Os03g47610	8IL73	8IL73 RNAi-OsMADS17	18.3594	5.71503	-1.68368	5e-05	0.000450195	thiamine biosynthesis protein thiC, putative, expressed	#N/A
LOC_Os03g05750	C418	8IL73	10.3731	27.1225	1.38664	5e-05	0.000704755	heavy-metal-associated domain-containing protein, putative, expressed	#N/A		LOC_Os01g69840	8IL73	8IL73 RNAi-OsMADS17	7.65476	1.63402	-2.22793	5e-05	0.000450195	expressed protein	#N/A		LOC_Os03g49440	C418	8IL73	0.65533	2.69449	2.03972	5e-05	0.000704755		LOC_Os03g49440	8IL73	8IL73 RNAi-OsMADS17	2.69791	0.280385	-3.26636	5e-05	0.000450195	phosphatase, putative, expressed	#N/A
LOC_Os03g06930	C418	8IL73	3.41783	1.57468	-1.11803	5e-05	0.000704755	homeodomain protein, putative, expressed	OsBLH6		LOC_Os01g70470	8IL73	8IL73 RNAi-OsMADS17	71.3846	34.0256	-1.06899	5e-05	0.000450195	expressed protein	#N/A		LOC_Os03g50280	C418	8IL73	13.5052	30.7421	1.1867	5e-05	0.000704755		LOC_Os03g50280	8IL73	8IL73 RNAi-OsMADS17	30.7823	13.0054	-1.243	5e-05	0.000450195	GLTP domain containing protein, putative, expressed	#N/A
LOC_Os03g06970	C418	8IL73	0.908519	2.45245	1.43263	5e-05	0.000704755	tetratricopeptide repeat domain containing protein, expressed	#N/A		LOC_Os01g70790	8IL73	8IL73 RNAi-OsMADS17	13.0726	4.45036	-1.55455	5e-05	0.000450195	SRC2 protein, putative, expressed	#N/A		LOC_Os03g52680	C418	8IL73	26.3735	63.1577	1.25987	5e-05	0.000704755		LOC_Os03g52680	8IL73	8IL73 RNAi-OsMADS17	63.2394	19.887	-1.669	5e-05	0.000450195	expressed protein	#N/A
LOC_Os03g07960	C418	8IL73	3.14412	1.05643	-1.57347	5e-05	0.000704755	expressed protein	#N/A		LOC_Os01g70890	8IL73	8IL73 RNAi-OsMADS17	7.64884	16.9639	1.14915	5e-05	0.000450195	histone-like transcription factor and archaeal histone, putative, expressed	#N/A		LOC_Os03g53340	C418	8IL73	0.365402	1.42265	1.96103	5e-05	0.000704755		LOC_Os03g53340	8IL73	8IL73 RNAi-OsMADS17	1.42422	0.427416	-1.73646	5e-05	0.000450195	HSF-type DNA-binding domain containing protein, expressed	#N/A
LOC_Os03g08580	C418	8IL73	9.64823	42.2631	2.13106	5e-05	0.000704755	expressed protein	#N/A		LOC_Os01g71310	8IL73	8IL73 RNAi-OsMADS17	0.427125	0.865498	1.01887	0.0005	0.00346662	cytokinin dehydrogenase precursor, putative, expressed	OsCKX4		LOC_Os03g56370	C418	8IL73	1.88996	0.66951	-1.49717	0.00015	0.00187935		LOC_Os03g56370	8IL73	8IL73 RNAi-OsMADS17	0.669925	1.994	1.57359	0.00015	0.00121949	methyltransferase, putative, expressed	#N/A
LOC_Os03g08920	C418	8IL73	1.34677	2.77145	1.04114	5e-05	0.000704755	Zinc finger, C3HC4 type domain containing protein, expressed	#N/A		LOC_Os01g71670	8IL73	8IL73 RNAi-OsMADS17	0.922472	2.39581	1.37694	5e-05	0.000450195	glycosyl hydrolases family 17, putative, expressed	OsGLN2		LOC_Os03g57310	C418	8IL73	1.50728	4.14208	1.45841	5e-05	0.000704755		LOC_Os03g57310	8IL73	8IL73 RNAi-OsMADS17	4.14755	1.64167	-1.3371	5e-05	0.000450195	syntaxin, putative, expressed	OsSYP121
LOC_Os03g09170	C418	8IL73	3.1838	16.4513	2.36938	5e-05	0.000704755	ethylene-responsive transcription factor, putative, expressed	#N/A		LOC_Os01g72520	8IL73	8IL73 RNAi-OsMADS17	4.55817	1.7577	-1.37477	5e-05	0.000450195	phosphoesterase family protein, putative, expressed	#N/A		LOC_Os03g60080	C418	8IL73	11.1271	77.4693	2.79955	5e-05	0.000704755		LOC_Os03g60080	8IL73	8IL73 RNAi-OsMADS17	77.5674	5.01167	-3.95209	5e-05	0.000450195	NAC domain-containing protein 67, putative, expressed	OsNAC19|SNAC1|OsNAC9
LOC_Os03g13520	C418	8IL73	0.4995	1.03417	1.04992	0.0007	0.00703322	endonuclease/exonuclease/phosphatase family domain containing protein, expressed	#N/A		LOC_Os01g72570	8IL73	8IL73 RNAi-OsMADS17	16.2164	7.25072	-1.16126	5e-05	0.000450195	expressed protein	OsCLT1		LOC_Os03g60840	C418	8IL73	22.6694	46.8302	1.04669	5e-05	0.000704755		LOC_Os03g60840	8IL73	8IL73 RNAi-OsMADS17	46.8919	17.5006	-1.42193	5e-05	0.000450195	BBTI13 - Bowman-Birk type bran trypsin inhibitor precursor, expressed	#N/A
LOC_Os03g13840	C418	8IL73	12.0404	30.3514	1.33388	5e-05	0.000704755	senescence-associated protein, putative, expressed	#N/A		LOC_Os01g73005	8IL73	8IL73 RNAi-OsMADS17	1.11759	0.377379	-1.56631	0.00035	0.00254737	expressed protein	#N/A		LOC_Os03g63270	C418	8IL73	1.53595	3.48784	1.1832	5e-05	0.000704755		LOC_Os03g63270	8IL73	8IL73 RNAi-OsMADS17	3.49226	1.71548	-1.02554	5e-05	0.000450195	regulatory protein, putative, expressed	#N/A
LOC_Os03g13870	C418	8IL73	3.90571	10.2206	1.38782	5e-05	0.000704755	expressed protein	#N/A		LOC_Os01g73980	8IL73	8IL73 RNAi-OsMADS17	0.987731	2.56211	1.37514	5e-05	0.000450195	xylem cysteine proteinase 2 precursor, putative, expressed	#N/A		LOC_Os03g63370	C418	8IL73	11.3899	3.92132	-1.53834	5e-05	0.000704755		LOC_Os03g63370	8IL73	8IL73 RNAi-OsMADS17	3.92603	12.8248	1.70779	5e-05	0.000450195	CRAL/TRIO domain containing protein, expressed	#N/A
LOC_Os03g14590	C418	8IL73	7.134	24.2516	1.76529	5e-05	0.000704755	calcium-binding EF hand family protein, putative, expressed	#N/A		LOC_Os01g74020	8IL73	8IL73 RNAi-OsMADS17	13.9441	0.983023	-3.82628	5e-05	0.000450195	MYB family transcription factor, putative, expressed	OsLUX|OsPCL1		LOC_Os04g09570	C418	8IL73	3.21375	8.95087	1.47777	5e-05	0.000704755		LOC_Os04g09570	8IL73	8IL73 RNAi-OsMADS17	8.96123	2.30216	-1.96071	5e-05	0.000450195	expressed protein	#N/A
LOC_Os03g14950	C418	8IL73	39.6381	83.3281	1.07192	5e-05	0.000704755	PLA IIIA/PLP7, putative, expressed	OspPLAIIIalpha		LOC_Os01g74110	8IL73	8IL73 RNAi-OsMADS17	1.7376	5.01868	1.53021	5e-05	0.000450195	metal cation transporter, putative, expressed	OsZIP1		LOC_Os04g14690	C418	8IL73	0.18051	0.798734	2.14564	0.0005	0.00530368		LOC_Os04g14690	8IL73	8IL73 RNAi-OsMADS17	0.799585	0.143896	-2.47423	0.0005	0.00346662	flavin-containing monooxygenase family protein, putative, expressed	#N/A
LOC_Os03g15920	C418	8IL73	0.249859	1.73535	2.79604	0.0002	0.00241116	expressed protein	#N/A		LOC_Os01g74120	8IL73	8IL73 RNAi-OsMADS17	22.7489	64.5049	1.50361	5e-05	0.000450195	expressed protein	#N/A		LOC_Os04g17100	C418	8IL73	131.546	301.251	1.1954	5e-05	0.000704755		LOC_Os04g17100	8IL73	8IL73 RNAi-OsMADS17	301.617	41.3039	-2.86837	5e-05	0.000450195	heavy metal-associated domain containing protein, expressed	#N/A
LOC_Os03g16170	C418	8IL73	34.9301	105.248	1.59125	5e-05	0.000704755	protein phosphatase 2C, putative, expressed	#N/A		LOC_Os01g74450	8IL73	8IL73 RNAi-OsMADS17	3.7922	0.343081	-3.46641	5e-05	0.000450195	aquaporin protein, putative, expressed	#N/A		LOC_Os04g31710	C418	8IL73	2.99831	9.07267	1.59738	5e-05	0.000704755		LOC_Os04g31710	8IL73	8IL73 RNAi-OsMADS17	9.0846	1.92929	-2.23536	5e-05	0.000450195	expressed protein	#N/A
LOC_Os03g18490	C418	8IL73	9.61537	68.4519	2.83168	5e-05	0.000704755	RPGR, putative, expressed	#N/A		LOC_Os02g03294	8IL73	8IL73 RNAi-OsMADS17	3.98229	1.64081	-1.27919	5e-05	0.000450195	cyclin, putative, expressed	OsCYCP4;3		LOC_Os04g32790	C418	8IL73	0.347821	1.98116	2.50993	5e-05	0.000704755		LOC_Os04g32790	8IL73	8IL73 RNAi-OsMADS17	1.9839	0.222836	-3.15428	5e-05	0.000450195	AP2 domain containing protein, expressed	#N/A
LOC_Os03g18850	C418	8IL73	0.937932	2.35715	1.32949	0.00025	0.00291732	pathogenesis-related Bet v I family protein, putative, expressed	JIOsPR10|OsPR10		LOC_Os02g03640	8IL73	8IL73 RNAi-OsMADS17	1.01552	7.76036	2.9339	5e-05	0.000450195	expressed protein	#N/A		LOC_Os04g33640	C418	8IL73	1.07871	6.3451	2.55633	5e-05	0.000704755		LOC_Os04g33640	8IL73	8IL73 RNAi-OsMADS17	6.35295	0.779371	-3.02705	5e-05	0.000450195	glycosyl hydrolases family 17, putative, expressed	#N/A
LOC_Os03g18870	C418	8IL73	23.4781	98.725	2.0721	5e-05	0.000704755	heat shock protein DnaJ, putative, expressed	#N/A		LOC_Os02g04130	8IL73	8IL73 RNAi-OsMADS17	2.78887	0.836501	-1.73724	5e-05	0.000450195	DUF1645 domain containing protein, putative, expressed	OsSGL		LOC_Os04g33740	C418	8IL73	161.052	66.0381	-1.28615	5e-05	0.000704755		LOC_Os04g33740	8IL73	8IL73 RNAi-OsMADS17	66.1212	140.253	1.08485	5e-05	0.000450195	glycosyl hydrolases, putative, expressed	GIF1|OsCIN2|OsGIF1|WB1
LOC_Os03g19070	C418	8IL73	0.529568	3.87479	2.87123	5e-05	0.000704755	long cell-linked locus protein, putative, expressed	#N/A		LOC_Os02g04690	8IL73	8IL73 RNAi-OsMADS17	5.25369	1.7783	-1.56284	5e-05	0.000450195	cycloartenol synthase, putative, expressed	#N/A		LOC_Os04g33820	C418	8IL73	9.86244	80.4918	3.02883	5e-05	0.000704755		LOC_Os04g33820	8IL73	8IL73 RNAi-OsMADS17	80.5906	3.08306	-4.70817	5e-05	0.000450195	OsFBX132 - F-box domain containing protein, expressed	#N/A
LOC_Os03g19270	C418	8IL73	15.3185	36.6359	1.25798	5e-05	0.000704755	universal stress protein domain containing protein, putative, expressed	#N/A		LOC_Os02g06320	8IL73	8IL73 RNAi-OsMADS17	1.22232	3.20895	1.39248	5e-05	0.000450195	RNA recognition motif 2 domain containing protein, expressed	#N/A		LOC_Os04g35560	C418	8IL73	2.41472	5.04282	1.06238	5e-05	0.000704755		LOC_Os04g35560	8IL73	8IL73 RNAi-OsMADS17	5.04887	1.80606	-1.48311	5e-05	0.000450195	glutathione S-transferase, putative, expressed	OsTCHQD1
LOC_Os03g19560	C418	8IL73	25.054	4.54001	-2.46427	5e-05	0.000704755	tetratricopeptide repeat domain containing protein, expressed	#N/A		LOC_Os02g07690	8IL73	8IL73 RNAi-OsMADS17	1.724	0.743472	-1.21341	0.0003	0.00223355	VQ domain containing protein, putative, expressed	#N/A		LOC_Os04g38600	C418	8IL73	2.20579	0.930176	-1.24572	5e-05	0.000704755		LOC_Os04g38600	8IL73	8IL73 RNAi-OsMADS17	0.931487	4.36863	2.22957	5e-05	0.000450195	glyceraldehyde-3-phosphate dehydrogenase, putative, expressed	#N/A
LOC_Os03g19940	C418	8IL73	0.942474	2.65719	1.49537	0.0006	0.00616582	expressed protein	#N/A		LOC_Os02g07730	8IL73	8IL73 RNAi-OsMADS17	2.64915	5.85809	1.1449	5e-05	0.000450195	haloacid dehalogenase-like hydrolase domain-containing protein 3, putative, expressed	#N/A		LOC_Os04g39940	C418	8IL73	1.33279	0.359027	-1.89229	0.0002	0.00241116		LOC_Os04g39940	8IL73	8IL73 RNAi-OsMADS17	0.359547	1.12461	1.64518	0.00045	0.00317399	brevis radix, putative, expressed	#N/A
LOC_Os03g20120	C418	8IL73	12.7839	29.2863	1.1959	5e-05	0.000704755	glycosyl transferase 8 domain containing protein, putative, expressed	OsGolS1		LOC_Os02g07840	8IL73	8IL73 RNAi-OsMADS17	57.3733	26.8189	-1.09713	5e-05	0.000450195	bZIP transcription factor domain containing protein, expressed	#N/A		LOC_Os04g40560	C418	8IL73	3.20215	14.1614	2.14485	5e-05	0.000704755		LOC_Os04g40560	8IL73	8IL73 RNAi-OsMADS17	14.1809	2.0799	-2.76936	5e-05	0.000450195	WD domain, G-beta repeat domain containing protein, expressed	#N/A
LOC_Os03g20680	C418	8IL73	0.270607	5.92591	4.45277	5e-05	0.000704755	late embryogenesis abundant protein 1, putative, expressed	OsLEA3-2		LOC_Os02g07930	8IL73	8IL73 RNAi-OsMADS17	6.11902	2.54049	-1.2682	5e-05	0.000450195	B-box zinc finger family protein, putative, expressed	#N/A		LOC_Os04g41960	C418	8IL73	0.680692	3.07619	2.17607	5e-05	0.000704755		LOC_Os04g41960	8IL73	8IL73 RNAi-OsMADS17	3.08017	0.875396	-1.815	5e-05	0.000450195	NADP-dependent oxidoreductase, putative, expressed	#N/A
LOC_Os03g21030	C418	8IL73	2.8056	6.25497	1.15669	5e-05	0.000704755	no apical meristem protein, putative, expressed	#N/A		LOC_Os02g08070	8IL73	8IL73 RNAi-OsMADS17	7.58844	18.5766	1.29162	5e-05	0.000450195	OsSPL5 - SBP-box gene family member, expressed	#N/A		LOC_Os04g44150	C418	8IL73	6.90134	3.38972	-1.02571	5e-05	0.000704755		LOC_Os04g44150	8IL73	8IL73 RNAi-OsMADS17	3.39391	1.19867	-1.50152	5e-05	0.000450195	gibberellin 2-beta-dioxygenase 7, putative, expressed	OsGA2ox6
LOC_Os03g22790	C418	8IL73	246.867	534.169	1.11357	5e-05	0.000704755	beta-amylase, putative, expressed	#N/A		LOC_Os02g08440	8IL73	8IL73 RNAi-OsMADS17	5.01807	0.121977	-5.36245	5e-05	0.000450195	WRKY71, expressed	OsWRKY71		LOC_Os04g44670	C418	8IL73	3.17556	16.2148	2.35223	5e-05	0.000704755		LOC_Os04g44670	8IL73	8IL73 RNAi-OsMADS17	16.2351	1.33669	-3.60237	5e-05	0.000450195	AP2 domain containing protein, expressed	#N/A
LOC_Os03g24590	C418	8IL73	39.165	11.8534	-1.72426	5e-05	0.000704755	mTERF domain containing protein, expressed	#N/A		LOC_Os02g09650	8IL73	8IL73 RNAi-OsMADS17	38.943	19.3834	-1.00654	5e-05	0.000450195	AP2 domain containing protein, expressed	#N/A		LOC_Os04g45810	C418	8IL73	2.7	6.45813	1.25816	5e-05	0.000704755		LOC_Os04g45810	8IL73	8IL73 RNAi-OsMADS17	6.46653	2.59779	-1.31571	5e-05	0.000450195	homeobox associated leucine zipper, putative, expressed	Oshox22
LOC_Os03g26870	C418	8IL73	3.32932	7.17821	1.1084	5e-05	0.000704755	WD-40 repeat family protein, putative, expressed	SRWD5		LOC_Os02g10390	8IL73	8IL73 RNAi-OsMADS17	4.28967	10.8746	1.34203	5e-05	0.000450195	chlorophyll A-B binding protein, putative, expressed	#N/A		LOC_Os04g46440	C418	8IL73	16.1815	45.5215	1.49221	5e-05	0.000704755		LOC_Os04g46440	8IL73	8IL73 RNAi-OsMADS17	45.5844	12.9947	-1.81062	5e-05	0.000450195	AP2 domain containing protein, expressed	OsERF34
LOC_Os03g27360	C418	8IL73	2.42472	4.98994	1.04121	5e-05	0.000704755	RING-H2 finger protein ATL5H precursor, putative, expressed	#N/A		LOC_Os02g14170	8IL73	8IL73 RNAi-OsMADS17	15.2006	7.06702	-1.10496	5e-05	0.000450195	peroxidase precursor, putative, expressed	#N/A		LOC_Os04g46660	C418	8IL73	2.31765	5.70917	1.30062	5e-05	0.000704755		LOC_Os04g46660	8IL73	8IL73 RNAi-OsMADS17	5.7158	1.58264	-1.85262	5e-05	0.000450195	cyclin, putative, expressed	#N/A
LOC_Os03g38359	C418	8IL73	1.85157	6.77601	1.87169	5e-05	0.000704755	expressed protein	#N/A		LOC_Os02g14180	8IL73	8IL73 RNAi-OsMADS17	5.71279	0.354729	-4.00941	5e-05	0.000450195	peroxidase precursor, putative, expressed	#N/A		LOC_Os04g46830	C418	8IL73	0.889171	4.67249	2.39366	5e-05	0.000704755		LOC_Os04g46830	8IL73	8IL73 RNAi-OsMADS17	4.67893	2.13813	-1.12983	5e-05	0.000450195	LTPL122 - Protease inhibitor/seed storage/LTP family protein precursor, expressed	#N/A
LOC_Os03g38950	C418	8IL73	0.602541	5.95392	3.30471	5e-05	0.000704755	chloroplast post-illumination chlorophyll fluorescence increase protein, putative, expressed	#N/A		LOC_Os02g16909	8IL73	8IL73 RNAi-OsMADS17	339.572	163.485	-1.05456	5e-05	0.000450195	dynein light chain type 1 domain containing protein, expressed	#N/A		LOC_Os04g48810	C418	8IL73	13.3253	39.3176	1.561	5e-05	0.000704755		LOC_Os04g48810	8IL73	8IL73 RNAi-OsMADS17	39.3633	14.3123	-1.4596	5e-05	0.000450195	expressed protein	#N/A
LOC_Os03g39610	C418	8IL73	33.2427	16.5501	-1.00619	5e-05	0.000704755	chlorophyll A-B binding protein, putative, expressed	LHCB|LHCPII		LOC_Os02g17620	8IL73	8IL73 RNAi-OsMADS17	5.06259	2.16851	-1.22317	5e-05	0.000450195	isochorismatase family protein, putative, expressed	#N/A		LOC_Os04g49980	C418	8IL73	1.19608	3.40177	1.50797	0.0001	0.00131483		LOC_Os04g49980	8IL73	8IL73 RNAi-OsMADS17	3.40609	0.909195	-1.90546	5e-05	0.000450195	late embryogenesis abundant group 1, putative, expressed	#N/A
LOC_Os03g41460	C418	8IL73	2.51311	8.15029	1.69738	5e-05	0.000704755	CAMK_CAMK_like.20 - CAMK includes calcium/calmodulin depedent protein kinases, expressed	SAPK10|OsSAPK10		LOC_Os02g19130	8IL73	8IL73 RNAi-OsMADS17	0.625703	1.88728	1.59276	5e-05	0.000450195	transcription factor X1, putative, expressed	OsFDML1		LOC_Os04g51460	C418	8IL73	0.791119	4.21715	2.4143	5e-05	0.000704755		LOC_Os04g51460	8IL73	8IL73 RNAi-OsMADS17	4.22224	0.39823	-3.40633	5e-05	0.000450195	glycosyl hydrolases family 16, putative, expressed	#N/A
LOC_Os03g43880	C418	8IL73	1.1665	8.64046	2.88892	5e-05	0.000704755	PLA IIIA/PLP7, putative, expressed	#N/A		LOC_Os02g19650	8IL73	8IL73 RNAi-OsMADS17	2.10377	1.04224	-1.01328	5e-05	0.000450195	hydrolase, alpha/beta fold family domain containing protein, expressed	#N/A		LOC_Os04g51680	C418	8IL73	201.427	620.737	1.62373	5e-05	0.000704755		LOC_Os04g51680	8IL73	8IL73 RNAi-OsMADS17	621.45	186.648	-1.73532	5e-05	0.000450195	expressed protein	#N/A
LOC_Os03g44380	C418	8IL73	9.76118	38.4292	1.97707	5e-05	0.000704755	9-cis-epoxycarotenoid dioxygenase 1, chloroplast precursor, putative, expressed	OsNCED3		LOC_Os02g21700	8IL73	8IL73 RNAi-OsMADS17	9.57383	3.594	-1.41351	5e-05	0.000450195	STE_MEKK_ste11_MAP3K.8 - STE kinases include homologs to sterile 7, sterile 11 and sterile 20 from yeast, expressed	#N/A		LOC_Os04g52090	C418	8IL73	18.4694	93.1083	2.33377	5e-05	0.000704755		LOC_Os04g52090	8IL73	8IL73 RNAi-OsMADS17	93.231	8.5779	-3.44211	5e-05	0.000450195	AP2 domain containing protein, expressed	OsAP2-39
LOC_Os03g45210	C418	8IL73	1.74691	3.5859	1.03753	5e-05	0.000704755	2-aminoethanethiol dioxygenase, putative, expressed	#N/A		LOC_Os02g24700	8IL73	8IL73 RNAi-OsMADS17	0.798146	2.30705	1.53133	5e-05	0.000450195	OsSAUR8 - Auxin-responsive SAUR gene family member, expressed	#N/A		LOC_Os04g57760	C418	8IL73	11.4633	30.757	1.42389	5e-05	0.000704755		LOC_Os04g57760	8IL73	8IL73 RNAi-OsMADS17	30.798	10.9222	-1.49558	5e-05	0.000450195	expressed protein	#N/A
LOC_Os03g45280	C418	8IL73	6.79339	15.1183	1.15409	5e-05	0.000704755	dehydrin, putative, expressed	#N/A		LOC_Os02g26470	8IL73	8IL73 RNAi-OsMADS17	10.826	2.65936	-2.02535	5e-05	0.000450195	expressed protein	#N/A		LOC_Os04g58200	C418	8IL73	70.4921	28.72	-1.2954	5e-05	0.000704755		LOC_Os04g58200	8IL73	8IL73 RNAi-OsMADS17	28.7592	132.068	2.19918	5e-05	0.000450195	protochlorophyllide reductase A, chloroplast precursor, putative, expressed	OsPORA
LOC_Os03g45370	C418	8IL73	11.0378	23.0008	1.05924	5e-05	0.000704755	sodium/calcium exchanger protein, putative, expressed	OsCCX2		LOC_Os02g29130	8IL73	8IL73 RNAi-OsMADS17	17.9116	4.03543	-2.1501	5e-05	0.000450195	ankyrin, putative, expressed	#N/A		LOC_Os04g58810	C418	8IL73	0.965712	5.48994	2.50713	5e-05	0.000704755		LOC_Os04g58810	8IL73	8IL73 RNAi-OsMADS17	5.49677	0.571027	-3.26695	5e-05	0.000450195	CAF1 family ribonuclease containing protein, putative, expressed	OsCAF1B
LOC_Os03g47530	C418	8IL73	2.63065	15.7431	2.58123	5e-05	0.000704755	glycosyl transferase 8 domain containing protein, putative, expressed	OsGATL2		LOC_Os02g30910	8IL73	8IL73 RNAi-OsMADS17	27.9024	8.87702	-1.65224	5e-05	0.000450195	nodulin MtN3 family protein, putative, expressed	OsSWEET15		LOC_Os04g58890	C418	8IL73	7.74009	19.0312	1.29794	5e-05	0.000704755		LOC_Os04g58890	8IL73	8IL73 RNAi-OsMADS17	19.0539	7.29582	-1.38495	5e-05	0.000450195	expressed protein	#N/A
LOC_Os03g47610	C418	8IL73	6.1043	18.3388	1.587	5e-05	0.000704755	thiamine biosynthesis protein thiC, putative, expressed	#N/A		LOC_Os02g30955	8IL73	8IL73 RNAi-OsMADS17	0.685181	12.6349	4.20479	5e-05	0.000450195	expressed protein	#N/A		LOC_Os05g01120	C418	8IL73	1.23876	0.54505	-1.18444	5e-05	0.000704755		LOC_Os05g01120	8IL73	8IL73 RNAi-OsMADS17	0.545764	1.36291	1.32034	5e-05	0.000450195	cytochrome P450, putative, expressed	#N/A
LOC_Os03g49440	C418	8IL73	0.65533	2.69449	2.03972	5e-05	0.000704755	phosphatase, putative, expressed	#N/A		LOC_Os02g32060	8IL73	8IL73 RNAi-OsMADS17	6.46434	3.07277	-1.07296	5e-05	0.000450195	hydrolase, NUDIX family, domain containing protein, expressed	#N/A		LOC_Os05g03590	C418	8IL73	5.7167	15.7374	1.46095	5e-05	0.000704755		LOC_Os05g03590	8IL73	8IL73 RNAi-OsMADS17	15.7576	3.824	-2.04289	5e-05	0.000450195	expressed protein	#N/A
LOC_Os03g50280	C418	8IL73	13.5052	30.7421	1.1867	5e-05	0.000704755	GLTP domain containing protein, putative, expressed	#N/A		LOC_Os02g32580	8IL73	8IL73 RNAi-OsMADS17	2.73824	0.215105	-3.67013	0.0003	0.00223355	expressed protein	#N/A		LOC_Os05g03750	C418	8IL73	1.03714	2.72631	1.39435	5e-05	0.000704755		LOC_Os05g03750	8IL73	8IL73 RNAi-OsMADS17	2.7298	1.20026	-1.18545	5e-05	0.000450195	expressed protein	#N/A
LOC_Os03g51350	C418	8IL73	0.367149	9.27979	4.65966	5e-05	0.000704755	expressed protein	#N/A		LOC_Os02g32590	8IL73	8IL73 RNAi-OsMADS17	7.35029	2.97168	-1.30652	5e-05	0.000450195	HSF-type DNA-binding domain containing protein, expressed	OsHSFA3		LOC_Os05g03760	C418	8IL73	71.8399	158.598	1.14252	5e-05	0.000704755		LOC_Os05g03760	8IL73	8IL73 RNAi-OsMADS17	158.803	45.4028	-1.80638	5e-05	0.000450195	zinc finger family protein, putative, expressed	OsTZF5
LOC_Os03g52680	C418	8IL73	26.3735	63.1577	1.25987	5e-05	0.000704755	expressed protein	#N/A		LOC_Os02g32650	8IL73	8IL73 RNAi-OsMADS17	1.83004	3.89543	1.08991	5e-05	0.000450195	expressed protein	#N/A		LOC_Os05g08640	C418	8IL73	4.92236	10.818	1.13601	5e-05	0.000704755		LOC_Os05g08640	8IL73	8IL73 RNAi-OsMADS17	10.8314	3.65091	-1.56889	5e-05	0.000450195	transferase family protein, putative, expressed	#N/A
LOC_Os03g53340	C418	8IL73	0.365402	1.42265	1.96103	5e-05	0.000704755	HSF-type DNA-binding domain containing protein, expressed	#N/A		LOC_Os02g32840	8IL73	8IL73 RNAi-OsMADS17	8.22025	3.37655	-1.28363	5e-05	0.000450195	zinc finger A20 and AN1 domain-containing stress-associated protein, putative, expressed	#N/A		LOC_Os05g08860	C418	8IL73	2.25929	6.51731	1.52841	5e-05	0.000704755		LOC_Os05g08860	8IL73	8IL73 RNAi-OsMADS17	6.52494	1.391	-2.22984	5e-05	0.000450195	expressed protein	#N/A
LOC_Os03g56370	C418	8IL73	1.88996	0.66951	-1.49717	0.00015	0.00187935	methyltransferase, putative, expressed	#N/A		LOC_Os02g35530	8IL73	8IL73 RNAi-OsMADS17	1.59367	0.693419	-1.20055	0.0006	0.00402818	OsFBK8 - F-box domain and kelch repeat containing protein, expressed	#N/A		LOC_Os05g10650	C418	8IL73	0.208475	1.1231	2.42954	5e-05	0.000704755		LOC_Os05g10650	8IL73	8IL73 RNAi-OsMADS17	1.12457	0.162941	-2.78696	5e-05	0.000450195	6-phosphofructokinase, putative, expressed	OsPPi-PFK
LOC_Os03g57310	C418	8IL73	1.50728	4.14208	1.45841	5e-05	0.000704755	syntaxin, putative, expressed	OsSYP121		LOC_Os02g35970	8IL73	8IL73 RNAi-OsMADS17	3.7918	8.89625	1.23032	5e-05	0.000450195	BTBN2 - Bric-a-Brac, Tramtrack, Broad Complex BTB domain with non-phototropic hypocotyl 3 NPH3 and coiled-coil domains, expressed	CPT1		LOC_Os05g20020	C418	8IL73	27.5278	5.98921	-2.20045	5e-05	0.000704755		LOC_Os05g20020	8IL73	8IL73 RNAi-OsMADS17	5.99653	29.4408	2.29562	5e-05	0.000450195	polygalacturonase, putative, expressed	#N/A
LOC_Os03g58300	C418	8IL73	1.68453	3.79534	1.17188	5e-05	0.000704755	indole-3-glycerol phosphate lyase, chloroplast precursor, putative, expressed	OsIGL|OsIgl		LOC_Os02g36350	8IL73	8IL73 RNAi-OsMADS17	21.8712	10.6415	-1.03934	5e-05	0.000450195	expressed protein	#N/A		LOC_Os05g27780	C418	8IL73	290.358	680.383	1.22852	5e-05	0.000704755		LOC_Os05g27780	8IL73	8IL73 RNAi-OsMADS17	681.221	241.314	-1.49721	5e-05	0.000450195	expressed protein	#N/A
LOC_Os03g58790	C418	8IL73	0.547414	1.46303	1.41825	5e-05	0.000704755	ATPase, putative, expressed	OsAAA-ATPase1		LOC_Os02g36490	8IL73	8IL73 RNAi-OsMADS17	3.17807	13.3901	2.07494	5e-05	0.000450195	expressed protein	#N/A		LOC_Os05g28740	C418	8IL73	3.469	7.01887	1.01672	5e-05	0.000704755		LOC_Os05g28740	8IL73	8IL73 RNAi-OsMADS17	7.02786	2.35549	-1.57706	5e-05	0.000450195	universal stress protein domain containing protein, putative, expressed	UspA
LOC_Os03g60080	C418	8IL73	11.1271	77.4693	2.79955	5e-05	0.000704755	NAC domain-containing protein 67, putative, expressed	OsNAC19|SNAC1|OsNAC9		LOC_Os02g39140	8IL73	8IL73 RNAi-OsMADS17	2.42053	5.1386	1.08605	5e-05	0.000450195	helix-loop-helix DNA-binding domain containing protein, expressed	#N/A		LOC_Os05g31620	C418	8IL73	5.45822	18.0448	1.72508	5e-05	0.000704755		LOC_Os05g31620	8IL73	8IL73 RNAi-OsMADS17	18.0667	3.63255	-2.31428	5e-05	0.000450195	OsCML15 - Calmodulin-related calcium sensor protein, expressed	#N/A
LOC_Os03g60840	C418	8IL73	22.6694	46.8302	1.04669	5e-05	0.000704755	BBTI13 - Bowman-Birk type bran trypsin inhibitor precursor, expressed	#N/A		LOC_Os02g39360	8IL73	8IL73 RNAi-OsMADS17	16.5675	161.055	3.28112	5e-05	0.000450195	B-box zinc finger family protein, putative, expressed	#N/A		LOC_Os05g32460	C418	8IL73	4.10836	22.9155	2.47969	5e-05	0.000704755		LOC_Os05g32460	8IL73	8IL73 RNAi-OsMADS17	22.946	3.12279	-2.87734	5e-05	0.000450195	VQ domain containing protein, putative, expressed	#N/A
LOC_Os03g61150	C418	8IL73	1.67096	3.36474	1.00982	5e-05	0.000704755	expressed protein	#N/A		LOC_Os02g39850	8IL73	8IL73 RNAi-OsMADS17	2.53486	5.59741	1.14285	5e-05	0.000450195	transferase family protein, putative, expressed	#N/A		LOC_Os05g34830	C418	8IL73	0.914838	6.55037	2.83999	5e-05	0.000704755		LOC_Os05g34830	8IL73	8IL73 RNAi-OsMADS17	6.55826	0.178949	-5.19569	5e-05	0.000450195	No apical meristem protein, putative, expressed	OsNAC52
LOC_Os03g63270	C418	8IL73	1.53595	3.48784	1.1832	5e-05	0.000704755	regulatory protein, putative, expressed	#N/A		LOC_Os02g40700	8IL73	8IL73 RNAi-OsMADS17	43.9856	14.7788	-1.5735	5e-05	0.000450195	enzyme of the cupin superfamily protein, putative, expressed	#N/A		LOC_Os05g35500	C418	8IL73	1.45372	4.52168	1.63711	5e-05	0.000704755		LOC_Os05g35500	8IL73	8IL73 RNAi-OsMADS17	4.52836	0.970667	-2.22194	5e-05	0.000450195	MYB family transcription factor, putative, expressed	Osmyb1
LOC_Os03g63370	C418	8IL73	11.3899	3.92132	-1.53834	5e-05	0.000704755	CRAL/TRIO domain containing protein, expressed	#N/A		LOC_Os02g40820	8IL73	8IL73 RNAi-OsMADS17	40.8377	18.9841	-1.10511	5e-05	0.000450195	expressed protein	#N/A		LOC_Os05g36290	C418	8IL73	1.07471	2.57092	1.25833	5e-05	0.000704755		LOC_Os05g36290	8IL73	8IL73 RNAi-OsMADS17	2.57386	0.878257	-1.55122	5e-05	0.000450195	actin, putative, expressed	#N/A
LOC_Os03g64340	C418	8IL73	77.9435	33.3892	-1.22305	5e-05	0.000704755	heavy metal-associated domain containing protein, expressed	#N/A		LOC_Os02g41460	8IL73	8IL73 RNAi-OsMADS17	9.45882	4.47629	-1.07936	5e-05	0.000450195	DUF640 domain containing protein, putative, expressed	#N/A		LOC_Os05g38040	C418	8IL73	3.98521	11.4974	1.52857	5e-05	0.000704755		LOC_Os05g38040	8IL73	8IL73 RNAi-OsMADS17	11.5115	3.30246	-1.80146	5e-05	0.000450195	expressed protein	#N/A
LOC_Os04g09570	C418	8IL73	3.21375	8.95087	1.47777	5e-05	0.000704755	expressed protein	#N/A		LOC_Os02g41580	8IL73	8IL73 RNAi-OsMADS17	398.027	144.203	-1.46476	5e-05	0.000450195	CAMK_CAMK_like.14 - CAMK includes calcium/calmodulin depedent protein kinases, expressed	#N/A		LOC_Os05g38290	C418	8IL73	10.4357	30.5389	1.54912	5e-05	0.000704755		LOC_Os05g38290	8IL73	8IL73 RNAi-OsMADS17	30.5746	3.14791	-3.27986	5e-05	0.000450195	protein phosphatase 2C, putative, expressed	OsPP2C49
LOC_Os04g14690	C418	8IL73	0.18051	0.798734	2.14564	0.0005	0.00530368	flavin-containing monooxygenase family protein, putative, expressed	#N/A		LOC_Os02g41840	8IL73	8IL73 RNAi-OsMADS17	37.1995	5.103	-2.86587	5e-05	0.000450195	DUF584 domain containing protein, putative, expressed	#N/A		LOC_Os05g38660	C418	8IL73	47.5473	224.62	2.24005	5e-05	0.000704755		LOC_Os05g38660	8IL73	8IL73 RNAi-OsMADS17	224.897	28.2542	-2.99273	5e-05	0.000450195	expressed protein	#N/A
LOC_Os04g17100	C418	8IL73	131.546	301.251	1.1954	5e-05	0.000704755	heavy metal-associated domain containing protein, expressed	#N/A		LOC_Os02g41860	8IL73	8IL73 RNAi-OsMADS17	1.74108	0.805929	-1.11126	0.0002	0.00157126	aquaporin protein, putative, expressed	OsPIP2;2		LOC_Os05g38860	C418	8IL73	3.54315	18.2832	2.36742	5e-05	0.000704755		LOC_Os05g38860	8IL73	8IL73 RNAi-OsMADS17	18.3063	2.1598	-3.08337	5e-05	0.000450195	expressed protein	#N/A
LOC_Os04g18380	C418	8IL73	0.711789	1.86982	1.39338	5e-05	0.000704755	cytochrome P450, putative, expressed	#N/A		LOC_Os02g41904	8IL73	8IL73 RNAi-OsMADS17	306.394	1032.76	1.75304	5e-05	0.000450195	DEF7 - Defensin and Defensin-like DEFL family, expressed	OsDEF7|CAL1|OsAFP1		LOC_Os05g40630	C418	8IL73	1.42134	4.91513	1.78997	5e-05	0.000704755		LOC_Os05g40630	8IL73	8IL73 RNAi-OsMADS17	4.92186	1.31337	-1.90593	5e-05	0.000450195	DUF567 domain containing protein, putative, expressed	#N/A
LOC_Os04g31710	C418	8IL73	2.99831	9.07267	1.59738	5e-05	0.000704755	expressed protein	#N/A		LOC_Os02g41954	8IL73	8IL73 RNAi-OsMADS17	5.37199	1.08308	-2.31032	5e-05	0.000450195	gibberellin 2-beta-dioxygenase 7, putative, expressed	#N/A		LOC_Os05g41490	C418	8IL73	3.1146	56.6574	4.18514	5e-05	0.000704755		LOC_Os05g41490	8IL73	8IL73 RNAi-OsMADS17	56.7306	2.89632	-4.29184	5e-05	0.000450195	circadian clock coupling factor ZGT, putative, expressed	#N/A
LOC_Os04g32120	C418	8IL73	2.02151	5.1957	1.36188	0.0002	0.00241116	expressed protein	#N/A		LOC_Os02g42585	8IL73	8IL73 RNAi-OsMADS17	99.9694	3.33112	-4.90741	5e-05	0.000450195	AP2 domain containing protein, expressed	#N/A		LOC_Os05g41780	C418	8IL73	65.1981	170.978	1.39091	5e-05	0.000704755		LOC_Os05g41780	8IL73	8IL73 RNAi-OsMADS17	171.179	37.5426	-2.18891	5e-05	0.000450195	AP2 domain containing protein, expressed	#N/A
LOC_Os04g32790	C418	8IL73	0.347821	1.98116	2.50993	5e-05	0.000704755	AP2 domain containing protein, expressed	#N/A		LOC_Os02g42740	8IL73	8IL73 RNAi-OsMADS17	17.4022	4.60947	-1.9166	5e-05	0.000450195	cytochrome b5-like Heme/Steroid binding domain containing protein, expressed	#N/A		LOC_Os05g41970	C418	8IL73	1.03563	3.3532	1.69503	5e-05	0.000704755		LOC_Os05g41970	8IL73	8IL73 RNAi-OsMADS17	3.35772	1.26478	-1.40859	5e-05	0.000450195	SSA1 - 2S albumin seed storage family protein precursor, expressed	GLB1
LOC_Os04g33640	C418	8IL73	1.07871	6.3451	2.55633	5e-05	0.000704755	glycosyl hydrolases family 17, putative, expressed	#N/A		LOC_Os02g42990	8IL73	8IL73 RNAi-OsMADS17	11.8798	2.82566	-2.07185	5e-05	0.000450195	OsSAUR11 - Auxin-responsive SAUR gene family member, expressed	#N/A		LOC_Os05g44060	C418	8IL73	2.53975	7.28114	1.51948	5e-05	0.000704755		LOC_Os05g44060	8IL73	8IL73 RNAi-OsMADS17	7.28939	2.44174	-1.57789	5e-05	0.000450195	expressed protein	#N/A
LOC_Os04g33740	C418	8IL73	161.052	66.0381	-1.28615	5e-05	0.000704755	glycosyl hydrolases, putative, expressed	GIF1|OsCIN2|OsGIF1|WB1		LOC_Os02g43300	8IL73	8IL73 RNAi-OsMADS17	2.10505	4.42736	1.07259	5e-05	0.000450195	expressed protein	#N/A		LOC_Os05g44900	C418	8IL73	16.649	57.9617	1.79966	5e-05	0.000704755		LOC_Os05g44900	8IL73	8IL73 RNAi-OsMADS17	58.0415	11.7987	-2.29846	5e-05	0.000450195	expressed protein	#N/A
LOC_Os04g33820	C418	8IL73	9.86244	80.4918	3.02883	5e-05	0.000704755	OsFBX132 - F-box domain containing protein, expressed	#N/A		LOC_Os02g43720	8IL73	8IL73 RNAi-OsMADS17	10.57	21.9513	1.05433	5e-05	0.000450195	enoyl-CoA hydratase/isomerase family protein, putative, expressed	#N/A		LOC_Os05g46340	C418	8IL73	2.89843	13.4007	2.20897	5e-05	0.000704755		LOC_Os05g46340	8IL73	8IL73 RNAi-OsMADS17	13.4183	1.67973	-2.9979	5e-05	0.000450195	expressed protein	#N/A
LOC_Os04g34910	C418	8IL73	2.15572	4.84888	1.16948	5e-05	0.000704755	expressed protein	#N/A		LOC_Os02g43770	8IL73	8IL73 RNAi-OsMADS17	1.00116	0.408813	-1.29215	0.0001	0.00085201	DUF630/DUF632 domains containing protein, putative, expressed	#N/A		LOC_Os05g46460	C418	8IL73	25.3802	52.7798	1.05629	5e-05	0.000704755		LOC_Os05g46460	8IL73	8IL73 RNAi-OsMADS17	52.84	19.4568	-1.44136	5e-05	0.000450195	hydrolase, alpha/beta fold family domain containing protein, expressed	#N/A
LOC_Os04g35560	C418	8IL73	2.41472	5.04282	1.06238	5e-05	0.000704755	glutathione S-transferase, putative, expressed	OsTCHQD1		LOC_Os02g43790	8IL73	8IL73 RNAi-OsMADS17	2.22399	0.821837	-1.43623	5e-05	0.000450195	ethylene-responsive transcription factor, putative, expressed	AP59|OsBIERF3|OsAP59		LOC_Os05g46480	C418	8IL73	0.995091	2.04614	1.04	0.0007	0.00703322		LOC_Os05g46480	8IL73	8IL73 RNAi-OsMADS17	2.04873	0.984062	-1.05791	0.00085	0.00540441	late embryogenesis abundant protein, group 3, putative, expressed	OsLEA3|OsLEA3-1
LOC_Os04g38600	C418	8IL73	2.20579	0.930176	-1.24572	5e-05	0.000704755	glyceraldehyde-3-phosphate dehydrogenase, putative, expressed	#N/A		LOC_Os02g44040	8IL73	8IL73 RNAi-OsMADS17	114.773	17.1173	-2.74526	5e-05	0.000450195	expressed protein	#N/A		LOC_Os05g46760	C418	8IL73	8.04185	39.2222	2.28607	5e-05	0.000704755		LOC_Os05g46760	8IL73	8IL73 RNAi-OsMADS17	39.2685	5.21018	-2.91397	5e-05	0.000450195	STE_MEKK_ste11_MAP3K.19 - STE kinases include homologs to sterile 7, sterile 11 and sterile 20 from yeast, expressed	#N/A
LOC_Os04g39940	C418	8IL73	1.33279	0.359027	-1.89229	0.0002	0.00241116	brevis radix, putative, expressed	#N/A		LOC_Os02g44090	8IL73	8IL73 RNAi-OsMADS17	48.4858	8.15548	-2.57172	5e-05	0.000450195	zinc finger protein, putative, expressed	#N/A		LOC_Os05g49350	C418	8IL73	0.758005	2.60186	1.77927	5e-05	0.000704755		LOC_Os05g49350	8IL73	8IL73 RNAi-OsMADS17	2.60527	1.17825	-1.14478	0.0002	0.00157126	DUF1645 domain containing protein, putative, expressed	#N/A
LOC_Os04g40560	C418	8IL73	3.20215	14.1614	2.14485	5e-05	0.000704755	WD domain, G-beta repeat domain containing protein, expressed	#N/A		LOC_Os02g44108	8IL73	8IL73 RNAi-OsMADS17	9.10819	2.63014	-1.79202	5e-05	0.000450195	expansin precursor, putative, expressed	#N/A		LOC_Os05g50930	C418	8IL73	3.53858	0.607793	-2.54152	5e-05	0.000704755		LOC_Os05g50930	8IL73	8IL73 RNAi-OsMADS17	0.608565	3.24912	2.41656	5e-05	0.000450195	RNA polymerase sigma factor, putative, expressed	OsSIG5
LOC_Os04g41620	C418	8IL73	0.515263	4.1808	3.0204	5e-05	0.000704755	CHIT2 - Chitinase family protein precursor, expressed	#N/A		LOC_Os02g44230	8IL73	8IL73 RNAi-OsMADS17	3.91474	1.91869	-1.0288	5e-05	0.000450195	CPuORF22 - conserved peptide uORF-containing transcript, expressed	OsTPP1		LOC_Os06g02410	C418	8IL73	3.37776	8.96073	1.40755	5e-05	0.000704755		LOC_Os06g02410	8IL73	8IL73 RNAi-OsMADS17	8.97193	2.37158	-1.91957	5e-05	0.000450195	expressed protein	#N/A
LOC_Os04g41640	C418	8IL73	2.08571	7.36953	1.82103	5e-05	0.000704755	HEV2 - Hevein family protein precursor, expressed	#N/A		LOC_Os02g44300	8IL73	8IL73 RNAi-OsMADS17	4.51035	1.40026	-1.68754	5e-05	0.000450195	MSP domain containing protein, expressed	#N/A		LOC_Os06g04990	C418	8IL73	32.8205	77.9861	1.24862	5e-05	0.000704755		LOC_Os06g04990	8IL73	8IL73 RNAi-OsMADS17	78.0926	32.3199	-1.27276	5e-05	0.000450195	early nodulin 93 ENOD93 protein, putative, expressed	#N/A
LOC_Os04g41680	C418	8IL73	2.71989	6.10897	1.16738	5e-05	0.000704755	CHIT3 - Chitinase family protein precursor, expressed	OsChia4a		LOC_Os02g44820	8IL73	8IL73 RNAi-OsMADS17	37.8454	8.79935	-2.10465	5e-05	0.000450195	rho-GTPase-activating protein-related, putative, expressed	#N/A		LOC_Os06g05000	C418	8IL73	26.1939	64.266	1.29483	5e-05	0.000704755		LOC_Os06g05000	8IL73	8IL73 RNAi-OsMADS17	64.344	29.9	-1.10566	5e-05	0.000450195	early nodulin 93 ENOD93 protein, putative, expressed	#N/A
LOC_Os04g41960	C418	8IL73	0.680692	3.07619	2.17607	5e-05	0.000704755	NADP-dependent oxidoreductase, putative, expressed	#N/A		LOC_Os02g44870	8IL73	8IL73 RNAi-OsMADS17	1001.25	121.058	-3.04803	5e-05	0.000450195	dehydrin, putative, expressed	OsDhn1|OsLip9		LOC_Os06g05010	C418	8IL73	14.7801	50.8717	1.78321	5e-05	0.000704755		LOC_Os06g05010	8IL73	8IL73 RNAi-OsMADS17	50.9401	22.0579	-1.20751	5e-05	0.000450195	early nodulin 93 ENOD93 protein, putative, expressed	OsENOD93-1
LOC_Os04g42940	C418	8IL73	0.175109	1.58566	3.17876	0.00085	0.0082642	expressed protein	#N/A		LOC_Os02g44880	8IL73	8IL73 RNAi-OsMADS17	12.0476	3.31842	-1.86017	5e-05	0.000450195	expressed protein	#N/A		LOC_Os06g05020	C418	8IL73	4.00366	39.4641	3.30115	5e-05	0.000704755		LOC_Os06g05020	8IL73	8IL73 RNAi-OsMADS17	39.515	12.4786	-1.66294	5e-05	0.000450195	early nodulin 93 ENOD93 protein, putative, expressed	#N/A
LOC_Os04g44280	C418	8IL73	4.19668	1.9713	-1.0901	5e-05	0.000704755	OsRR5 type-A response regulator, expressed	OsRR5		LOC_Os02g44990	8IL73	8IL73 RNAi-OsMADS17	3.93806	0.897244	-2.13391	5e-05	0.000450195	OsFBDUF13 - F-box and DUF domain containing protein, expressed	MAIF1		LOC_Os06g05440	C418	8IL73	3.39649	13.2116	1.95969	5e-05	0.000704755		LOC_Os06g05440	8IL73	8IL73 RNAi-OsMADS17	13.2274	2.99992	-2.14053	5e-05	0.000450195	expressed protein	#N/A
LOC_Os04g44670	C418	8IL73	3.17556	16.2148	2.35223	5e-05	0.000704755	AP2 domain containing protein, expressed	#N/A		LOC_Os02g45225	8IL73	8IL73 RNAi-OsMADS17	6.18032	0.573646	-3.42945	5e-05	0.000450195	expressed protein	#N/A		LOC_Os06g06180	C418	8IL73	1.54625	0.278457	-2.47325	5e-05	0.000704755		LOC_Os06g06180	8IL73	8IL73 RNAi-OsMADS17	0.278741	1.28666	2.20663	5e-05	0.000450195	transferase family protein, putative, expressed	#N/A
LOC_Os04g45810	C418	8IL73	2.7	6.45813	1.25816	5e-05	0.000704755	homeobox associated leucine zipper, putative, expressed	Oshox22		LOC_Os02g45710	8IL73	8IL73 RNAi-OsMADS17	20.9807	4.12972	-2.34495	5e-05	0.000450195	zinc finger, C3HC4 type domain containing protein, expressed	#N/A		LOC_Os06g07030	C418	8IL73	22.8869	49.0094	1.09854	5e-05	0.000704755		LOC_Os06g07030	8IL73	8IL73 RNAi-OsMADS17	49.0738	15.3137	-1.68013	5e-05	0.000450195	AP2 domain containing protein, expressed	#N/A
LOC_Os04g46440	C418	8IL73	16.1815	45.5215	1.49221	5e-05	0.000704755	AP2 domain containing protein, expressed	OsERF34		LOC_Os02g45930	8IL73	8IL73 RNAi-OsMADS17	206.836	73.2459	-1.49766	5e-05	0.000450195	expressed protein	#N/A		LOC_Os06g08090	C418	8IL73	6.90665	17.9645	1.37909	5e-05	0.000704755		LOC_Os06g08090	8IL73	8IL73 RNAi-OsMADS17	17.9854	7.98537	-1.1714	5e-05	0.000450195	heparanase-like protein precursor, putative, expressed	#N/A
LOC_Os04g46660	C418	8IL73	2.31765	5.70917	1.30062	5e-05	0.000704755	cyclin, putative, expressed	#N/A		LOC_Os02g46100	8IL73	8IL73 RNAi-OsMADS17	26.4722	5.12989	-2.36748	5e-05	0.000450195	RING-H2 finger protein, putative, expressed	#N/A		LOC_Os06g09340	C418	8IL73	3.18922	8.89922	1.48048	5e-05	0.000704755		LOC_Os06g09340	8IL73	8IL73 RNAi-OsMADS17	8.91118	3.0435	-1.54989	5e-05	0.000450195	pectinesterase, putative, expressed	#N/A
LOC_Os04g46830	C418	8IL73	0.889171	4.67249	2.39366	5e-05	0.000704755	LTPL122 - Protease inhibitor/seed storage/LTP family protein precursor, expressed	#N/A		LOC_Os02g46260	8IL73	8IL73 RNAi-OsMADS17	2.34971	6.29268	1.42119	5e-05	0.000450195	OsSCP9 - Putative Serine Carboxypeptidase homologue, expressed	#N/A		LOC_Os06g10820	C418	8IL73	3.25609	10.3109	1.66296	5e-05	0.000704755		LOC_Os06g10820	8IL73	8IL73 RNAi-OsMADS17	10.3217	1.61305	-2.67782	5e-05	0.000450195	helix-loop-helix DNA-binding domain containing protein, expressed	#N/A
LOC_Os04g47670	C418	8IL73	4.46402	10.5842	1.2455	5e-05	0.000704755	expressed protein	#N/A		LOC_Os02g46690	8IL73	8IL73 RNAi-OsMADS17	6.15518	2.79916	-1.13681	5e-05	0.000450195	OsFBD8 - F-box and FBD domain containing protein, expressed	#N/A		LOC_Os06g11980	C418	8IL73	7.0237	14.5403	1.04976	5e-05	0.000704755		LOC_Os06g11980	8IL73	8IL73 RNAi-OsMADS17	14.5582	4.22872	-1.78353	5e-05	0.000450195	DUF581 domain containing protein, expressed	#N/A
LOC_Os04g47900	C418	8IL73	2.54864	7.00076	1.45778	5e-05	0.000704755	ATTIM23-2, putative, expressed	#N/A		LOC_Os02g46970	8IL73	8IL73 RNAi-OsMADS17	0.763254	2.1366	1.48508	5e-05	0.000450195	AMP-binding domain containing protein, expressed	Os4CL2		LOC_Os06g13210	C418	8IL73	1.27384	0.492955	-1.36966	5e-05	0.000704755		LOC_Os06g13210	8IL73	8IL73 RNAi-OsMADS17	0.493618	1.28765	1.38327	5e-05	0.000450195	peptide transporter PTR2, putative, expressed	#N/A
LOC_Os04g48484	C418	8IL73	260.779	0.106986	-11.2512	5e-05	0.000704755	expressed protein	#N/A		LOC_Os02g46980	8IL73	8IL73 RNAi-OsMADS17	2.95349	6.76191	1.19501	5e-05	0.000450195	pentatricopeptide, putative, expressed	#N/A		LOC_Os06g14420	C418	8IL73	7.21315	14.7767	1.03462	5e-05	0.000704755		LOC_Os06g14420	8IL73	8IL73 RNAi-OsMADS17	14.7943	6.56565	-1.17203	5e-05	0.000450195	hydrolase, NUDIX family, domain containing protein, expressed	#N/A
LOC_Os04g48710	C418	8IL73	61.7127	3.35764	-4.20005	5e-05	0.000704755	expressed protein	#N/A		LOC_Os02g47200	8IL73	8IL73 RNAi-OsMADS17	3.19012	1.0259	-1.63673	5e-05	0.000450195	transposon protein, putative, unclassified, expressed	OsAOX1c|AOX1c		LOC_Os06g15620	C418	8IL73	305.47	661.245	1.11415	5e-05	0.000704755		LOC_Os06g15620	8IL73	8IL73 RNAi-OsMADS17	662.126	240.998	-1.45808	5e-05	0.000450195	GASR7 - Gibberellin-regulated GASA/GAST/Snakin family protein precursor, expressed	OsGSR1|GW6|OsGASR7
LOC_Os04g48810	C418	8IL73	13.3253	39.3176	1.561	5e-05	0.000704755	expressed protein	#N/A		LOC_Os02g47450	8IL73	8IL73 RNAi-OsMADS17	0.837015	0.373736	-1.16323	0.001	0.00618767	expressed protein	#N/A		LOC_Os06g19010	C418	8IL73	1.65433	0.551246	-1.58548	5e-05	0.000704755		LOC_Os06g19010	8IL73	8IL73 RNAi-OsMADS17	0.551965	1.24612	1.1748	5e-05	0.000450195	cadmium tolerance factor, putative, expressed	#N/A
LOC_Os04g48830	C418	8IL73	4.51867	10.378	1.19956	5e-05	0.000704755	DUF623 domain containing protein, expressed	#N/A		LOC_Os02g47660	8IL73	8IL73 RNAi-OsMADS17	7.60531	2.82725	-1.42761	5e-05	0.000450195	basic helix-loop-helix, putative, expressed	OsBLR1|OsbHLH079		LOC_Os06g19444	C418	8IL73	17.4457	41.3374	1.24457	5e-05	0.000704755		LOC_Os06g19444	8IL73	8IL73 RNAi-OsMADS17	41.3833	17.3395	-1.25498	5e-05	0.000450195	CCT/B-box zinc finger protein, putative, expressed	OsCCT22
LOC_Os04g48840	C418	8IL73	24.6422	9.75868	-1.33637	5e-05	0.000704755	expressed protein	#N/A		LOC_Os02g48430	8IL73	8IL73 RNAi-OsMADS17	1.70801	3.48554	1.02907	5e-05	0.000450195	expressed protein	#N/A		LOC_Os06g21240	C418	8IL73	2.42475	6.44119	1.40949	5e-05	0.000704755		LOC_Os06g21240	8IL73	8IL73 RNAi-OsMADS17	6.44974	13.2685	1.0407	5e-05	0.000450195	glycine rich protein family protein, putative, expressed	#N/A
LOC_Os04g48880	C418	8IL73	18.9051	9.07751	-1.05841	5e-05	0.000704755	fatty acid hydroxylase, putative, expressed	#N/A		LOC_Os02g49030	8IL73	8IL73 RNAi-OsMADS17	4.53051	1.52803	-1.568	5e-05	0.000450195	tyrosyl-tRNA synthetase, putative, expressed	#N/A		LOC_Os06g23350	C418	8IL73	8.48682	48.208	2.50598	5e-05	0.000704755		LOC_Os06g23350	8IL73	8IL73 RNAi-OsMADS17	48.2725	1.07339	-5.49095	5e-05	0.000450195	late embryogenesis abundant protein D-34, putative, expressed	#N/A
LOC_Os04g49180	C418	8IL73	23.0844	5.21383	-2.1465	5e-05	0.000704755	expressed protein	#N/A		LOC_Os02g49680	8IL73	8IL73 RNAi-OsMADS17	3.16557	19.0856	2.59195	5e-05	0.000450195	arsenate reductase, putative, expressed	#N/A		LOC_Os06g24070	C418	8IL73	3.88454	1.67892	-1.21021	5e-05	0.000704755		LOC_Os06g24070	8IL73	8IL73 RNAi-OsMADS17	1.68127	10.6678	2.66564	5e-05	0.000450195	myb-like DNA-binding domain containing protein, expressed	OsGLK1
LOC_Os04g49270	C418	8IL73	0.83307	4.3037	2.36907	5e-05	0.000704755	tRNA-splicing endonuclease positive effector-related, putative, expressed	#N/A		LOC_Os02g49986	8IL73	8IL73 RNAi-OsMADS17	3.41194	0.604383	-2.49706	5e-05	0.000450195	MYB family transcription factor, putative, expressed	#N/A		LOC_Os06g34400	C418	8IL73	0.118189	2.81371	4.57331	0.0001	0.00131483		LOC_Os06g34400	8IL73	8IL73 RNAi-OsMADS17	2.81723	0.15932	-4.14428	5e-05	0.000450195	zinc finger, C3HC4 type domain containing protein, expressed	#N/A
LOC_Os04g49310	C418	8IL73	0.904067	0.0856281	-3.40027	0.0004	0.00441917	tRNA-splicing endonuclease positive effector-related, putative, expressed	#N/A		LOC_Os02g50130	8IL73	8IL73 RNAi-OsMADS17	7.14597	2.9216	-1.29037	5e-05	0.000450195	hydrolase, NUDIX family, domain containing protein, expressed	#N/A		LOC_Os06g42040	C418	8IL73	4.37772	9.45097	1.11028	0.00025	0.00291732		LOC_Os06g42040	8IL73	8IL73 RNAi-OsMADS17	9.46317	4.03145	-1.23102	0.0004	0.00286708	expressed protein	#N/A
LOC_Os04g49790	C418	8IL73	17.2239	3.92709	-2.13288	5e-05	0.000704755	retrotransposon protein, putative, Ty1-copia subclass, expressed	#N/A		LOC_Os02g51080	8IL73	8IL73 RNAi-OsMADS17	37.9774	105.314	1.47149	5e-05	0.000450195	FAD binding domain containing protein, expressed	LYL1|OsChlP|OsGGR		LOC_Os06g44160	C418	8IL73	1.74219	3.51857	1.01408	5e-05	0.000704755		LOC_Os06g44160	8IL73	8IL73 RNAi-OsMADS17	3.52297	1.20033	-1.55336	5e-05	0.000450195	heat shock protein DnaJ, putative, expressed	#N/A
LOC_Os04g49980	C418	8IL73	1.19608	3.40177	1.50797	0.0001	0.00131483	late embryogenesis abundant group 1, putative, expressed	#N/A		LOC_Os02g51280	8IL73	8IL73 RNAi-OsMADS17	8.50077	21.1218	1.31307	5e-05	0.000450195	TCP-domain protein, putative, expressed	#N/A		LOC_Os06g44190	C418	8IL73	69.8975	334.377	2.25816	5e-05	0.000704755		LOC_Os06g44190	8IL73	8IL73 RNAi-OsMADS17	334.872	43.2048	-2.95434	5e-05	0.000450195	expressed protein	#N/A
LOC_Os04g51009	C418	8IL73	1.70164	0.54379	-1.64581	5e-05	0.000704755	OsWAK52 - OsWAK short gene, expressed	#N/A		LOC_Os02g51670	8IL73	8IL73 RNAi-OsMADS17	109.865	48.8587	-1.16904	5e-05	0.000450195	ethylene-responsive transcription factor, putative, expressed	#N/A		LOC_Os06g45610	C418	8IL73	18.3065	37.064	1.01766	5e-05	0.000704755		LOC_Os06g45610	8IL73	8IL73 RNAi-OsMADS17	37.1117	13.3336	-1.4768	5e-05	0.000450195	expressed protein	#N/A
LOC_Os04g51390	C418	8IL73	25.1426	9.84251	-1.35304	5e-05	0.000704755	aldose 1-epimerase, putative, expressed	#N/A		LOC_Os02g51930	8IL73	8IL73 RNAi-OsMADS17	0.768203	0.153464	-2.32358	0.0011	0.00669868	cytokinin-O-glucosyltransferase 2, putative, expressed	#N/A		LOC_Os06g46950	C418	8IL73	3.45192	73.3155	4.40865	5e-05	0.000704755		LOC_Os06g46950	8IL73	8IL73 RNAi-OsMADS17	73.4078	3.1886	-4.52494	5e-05	0.000450195	EF hand family protein, putative, expressed	CCD1
LOC_Os04g51460	C418	8IL73	0.791119	4.21715	2.4143	5e-05	0.000704755	glycosyl hydrolases family 16, putative, expressed	#N/A		LOC_Os02g52170	8IL73	8IL73 RNAi-OsMADS17	4.52642	1.60559	-1.49527	5e-05	0.000450195	expressed protein	#N/A		LOC_Os06g49430	C418	8IL73	34.1594	77.4094	1.18023	5e-05	0.000704755		LOC_Os06g49430	8IL73	8IL73 RNAi-OsMADS17	77.4971	36.9784	-1.06746	5e-05	0.000450195	CGMC_MAPKCMGC_2.11 - CGMC includes CDA, MAPK, GSK3, and CLKC kinases, expressed	OsWJUMK1|OsMPK12|OsBWMK1
LOC_Os04g51680	C418	8IL73	201.427	620.737	1.62373	5e-05	0.000704755	expressed protein	#N/A		LOC_Os02g52210	8IL73	8IL73 RNAi-OsMADS17	3.52161	1.64331	-1.09963	5e-05	0.000450195	zinc finger, C3HC4 type domain containing protein, expressed	OsRING-1|OsATL38		LOC_Os06g51260	C418	8IL73	32.4441	9.41534	-1.78487	5e-05	0.000704755		LOC_Os06g51260	8IL73	8IL73 RNAi-OsMADS17	9.42687	26.334	1.48207	5e-05	0.000450195	MYB family transcription factor, putative, expressed	OsLHY
LOC_Os04g51809	C418	8IL73	112.259	0.158783	-9.46556	5e-05	0.000704755	expressed protein	#N/A		LOC_Os02g52780	8IL73	8IL73 RNAi-OsMADS17	86.7162	23.929	-1.85754	5e-05	0.000450195	bZIP transcription factor, putative, expressed	OsbZIP23		LOC_Os07g12340	C418	8IL73	0.425904	1.12943	1.40699	0.0004	0.00441917		LOC_Os07g12340	8IL73	8IL73 RNAi-OsMADS17	1.13041	0.405961	-1.47743	0.00055	0.00375315	NAC domain-containing protein 67, putative, expressed	OsNAC3
LOC_Os04g52090	C418	8IL73	18.4694	93.1083	2.33377	5e-05	0.000704755	AP2 domain containing protein, expressed	OsAP2-39		LOC_Os02g52930	8IL73	8IL73 RNAi-OsMADS17	0.390578	2.76664	2.82445	5e-05	0.000450195	integral membrane protein DUF6 containing protein, expressed	#N/A		LOC_Os07g14890	C418	8IL73	35.2107	80.9201	1.20048	5e-05	0.000704755		LOC_Os07g14890	8IL73	8IL73 RNAi-OsMADS17	81.024	28.2844	-1.51834	5e-05	0.000450195	expressed protein	#N/A
LOC_Os04g52590	C418	8IL73	8.93166	1.16816	-2.93469	5e-05	0.000704755	protein kinase domain containing protein, expressed	#N/A		LOC_Os02g52990	8IL73	8IL73 RNAi-OsMADS17	16.9977	7.39383	-1.20094	5e-05	0.000450195	OsSAUR12 - Auxin-responsive SAUR gene family member, expressed	#N/A		LOC_Os07g18750	C418	8IL73	163.691	61.3174	-1.41661	5e-05	0.000704755		LOC_Os07g18750	8IL73	8IL73 RNAi-OsMADS17	61.3926	169.353	1.46389	5e-05	0.000450195	LTPL42 - Protease inhibitor/seed storage/LTP family protein precursor, expressed	#N/A
LOC_Os04g52660	C418	8IL73	23.6797	0.27088	-6.44985	5e-05	0.000704755	expressed protein	#N/A		LOC_Os02g53400	8IL73	8IL73 RNAi-OsMADS17	14.0416	3.14043	-2.16068	5e-05	0.000450195	thioredoxin, putative, expressed	#N/A		LOC_Os07g24000	C418	8IL73	0.830013	2.25389	1.44121	5e-05	0.000704755		LOC_Os07g24000	8IL73	8IL73 RNAi-OsMADS17	2.25681	0.367778	-2.61738	5e-05	0.000450195	AWPM-19-like membrane family protein, putative, expressed	#N/A
LOC_Os04g52670	C418	8IL73	10.8906	4.2182	-1.36839	5e-05	0.000704755	OsSAUR21 - Auxin-responsive SAUR gene family member, expressed	#N/A		LOC_Os02g53510	8IL73	8IL73 RNAi-OsMADS17	3.94589	1.83466	-1.10483	5e-05	0.000450195	oxidoreductase/ transition metal ion binding protein, putative, expressed	#N/A		LOC_Os07g30670	C418	8IL73	1.17803	8.27782	2.81288	5e-05	0.000704755		LOC_Os07g30670	8IL73	8IL73 RNAi-OsMADS17	8.28958	1.86131	-2.15498	5e-05	0.000450195	2Fe-2S iron-sulfur cluster binding domain containing protein, expressed	#N/A
LOC_Os04g52880	C418	8IL73	5.20497	10.8857	1.06448	5e-05	0.000704755	expressed protein	#N/A		LOC_Os02g54100	8IL73	8IL73 RNAi-OsMADS17	1.0905	0.544959	-1.00077	5e-05	0.000450195	expressed protein	#N/A		LOC_Os07g33380	C418	8IL73	0.912559	2.44905	1.42423	0.00015	0.00187935		LOC_Os07g33380	8IL73	8IL73 RNAi-OsMADS17	2.45184	5.45384	1.15341	5e-05	0.000450195	expressed protein	#N/A
LOC_Os04g53050	C418	8IL73	1.52081	0.247367	-2.62012	5e-05	0.000704755	disease resistance RPP13-like protein 1, putative, expressed	PiPR1		LOC_Os02g54190	8IL73	8IL73 RNAi-OsMADS17	0.215315	1.33701	2.63448	5e-05	0.000450195	pectinesterase, putative, expressed	#N/A		LOC_Os07g34570	C418	8IL73	13.8853	141.315	3.34729	5e-05	0.000704755		LOC_Os07g34570	8IL73	8IL73 RNAi-OsMADS17	141.496	32.2183	-2.13481	5e-05	0.000450195	FAD dependent oxidoreductase domain containing protein, expressed	OsDR8
LOC_Os04g53496	C418	8IL73	2.13672	0.951761	-1.16673	5e-05	0.000704755	NBS-LRR disease resistance protein, putative, expressed	#N/A		LOC_Os02g54780	8IL73	8IL73 RNAi-OsMADS17	22.2926	10.276	-1.11729	5e-05	0.000450195	CYPRO4, putative, expressed	#N/A		LOC_Os07g37400	C418	8IL73	9.44986	28.0973	1.57207	5e-05	0.000704755		LOC_Os07g37400	8IL73	8IL73 RNAi-OsMADS17	28.1323	7.72327	-1.86494	5e-05	0.000450195	OsFBX257 - F-box domain containing protein, expressed	OsMsr9
LOC_Os04g53520	C418	8IL73	3.7552	1.17507	-1.67615	5e-05	0.000704755	expressed protein	#N/A		LOC_Os02g54820	8IL73	8IL73 RNAi-OsMADS17	113.61	36.6574	-1.63191	5e-05	0.000450195	trehalose-6-phosphate synthase, putative, expressed	#N/A		LOC_Os07g39270	C418	8IL73	11.656	31.9439	1.45447	5e-05	0.000704755		LOC_Os07g39270	8IL73	8IL73 RNAi-OsMADS17	31.9847	11.412	-1.48683	5e-05	0.000450195	polyprenyl synthetase, putative, expressed	OsGGPPS1
LOC_Os04g53780	C418	8IL73	4.96132	0.177503	-4.80481	5e-05	0.000704755	leucoanthocyanidin reductase, putative, expressed	#N/A		LOC_Os02g54830	8IL73	8IL73 RNAi-OsMADS17	0.90977	2.05988	1.17899	5e-05	0.000450195	RING-H2 finger protein, putative, expressed	#N/A		LOC_Os07g39320	C418	8IL73	35.054	73.749	1.07305	5e-05	0.000704755		LOC_Os07g39320	8IL73	8IL73 RNAi-OsMADS17	73.841	14.5135	-2.34703	5e-05	0.000450195	homeobox domain containing protein, expressed	Oshox14
LOC_Os04g53820	C418	8IL73	0.680251	0.162445	-2.06611	5e-05	0.000704755	transposon protein, putative, unclassified, expressed	#N/A		LOC_Os02g55380	8IL73	8IL73 RNAi-OsMADS17	26.2413	8.68647	-1.595	5e-05	0.000450195	AP2 domain containing protein, expressed	#N/A		LOC_Os07g40240	C418	8IL73	6.71015	20.7653	1.62976	5e-05	0.000704755		LOC_Os07g40240	8IL73	8IL73 RNAi-OsMADS17	20.7915	6.21442	-1.7423	5e-05	0.000450195	GASR9 - Gibberellin-regulated GASA/GAST/Snakin family protein precursor, expressed	OsGASR9
LOC_Os04g53994	C418	8IL73	2.28711	12.7456	2.4784	5e-05	0.000704755	kinase, putative, expressed	SDK6		LOC_Os02g55610	8IL73	8IL73 RNAi-OsMADS17	9.58341	3.65939	-1.38894	5e-05	0.000450195	serine-rich protein, putative, expressed	#N/A		LOC_Os07g41160	C418	8IL73	17.2002	34.9796	1.02409	5e-05	0.000704755		LOC_Os07g41160	8IL73	8IL73 RNAi-OsMADS17	35.023	10.8227	-1.69424	5e-05	0.000450195	protein of unknown function DUF1675 domain containing protein, expressed	#N/A
LOC_Os04g53998	C418	8IL73	0.273136	1.69941	2.63734	5e-05	0.000704755	kinase, putative, expressed	SDK7		LOC_Os02g57280	8IL73	8IL73 RNAi-OsMADS17	16.0757	7.95979	-1.01408	5e-05	0.000450195	CBS domain containing membrane protein, putative, expressed	OsCBSX3		LOC_Os07g43160	C418	8IL73	7.34663	24.2913	1.72529	5e-05	0.000704755		LOC_Os07g43160	8IL73	8IL73 RNAi-OsMADS17	24.3222	5.47919	-2.15024	5e-05	0.000450195	uncharacterized glycosyl hydrolase Rv2006/MT2062, putative, expressed	#N/A
LOC_Os04g54240	C418	8IL73	3.53528	0.512823	-2.78529	5e-05	0.000704755	wound induced protein, putative, expressed	#N/A		LOC_Os02g57770	8IL73	8IL73 RNAi-OsMADS17	14.9388	6.8731	-1.12003	5e-05	0.000450195	glycosyl hydrolases family 16, putative, expressed	#N/A		LOC_Os07g43740	C418	8IL73	3.94723	19.5426	2.30771	5e-05	0.000704755		LOC_Os07g43740	8IL73	8IL73 RNAi-OsMADS17	19.5653	4.4897	-2.12361	5e-05	0.000450195	zinc finger, C3HC4 type domain containing protein, expressed	#N/A
LOC_Os04g54310	C418	8IL73	3.59188	10.0052	1.47794	5e-05	0.000704755	expressed protein	#N/A		LOC_Os02g57840	8IL73	8IL73 RNAi-OsMADS17	3.02244	1.29019	-1.22813	5e-05	0.000450195	remorin C-terminal domain containing protein, putative, expressed	#N/A		LOC_Os07g43810	C418	8IL73	14.5348	35.2115	1.27654	5e-05	0.000704755		LOC_Os07g43810	8IL73	8IL73 RNAi-OsMADS17	35.2547	13.4866	-1.38629	5e-05	0.000450195	RNA recognition motif containing protein, putative, expressed	RNP29
LOC_Os04g54590	C418	8IL73	15.8148	46.7596	1.56398	5e-05	0.000704755	expressed protein	#N/A		LOC_Os02g58170	8IL73	8IL73 RNAi-OsMADS17	0.269849	0.733828	1.44329	5e-05	0.000450195	transposon protein, putative, unclassified, expressed	#N/A		LOC_Os07g43970	C418	8IL73	0.297116	1.50383	2.33954	5e-05	0.000704755		LOC_Os07g43970	8IL73	8IL73 RNAi-OsMADS17	1.50575	0.364028	-2.04836	5e-05	0.000450195	calmodulin-binding protein, putative, expressed	#N/A
LOC_Os04g55500	C418	8IL73	38.1157	8.73441	-2.1256	5e-05	0.000704755	expressed protein	#N/A		LOC_Os03g01740	8IL73	8IL73 RNAi-OsMADS17	49.707	10.6352	-2.2246	5e-05	0.000450195	expressed protein	EL2		LOC_Os07g47080	C418	8IL73	1.42064	2.92242	1.04062	0.0004	0.00441917		LOC_Os07g47080	8IL73	8IL73 RNAi-OsMADS17	2.92572	8.09602	1.46842	5e-05	0.000450195	expressed protein	#N/A
LOC_Os04g57200	C418	8IL73	0.447661	1.84078	2.03984	5e-05	0.000704755	heavy metal transport/detoxification protein, putative, expressed	#N/A		LOC_Os03g02020	8IL73	8IL73 RNAi-OsMADS17	1.39062	0.607204	-1.19548	0.0002	0.00157126	stress responsive A/B Barrel domain containing protein, expressed	#N/A		LOC_Os07g48020	C418	8IL73	1.20793	2.4472	1.01859	0.0001	0.00131483		LOC_Os07g48020	8IL73	8IL73 RNAi-OsMADS17	2.45021	0.873062	-1.48875	5e-05	0.000450195	peroxidase precursor, putative, expressed	POX22.3
LOC_Os04g57760	C418	8IL73	11.4633	30.757	1.42389	5e-05	0.000704755	expressed protein	#N/A		LOC_Os03g02550	8IL73	8IL73 RNAi-OsMADS17	29.0807	11.6208	-1.32336	5e-05	0.000450195	OsFBX76 - F-box domain containing protein, expressed	#N/A		LOC_Os07g48570	C418	8IL73	18.6898	5.93434	-1.65509	5e-05	0.000704755		LOC_Os07g48570	8IL73	8IL73 RNAi-OsMADS17	5.94127	18.8022	1.66206	5e-05	0.000450195	expressed protein	OsDof24
LOC_Os04g58200	C418	8IL73	70.4921	28.72	-1.2954	5e-05	0.000704755	protochlorophyllide reductase A, chloroplast precursor, putative, expressed	OsPORA		LOC_Os03g03370	8IL73	8IL73 RNAi-OsMADS17	13.0596	5.24535	-1.316	5e-05	0.000450195	fatty acid hydroxylase, putative, expressed	DSM2		LOC_Os07g48830	C418	8IL73	0.494843	6.22974	3.65413	5e-05	0.000704755		LOC_Os07g48830	8IL73	8IL73 RNAi-OsMADS17	6.23764	0.512638	-3.60499	5e-05	0.000450195	glycosyl transferase 8 domain containing protein, putative, expressed	OsGolS2|wsi76
LOC_Os04g58810	C418	8IL73	0.965712	5.48994	2.50713	5e-05	0.000704755	CAF1 family ribonuclease containing protein, putative, expressed	OsCAF1B		LOC_Os03g03540	8IL73	8IL73 RNAi-OsMADS17	0.821593	0.263782	-1.63908	0.00105	0.00644521	no apical meristem protein, putative, expressed	OsSWN5		LOC_Os08g06110	C418	8IL73	156.045	23.3186	-2.74241	5e-05	0.000704755		LOC_Os08g06110	8IL73	8IL73 RNAi-OsMADS17	23.3445	174.938	2.90568	5e-05	0.000450195	MYB family transcription factor, putative, expressed	OsCCA1|Nhd1
LOC_Os04g58890	C418	8IL73	7.74009	19.0312	1.29794	5e-05	0.000704755	expressed protein	#N/A		LOC_Os03g03724	8IL73	8IL73 RNAi-OsMADS17	2.00153	5.78575	1.5314	5e-05	0.000450195	expressed protein	#N/A		LOC_Os08g07010	C418	8IL73	106.693	44.0777	-1.27535	5e-05	0.000704755		LOC_Os08g07010	8IL73	8IL73 RNAi-OsMADS17	44.1418	93.8903	1.08883	5e-05	0.000450195	ABC-2 type transporter domain containing protein, expressed	OsABCG18
LOC_Os05g01120	C418	8IL73	1.23876	0.54505	-1.18444	5e-05	0.000704755	cytochrome P450, putative, expressed	#N/A		LOC_Os03g03910	8IL73	8IL73 RNAi-OsMADS17	0.387767	1.74825	2.17265	5e-05	0.000450195	catalase domain containing protein, expressed	OsCATC|noe1		LOC_Os08g08440	C418	8IL73	2.86743	6.19219	1.11069	5e-05	0.000704755		LOC_Os08g08440	8IL73	8IL73 RNAi-OsMADS17	6.20067	1.74923	-1.8257	5e-05	0.000450195	expressed protein	#N/A
LOC_Os05g01140	C418	8IL73	1.95031	0.781132	-1.32007	5e-05	0.000704755	methyltransferase, putative, expressed	OsJMT1		LOC_Os03g04070	8IL73	8IL73 RNAi-OsMADS17	3.78652	1.53262	-1.30488	5e-05	0.000450195	no apical meristem protein, putative, expressed	ONAC022		LOC_Os08g14310	C418	8IL73	16.8602	46.8296	1.4738	0.0003	0.00341812		LOC_Os08g14310	8IL73	8IL73 RNAi-OsMADS17	46.8995	16.8184	-1.47954	0.00035	0.00254737	expressed protein	#N/A
LOC_Os05g02750	C418	8IL73	23.7636	11.8294	-1.00638	5e-05	0.000704755	ABC transporter, membrane-spanning/permease subunit, putative, expressed	STAR2		LOC_Os03g04080	8IL73	8IL73 RNAi-OsMADS17	4.71187	1.62099	-1.53942	5e-05	0.000450195	expressed protein	#N/A		LOC_Os08g15050	C418	8IL73	4.47968	9.3407	1.06013	5e-05	0.000704755		LOC_Os08g15050	8IL73	8IL73 RNAi-OsMADS17	9.35288	3.68691	-1.343	5e-05	0.000450195	CCT/B-box zinc finger protein, putative, expressed	#N/A
LOC_Os05g03590	C418	8IL73	5.7167	15.7374	1.46095	5e-05	0.000704755	expressed protein	#N/A		LOC_Os03g04310	8IL73	8IL73 RNAi-OsMADS17	32.4868	16.1509	-1.00824	5e-05	0.000450195	BHLH transcription factor, putative, expressed	RAI1		LOC_Os08g28710	C418	8IL73	0.143788	0.622391	2.11388	0.0007	0.00703322		LOC_Os08g28710	8IL73	8IL73 RNAi-OsMADS17	0.623263	0.184826	-1.75367	0.0004	0.00286708	receptor protein kinase CRINKLY4 precursor, putative, expressed	OsRLCK253
LOC_Os05g03750	C418	8IL73	1.03714	2.72631	1.39435	5e-05	0.000704755	expressed protein	#N/A		LOC_Os03g04770	8IL73	8IL73 RNAi-OsMADS17	26.1818	2.36912	-3.46614	5e-05	0.000450195	beta-amylase, putative, expressed	#N/A		LOC_Os08g29600	C418	8IL73	13.0628	27.9369	1.09671	5e-05	0.000704755		LOC_Os08g29600	8IL73	8IL73 RNAi-OsMADS17	27.9727	7.12515	-1.97303	5e-05	0.000450195	seed maturation protein PM41, putative, expressed	#N/A
LOC_Os05g03760	C418	8IL73	71.8399	158.598	1.14252	5e-05	0.000704755	zinc finger family protein, putative, expressed	OsTZF5		LOC_Os03g05270	8IL73	8IL73 RNAi-OsMADS17	6.6726	1.63049	-2.03295	5e-05	0.000450195	RING finger and CHY zinc finger domain-containing protein 1, putative, expressed	#N/A		LOC_Os08g30080	C418	8IL73	3.70413	10.0364	1.43803	5e-05	0.000704755		LOC_Os08g30080	8IL73	8IL73 RNAi-OsMADS17	10.0482	3.32439	-1.59577	5e-05	0.000450195	1-aminocyclopropane-1-carboxylate oxidase homolog 4, putative, expressed	#N/A
LOC_Os05g05890	C418	8IL73	0.953604	0.400029	-1.25329	5e-05	0.000704755	retrotransposon protein, putative, Ty3-gypsy subclass, expressed	#N/A		LOC_Os03g05750	8IL73	8IL73 RNAi-OsMADS17	27.1555	8.68937	-1.64392	5e-05	0.000450195	heavy-metal-associated domain-containing protein, putative, expressed	#N/A		LOC_Os08g30554	C418	8IL73	13.0956	28.7355	1.13375	5e-05	0.000704755		LOC_Os08g30554	8IL73	8IL73 RNAi-OsMADS17	28.7717	13.1852	-1.12574	5e-05	0.000450195	expressed protein	#N/A
LOC_Os05g05900	C418	8IL73	2.53378	0.94978	-1.41563	0.0001	0.00131483	retrotransposon protein, putative, Ty3-gypsy subclass, expressed	#N/A		LOC_Os03g07510	8IL73	8IL73 RNAi-OsMADS17	3.20529	0.74624	-2.10274	0.0003	0.00223355	expressed protein	PGL1		LOC_Os08g31580	C418	8IL73	92.0227	328.068	1.83393	5e-05	0.000704755		LOC_Os08g31580	8IL73	8IL73 RNAi-OsMADS17	328.469	53.0211	-2.63112	5e-05	0.000450195	ethylene-responsive transcription factor, putative, expressed	OsERF48|OsDRAP1
LOC_Os05g08640	C418	8IL73	4.92236	10.818	1.13601	5e-05	0.000704755	transferase family protein, putative, expressed	#N/A		LOC_Os03g07730	8IL73	8IL73 RNAi-OsMADS17	3.92168	1.45107	-1.43435	5e-05	0.000450195	expressed protein	#N/A		LOC_Os08g32060	C418	8IL73	0.146718	6.22789	5.40763	5e-05	0.000704755		LOC_Os08g32060	8IL73	8IL73 RNAi-OsMADS17	6.23557	0.083601	-6.22086	5e-05	0.000450195	spotted leaf 11, putative, expressed	#N/A
LOC_Os05g08860	C418	8IL73	2.25929	6.51731	1.52841	5e-05	0.000704755	expressed protein	#N/A		LOC_Os03g07960	8IL73	8IL73 RNAi-OsMADS17	1.05777	3.10141	1.5519	5e-05	0.000450195	expressed protein	#N/A		LOC_Os08g32460	C418	8IL73	4.82254	10.4884	1.12093	0.0001	0.00131483		LOC_Os08g32460	8IL73	8IL73 RNAi-OsMADS17	10.5017	3.48534	-1.59125	5e-05	0.000450195	expressed protein	#N/A
LOC_Os05g09740	C418	8IL73	5.6107	11.9355	1.089	5e-05	0.000704755	HAD superfamily phosphatase, putative, expressed	#N/A		LOC_Os03g08110	8IL73	8IL73 RNAi-OsMADS17	3.76981	1.68559	-1.16123	5e-05	0.000450195	hydrolase protein, putative, expressed	#N/A		LOC_Os08g32520	C418	8IL73	23.925	50.287	1.07167	5e-05	0.000704755		LOC_Os08g32520	8IL73	8IL73 RNAi-OsMADS17	50.3489	13.2969	-1.92087	5e-05	0.000450195	expressed protein	#N/A
LOC_Os05g10650	C418	8IL73	0.208475	1.1231	2.42954	5e-05	0.000704755	6-phosphofructokinase, putative, expressed	OsPPi-PFK		LOC_Os03g08580	8IL73	8IL73 RNAi-OsMADS17	42.3136	8.57408	-2.30307	5e-05	0.000450195	expressed protein	#N/A		LOC_Os08g34360	C418	8IL73	5.33716	2.49919	-1.09461	5e-05	0.000704755		LOC_Os08g34360	8IL73	8IL73 RNAi-OsMADS17	2.5025	6.21892	1.31329	5e-05	0.000450195	AP2 domain containing protein, expressed	LFS
LOC_Os05g11510	C418	8IL73	2.7769	1.31639	-1.07688	5e-05	0.000704755	B-box zinc finger family protein, putative, expressed	OsBBX14		LOC_Os03g08754	8IL73	8IL73 RNAi-OsMADS17	1.08565	0.401309	-1.43577	0.0001	0.00085201	OsMADS47 - MADS-box family gene with MIKCc type-box, expressed	OsMDP1		LOC_Os08g36440	C418	8IL73	3.51214	10.6391	1.59895	5e-05	0.000704755		LOC_Os08g36440	8IL73	8IL73 RNAi-OsMADS17	10.6525	2.84475	-1.90482	5e-05	0.000450195	HVA22, putative, expressed	#N/A
LOC_Os05g11910	C418	8IL73	1.22191	0.579224	-1.07694	0.0004	0.00441917	GDSL-like lipase/acylhydrolase, putative, expressed	#N/A		LOC_Os03g08920	8IL73	8IL73 RNAi-OsMADS17	2.7748	1.15996	-1.25831	5e-05	0.000450195	Zinc finger, C3HC4 type domain containing protein, expressed	#N/A		LOC_Os08g36910	C418	8IL73	0.614582	4.11308	2.74254	5e-05	0.000704755		LOC_Os08g36910	8IL73	8IL73 RNAi-OsMADS17	4.11849	0.0893208	-5.52697	5e-05	0.000450195	alpha-amylase precursor, putative, expressed	alphaAmy3|OsAmy3D|RAmy3D|OsRAM3D
LOC_Os05g19670	C418	8IL73	76.5691	35.6105	-1.10446	5e-05	0.000704755	Cupin domain containing protein, expressed	#N/A		LOC_Os03g08970	8IL73	8IL73 RNAi-OsMADS17	2.68662	1.07247	-1.32486	5e-05	0.000450195	expressed protein	#N/A		LOC_Os08g36920	C418	8IL73	0.747236	11.6982	3.96858	5e-05	0.000704755		LOC_Os08g36920	8IL73	8IL73 RNAi-OsMADS17	11.7139	0.275731	-5.40882	5e-05	0.000450195	AP2 domain containing protein, expressed	OsERF104
LOC_Os05g20020	C418	8IL73	27.5278	5.98921	-2.20045	5e-05	0.000704755	polygalacturonase, putative, expressed	#N/A		LOC_Os03g09170	8IL73	8IL73 RNAi-OsMADS17	16.4725	1.09665	-3.90888	5e-05	0.000450195	ethylene-responsive transcription factor, putative, expressed	#N/A		LOC_Os08g37070	C418	8IL73	23.7226	48.2032	1.02287	0.00015	0.00187935		LOC_Os08g37070	8IL73	8IL73 RNAi-OsMADS17	48.2574	8.63038	-2.48325	5e-05	0.000450195	expressed protein	OsCEP6.1
LOC_Os05g25040	C418	8IL73	0.967136	1.99803	1.04679	0.0001	0.00131483	expressed protein	#N/A		LOC_Os03g10250	8IL73	8IL73 RNAi-OsMADS17	22.314	10.3928	-1.10236	5e-05	0.000450195	expressed protein	#N/A		LOC_Os08g39290	C418	8IL73	1.07852	4.12275	1.93455	0.00015	0.00187935		LOC_Os08g39290	8IL73	8IL73 RNAi-OsMADS17	4.12853	1.03219	-1.99992	0.0001	0.00085201	EF hand family protein, expressed	#N/A
LOC_Os05g27780	C418	8IL73	290.358	680.383	1.22852	5e-05	0.000704755	expressed protein	#N/A		LOC_Os03g10860	8IL73	8IL73 RNAi-OsMADS17	93.3859	32.3482	-1.52952	5e-05	0.000450195	expressed protein	#N/A		LOC_Os08g39450	C418	8IL73	16.3087	37.8777	1.21571	5e-05	0.000704755		LOC_Os08g39450	8IL73	8IL73 RNAi-OsMADS17	37.9221	11.0798	-1.77511	5e-05	0.000450195	AN1-like zinc finger domain containing protein, expressed	OsDOG|OsSAP11
LOC_Os05g28320	C418	8IL73	0.669046	2.14462	1.68054	5e-05	0.000704755	myb-like DNA-binding domain containing protein, putative, expressed	#N/A		LOC_Os03g11550	8IL73	8IL73 RNAi-OsMADS17	118.647	45.0952	-1.39563	5e-05	0.000450195	protein of unknown function DUF1675 domain containing protein, expressed	MODD		LOC_Os08g39810	C418	8IL73	0.0934016	1.95401	4.38685	5e-05	0.000704755		LOC_Os08g39810	8IL73	8IL73 RNAi-OsMADS17	1.95615	0.108695	-4.16966	5e-05	0.000450195	retrotransposon protein, putative, unclassified, expressed	#N/A
LOC_Os05g28740	C418	8IL73	3.469	7.01887	1.01672	5e-05	0.000704755	universal stress protein domain containing protein, putative, expressed	UspA		LOC_Os03g11780	8IL73	8IL73 RNAi-OsMADS17	9.11404	3.59958	-1.34026	5e-05	0.000450195	expressed protein	#N/A		LOC_Os08g40910	C418	8IL73	1.45248	3.67005	1.33728	5e-05	0.000704755		LOC_Os08g40910	8IL73	8IL73 RNAi-OsMADS17	3.67508	1.69789	-1.11403	0.00015	0.00121949	expressed protein	#N/A
LOC_Os05g31620	C418	8IL73	5.45822	18.0448	1.72508	5e-05	0.000704755	OsCML15 - Calmodulin-related calcium sensor protein, expressed	#N/A		LOC_Os03g12390	8IL73	8IL73 RNAi-OsMADS17	4.40757	1.59732	-1.46433	5e-05	0.000450195	STE_MEK_ste7_MAP2K.6 - STE kinases include homologs to sterile 7, sterile 11 and sterile 20 from yeast, expressed	OsMKK10-2|MPKK10.2		LOC_Os08g40930	C418	8IL73	2.79067	6.0636	1.11956	5e-05	0.000704755		LOC_Os08g40930	8IL73	8IL73 RNAi-OsMADS17	6.07058	2.66764	-1.18627	5e-05	0.000450195	Alpha amylase, catalytic domain containing protein, expressed	OsISA1|OsPHS8
LOC_Os05g32460	C418	8IL73	4.10836	22.9155	2.47969	5e-05	0.000704755	VQ domain containing protein, putative, expressed	#N/A		LOC_Os03g13840	8IL73	8IL73 RNAi-OsMADS17	30.3875	10.2085	-1.5737	5e-05	0.000450195	senescence-associated protein, putative, expressed	#N/A		LOC_Os08g41880	C418	8IL73	5.08925	14.3932	1.49986	5e-05	0.000704755		LOC_Os08g41880	8IL73	8IL73 RNAi-OsMADS17	14.4113	2.75708	-2.38599	5e-05	0.000450195	nucleotide pyrophosphatase/phosphodiesterase, putative, expressed	NPP1|OsPAP27b
LOC_Os05g34830	C418	8IL73	0.914838	6.55037	2.83999	5e-05	0.000704755	No apical meristem protein, putative, expressed	OsNAC52		LOC_Os03g13870	8IL73	8IL73 RNAi-OsMADS17	10.2325	1.72083	-2.57198	5e-05	0.000450195	expressed protein	#N/A		LOC_Os08g42440	C418	8IL73	14.217	29.9907	1.0769	5e-05	0.000704755		LOC_Os08g42440	8IL73	8IL73 RNAi-OsMADS17	30.0263	14.3406	-1.06612	5e-05	0.000450195	CCT/B-box zinc finger protein, putative, expressed	OsCOL15
LOC_Os05g35500	C418	8IL73	1.45372	4.52168	1.63711	5e-05	0.000704755	MYB family transcription factor, putative, expressed	Osmyb1		LOC_Os03g14590	8IL73	8IL73 RNAi-OsMADS17	24.2817	3.82441	-2.66656	5e-05	0.000450195	calcium-binding EF hand family protein, putative, expressed	#N/A		LOC_Os09g04160	C418	8IL73	2.26965	8.65152	1.93048	5e-05	0.000704755		LOC_Os09g04160	8IL73	8IL73 RNAi-OsMADS17	8.66206	2.07756	-2.05982	5e-05	0.000450195	expressed protein	#N/A
LOC_Os05g36290	C418	8IL73	1.07471	2.57092	1.25833	5e-05	0.000704755	actin, putative, expressed	#N/A		LOC_Os03g14915	8IL73	8IL73 RNAi-OsMADS17	1.45734	0.521622	-1.48226	0.0003	0.00223355	expressed protein	#N/A		LOC_Os09g09930	C418	8IL73	1.36028	2.77928	1.03081	0.0001	0.00131483		LOC_Os09g09930	8IL73	8IL73 RNAi-OsMADS17	2.78273	1.09194	-1.3496	5e-05	0.000450195	heavy metal transport/detoxification protein, putative, expressed	#N/A
LOC_Os05g38040	C418	8IL73	3.98521	11.4974	1.52857	5e-05	0.000704755	expressed protein	#N/A		LOC_Os03g14950	8IL73	8IL73 RNAi-OsMADS17	83.4351	23.6008	-1.82182	5e-05	0.000450195	PLA IIIA/PLP7, putative, expressed	OspPLAIIIalpha		LOC_Os09g10730	C418	8IL73	1.48587	0.376297	-1.98136	0.00075	0.00744189		LOC_Os09g10730	8IL73	8IL73 RNAi-OsMADS17	0.376544	1.85783	2.30273	5e-05	0.000450195	expressed protein	#N/A
LOC_Os05g38290	C418	8IL73	10.4357	30.5389	1.54912	5e-05	0.000704755	protein phosphatase 2C, putative, expressed	OsPP2C49		LOC_Os03g15270	8IL73	8IL73 RNAi-OsMADS17	17.2571	7.61084	-1.18106	5e-05	0.000450195	gibberellin receptor GID1L2, putative, expressed	#N/A		LOC_Os09g15670	C418	8IL73	3.17245	15.6953	2.30666	5e-05	0.000704755		LOC_Os09g15670	8IL73	8IL73 RNAi-OsMADS17	15.7133	1.03615	-3.92268	5e-05	0.000450195	protein phosphatase 2C, putative, expressed	OsSIPP2C1|OsPP2C68|OsPP108
LOC_Os05g38660	C418	8IL73	47.5473	224.62	2.24005	5e-05	0.000704755	expressed protein	#N/A		LOC_Os03g15530	8IL73	8IL73 RNAi-OsMADS17	238.861	111.78	-1.09551	5e-05	0.000450195	expressed protein	#N/A		LOC_Os09g17740	C418	8IL73	42.3366	20.4212	-1.05184	5e-05	0.000704755		LOC_Os09g17740	8IL73	8IL73 RNAi-OsMADS17	20.4479	126.941	2.63413	5e-05	0.000450195	chlorophyll A-B binding protein, putative, expressed	OsCAB1R
LOC_Os05g38860	C418	8IL73	3.54315	18.2832	2.36742	5e-05	0.000704755	expressed protein	#N/A		LOC_Os03g15920	8IL73	8IL73 RNAi-OsMADS17	1.73814	0.198592	-3.12966	0.00075	0.00485933	expressed protein	#N/A		LOC_Os09g20940	C418	8IL73	4.56946	10.3997	1.18645	5e-05	0.000704755		LOC_Os09g20940	8IL73	8IL73 RNAi-OsMADS17	10.4121	4.38136	-1.24881	5e-05	0.000450195	expressed protein	#N/A
LOC_Os05g40630	C418	8IL73	1.42134	4.91513	1.78997	5e-05	0.000704755	DUF567 domain containing protein, putative, expressed	#N/A		LOC_Os03g16170	8IL73	8IL73 RNAi-OsMADS17	105.382	12.7606	-3.04586	5e-05	0.000450195	protein phosphatase 2C, putative, expressed	#N/A		LOC_Os09g21710	C418	8IL73	2.97373	8.78575	1.56289	5e-05	0.000704755		LOC_Os09g21710	8IL73	8IL73 RNAi-OsMADS17	8.79702	2.18999	-2.00609	5e-05	0.000450195	AN1-like zinc finger domain containing protein, expressed	#N/A
LOC_Os05g41490	C418	8IL73	3.1146	56.6574	4.18514	5e-05	0.000704755	circadian clock coupling factor ZGT, putative, expressed	#N/A		LOC_Os03g16460	8IL73	8IL73 RNAi-OsMADS17	14.9301	7.22602	-1.04695	5e-05	0.000450195	expressed protein	#N/A		LOC_Os09g25760	C418	8IL73	0.978253	2.38628	1.28648	5e-05	0.000704755		LOC_Os09g25760	8IL73	8IL73 RNAi-OsMADS17	2.38963	0.70726	-1.75648	5e-05	0.000450195	tetraspanin family protein, putative, expressed	OsSAP
LOC_Os05g41780	C418	8IL73	65.1981	170.978	1.39091	5e-05	0.000704755	AP2 domain containing protein, expressed	#N/A		LOC_Os03g17900	8IL73	8IL73 RNAi-OsMADS17	37.3829	15.7672	-1.24545	5e-05	0.000450195	hydrolase, alpha/beta fold family protein, putative, expressed	#N/A		LOC_Os09g27010	C418	8IL73	0.250752	0.727138	1.53597	0.0006	0.00616582		LOC_Os09g27010	8IL73	8IL73 RNAi-OsMADS17	0.727891	0.237348	-1.61672	0.0011	0.00669868	tyrosine protein kinase domain containing protein, putative, expressed	#N/A
LOC_Os05g41950	C418	8IL73	12.3258	28.3321	1.20076	5e-05	0.000704755	protein kinase, putative, expressed	#N/A		LOC_Os03g18130	8IL73	8IL73 RNAi-OsMADS17	15.1141	3.22071	-2.23044	5e-05	0.000450195	asparagine synthetase, putative, expressed	OsASN1|OsAS1		LOC_Os09g27330	C418	8IL73	9.35103	110.592	3.56398	5e-05	0.000704755		LOC_Os09g27330	8IL73	8IL73 RNAi-OsMADS17	110.721	1.4006	-6.30473	5e-05	0.000450195	oxidoreductase/ transition metal ion binding protein, putative, expressed	#N/A
LOC_Os05g41970	C418	8IL73	1.03563	3.3532	1.69503	5e-05	0.000704755	SSA1 - 2S albumin seed storage family protein precursor, expressed	GLB1		LOC_Os03g18490	8IL73	8IL73 RNAi-OsMADS17	68.5423	5.56212	-3.62329	5e-05	0.000450195	RPGR, putative, expressed	#N/A		LOC_Os09g28210	C418	8IL73	2.07838	10.2593	2.3034	5e-05	0.000704755		LOC_Os09g28210	8IL73	8IL73 RNAi-OsMADS17	10.2712	1.29584	-2.98664	5e-05	0.000450195	bHelix-loop-helix transcription factor, putative, expressed	qRT9|OsbHLH120
LOC_Os05g43040	C418	8IL73	5.35885	12.286	1.19702	5e-05	0.000704755	tetratricopeptide repeat domain containing protein, expressed	#N/A		LOC_Os03g18770	8IL73	8IL73 RNAi-OsMADS17	382.637	155.186	-1.30198	5e-05	0.000450195	wound-induced protein WI12, putative, expressed	#N/A		LOC_Os09g28300	C418	8IL73	24.2046	52.7684	1.12439	5e-05	0.000704755		LOC_Os09g28300	8IL73	8IL73 RNAi-OsMADS17	52.83	15.1862	-1.7986	5e-05	0.000450195	remorin C-terminal domain containing protein, putative, expressed	LP1
LOC_Os05g44060	C418	8IL73	2.53975	7.28114	1.51948	5e-05	0.000704755	expressed protein	#N/A		LOC_Os03g18870	8IL73	8IL73 RNAi-OsMADS17	98.8426	26.5802	-1.89478	5e-05	0.000450195	heat shock protein DnaJ, putative, expressed	#N/A		LOC_Os09g29960	C418	8IL73	35.6963	71.4944	1.00206	5e-05	0.000704755		LOC_Os09g29960	8IL73	8IL73 RNAi-OsMADS17	71.5985	21.0533	-1.76589	5e-05	0.000450195	dof zinc finger domain containing protein, putative, expressed	#N/A
LOC_Os05g44900	C418	8IL73	16.649	57.9617	1.79966	5e-05	0.000704755	expressed protein	#N/A		LOC_Os03g19070	8IL73	8IL73 RNAi-OsMADS17	3.87945	0.198155	-4.29115	5e-05	0.000450195	long cell-linked locus protein, putative, expressed	#N/A		LOC_Os09g30160	C418	8IL73	61.2036	125.419	1.03507	5e-05	0.000704755		LOC_Os09g30160	8IL73	8IL73 RNAi-OsMADS17	125.594	38.2878	-1.71381	5e-05	0.000450195	zinc finger, C3HC4 type domain containing protein, expressed	#N/A
LOC_Os05g46340	C418	8IL73	2.89843	13.4007	2.20897	5e-05	0.000704755	expressed protein	#N/A		LOC_Os03g19220	8IL73	8IL73 RNAi-OsMADS17	352.252	73.5299	-2.2602	5e-05	0.000450195	expressed protein	#N/A		LOC_Os09g31200	C418	8IL73	15.1886	43.2781	1.51065	5e-05	0.000704755		LOC_Os09g31200	8IL73	8IL73 RNAi-OsMADS17	43.3323	10.9849	-1.97991	5e-05	0.000450195	AN1-like zinc finger domain containing protein, expressed	OSISAP1
LOC_Os05g46460	C418	8IL73	25.3802	52.7798	1.05629	5e-05	0.000704755	hydrolase, alpha/beta fold family domain containing protein, expressed	#N/A		LOC_Os03g19436	8IL73	8IL73 RNAi-OsMADS17	26.5182	8.55526	-1.6321	5e-05	0.000450195	expressed protein	#N/A		LOC_Os09g31380	C418	8IL73	7.13915	17.6855	1.30874	5e-05	0.000704755		LOC_Os09g31380	8IL73	8IL73 RNAi-OsMADS17	17.7058	7.23087	-1.29198	5e-05	0.000450195	jmjC domain-containing protein 5, putative, expressed	#N/A
LOC_Os05g46480	C418	8IL73	0.995091	2.04614	1.04	0.0007	0.00703322	late embryogenesis abundant protein, group 3, putative, expressed	OsLEA3|OsLEA3-1		LOC_Os03g19560	8IL73	8IL73 RNAi-OsMADS17	4.54506	26.4159	2.53903	5e-05	0.000450195	tetratricopeptide repeat domain containing protein, expressed	#N/A		LOC_Os09g33550	C418	8IL73	1.96198	6.747	1.78194	5e-05	0.000704755		LOC_Os09g33550	8IL73	8IL73 RNAi-OsMADS17	6.75535	1.01683	-2.73195	5e-05	0.000450195	CCT/B-box zinc finger protein, putative, expressed	#N/A
LOC_Os05g46760	C418	8IL73	8.04185	39.2222	2.28607	5e-05	0.000704755	STE_MEKK_ste11_MAP3K.19 - STE kinases include homologs to sterile 7, sterile 11 and sterile 20 from yeast, expressed	#N/A		LOC_Os03g19600	8IL73	8IL73 RNAi-OsMADS17	0.371841	1.56655	2.07483	5e-05	0.000450195	retrotransposon protein, putative, unclassified, expressed	#N/A		LOC_Os09g35030	C418	8IL73	0.400337	1.64993	2.04312	5e-05	0.000704755		LOC_Os09g35030	8IL73	8IL73 RNAi-OsMADS17	1.65218	0.39243	-2.07387	5e-05	0.000450195	dehydration-responsive element-binding protein, putative, expressed	OsDREB1A|OsDREBL|OsCBF3
LOC_Os05g49060	C418	8IL73	2.29256	4.62317	1.01193	5e-05	0.000704755	uncharacterized protein ycf23, putative, expressed	#N/A		LOC_Os03g19900	8IL73	8IL73 RNAi-OsMADS17	1.49486	0.639936	-1.22401	5e-05	0.000450195	AP2 domain containing protein, expressed	#N/A		LOC_Os09g37500	C418	8IL73	3.22876	7.43856	1.20404	5e-05	0.000704755		LOC_Os09g37500	8IL73	8IL73 RNAi-OsMADS17	7.44703	1.64134	-2.18179	5e-05	0.000450195	OsSAUR55 - Auxin-responsive SAUR gene family member, expressed	#N/A
LOC_Os05g49350	C418	8IL73	0.758005	2.60186	1.77927	5e-05	0.000704755	DUF1645 domain containing protein, putative, expressed	#N/A		LOC_Os03g20120	8IL73	8IL73 RNAi-OsMADS17	29.3219	9.97818	-1.55513	5e-05	0.000450195	glycosyl transferase 8 domain containing protein, putative, expressed	OsGolS1		LOC_Os09g38110	C418	8IL73	11.6466	27.639	1.24679	5e-05	0.000704755		LOC_Os09g38110	8IL73	8IL73 RNAi-OsMADS17	27.6761	9.76752	-1.50258	5e-05	0.000450195	RING-H2 finger protein, putative, expressed	#N/A
LOC_Os05g49770	C418	8IL73	23.7189	50.1332	1.07973	5e-05	0.000704755	CTP synthase, putative, expressed	#N/A		LOC_Os03g20680	8IL73	8IL73 RNAi-OsMADS17	5.93312	0.2187	-4.76176	5e-05	0.000450195	late embryogenesis abundant protein 1, putative, expressed	OsLEA3-2		LOC_Os09g38320	C418	8IL73	5.58178	22.7067	2.02432	5e-05	0.000704755		LOC_Os09g38320	8IL73	8IL73 RNAi-OsMADS17	22.7332	2.45104	-3.21334	5e-05	0.000450195	phytoene synthase, chloroplast precursor, putative, expressed	OsPSY|OsPSY3
LOC_Os05g50180	C418	8IL73	0.338934	3.14381	3.21344	0.00085	0.0082642	OsCML14 - Calmodulin-related calcium sensor protein, expressed	#N/A		LOC_Os03g20700	8IL73	8IL73 RNAi-OsMADS17	2.7418	6.03214	1.13754	5e-05	0.000450195	magnesium-chelatase, putative, expressed	OsCHLH		LOC_Os10g05130	C418	8IL73	4.54048	10.2799	1.17891	5e-05	0.000704755		LOC_Os10g05130	8IL73	8IL73 RNAi-OsMADS17	10.2913	1.88818	-2.44636	5e-05	0.000450195	expressed protein	#N/A
LOC_Os05g50930	C418	8IL73	3.53858	0.607793	-2.54152	5e-05	0.000704755	RNA polymerase sigma factor, putative, expressed	OsSIG5		LOC_Os03g21030	8IL73	8IL73 RNAi-OsMADS17	6.26261	1.13458	-2.46461	5e-05	0.000450195	no apical meristem protein, putative, expressed	#N/A		LOC_Os10g05690	C418	8IL73	129.791	64.5102	-1.00859	5e-05	0.000704755		LOC_Os10g05690	8IL73	8IL73 RNAi-OsMADS17	64.5972	139.368	1.10936	5e-05	0.000450195	transmembrane amino acid transporter protein, putative, expressed	#N/A
LOC_Os06g02410	C418	8IL73	3.37776	8.96073	1.40755	5e-05	0.000704755	expressed protein	#N/A		LOC_Os03g21480	8IL73	8IL73 RNAi-OsMADS17	24.699	11.9834	-1.04342	5e-05	0.000450195	HAD superfamily phosphatase, putative, expressed	#N/A		LOC_Os10g07450	C418	8IL73	34.3319	229.8	2.74276	5e-05	0.000704755		LOC_Os10g07450	8IL73	8IL73 RNAi-OsMADS17	230.093	35.1219	-2.71177	5e-05	0.000450195	expressed protein	#N/A
LOC_Os06g03670	C418	8IL73	0.201153	10.2125	5.6659	5e-05	0.000704755	dehydration-responsive element-binding protein, putative, expressed	OsDREB1C		LOC_Os03g22790	8IL73	8IL73 RNAi-OsMADS17	534.82	77.0697	-2.79482	5e-05	0.000450195	beta-amylase, putative, expressed	#N/A		LOC_Os10g13550	C418	8IL73	28.4942	73.6865	1.37073	5e-05	0.000704755		LOC_Os10g13550	8IL73	8IL73 RNAi-OsMADS17	73.7747	21.699	-1.7655	5e-05	0.000450195	endonuclease/exonuclease/phosphatase family domain containing protein, expressed	#N/A
LOC_Os06g04230	C418	8IL73	1.03437	32.311	4.9652	5e-05	0.000704755	expressed protein	#N/A		LOC_Os03g24590	8IL73	8IL73 RNAi-OsMADS17	11.8689	33.2426	1.48585	5e-05	0.000450195	mTERF domain containing protein, expressed	#N/A		LOC_Os10g18870	C418	8IL73	1.20571	4.08094	1.75902	5e-05	0.000704755		LOC_Os10g18870	8IL73	8IL73 RNAi-OsMADS17	4.08671	0.992455	-2.04187	5e-05	0.000450195	dirigent, putative, expressed	#N/A
LOC_Os06g04990	C418	8IL73	32.8205	77.9861	1.24862	5e-05	0.000704755	early nodulin 93 ENOD93 protein, putative, expressed	#N/A		LOC_Os03g25120	8IL73	8IL73 RNAi-OsMADS17	9.3452	20.9026	1.16138	5e-05	0.000450195	HSF-type DNA-binding domain containing protein, expressed	OsHsfB4d		LOC_Os10g25060	C418	8IL73	2.75707	15.8977	2.52761	5e-05	0.000704755		LOC_Os10g25060	8IL73	8IL73 RNAi-OsMADS17	15.9173	1.80864	-3.13761	5e-05	0.000450195	expressed protein	#N/A
LOC_Os06g05000	C418	8IL73	26.1939	64.266	1.29483	5e-05	0.000704755	early nodulin 93 ENOD93 protein, putative, expressed	#N/A		LOC_Os03g25760	8IL73	8IL73 RNAi-OsMADS17	12.163	4.8064	-1.33947	5e-05	0.000450195	calmodulin-binding protein, putative, expressed	#N/A		LOC_Os10g25230	C418	8IL73	1.58544	5.55831	1.80977	5e-05	0.000704755		LOC_Os10g25230	8IL73	8IL73 RNAi-OsMADS17	5.56577	0.723359	-2.9438	5e-05	0.000450195	ZIM domain containing protein, putative, expressed	OsJAZ13
LOC_Os06g05010	C418	8IL73	14.7801	50.8717	1.78321	5e-05	0.000704755	early nodulin 93 ENOD93 protein, putative, expressed	OsENOD93-1		LOC_Os03g25869	8IL73	8IL73 RNAi-OsMADS17	1.70977	0.796291	-1.10243	5e-05	0.000450195	amino acid permease family protein, putative, expressed	#N/A		LOC_Os10g26150	C418	8IL73	119.826	516.717	2.10844	5e-05	0.000704755		LOC_Os10g26150	8IL73	8IL73 RNAi-OsMADS17	517.4	121.831	-2.0864	5e-05	0.000450195	expressed protein	#N/A
LOC_Os06g05020	C418	8IL73	4.00366	39.4641	3.30115	5e-05	0.000704755	early nodulin 93 ENOD93 protein, putative, expressed	#N/A		LOC_Os03g26210	8IL73	8IL73 RNAi-OsMADS17	7.30513	3.00435	-1.28186	5e-05	0.000450195	helix-loop-helix DNA-binding domain containing protein, expressed	OsIRO3|OsOsbHLH063		LOC_Os10g26540	C418	8IL73	136.585	281.21	1.04184	5e-05	0.000704755		LOC_Os10g26540	8IL73	8IL73 RNAi-OsMADS17	281.612	108.964	-1.36986	5e-05	0.000450195	expressed protein	#N/A
LOC_Os06g05440	C418	8IL73	3.39649	13.2116	1.95969	5e-05	0.000704755	expressed protein	#N/A		LOC_Os03g26490	8IL73	8IL73 RNAi-OsMADS17	3.11337	0.718051	-2.11632	5e-05	0.000450195	expressed protein	#N/A		LOC_Os10g30150	C418	8IL73	3.73425	8.07882	1.11333	5e-05	0.000704755		LOC_Os10g30150	8IL73	8IL73 RNAi-OsMADS17	8.0898	1.42379	-2.50636	5e-05	0.000450195	universal stress protein domain containing protein, putative, expressed	#N/A
LOC_Os06g05950	C418	8IL73	0.868516	1.98106	1.18965	5e-05	0.000704755	expressed protein	#N/A		LOC_Os03g26870	8IL73	8IL73 RNAi-OsMADS17	7.18593	1.02393	-2.81105	5e-05	0.000450195	WD-40 repeat family protein, putative, expressed	SRWD5		LOC_Os10g30850	C418	8IL73	18.9054	53.8482	1.5101	5e-05	0.000704755		LOC_Os10g30850	8IL73	8IL73 RNAi-OsMADS17	53.9206	22.7014	-1.24806	5e-05	0.000450195	zinc finger, RING-type, putative, expressed	OsHCI1
LOC_Os06g06180	C418	8IL73	1.54625	0.278457	-2.47325	5e-05	0.000704755	transferase family protein, putative, expressed	#N/A		LOC_Os03g27019	8IL73	8IL73 RNAi-OsMADS17	59.285	131.759	1.15217	5e-05	0.000450195	expressed protein	#N/A		LOC_Os10g35070	C418	8IL73	3.03819	7.4418	1.29244	5e-05	0.000704755		LOC_Os10g35070	8IL73	8IL73 RNAi-OsMADS17	7.45153	0.834292	-3.15891	5e-05	0.000450195	alpha-galactosidase precursor, putative, expressed	#N/A
LOC_Os06g07030	C418	8IL73	22.8869	49.0094	1.09854	5e-05	0.000704755	AP2 domain containing protein, expressed	#N/A		LOC_Os03g27120	8IL73	8IL73 RNAi-OsMADS17	0.138082	1.10819	3.00461	0.0013	0.00769553	ICE-like protease p20 domain containing protein, putative, expressed	#N/A		LOC_Os10g37660	C418	8IL73	2.24775	7.77892	1.79109	5e-05	0.000704755		LOC_Os10g37660	8IL73	8IL73 RNAi-OsMADS17	7.78777	2.31374	-1.75098	5e-05	0.000450195	trehalase precursor, putative, expressed	OsTRE1
LOC_Os06g08090	C418	8IL73	6.90665	17.9645	1.37909	5e-05	0.000704755	heparanase-like protein precursor, putative, expressed	#N/A		LOC_Os03g27360	8IL73	8IL73 RNAi-OsMADS17	4.99629	2.24183	-1.15618	5e-05	0.000450195	RING-H2 finger protein ATL5H precursor, putative, expressed	#N/A		LOC_Os10g38880	C418	8IL73	1.53112	3.27767	1.09809	0.0001	0.00131483		LOC_Os10g38880	8IL73	8IL73 RNAi-OsMADS17	3.28195	1.01017	-1.69995	5e-05	0.000450195	DUF623 domain containing protein, expressed	#N/A
LOC_Os06g09340	C418	8IL73	3.18922	8.89922	1.48048	5e-05	0.000704755	pectinesterase, putative, expressed	#N/A		LOC_Os03g29540	8IL73	8IL73 RNAi-OsMADS17	17.4062	8.64262	-1.01006	5e-05	0.000450195	ATP-dependent protease, putative, expressed	#N/A		LOC_Os10g38940	C418	8IL73	7.32877	26.6381	1.86185	5e-05	0.000704755		LOC_Os10g38940	8IL73	8IL73 RNAi-OsMADS17	26.6727	5.00945	-2.41264	5e-05	0.000450195	fatty acid hydroxylase, putative, expressed	#N/A
LOC_Os06g10820	C418	8IL73	3.25609	10.3109	1.66296	5e-05	0.000704755	helix-loop-helix DNA-binding domain containing protein, expressed	#N/A		LOC_Os03g29770	8IL73	8IL73 RNAi-OsMADS17	27.6277	11.6032	-1.25159	5e-05	0.000450195	EF hand family protein, expressed	#N/A		LOC_Os10g39640	C418	8IL73	0.874452	5.33542	2.60915	5e-05	0.000704755		LOC_Os10g39640	8IL73	8IL73 RNAi-OsMADS17	5.34156	0.61393	-3.12112	5e-05	0.000450195	expansin precursor, putative, expressed	#N/A
LOC_Os06g11980	C418	8IL73	7.0237	14.5403	1.04976	5e-05	0.000704755	DUF581 domain containing protein, expressed	#N/A		LOC_Os03g32526	8IL73	8IL73 RNAi-OsMADS17	0.285839	0.841084	1.55705	5e-05	0.000450195	tRNA-splicing endonuclease positive effector-related, putative, expressed	#N/A		LOC_Os10g40040	C418	8IL73	2.01644	6.70714	1.73389	5e-05	0.000704755		LOC_Os10g40040	8IL73	8IL73 RNAi-OsMADS17	6.7163	1.30447	-2.36421	5e-05	0.000450195	expressed protein	#N/A
LOC_Os06g13210	C418	8IL73	1.27384	0.492955	-1.36966	5e-05	0.000704755	peptide transporter PTR2, putative, expressed	#N/A		LOC_Os03g36830	8IL73	8IL73 RNAi-OsMADS17	0.611716	1.461	1.25602	5e-05	0.000450195	expressed protein	#N/A		LOC_Os10g41330	C418	8IL73	0.251474	2.25154	3.16243	5e-05	0.000704755		LOC_Os10g41330	8IL73	8IL73 RNAi-OsMADS17	2.25445	0.368293	-2.61385	5e-05	0.000450195	AP2 domain containing protein, expressed	OsERF096
LOC_Os06g14420	C418	8IL73	7.21315	14.7767	1.03462	5e-05	0.000704755	hydrolase, NUDIX family, domain containing protein, expressed	#N/A		LOC_Os03g37470	8IL73	8IL73 RNAi-OsMADS17	1.23359	0.53437	-1.20695	0.0006	0.00402818	MATE efflux family protein, putative, expressed	#N/A		LOC_Os11g02130	C418	8IL73	0.352869	1.33252	1.91696	5e-05	0.000704755		LOC_Os11g02130	8IL73	8IL73 RNAi-OsMADS17	1.33453	0.174398	-2.93588	0.0012	0.00719169	peroxidase precursor, putative, expressed	#N/A
LOC_Os06g15620	C418	8IL73	305.47	661.245	1.11415	5e-05	0.000704755	GASR7 - Gibberellin-regulated GASA/GAST/Snakin family protein precursor, expressed	OsGSR1|GW6|OsGASR7		LOC_Os03g38359	8IL73	8IL73 RNAi-OsMADS17	6.78582	1.5638	-2.11747	5e-05	0.000450195	expressed protein	#N/A		LOC_Os11g03300	C418	8IL73	0.354144	0.921012	1.37889	0.0003	0.00341812		LOC_Os11g03300	8IL73	8IL73 RNAi-OsMADS17	0.922076	0.252119	-1.87078	5e-05	0.000450195	NAC domain transcription factor, putative, expressed	ONAC122|OsNAC10
LOC_Os06g19010	C418	8IL73	1.65433	0.551246	-1.58548	5e-05	0.000704755	cadmium tolerance factor, putative, expressed	#N/A		LOC_Os03g38950	8IL73	8IL73 RNAi-OsMADS17	5.96175	0.670144	-3.15319	5e-05	0.000450195	chloroplast post-illumination chlorophyll fluorescence increase protein, putative, expressed	#N/A		LOC_Os11g20090	C418	8IL73	0.454351	2.16562	2.2529	5e-05	0.000704755		LOC_Os11g20090	8IL73	8IL73 RNAi-OsMADS17	2.16837	1.08007	-1.00549	0.0002	0.00157126	O-methyltransferase, putative, expressed	#N/A
LOC_Os06g19070	C418	8IL73	2.54745	0.878634	-1.53572	5e-05	0.000704755	cytochrome P450, putative, expressed	#N/A		LOC_Os03g39160	8IL73	8IL73 RNAi-OsMADS17	1.36631	12.5454	3.1988	5e-05	0.000450195	frigida, putative, expressed	#N/A		LOC_Os11g26570	C418	8IL73	1.22793	8.35443	2.76631	5e-05	0.000704755		LOC_Os11g26570	8IL73	8IL73 RNAi-OsMADS17	8.36424	0.322276	-4.69786	5e-05	0.000450195	dehydrin, putative, expressed	OsLEA25
LOC_Os06g19444	C418	8IL73	17.4457	41.3374	1.24457	5e-05	0.000704755	CCT/B-box zinc finger protein, putative, expressed	OsCCT22		LOC_Os03g39610	8IL73	8IL73 RNAi-OsMADS17	16.5725	60.2918	1.86317	5e-05	0.000450195	chlorophyll A-B binding protein, putative, expressed	LHCB|LHCPII		LOC_Os11g26760	C418	8IL73	1.75487	10.9963	2.64759	5e-05	0.000704755		LOC_Os11g26760	8IL73	8IL73 RNAi-OsMADS17	11.0098	0.563429	-4.28841	5e-05	0.000450195	dehydrin, putative, expressed	#N/A
LOC_Os06g21240	C418	8IL73	2.42475	6.44119	1.40949	5e-05	0.000704755	glycine rich protein family protein, putative, expressed	#N/A		LOC_Os03g40070	8IL73	8IL73 RNAi-OsMADS17	3.18556	1.4382	-1.14728	5e-05	0.000450195	transposon protein, putative, unclassified, expressed	#N/A		LOC_Os11g26780	C418	8IL73	0.83433	30.904	5.21103	5e-05	0.000704755		LOC_Os11g26780	8IL73	8IL73 RNAi-OsMADS17	30.945	0.324694	-6.57448	5e-05	0.000450195	dehydrin, putative, expressed	#N/A
LOC_Os06g23350	C418	8IL73	8.48682	48.208	2.50598	5e-05	0.000704755	late embryogenesis abundant protein D-34, putative, expressed	#N/A		LOC_Os03g41330	8IL73	8IL73 RNAi-OsMADS17	1.52709	0.61287	-1.31713	0.00025	0.00191836	DUF260 domain containing protein, putative, expressed	#N/A		LOC_Os11g26790	C418	8IL73	0.474108	14.3023	4.91489	5e-05	0.000704755		LOC_Os11g26790	8IL73	8IL73 RNAi-OsMADS17	14.321	0.244246	-5.87365	5e-05	0.000450195	dehydrin, putative, expressed	RAB21|Rab16A|OsRab16A
LOC_Os06g24070	C418	8IL73	3.88454	1.67892	-1.21021	5e-05	0.000704755	myb-like DNA-binding domain containing protein, expressed	OsGLK1		LOC_Os03g41390	8IL73	8IL73 RNAi-OsMADS17	1.23721	0.394297	-1.64974	0.0001	0.00085201	ZOS3-15 - C2H2 zinc finger protein, expressed	OsMSR15		LOC_Os11g29780	C418	8IL73	1.94648	4.17369	1.10045	5e-05	0.000704755		LOC_Os11g29780	8IL73	8IL73 RNAi-OsMADS17	4.17906	1.35976	-1.61983	5e-05	0.000450195	plant-specific domain TIGR01627 family protein, expressed	#N/A
LOC_Os06g27540	C418	8IL73	0.927058	0.460835	-1.00841	5e-05	0.000704755	retrotransposon protein, putative, unclassified, expressed	#N/A		LOC_Os03g41460	8IL73	8IL73 RNAi-OsMADS17	8.1604	1.95903	-2.0585	5e-05	0.000450195	CAMK_CAMK_like.20 - CAMK includes calcium/calmodulin depedent protein kinases, expressed	SAPK10|OsSAPK10		LOC_Os11g30500	C418	8IL73	7.18919	58.1224	3.01519	5e-05	0.000704755		LOC_Os11g30500	8IL73	8IL73 RNAi-OsMADS17	58.1968	4.6459	-3.64691	5e-05	0.000450195	HVA22, putative, expressed	#N/A
LOC_Os06g34400	C418	8IL73	0.118189	2.81371	4.57331	0.0001	0.00131483	zinc finger, C3HC4 type domain containing protein, expressed	#N/A		LOC_Os03g41600	8IL73	8IL73 RNAi-OsMADS17	2.48615	5.95816	1.26096	5e-05	0.000450195	DUF260 domain containing protein, putative, expressed	#N/A		LOC_Os11g31900	C418	8IL73	137.427	19.9527	-2.78401	5e-05	0.000704755		LOC_Os11g31900	8IL73	8IL73 RNAi-OsMADS17	19.9772	94.3744	2.24004	5e-05	0.000450195	acyl carrier protein, putative, expressed	#N/A
LOC_Os06g36560	C418	8IL73	99.959	37.7962	-1.40309	5e-05	0.000704755	inositol oxygenase, putative, expressed	OsMIOX		LOC_Os03g43580	8IL73	8IL73 RNAi-OsMADS17	3.41113	7.64354	1.16399	5e-05	0.000450195	IQ calmodulin-binding motif family protein, putative, expressed	#N/A		LOC_Os11g34460	C418	8IL73	5.26075	17.893	1.76605	5e-05	0.000704755		LOC_Os11g34460	8IL73	8IL73 RNAi-OsMADS17	17.9141	5.23646	-1.77443	5e-05	0.000450195	OsFBO10 - F-box and other domain containing protein, expressed	FKF1|OsFKF1
LOC_Os06g39370	C418	8IL73	0.587437	1.51301	1.36492	5e-05	0.000704755	OsFBK16 - F-box domain and kelch repeat containing protein, expressed	OsKMD2		LOC_Os03g43880	8IL73	8IL73 RNAi-OsMADS17	8.65272	0.344125	-4.65215	5e-05	0.000450195	PLA IIIA/PLP7, putative, expressed	#N/A		LOC_Os11g41380	C418	8IL73	2.41934	1.17916	-1.03685	5e-05	0.000704755		LOC_Os11g41380	8IL73	8IL73 RNAi-OsMADS17	1.18073	2.6797	1.18239	5e-05	0.000450195	transposon protein, putative, unclassified, expressed	#N/A
LOC_Os06g40180	C418	8IL73	4.49394	1.54546	-1.53994	5e-05	0.000704755	phospholipase D, putative, expressed	OsPLDalpha5		LOC_Os03g44380	8IL73	8IL73 RNAi-OsMADS17	38.476	3.46751	-3.47199	5e-05	0.000450195	9-cis-epoxycarotenoid dioxygenase 1, chloroplast precursor, putative, expressed	OsNCED3		LOC_Os11g45990	C418	8IL73	10.3441	3.00357	-1.78406	5e-05	0.000704755		LOC_Os11g45990	8IL73	8IL73 RNAi-OsMADS17	3.00766	6.82629	1.18246	5e-05	0.000450195	von Willebrand factor type A domain containing protein, putative, expressed	#N/A
LOC_Os06g42040	C418	8IL73	4.37772	9.45097	1.11028	0.00025	0.00291732	expressed protein	#N/A		LOC_Os03g44740	8IL73	8IL73 RNAi-OsMADS17	3.29578	7.48418	1.18323	5e-05	0.000450195	cytochrome P450, putative, expressed	OsCYP92C21		LOC_Os11g47809	C418	8IL73	9.38023	2.71278	-1.78985	5e-05	0.000704755		LOC_Os11g47809	8IL73	8IL73 RNAi-OsMADS17	2.7161	1.15906	-1.22858	0.0013	0.00769553	metallothionein, putative, expressed	OsMT1a|rgMT|OsMT1e
LOC_Os06g42060	C418	8IL73	0.985874	3.33108	1.75652	5e-05	0.000704755	expressed protein	#N/A		LOC_Os03g44950	8IL73	8IL73 RNAi-OsMADS17	4.07424	8.63725	1.08404	5e-05	0.000450195	LTPL91 - Protease inhibitor/seed storage/LTP family protein precursor, expressed	#N/A		LOC_Os12g04204	C418	8IL73	14.8587	35.5541	1.25871	5e-05	0.000704755		LOC_Os12g04204	8IL73	8IL73 RNAi-OsMADS17	35.5947	15.8099	-1.17083	5e-05	0.000450195	expressed protein	#N/A
LOC_Os06g44160	C418	8IL73	1.74219	3.51857	1.01408	5e-05	0.000704755	heat shock protein DnaJ, putative, expressed	#N/A		LOC_Os03g45280	8IL73	8IL73 RNAi-OsMADS17	15.1397	7.00553	-1.11178	5e-05	0.000450195	dehydrin, putative, expressed	#N/A		LOC_Os12g05210	C418	8IL73	3.47202	20.2532	2.5443	5e-05	0.000704755		LOC_Os12g05210	8IL73	8IL73 RNAi-OsMADS17	20.2806	2.57784	-2.97587	5e-05	0.000450195	expressed protein	#N/A
LOC_Os06g44190	C418	8IL73	69.8975	334.377	2.25816	5e-05	0.000704755	expressed protein	#N/A		LOC_Os03g45370	8IL73	8IL73 RNAi-OsMADS17	23.0311	8.63538	-1.41525	5e-05	0.000450195	sodium/calcium exchanger protein, putative, expressed	OsCCX2		LOC_Os12g05655	C418	8IL73	8.04586	2.68752	-1.58197	5e-05	0.000704755		LOC_Os12g05655	8IL73	8IL73 RNAi-OsMADS17	2.69158	10.7317	1.99536	5e-05	0.000450195	expressed protein	#N/A
LOC_Os06g45140	C418	8IL73	21.5207	9.80969	-1.13344	5e-05	0.000704755	bZIP transcription factor domain containing protein, expressed	OsbZIP52|RISBZ5		LOC_Os03g45800	8IL73	8IL73 RNAi-OsMADS17	79.332	8.17819	-3.27805	5e-05	0.000450195	OsSAUR14 - Auxin-responsive SAUR gene family member, expressed	#N/A		LOC_Os12g06010	C418	8IL73	3.49137	7.86847	1.17229	5e-05	0.000704755		LOC_Os12g06010	8IL73	8IL73 RNAi-OsMADS17	7.87875	2.50488	-1.65323	5e-05	0.000450195	retrotransposon protein, putative, unclassified, expressed	osZIP-2b
LOC_Os06g45340	C418	8IL73	4.22935	8.64155	1.03085	5e-05	0.000704755	peptidyl-prolyl cis-trans isomerase, FKBP-type, putative, expressed	#N/A		LOC_Os03g45930	8IL73	8IL73 RNAi-OsMADS17	35.5167	17.2916	-1.03843	5e-05	0.000450195	expressed protein	#N/A		LOC_Os12g08130	C418	8IL73	2.33313	5.74016	1.29882	5e-05	0.000704755		LOC_Os12g08130	8IL73	8IL73 RNAi-OsMADS17	5.74789	2.74686	-1.06525	5e-05	0.000450195	amino acid transporter, putative, expressed	#N/A
LOC_Os06g45610	C418	8IL73	18.3065	37.064	1.01766	5e-05	0.000704755	expressed protein	#N/A		LOC_Os03g46110	8IL73	8IL73 RNAi-OsMADS17	0.750763	3.46307	2.20562	5e-05	0.000450195	LTPL94 - Protease inhibitor/seed storage/LTP family protein precursor, expressed	EPAD1		LOC_Os12g09300	C418	8IL73	5.733	1.96662	-1.54357	5e-05	0.000704755		LOC_Os12g09300	8IL73	8IL73 RNAi-OsMADS17	1.96915	7.5437	1.9377	5e-05	0.000450195	amino acid transporter, putative, expressed	OsAAP4|OsAAP4a
LOC_Os06g46950	C418	8IL73	3.45192	73.3155	4.40865	5e-05	0.000704755	EF hand family protein, putative, expressed	CCD1		LOC_Os03g47010	8IL73	8IL73 RNAi-OsMADS17	0.393808	0.794645	1.01282	0.0006	0.00402818	glycosyl hydrolase family 10 protein, putative, expressed	OsXYN1		LOC_Os12g12580	C418	8IL73	3.0995	1.09032	-1.50728	5e-05	0.000704755		LOC_Os12g12580	8IL73	8IL73 RNAi-OsMADS17	1.09133	2.91243	1.41614	5e-05	0.000450195	NADP-dependent oxidoreductase, putative, expressed	#N/A
LOC_Os06g48180	C418	8IL73	1.22472	2.53356	1.04872	5e-05	0.000704755	glycosyl hydrolases family 16, putative, expressed	#N/A		LOC_Os03g47530	8IL73	8IL73 RNAi-OsMADS17	15.7631	1.51021	-3.38373	5e-05	0.000450195	glycosyl transferase 8 domain containing protein, putative, expressed	OsGATL2		LOC_Os12g13910	C418	8IL73	100.351	270.113	1.42851	5e-05	0.000704755		LOC_Os12g13910	8IL73	8IL73 RNAi-OsMADS17	270.458	52.628	-2.3615	5e-05	0.000450195	expressed protein	#N/A
LOC_Os06g49430	C418	8IL73	34.1594	77.4094	1.18023	5e-05	0.000704755	CGMC_MAPKCMGC_2.11 - CGMC includes CDA, MAPK, GSK3, and CLKC kinases, expressed	OsWJUMK1|OsMPK12|OsBWMK1		LOC_Os03g47610	8IL73	8IL73 RNAi-OsMADS17	18.3594	5.71503	-1.68368	5e-05	0.000450195	thiamine biosynthesis protein thiC, putative, expressed	#N/A		LOC_Os12g24020	C418	8IL73	5.47306	13.4692	1.29925	5e-05	0.000704755		LOC_Os12g24020	8IL73	8IL73 RNAi-OsMADS17	13.4876	1.3559	-3.31431	5e-05	0.000450195	rhodanese-like domain containing protein, putative, expressed	#N/A
LOC_Os06g51060	C418	8IL73	0.451203	1.46952	1.70349	5e-05	0.000704755	CHIT8 - Chitinase family protein precursor, expressed	RC24		LOC_Os03g49440	8IL73	8IL73 RNAi-OsMADS17	2.69791	0.280385	-3.26636	5e-05	0.000450195	phosphatase, putative, expressed	#N/A		LOC_Os12g32610	C418	8IL73	0.913961	11.5956	3.6653	5e-05	0.000704755		LOC_Os12g32610	8IL73	8IL73 RNAi-OsMADS17	11.6113	0.445353	-4.70443	5e-05	0.000450195	expressed protein	#N/A
LOC_Os06g51260	C418	8IL73	32.4441	9.41534	-1.78487	5e-05	0.000704755	MYB family transcription factor, putative, expressed	OsLHY		LOC_Os03g50280	8IL73	8IL73 RNAi-OsMADS17	30.7823	13.0054	-1.243	5e-05	0.000450195	GLTP domain containing protein, putative, expressed	#N/A		LOC_Os12g39630	C418	8IL73	9.4503	33.2684	1.81572	5e-05	0.000704755		LOC_Os12g39630	8IL73	8IL73 RNAi-OsMADS17	33.3086	9.44581	-1.81815	5e-05	0.000450195	CAMK_CAMK_like.49 - CAMK includes calcium/calmodulin depedent protein kinases, expressed	SAPK9|OsSAPK9
LOC_Os07g05360	C418	8IL73	0.894426	0.411244	-1.12097	0.00045	0.00487551	photosystem II 10 kDa polypeptide, chloroplast precursor, putative, expressed	#N/A		LOC_Os03g51010	8IL73	8IL73 RNAi-OsMADS17	8.12018	2.61782	-1.63314	5e-05	0.000450195	hydrolase, alpha/beta fold family domain containing protein, expressed	#N/A		LOC_Os12g40260	C418	8IL73	3.23409	10.4948	1.69825	5e-05	0.000704755		LOC_Os12g40260	8IL73	8IL73 RNAi-OsMADS17	10.5078	1.17074	-3.16596	5e-05	0.000450195	WD-40 repeat family protein, putative, expressed	#N/A
LOC_Os07g12340	C418	8IL73	0.425904	1.12943	1.40699	0.0004	0.00441917	NAC domain-containing protein 67, putative, expressed	OsNAC3		LOC_Os03g51740	8IL73	8IL73 RNAi-OsMADS17	14.5081	5.15501	-1.49281	5e-05	0.000450195	aminotransferase, classes I and II, domain containing protein, expressed	OsACS1|OsASC1		LOC_Os12g42280	C418	8IL73	3.03437	12.0611	1.99089	5e-05	0.000704755		LOC_Os12g42280	8IL73	8IL73 RNAi-OsMADS17	12.0755	0.682157	-4.14584	5e-05	0.000450195	9-cis-epoxycarotenoid dioxygenase 1, chloroplast precursor, putative, expressed	OsNCED5
LOC_Os07g14890	C418	8IL73	35.2107	80.9201	1.20048	5e-05	0.000704755	expressed protein	#N/A		LOC_Os03g51920	8IL73	8IL73 RNAi-OsMADS17	2.77663	1.36971	-1.01947	5e-05	0.000450195	peptidase, M50 family, putative, expressed	OsEGY3		LOC_Os12g42330	C418	8IL73	0.937561	2.08692	1.15439	5e-05	0.000704755		LOC_Os12g42330	8IL73	8IL73 RNAi-OsMADS17	2.08979	0.177864	-3.55452	5e-05	0.000450195	sublingual apomucin, putative, expressed	#N/A
LOC_Os07g18750	C418	8IL73	163.691	61.3174	-1.41661	5e-05	0.000704755	LTPL42 - Protease inhibitor/seed storage/LTP family protein precursor, expressed	#N/A		LOC_Os03g52680	8IL73	8IL73 RNAi-OsMADS17	63.2394	19.887	-1.669	5e-05	0.000450195	expressed protein	#N/A																				#N/A
LOC_Os07g24000	C418	8IL73	0.830013	2.25389	1.44121	5e-05	0.000704755	AWPM-19-like membrane family protein, putative, expressed	#N/A		LOC_Os03g53340	8IL73	8IL73 RNAi-OsMADS17	1.42422	0.427416	-1.73646	5e-05	0.000450195	HSF-type DNA-binding domain containing protein, expressed	#N/A																				#N/A
LOC_Os07g26630	C418	8IL73	34.2407	77.2511	1.17384	5e-05	0.000704755	aquaporin protein, putative, expressed	OsPIP2;4		LOC_Os03g53360	8IL73	8IL73 RNAi-OsMADS17	113.825	53.2392	-1.09626	5e-05	0.000450195	transferase family protein, putative, expressed	#N/A																				#N/A
LOC_Os07g30670	C418	8IL73	1.17803	8.27782	2.81288	5e-05	0.000704755	2Fe-2S iron-sulfur cluster binding domain containing protein, expressed	#N/A		LOC_Os03g55034	8IL73	8IL73 RNAi-OsMADS17	2.88455	1.36708	-1.07725	0.00175	0.00983523	expressed protein	#N/A																				#N/A
LOC_Os07g33380	C418	8IL73	0.912559	2.44905	1.42423	0.00015	0.00187935	expressed protein	#N/A		LOC_Os03g55670	8IL73	8IL73 RNAi-OsMADS17	59.3288	29.3656	-1.0146	5e-05	0.000450195	expressed protein	#N/A																				#N/A
LOC_Os07g34570	C418	8IL73	13.8853	141.315	3.34729	5e-05	0.000704755	FAD dependent oxidoreductase domain containing protein, expressed	OsDR8		LOC_Os03g56370	8IL73	8IL73 RNAi-OsMADS17	0.669925	1.994	1.57359	0.00015	0.00121949	methyltransferase, putative, expressed	#N/A																				#N/A
LOC_Os07g36080	C418	8IL73	19.8662	40.3261	1.0214	5e-05	0.000704755	oxygen evolving enhancer protein 3 domain containing protein, expressed	#N/A		LOC_Os03g57310	8IL73	8IL73 RNAi-OsMADS17	4.14755	1.64167	-1.3371	5e-05	0.000450195	syntaxin, putative, expressed	OsSYP121																				#N/A
LOC_Os07g36700	C418	8IL73	1.44306	0.327266	-2.1406	5e-05	0.000704755	CSLF1 - cellulose synthase-like family F; beta1,3;1,4 glucan synthase, expressed	#N/A		LOC_Os03g57545	8IL73	8IL73 RNAi-OsMADS17	33.0049	12.0969	-1.44804	5e-05	0.000450195	expressed protein	#N/A																				#N/A
LOC_Os07g37400	C418	8IL73	9.44986	28.0973	1.57207	5e-05	0.000704755	OsFBX257 - F-box domain containing protein, expressed	OsMsr9		LOC_Os03g58110	8IL73	8IL73 RNAi-OsMADS17	0.713817	1.44805	1.02049	0.00045	0.00317399	uncharacterized protein At4g06744 precursor, putative, expressed	#N/A																				#N/A
LOC_Os07g37850	C418	8IL73	69.0336	159.313	1.2065	5e-05	0.000704755	expressed protein	#N/A		LOC_Os03g59090	8IL73	8IL73 RNAi-OsMADS17	3.46894	10.3496	1.57702	5e-05	0.000450195	retrotransposon protein, putative, unclassified, expressed	#N/A																				#N/A
LOC_Os07g39270	C418	8IL73	11.656	31.9439	1.45447	5e-05	0.000704755	polyprenyl synthetase, putative, expressed	OsGGPPS1		LOC_Os03g59110	8IL73	8IL73 RNAi-OsMADS17	1.00818	0.256016	-1.97745	0.00015	0.00121949	pheophorbide a oxygenase, chloroplast precursor, putative, expressed	#N/A																				#N/A
LOC_Os07g39320	C418	8IL73	35.054	73.749	1.07305	5e-05	0.000704755	homeobox domain containing protein, expressed	Oshox14		LOC_Os03g59120	8IL73	8IL73 RNAi-OsMADS17	4.11122	1.34901	-1.60767	5e-05	0.000450195	pheophorbide a oxygenase, chloroplast precursor, putative, expressed	#N/A																				#N/A
LOC_Os07g40220	C418	8IL73	100.326	208.246	1.05359	5e-05	0.000704755	expressed protein	#N/A		LOC_Os03g59190	8IL73	8IL73 RNAi-OsMADS17	0.107366	4.73953	5.46413	5e-05	0.000450195	retrotransposon protein, putative, unclassified, expressed	#N/A																				#N/A
LOC_Os07g40240	C418	8IL73	6.71015	20.7653	1.62976	5e-05	0.000704755	GASR9 - Gibberellin-regulated GASA/GAST/Snakin family protein precursor, expressed	OsGASR9		LOC_Os03g59280	8IL73	8IL73 RNAi-OsMADS17	3.72151	7.55755	1.02203	5e-05	0.000450195	plastocyanin-like domain containing protein, putative, expressed	#N/A																				#N/A
LOC_Os07g40380	C418	8IL73	3.67937	7.84093	1.09157	5e-05	0.000704755	expressed protein	#N/A		LOC_Os03g59360	8IL73	8IL73 RNAi-OsMADS17	27.6725	9.8581	-1.48907	5e-05	0.000450195	remorin, putative, expressed	#N/A																				#N/A
LOC_Os07g41160	C418	8IL73	17.2002	34.9796	1.02409	5e-05	0.000704755	protein of unknown function DUF1675 domain containing protein, expressed	#N/A		LOC_Os03g60080	8IL73	8IL73 RNAi-OsMADS17	77.5674	5.01167	-3.95209	5e-05	0.000450195	NAC domain-containing protein 67, putative, expressed	OsNAC19|SNAC1|OsNAC9																				#N/A
LOC_Os07g43160	C418	8IL73	7.34663	24.2913	1.72529	5e-05	0.000704755	uncharacterized glycosyl hydrolase Rv2006/MT2062, putative, expressed	#N/A		LOC_Os03g60220	8IL73	8IL73 RNAi-OsMADS17	10.2075	5.05073	-1.01507	5e-05	0.000450195	DUF567 domain containing protein, putative, expressed	#N/A																				#N/A
LOC_Os07g43740	C418	8IL73	3.94723	19.5426	2.30771	5e-05	0.000704755	zinc finger, C3HC4 type domain containing protein, expressed	#N/A		LOC_Os03g60840	8IL73	8IL73 RNAi-OsMADS17	46.8919	17.5006	-1.42193	5e-05	0.000450195	BBTI13 - Bowman-Birk type bran trypsin inhibitor precursor, expressed	#N/A																				#N/A
LOC_Os07g43810	C418	8IL73	14.5348	35.2115	1.27654	5e-05	0.000704755	RNA recognition motif containing protein, putative, expressed	RNP29		LOC_Os03g63270	8IL73	8IL73 RNAi-OsMADS17	3.49226	1.71548	-1.02554	5e-05	0.000450195	regulatory protein, putative, expressed	#N/A																				#N/A
LOC_Os07g43970	C418	8IL73	0.297116	1.50383	2.33954	5e-05	0.000704755	calmodulin-binding protein, putative, expressed	#N/A		LOC_Os03g63310	8IL73	8IL73 RNAi-OsMADS17	3.40968	0.915607	-1.89684	5e-05	0.000450195	cytochrome P450 71E1, putative, expressed	#N/A																				#N/A
LOC_Os07g44180	C418	8IL73	11.9764	26.3304	1.13653	5e-05	0.000704755	OsRCI2-10 - Hydrophobic protein LTI6A, expressed	OsLti6a		LOC_Os03g63370	8IL73	8IL73 RNAi-OsMADS17	3.92603	12.8248	1.70779	5e-05	0.000450195	CRAL/TRIO domain containing protein, expressed	#N/A																				#N/A
LOC_Os07g46960	C418	8IL73	24.4867	8.49311	-1.52763	5e-05	0.000704755	expressed protein	#N/A		LOC_Os03g63480	8IL73	8IL73 RNAi-OsMADS17	4.52694	13.9602	1.62471	5e-05	0.000450195	ankyrin repeat domain containing protein, expressed	Xbos251|XBOS251																				#N/A
LOC_Os07g47080	C418	8IL73	1.42064	2.92242	1.04062	0.0004	0.00441917	expressed protein	#N/A		LOC_Os03g63540	8IL73	8IL73 RNAi-OsMADS17	1.86057	0.860669	-1.11221	5e-05	0.000450195	lysine-rich arabinogalactan protein 19 precursor, putative, expressed	#N/A																				#N/A
LOC_Os07g47790	C418	8IL73	0.41711	1.55784	1.90105	0.0003	0.00341812	AP2 domain containing protein, expressed	#N/A		LOC_Os03g63810	8IL73	8IL73 RNAi-OsMADS17	1.03761	2.28714	1.14027	5e-05	0.000450195	WRKY80, expressed	#N/A																				#N/A
LOC_Os07g48020	C418	8IL73	1.20793	2.4472	1.01859	0.0001	0.00131483	peroxidase precursor, putative, expressed	POX22.3		LOC_Os04g01690	8IL73	8IL73 RNAi-OsMADS17	0.583544	1.69254	1.53628	5e-05	0.000450195	pyridoxal-dependent decarboxylase protein, putative, expressed	ADCa|OsAdc2																				#N/A
LOC_Os07g48570	C418	8IL73	18.6898	5.93434	-1.65509	5e-05	0.000704755	expressed protein	OsDof24		LOC_Os04g02530	8IL73	8IL73 RNAi-OsMADS17	11.3308	5.0973	-1.15245	5e-05	0.000450195	expressed protein	#N/A																				#N/A
LOC_Os07g48830	C418	8IL73	0.494843	6.22974	3.65413	5e-05	0.000704755	glycosyl transferase 8 domain containing protein, putative, expressed	OsGolS2|wsi76		LOC_Os04g03050	8IL73	8IL73 RNAi-OsMADS17	1.03945	2.3061	1.14964	5e-05	0.000450195	OsSub34 - Putative Subtilisin homologue, expressed	#N/A																				#N/A
LOC_Os08g05620	C418	8IL73	3.33879	1.36291	-1.29264	5e-05	0.000704755	cytochrome P450, putative, expressed	#N/A		LOC_Os04g03860	8IL73	8IL73 RNAi-OsMADS17	0.798385	0.361079	-1.14477	5e-05	0.000450195	expressed protein	#N/A																				#N/A
LOC_Os08g06110	C418	8IL73	156.045	23.3186	-2.74241	5e-05	0.000704755	MYB family transcription factor, putative, expressed	OsCCA1|Nhd1		LOC_Os04g05050	8IL73	8IL73 RNAi-OsMADS17	68.5852	24.6445	-1.47663	5e-05	0.000450195	pectate lyase precursor, putative, expressed	OsPLL4																				#N/A
LOC_Os08g07010	C418	8IL73	106.693	44.0777	-1.27535	5e-05	0.000704755	ABC-2 type transporter domain containing protein, expressed	OsABCG18		LOC_Os04g08600	8IL73	8IL73 RNAi-OsMADS17	1.76919	4.83593	1.45071	5e-05	0.000450195	ZOS4-05 - C2H2 zinc finger protein, expressed	#N/A																				#N/A
LOC_Os08g08120	C418	8IL73	18.949	9.227	-1.03819	5e-05	0.000704755	B-box zinc finger family protein, putative, expressed	#N/A		LOC_Os04g09570	8IL73	8IL73 RNAi-OsMADS17	8.96123	2.30216	-1.96071	5e-05	0.000450195	expressed protein	#N/A																				#N/A
LOC_Os08g08440	C418	8IL73	2.86743	6.19219	1.11069	5e-05	0.000704755	expressed protein	#N/A		LOC_Os04g10350	8IL73	8IL73 RNAi-OsMADS17	2.96156	1.18155	-1.32567	5e-05	0.000450195	1-aminocyclopropane-1-carboxylate oxidase homolog 2, putative, expressed	#N/A																				#N/A
LOC_Os08g14310	C418	8IL73	16.8602	46.8296	1.4738	0.0003	0.00341812	expressed protein	#N/A		LOC_Os04g13210	8IL73	8IL73 RNAi-OsMADS17	1.98564	4.00273	1.01138	5e-05	0.000450195	multidrug resistance-associated protein, putative, expressed	#N/A																				#N/A
LOC_Os08g15050	C418	8IL73	4.47968	9.3407	1.06013	5e-05	0.000704755	CCT/B-box zinc finger protein, putative, expressed	#N/A		LOC_Os04g13220	8IL73	8IL73 RNAi-OsMADS17	0.483734	1.70518	1.81764	5e-05	0.000450195	ABC transporter family protein, putative, expressed	#N/A																				#N/A
LOC_Os08g20670	C418	8IL73	2.03008	4.6974	1.21033	0.0005	0.00530368	retrotransposon protein, putative, unclassified, expressed	#N/A		LOC_Os04g14690	8IL73	8IL73 RNAi-OsMADS17	0.799585	0.143896	-2.47423	0.0005	0.00346662	flavin-containing monooxygenase family protein, putative, expressed	#N/A																				#N/A
LOC_Os08g28710	C418	8IL73	0.143788	0.622391	2.11388	0.0007	0.00703322	receptor protein kinase CRINKLY4 precursor, putative, expressed	OsRLCK253		LOC_Os04g15630	8IL73	8IL73 RNAi-OsMADS17	0.708335	0.172942	-2.03414	5e-05	0.000450195	xa21, putative, expressed	#N/A																				#N/A
LOC_Os08g29600	C418	8IL73	13.0628	27.9369	1.09671	5e-05	0.000704755	seed maturation protein PM41, putative, expressed	#N/A		LOC_Os04g17100	8IL73	8IL73 RNAi-OsMADS17	301.617	41.3039	-2.86837	5e-05	0.000450195	heavy metal-associated domain containing protein, expressed	#N/A																				#N/A
LOC_Os08g30080	C418	8IL73	3.70413	10.0364	1.43803	5e-05	0.000704755	1-aminocyclopropane-1-carboxylate oxidase homolog 4, putative, expressed	#N/A		LOC_Os04g20330	8IL73	8IL73 RNAi-OsMADS17	5.99923	2.83847	-1.07966	5e-05	0.000450195	UDP-glucoronosyl/UDP-glucosyl transferase, putative, expressed	OscZOG1																				#N/A
LOC_Os08g30554	C418	8IL73	13.0956	28.7355	1.13375	5e-05	0.000704755	expressed protein	#N/A		LOC_Os04g20400	8IL73	8IL73 RNAi-OsMADS17	11.1668	4.70978	-1.24549	5e-05	0.000450195	cytokinin-O-glucosyltransferase 1, putative, expressed	#N/A																				#N/A
LOC_Os08g31090	C418	8IL73	0.208084	1.30387	2.64757	0.0006	0.00616582	expressed protein	#N/A		LOC_Os04g23550	8IL73	8IL73 RNAi-OsMADS17	4.96117	0.283613	-4.12869	5e-05	0.000450195	basic helix-loop-helix family protein, putative, expressed	RERJ1|OsOsbHLH006|OsbHLH6																				#N/A
LOC_Os08g31580	C418	8IL73	92.0227	328.068	1.83393	5e-05	0.000704755	ethylene-responsive transcription factor, putative, expressed	OsERF48|OsDRAP1		LOC_Os04g24140	8IL73	8IL73 RNAi-OsMADS17	251.139	115.828	-1.1165	5e-05	0.000450195	ribose-5-phosphate isomerase A, putative, expressed	OsRPI|RPI																				#N/A
LOC_Os08g32060	C418	8IL73	0.146718	6.22789	5.40763	5e-05	0.000704755	spotted leaf 11, putative, expressed	#N/A		LOC_Os04g24160	8IL73	8IL73 RNAi-OsMADS17	15.8683	6.56265	-1.2738	5e-05	0.000450195	expressed protein	#N/A																				#N/A
LOC_Os08g32460	C418	8IL73	4.82254	10.4884	1.12093	0.0001	0.00131483	expressed protein	#N/A		LOC_Os04g24820	8IL73	8IL73 RNAi-OsMADS17	5.6349	1.99301	-1.49944	5e-05	0.000450195	OsFBX127 - F-box domain containing protein, expressed	#N/A																				#N/A
LOC_Os08g32520	C418	8IL73	23.925	50.287	1.07167	5e-05	0.000704755	expressed protein	#N/A		LOC_Os04g25740	8IL73	8IL73 RNAi-OsMADS17	3.33888	1.51473	-1.1403	5e-05	0.000450195	expressed protein	#N/A																				#N/A
LOC_Os08g34360	C418	8IL73	5.33716	2.49919	-1.09461	5e-05	0.000704755	AP2 domain containing protein, expressed	LFS		LOC_Os04g31520	8IL73	8IL73 RNAi-OsMADS17	6.81906	1.21013	-2.49441	5e-05	0.000450195	RALFL21 - Rapid ALkalinization Factor RALF family protein precursor, expressed	#N/A																				#N/A
LOC_Os08g36440	C418	8IL73	3.51214	10.6391	1.59895	5e-05	0.000704755	HVA22, putative, expressed	#N/A		LOC_Os04g31710	8IL73	8IL73 RNAi-OsMADS17	9.0846	1.92929	-2.23536	5e-05	0.000450195	expressed protein	#N/A																				#N/A
LOC_Os08g36910	C418	8IL73	0.614582	4.11308	2.74254	5e-05	0.000704755	alpha-amylase precursor, putative, expressed	alphaAmy3|OsAmy3D|RAmy3D|OsRAM3D		LOC_Os04g31790	8IL73	8IL73 RNAi-OsMADS17	1.17336	3.18121	1.43893	5e-05	0.000450195	expressed protein	#N/A																				#N/A
LOC_Os08g36920	C418	8IL73	0.747236	11.6982	3.96858	5e-05	0.000704755	AP2 domain containing protein, expressed	OsERF104		LOC_Os04g32790	8IL73	8IL73 RNAi-OsMADS17	1.9839	0.222836	-3.15428	5e-05	0.000450195	AP2 domain containing protein, expressed	#N/A																				#N/A
LOC_Os08g37070	C418	8IL73	23.7226	48.2032	1.02287	0.00015	0.00187935	expressed protein	OsCEP6.1		LOC_Os04g33200	8IL73	8IL73 RNAi-OsMADS17	2.54122	0.764368	-1.73318	5e-05	0.000450195	heparan-alpha-glucosaminide N-acetyltransferase, putative, expressed	RIF1																				#N/A
LOC_Os08g39290	C418	8IL73	1.07852	4.12275	1.93455	0.00015	0.00187935	EF hand family protein, expressed	#N/A		LOC_Os04g33310	8IL73	8IL73 RNAi-OsMADS17	4.83093	1.97279	-1.29206	5e-05	0.000450195	expressed protein	#N/A																				#N/A
LOC_Os08g39450	C418	8IL73	16.3087	37.8777	1.21571	5e-05	0.000704755	AN1-like zinc finger domain containing protein, expressed	OsDOG|OsSAP11		LOC_Os04g33370	8IL73	8IL73 RNAi-OsMADS17	3.55984	7.69615	1.11232	5e-05	0.000450195	cytochrome P450, putative, expressed	#N/A																				#N/A
LOC_Os08g39810	C418	8IL73	0.0934016	1.95401	4.38685	5e-05	0.000704755	retrotransposon protein, putative, unclassified, expressed	#N/A		LOC_Os04g33640	8IL73	8IL73 RNAi-OsMADS17	6.35295	0.779371	-3.02705	5e-05	0.000450195	glycosyl hydrolases family 17, putative, expressed	#N/A																				#N/A
LOC_Os08g40180	C418	8IL73	115.017	48.1174	-1.25722	5e-05	0.000704755	3-hydroxy-3-methylglutaryl-coenzyme A reductase, putative, expressed	#N/A		LOC_Os04g33710	8IL73	8IL73 RNAi-OsMADS17	2.10555	0.215769	-3.28663	0.0004	0.00286708	expressed protein	#N/A																				#N/A
LOC_Os08g40910	C418	8IL73	1.45248	3.67005	1.33728	5e-05	0.000704755	expressed protein	#N/A		LOC_Os04g33720	8IL73	8IL73 RNAi-OsMADS17	3.334	1.36907	-1.28406	5e-05	0.000450195	glycosyl hydrolases, putative, expressed	OSINV4																				#N/A
LOC_Os08g40930	C418	8IL73	2.79067	6.0636	1.11956	5e-05	0.000704755	Alpha amylase, catalytic domain containing protein, expressed	OsISA1|OsPHS8		LOC_Os04g33740	8IL73	8IL73 RNAi-OsMADS17	66.1212	140.253	1.08485	5e-05	0.000450195	glycosyl hydrolases, putative, expressed	GIF1|OsCIN2|OsGIF1|WB1																				#N/A
LOC_Os08g41880	C418	8IL73	5.08925	14.3932	1.49986	5e-05	0.000704755	nucleotide pyrophosphatase/phosphodiesterase, putative, expressed	NPP1|OsPAP27b		LOC_Os04g33820	8IL73	8IL73 RNAi-OsMADS17	80.5906	3.08306	-4.70817	5e-05	0.000450195	OsFBX132 - F-box domain containing protein, expressed	#N/A																				#N/A
LOC_Os08g41950	C418	8IL73	28.8615	62.4161	1.11277	5e-05	0.000704755	OsMADS7 - MADS-box family gene with MIKCc type-box, expressed	OsMADS7|OsMADS45		LOC_Os04g35560	8IL73	8IL73 RNAi-OsMADS17	5.04887	1.80606	-1.48311	5e-05	0.000450195	glutathione S-transferase, putative, expressed	OsTCHQD1																				#N/A
LOC_Os08g42440	C418	8IL73	14.217	29.9907	1.0769	5e-05	0.000704755	CCT/B-box zinc finger protein, putative, expressed	OsCOL15		LOC_Os04g37500	8IL73	8IL73 RNAi-OsMADS17	0.25014	0.735949	1.55687	0.00015	0.00121949	glutamate decarboxylase, putative, expressed	OsGAD2																				#N/A
LOC_Os09g04160	C418	8IL73	2.26965	8.65152	1.93048	5e-05	0.000704755	expressed protein	#N/A		LOC_Os04g37619	8IL73	8IL73 RNAi-OsMADS17	19.1903	8.95459	-1.09967	5e-05	0.000450195	zeaxanthin epoxidase, chloroplast precursor, putative, expressed	OsABA1|OSZEP1																				#N/A
LOC_Os09g06770	C418	8IL73	0.821374	3.96897	2.27265	5e-05	0.000704755	RING finger protein, putative, expressed	#N/A		LOC_Os04g38600	8IL73	8IL73 RNAi-OsMADS17	0.931487	4.36863	2.22957	5e-05	0.000450195	glyceraldehyde-3-phosphate dehydrogenase, putative, expressed	#N/A																				#N/A
LOC_Os09g07940	C418	8IL73	0.199664	0.643756	1.68894	0.0001	0.00131483	retrotransposon protein, putative, unclassified, expressed	#N/A		LOC_Os04g38720	8IL73	8IL73 RNAi-OsMADS17	0.367351	1.06832	1.54011	0.0003	0.00223355	no apical meristem protein, putative, expressed	OsNAC2|OsTIL1|OMTN2|OsORE1																				#N/A
LOC_Os09g09930	C418	8IL73	1.36028	2.77928	1.03081	0.0001	0.00131483	heavy metal transport/detoxification protein, putative, expressed	#N/A		LOC_Os04g38740	8IL73	8IL73 RNAi-OsMADS17	0.491151	1.64953	1.74782	5e-05	0.000450195	MYB family transcription factor, putative, expressed	#N/A																				#N/A
LOC_Os09g10730	C418	8IL73	1.48587	0.376297	-1.98136	0.00075	0.00744189	expressed protein	#N/A		LOC_Os04g39150	8IL73	8IL73 RNAi-OsMADS17	512.182	244.62	-1.06612	5e-05	0.000450195	pathogenesis-related Bet v I family protein, putative, expressed	OsMLP423																				#N/A
LOC_Os09g15670	C418	8IL73	3.17245	15.6953	2.30666	5e-05	0.000704755	protein phosphatase 2C, putative, expressed	OsSIPP2C1|OsPP2C68|OsPP108		LOC_Os04g39940	8IL73	8IL73 RNAi-OsMADS17	0.359547	1.12461	1.64518	0.00045	0.00317399	brevis radix, putative, expressed	#N/A																				#N/A
LOC_Os09g16510	C418	8IL73	1.39363	2.9239	1.06905	5e-05	0.000704755	WRKY74, expressed	OsWRKY74		LOC_Os04g40070	8IL73	8IL73 RNAi-OsMADS17	2.5684	0.574151	-2.16137	5e-05	0.000450195	GRAM and C2 domains containing protein, putative, expressed	#N/A																				#N/A
LOC_Os09g17740	C418	8IL73	42.3366	20.4212	-1.05184	5e-05	0.000704755	chlorophyll A-B binding protein, putative, expressed	OsCAB1R		LOC_Os04g40560	8IL73	8IL73 RNAi-OsMADS17	14.1809	2.0799	-2.76936	5e-05	0.000450195	WD domain, G-beta repeat domain containing protein, expressed	#N/A																				#N/A
LOC_Os09g20940	C418	8IL73	4.56946	10.3997	1.18645	5e-05	0.000704755	expressed protein	#N/A		LOC_Os04g40590	8IL73	8IL73 RNAi-OsMADS17	1.23674	0.484469	-1.35207	0.0002	0.00157126	wax synthase isoform 1, putative, expressed	OsWS1																				#N/A
LOC_Os09g21710	C418	8IL73	2.97373	8.78575	1.56289	5e-05	0.000704755	AN1-like zinc finger domain containing protein, expressed	#N/A		LOC_Os04g41960	8IL73	8IL73 RNAi-OsMADS17	3.08017	0.875396	-1.815	5e-05	0.000450195	NADP-dependent oxidoreductase, putative, expressed	#N/A																				#N/A
LOC_Os09g25760	C418	8IL73	0.978253	2.38628	1.28648	5e-05	0.000704755	tetraspanin family protein, putative, expressed	OsSAP		LOC_Os04g43170	8IL73	8IL73 RNAi-OsMADS17	1.92269	0.813406	-1.24108	5e-05	0.000450195	caleosin related protein, putative, expressed	OsClo4																				#N/A
LOC_Os09g26210	C418	8IL73	3.08444	1.01809	-1.59915	5e-05	0.000704755	ZOS9-12 - C2H2 zinc finger protein, expressed	#N/A		LOC_Os04g43310	8IL73	8IL73 RNAi-OsMADS17	12.2822	5.79466	-1.08377	5e-05	0.000450195	expressed protein	#N/A																				#N/A
LOC_Os09g26620	C418	8IL73	2.7424	10.1299	1.8851	5e-05	0.000704755	auxin-repressed protein, putative, expressed	#N/A		LOC_Os04g43560	8IL73	8IL73 RNAi-OsMADS17	1.03805	0.380863	-1.44653	0.00095	0.00592595	no apical meristem protein, putative, expressed	#N/A																				#N/A
LOC_Os09g27010	C418	8IL73	0.250752	0.727138	1.53597	0.0006	0.00616582	tyrosine protein kinase domain containing protein, putative, expressed	#N/A		LOC_Os04g43710	8IL73	8IL73 RNAi-OsMADS17	18.2307	8.47008	-1.10592	5e-05	0.000450195	CAMK_CAMK_like.3 - CAMK includes calcium/calmodulin depedent protein kinases, expressed	#N/A																				#N/A
LOC_Os09g27330	C418	8IL73	9.35103	110.592	3.56398	5e-05	0.000704755	oxidoreductase/ transition metal ion binding protein, putative, expressed	#N/A		LOC_Os04g43990	8IL73	8IL73 RNAi-OsMADS17	60.882	24.6129	-1.3066	5e-05	0.000450195	DUF584 domain containing protein, putative, expressed	OsS40-13																				#N/A
LOC_Os09g28210	C418	8IL73	2.07838	10.2593	2.3034	5e-05	0.000704755	bHelix-loop-helix transcription factor, putative, expressed	qRT9|OsbHLH120		LOC_Os04g44150	8IL73	8IL73 RNAi-OsMADS17	3.39391	1.19867	-1.50152	5e-05	0.000450195	gibberellin 2-beta-dioxygenase 7, putative, expressed	OsGA2ox6																				#N/A
LOC_Os09g28300	C418	8IL73	24.2046	52.7684	1.12439	5e-05	0.000704755	remorin C-terminal domain containing protein, putative, expressed	LP1		LOC_Os04g44670	8IL73	8IL73 RNAi-OsMADS17	16.2351	1.33669	-3.60237	5e-05	0.000450195	AP2 domain containing protein, expressed	#N/A																				#N/A
LOC_Os09g29960	C418	8IL73	35.6963	71.4944	1.00206	5e-05	0.000704755	dof zinc finger domain containing protein, putative, expressed	#N/A		LOC_Os04g44730	8IL73	8IL73 RNAi-OsMADS17	0.391673	0.906888	1.21128	0.00145	0.00842972	lanC-like protein 2, putative, expressed	#N/A																				#N/A
LOC_Os09g30160	C418	8IL73	61.2036	125.419	1.03507	5e-05	0.000704755	zinc finger, C3HC4 type domain containing protein, expressed	#N/A		LOC_Os04g45340	8IL73	8IL73 RNAi-OsMADS17	3.50161	1.24888	-1.48738	5e-05	0.000450195	expressed protein	OsSWN6																				#N/A
LOC_Os09g31200	C418	8IL73	15.1886	43.2781	1.51065	5e-05	0.000704755	AN1-like zinc finger domain containing protein, expressed	OSISAP1		LOC_Os04g45750	8IL73	8IL73 RNAi-OsMADS17	2.82891	10.6368	1.91074	5e-05	0.000450195	expressed protein	GT-2																				#N/A
LOC_Os09g31380	C418	8IL73	7.13915	17.6855	1.30874	5e-05	0.000704755	jmjC domain-containing protein 5, putative, expressed	#N/A		LOC_Os04g45810	8IL73	8IL73 RNAi-OsMADS17	6.46653	2.59779	-1.31571	5e-05	0.000450195	homeobox associated leucine zipper, putative, expressed	Oshox22																				#N/A
LOC_Os09g32992	C418	8IL73	2.49599	1.06731	-1.22564	5e-05	0.000704755	expressed protein	OsSWEET11b		LOC_Os04g46200	8IL73	8IL73 RNAi-OsMADS17	27.0529	6.46092	-2.06597	5e-05	0.000450195	oleosin, putative, expressed	OLE16																				#N/A
LOC_Os09g33550	C418	8IL73	1.96198	6.747	1.78194	5e-05	0.000704755	CCT/B-box zinc finger protein, putative, expressed	#N/A		LOC_Os04g46440	8IL73	8IL73 RNAi-OsMADS17	45.5844	12.9947	-1.81062	5e-05	0.000450195	AP2 domain containing protein, expressed	OsERF34																				#N/A
LOC_Os09g35030	C418	8IL73	0.400337	1.64993	2.04312	5e-05	0.000704755	dehydration-responsive element-binding protein, putative, expressed	OsDREB1A|OsDREBL|OsCBF3		LOC_Os04g46660	8IL73	8IL73 RNAi-OsMADS17	5.7158	1.58264	-1.85262	5e-05	0.000450195	cyclin, putative, expressed	#N/A																				#N/A
LOC_Os09g36470	C418	8IL73	1.60181	3.81711	1.25278	5e-05	0.000704755	retrotransposon protein, putative, unclassified, expressed	#N/A		LOC_Os04g46830	8IL73	8IL73 RNAi-OsMADS17	4.67893	2.13813	-1.12983	5e-05	0.000450195	LTPL122 - Protease inhibitor/seed storage/LTP family protein precursor, expressed	#N/A																				#N/A
LOC_Os09g37500	C418	8IL73	3.22876	7.43856	1.20404	5e-05	0.000704755	OsSAUR55 - Auxin-responsive SAUR gene family member, expressed	#N/A		LOC_Os04g47059	8IL73	8IL73 RNAi-OsMADS17	1.9817	0.711779	-1.47723	5e-05	0.000450195	TRANSPARENT TESTA 8, putative, expressed	Kala4|OsS1																				#N/A
LOC_Os09g38110	C418	8IL73	11.6466	27.639	1.24679	5e-05	0.000704755	RING-H2 finger protein, putative, expressed	#N/A		LOC_Os04g47450	8IL73	8IL73 RNAi-OsMADS17	1.36642	0.496306	-1.4611	0.0015	0.00867669	expressed protein	#N/A																				#N/A
LOC_Os09g38320	C418	8IL73	5.58178	22.7067	2.02432	5e-05	0.000704755	phytoene synthase, chloroplast precursor, putative, expressed	OsPSY|OsPSY3		LOC_Os04g47720	8IL73	8IL73 RNAi-OsMADS17	0.946079	6.8136	2.84839	5e-05	0.000450195	cis-zeatin O-glucosyltransferase, putative, expressed	#N/A																				#N/A
LOC_Os10g01044	C418	8IL73	0.659508	0.15315	-2.10645	0.00065	0.00660441	isoflavone reductase, putative, expressed	#N/A		LOC_Os04g47810	8IL73	8IL73 RNAi-OsMADS17	0.364814	0.881792	1.27328	0.00085	0.00540441	ethylene-responsive protein related, putative, expressed	#N/A																				#N/A
LOC_Os10g02720	C418	8IL73	1.02646	0.208167	-2.30187	5e-05	0.000704755	OsWAK99 - OsWAK receptor-like protein kinase, expressed	#N/A		LOC_Os04g48290	8IL73	8IL73 RNAi-OsMADS17	8.43348	3.0551	-1.46491	5e-05	0.000450195	MATE efflux family protein, putative, expressed	#N/A																				#N/A
LOC_Os10g04429	C418	8IL73	1.31645	0.567103	-1.21497	5e-05	0.000704755	transferase family protein, putative, expressed	#N/A		LOC_Os04g48810	8IL73	8IL73 RNAi-OsMADS17	39.3633	14.3123	-1.4596	5e-05	0.000450195	expressed protein	#N/A																				#N/A
LOC_Os10g05130	C418	8IL73	4.54048	10.2799	1.17891	5e-05	0.000704755	expressed protein	#N/A		LOC_Os04g49150	8IL73	8IL73 RNAi-OsMADS17	19.817	58.4123	1.55953	5e-05	0.000450195	OsMADS17 - MADS-box family gene with MIKCc type-box, expressed	#N/A																				#N/A
LOC_Os10g05690	C418	8IL73	129.791	64.5102	-1.00859	5e-05	0.000704755	transmembrane amino acid transporter protein, putative, expressed	#N/A		LOC_Os04g49370	8IL73	8IL73 RNAi-OsMADS17	69.3145	12.8158	-2.43524	5e-05	0.000450195	expressed protein	#N/A																				#N/A
LOC_Os10g07450	C418	8IL73	34.3319	229.8	2.74276	5e-05	0.000704755	expressed protein	#N/A		LOC_Os04g49980	8IL73	8IL73 RNAi-OsMADS17	3.40609	0.909195	-1.90546	5e-05	0.000450195	late embryogenesis abundant group 1, putative, expressed	#N/A																				#N/A
LOC_Os10g11310	C418	8IL73	1.86213	0.885917	-1.07171	5e-05	0.000704755	expressed protein	#N/A		LOC_Os04g50120	8IL73	8IL73 RNAi-OsMADS17	51.6339	21.8031	-1.24378	5e-05	0.000450195	zinc-binding protein, putative, expressed	#N/A																				#N/A
LOC_Os10g11500	C418	8IL73	1.38408	6.46212	2.22308	5e-05	0.000704755	SCP-like extracellular protein, expressed	#N/A		LOC_Os04g50176	8IL73	8IL73 RNAi-OsMADS17	19.4929	5.43327	-1.84306	5e-05	0.000450195	expressed protein	#N/A																				#N/A
LOC_Os10g12300	C418	8IL73	47.2439	125.788	1.4128	5e-05	0.000704755	expressed protein	#N/A		LOC_Os04g50970	8IL73	8IL73 RNAi-OsMADS17	436.89	172.185	-1.34331	5e-05	0.000450195	seed specific protein Bn15D1B, putative, expressed	#N/A																				#N/A
LOC_Os10g13550	C418	8IL73	28.4942	73.6865	1.37073	5e-05	0.000704755	endonuclease/exonuclease/phosphatase family domain containing protein, expressed	#N/A		LOC_Os04g51410	8IL73	8IL73 RNAi-OsMADS17	12.759	4.29867	-1.56955	5e-05	0.000450195	expressed protein	#N/A																				#N/A
LOC_Os10g17260	C418	8IL73	8.43705	3.8572	-1.12919	5e-05	0.000704755	cytochrome P450, putative, expressed	OsCYP84A		LOC_Os04g51460	8IL73	8IL73 RNAi-OsMADS17	4.22224	0.39823	-3.40633	5e-05	0.000450195	glycosyl hydrolases family 16, putative, expressed	#N/A																				#N/A
LOC_Os10g17489	C418	8IL73	1.83184	4.73856	1.37116	5e-05	0.000704755	UDP-glucoronosyl and UDP-glucosyl transferase domain containing protein, expressed	#N/A		LOC_Os04g51660	8IL73	8IL73 RNAi-OsMADS17	0.977323	0.213025	-2.19781	0.0003	0.00223355	transferase family protein, putative, expressed	#N/A																				#N/A
LOC_Os10g18370	C418	8IL73	2.05834	0.868276	-1.24525	5e-05	0.000704755	transcriptional regulator, putative, expressed	#N/A		LOC_Os04g51680	8IL73	8IL73 RNAi-OsMADS17	621.45	186.648	-1.73532	5e-05	0.000450195	expressed protein	#N/A																				#N/A
LOC_Os10g18870	C418	8IL73	1.20571	4.08094	1.75902	5e-05	0.000704755	dirigent, putative, expressed	#N/A		LOC_Os04g51796	8IL73	8IL73 RNAi-OsMADS17	1.27359	0.141898	-3.16597	5e-05	0.000450195	DNA repair ATPase-related, putative, expressed	#N/A																				#N/A
LOC_Os10g25060	C418	8IL73	2.75707	15.8977	2.52761	5e-05	0.000704755	expressed protein	#N/A		LOC_Os04g51890	8IL73	8IL73 RNAi-OsMADS17	68.9832	32.3705	-1.09157	5e-05	0.000450195	OsSAUR20 - Auxin-responsive SAUR gene family member, expressed	#N/A																				#N/A
LOC_Os10g25230	C418	8IL73	1.58544	5.55831	1.80977	5e-05	0.000704755	ZIM domain containing protein, putative, expressed	OsJAZ13		LOC_Os04g52090	8IL73	8IL73 RNAi-OsMADS17	93.231	8.5779	-3.44211	5e-05	0.000450195	AP2 domain containing protein, expressed	OsAP2-39																				#N/A
LOC_Os10g25570	C418	8IL73	2.92812	6.45087	1.13952	5e-05	0.000704755	expressed protein	#N/A		LOC_Os04g52110	8IL73	8IL73 RNAi-OsMADS17	4.47478	0.556798	-3.00659	5e-05	0.000450195	late embryogenesis abundant protein, group 3, putative, expressed	#N/A																				#N/A
LOC_Os10g26150	C418	8IL73	119.826	516.717	2.10844	5e-05	0.000704755	expressed protein	#N/A		LOC_Os04g54640	8IL73	8IL73 RNAi-OsMADS17	6.09595	3.02076	-1.01294	5e-05	0.000450195	peptidase, cysteine peptidase active site, putative, expressed	#N/A																				#N/A
LOC_Os10g26540	C418	8IL73	136.585	281.21	1.04184	5e-05	0.000704755	expressed protein	#N/A		LOC_Os04g55230	8IL73	8IL73 RNAi-OsMADS17	8.98406	19.5731	1.12344	5e-05	0.000450195	tetratricopeptide repeat domain containing protein, putative, expressed	FLO2																				#N/A
LOC_Os10g28120	C418	8IL73	0.402004	1.31585	1.71071	0.00015	0.00187935	glycosyl hydrolase, putative, expressed	#N/A		LOC_Os04g55280	8IL73	8IL73 RNAi-OsMADS17	1.38108	0.621165	-1.15275	0.0005	0.00346662	expressed protein	#N/A																				#N/A
LOC_Os10g30150	C418	8IL73	3.73425	8.07882	1.11333	5e-05	0.000704755	universal stress protein domain containing protein, putative, expressed	#N/A		LOC_Os04g57340	8IL73	8IL73 RNAi-OsMADS17	210.181	81.5707	-1.36551	5e-05	0.000450195	AP2 domain containing protein, expressed	#N/A																				#N/A
LOC_Os10g30850	C418	8IL73	18.9054	53.8482	1.5101	5e-05	0.000704755	zinc finger, RING-type, putative, expressed	OsHCI1		LOC_Os04g57490	8IL73	8IL73 RNAi-OsMADS17	0.92155	0.256287	-1.8463	5e-05	0.000450195	cysteine protease, putative, expressed	OsCP1																				#N/A
LOC_Os10g33450	C418	8IL73	0.395985	3.03158	2.93655	5e-05	0.000704755	expressed protein	#N/A		LOC_Os04g57760	8IL73	8IL73 RNAi-OsMADS17	30.798	10.9222	-1.49558	5e-05	0.000450195	expressed protein	#N/A																				#N/A
LOC_Os10g35070	C418	8IL73	3.03819	7.4418	1.29244	5e-05	0.000704755	alpha-galactosidase precursor, putative, expressed	#N/A		LOC_Os04g57940	8IL73	8IL73 RNAi-OsMADS17	1.32355	0.627774	-1.0761	5e-05	0.000450195	pentatricopeptide, putative, expressed	#N/A																				#N/A
LOC_Os10g35950	C418	8IL73	0.926396	0.284204	-1.7047	0.0001	0.00131483	transferase family protein, putative, expressed	#N/A		LOC_Os04g58030	8IL73	8IL73 RNAi-OsMADS17	20.2466	9.80741	-1.04574	5e-05	0.000450195	expressed protein	#N/A																				#N/A
LOC_Os10g37660	C418	8IL73	2.24775	7.77892	1.79109	5e-05	0.000704755	trehalase precursor, putative, expressed	OsTRE1		LOC_Os04g58200	8IL73	8IL73 RNAi-OsMADS17	28.7592	132.068	2.19918	5e-05	0.000450195	protochlorophyllide reductase A, chloroplast precursor, putative, expressed	OsPORA																				#N/A
LOC_Os10g38880	C418	8IL73	1.53112	3.27767	1.09809	0.0001	0.00131483	DUF623 domain containing protein, expressed	#N/A		LOC_Os04g58280	8IL73	8IL73 RNAi-OsMADS17	203.868	84.0851	-1.27771	5e-05	0.000450195	stem-specific protein TSJT1, putative, expressed	#N/A																				#N/A
LOC_Os10g38940	C418	8IL73	7.32877	26.6381	1.86185	5e-05	0.000704755	fatty acid hydroxylase, putative, expressed	#N/A		LOC_Os04g58730	8IL73	8IL73 RNAi-OsMADS17	21.2995	9.77126	-1.1242	5e-05	0.000450195	AT hook motif domain containing protein, expressed	#N/A																				#N/A
LOC_Os10g39640	C418	8IL73	0.874452	5.33542	2.60915	5e-05	0.000704755	expansin precursor, putative, expressed	#N/A		LOC_Os04g58810	8IL73	8IL73 RNAi-OsMADS17	5.49677	0.571027	-3.26695	5e-05	0.000450195	CAF1 family ribonuclease containing protein, putative, expressed	OsCAF1B																				#N/A
LOC_Os10g40040	C418	8IL73	2.01644	6.70714	1.73389	5e-05	0.000704755	expressed protein	#N/A		LOC_Os04g58890	8IL73	8IL73 RNAi-OsMADS17	19.0539	7.29582	-1.38495	5e-05	0.000450195	expressed protein	#N/A																				#N/A
LOC_Os10g40360	C418	8IL73	10.0805	0.686461	-3.87624	5e-05	0.000704755	proline oxidase, mitochondrial precursor, putative, expressed	OsProDH		LOC_Os04g58920	8IL73	8IL73 RNAi-OsMADS17	1.14669	0.446208	-1.36169	0.0001	0.00085201	U-box domain-containing protein, putative, expressed	#N/A																				#N/A
LOC_Os10g41330	C418	8IL73	0.251474	2.25154	3.16243	5e-05	0.000704755	AP2 domain containing protein, expressed	OsERF096		LOC_Os04g59260	8IL73	8IL73 RNAi-OsMADS17	37.3406	12.957	-1.52702	5e-05	0.000450195	peroxidase precursor, putative, expressed	#N/A																				#N/A
LOC_Os10g41550	C418	8IL73	26.888	11.2448	-1.2577	5e-05	0.000704755	beta-amylase, putative, expressed	#N/A		LOC_Os05g01120	8IL73	8IL73 RNAi-OsMADS17	0.545764	1.36291	1.32034	5e-05	0.000450195	cytochrome P450, putative, expressed	#N/A																				#N/A
LOC_Os11g02130	C418	8IL73	0.352869	1.33252	1.91696	5e-05	0.000704755	peroxidase precursor, putative, expressed	#N/A		LOC_Os05g01790	8IL73	8IL73 RNAi-OsMADS17	0.711129	1.42893	1.00675	0.00165	0.00937467	expressed protein	#N/A																				#N/A
LOC_Os11g03300	C418	8IL73	0.354144	0.921012	1.37889	0.0003	0.00341812	NAC domain transcription factor, putative, expressed	ONAC122|OsNAC10		LOC_Os05g02564	8IL73	8IL73 RNAi-OsMADS17	3.99227	1.80054	-1.14878	5e-05	0.000450195	expressed protein	#N/A																				#N/A
LOC_Os11g05494	C418	8IL73	7.29077	14.7371	1.01531	5e-05	0.000704755	expressed protein	#N/A		LOC_Os05g03320	8IL73	8IL73 RNAi-OsMADS17	26.9185	10.8279	-1.31384	5e-05	0.000450195	expressed protein	#N/A																				#N/A
LOC_Os11g20090	C418	8IL73	0.454351	2.16562	2.2529	5e-05	0.000704755	O-methyltransferase, putative, expressed	#N/A		LOC_Os05g03590	8IL73	8IL73 RNAi-OsMADS17	15.7576	3.824	-2.04289	5e-05	0.000450195	expressed protein	#N/A																				#N/A
LOC_Os11g26570	C418	8IL73	1.22793	8.35443	2.76631	5e-05	0.000704755	dehydrin, putative, expressed	OsLEA25		LOC_Os05g03750	8IL73	8IL73 RNAi-OsMADS17	2.7298	1.20026	-1.18545	5e-05	0.000450195	expressed protein	#N/A																				#N/A
LOC_Os11g26760	C418	8IL73	1.75487	10.9963	2.64759	5e-05	0.000704755	dehydrin, putative, expressed	#N/A		LOC_Os05g03760	8IL73	8IL73 RNAi-OsMADS17	158.803	45.4028	-1.80638	5e-05	0.000450195	zinc finger family protein, putative, expressed	OsTZF5																				#N/A
LOC_Os11g26780	C418	8IL73	0.83433	30.904	5.21103	5e-05	0.000704755	dehydrin, putative, expressed	#N/A		LOC_Os05g03920	8IL73	8IL73 RNAi-OsMADS17	0.257096	0.639197	1.31396	0.00065	0.00430817	TKL_IRAK_DUF26-lf.3 - DUF26 kinases have homology to DUF26 containing loci, expressed	#N/A																				#N/A
LOC_Os11g26790	C418	8IL73	0.474108	14.3023	4.91489	5e-05	0.000704755	dehydrin, putative, expressed	RAB21|Rab16A|OsRab16A		LOC_Os05g05354	8IL73	8IL73 RNAi-OsMADS17	15.0408	6.10243	-1.30142	5e-05	0.000450195	expressed protein	#N/A																				#N/A
LOC_Os11g27570	C418	8IL73	0.738484	0.172393	-2.09886	0.00065	0.00660441	transposon protein, putative, CACTA, En/Spm sub-class, expressed	#N/A		LOC_Os05g08420	8IL73	8IL73 RNAi-OsMADS17	1176.73	342.666	-1.77991	5e-05	0.000450195	expressed protein	#N/A																				#N/A
LOC_Os11g29780	C418	8IL73	1.94648	4.17369	1.10045	5e-05	0.000704755	plant-specific domain TIGR01627 family protein, expressed	#N/A		LOC_Os05g08640	8IL73	8IL73 RNAi-OsMADS17	10.8314	3.65091	-1.56889	5e-05	0.000450195	transferase family protein, putative, expressed	#N/A																				#N/A
LOC_Os11g30500	C418	8IL73	7.18919	58.1224	3.01519	5e-05	0.000704755	HVA22, putative, expressed	#N/A		LOC_Os05g08860	8IL73	8IL73 RNAi-OsMADS17	6.52494	1.391	-2.22984	5e-05	0.000450195	expressed protein	#N/A																				#N/A
LOC_Os11g31900	C418	8IL73	137.427	19.9527	-2.78401	5e-05	0.000704755	acyl carrier protein, putative, expressed	#N/A		LOC_Os05g09440	8IL73	8IL73 RNAi-OsMADS17	1.0546	2.6186	1.3121	5e-05	0.000450195	NADP-dependent malic enzyme, chloroplast precursor, putative, expressed	#N/A																				#N/A
LOC_Os11g34460	C418	8IL73	5.26075	17.893	1.76605	5e-05	0.000704755	OsFBO10 - F-box and other domain containing protein, expressed	FKF1|OsFKF1		LOC_Os05g09480	8IL73	8IL73 RNAi-OsMADS17	10.2635	4.896	-1.06785	5e-05	0.000450195	OsIAA16 - Auxin-responsive Aux/IAA gene family member, expressed	#N/A																				#N/A
LOC_Os11g37970	C418	8IL73	1.0691	3.15333	1.56048	0.0002	0.00241116	WIP5 - Wound-induced protein precursor, expressed	#N/A		LOC_Os05g09728	8IL73	8IL73 RNAi-OsMADS17	49.1181	24.4666	-1.00544	5e-05	0.000450195	expressed protein	#N/A																				#N/A
LOC_Os11g41380	C418	8IL73	2.41934	1.17916	-1.03685	5e-05	0.000704755	transposon protein, putative, unclassified, expressed	#N/A		LOC_Os05g10650	8IL73	8IL73 RNAi-OsMADS17	1.12457	0.162941	-2.78696	5e-05	0.000450195	6-phosphofructokinase, putative, expressed	OsPPi-PFK																				#N/A
LOC_Os11g41410	C418	8IL73	9.64401	3.5026	-1.46121	5e-05	0.000704755	expressed protein	#N/A		LOC_Os05g11210	8IL73	8IL73 RNAi-OsMADS17	5.88525	19.4601	1.72534	5e-05	0.000450195	lachrymatory factor synthase, putative, expressed	#N/A																				#N/A
LOC_Os11g41610	C418	8IL73	4427.47	12730	1.52367	5e-05	0.000704755	40S ribosomal protein S29, putative, expressed	#N/A		LOC_Os05g11414	8IL73	8IL73 RNAi-OsMADS17	1.63055	5.03605	1.62694	5e-05	0.000450195	OsMADS58 - MADS-box family gene with MIKCc type-box, expressed	OSMADS58																				#N/A
LOC_Os11g42100	C418	8IL73	1.80126	7.66759	2.08977	5e-05	0.000704755	Leucine Rich Repeat family protein, expressed	#N/A		LOC_Os05g12808	8IL73	8IL73 RNAi-OsMADS17	0.936294	2.35861	1.3329	0.00025	0.00191836	DUF623 domain containing protein, expressed	#N/A																				#N/A
LOC_Os11g42580	C418	8IL73	0.109129	0.597615	2.45318	5e-05	0.000704755	Leucine Rich Repeat family protein, expressed	#N/A		LOC_Os05g14240	8IL73	8IL73 RNAi-OsMADS17	46.9684	22.3152	-1.07366	5e-05	0.000450195	aquaporin protein, putative, expressed	#N/A																				#N/A
LOC_Os11g43750	C418	8IL73	16.5711	7.64879	-1.11536	5e-05	0.000704755	polygalacturonase, putative, expressed	#N/A		LOC_Os05g14330	8IL73	8IL73 RNAi-OsMADS17	0.311784	1.15286	1.8866	5e-05	0.000450195	retrotransposon protein, putative, unclassified, expressed	#N/A																				#N/A
LOC_Os11g43800	C418	8IL73	2.0242	0.0691194	-4.87212	5e-05	0.000704755	PPR repeat domain containing protein, putative, expressed	#N/A		LOC_Os05g15510	8IL73	8IL73 RNAi-OsMADS17	2.53178	6.37703	1.33273	5e-05	0.000450195	cellulase, putative, expressed	#N/A																				#N/A
LOC_Os11g43820	C418	8IL73	10.8594	52.0644	2.26136	5e-05	0.000704755	myristoyl-acyl carrier protein thioesterase, chloroplast precursor, putative, expressed	#N/A		LOC_Os05g20020	8IL73	8IL73 RNAi-OsMADS17	5.99653	29.4408	2.29562	5e-05	0.000450195	polygalacturonase, putative, expressed	#N/A																				#N/A
LOC_Os11g43860	C418	8IL73	2.89276	6.85668	1.24507	5e-05	0.000704755	sodium/calcium exchanger protein, putative, expressed	OsMHX		LOC_Os05g24650	8IL73	8IL73 RNAi-OsMADS17	2.19089	1.06357	-1.0426	0.0001	0.00085201	DUF567 domain containing protein, putative, expressed	#N/A																				#N/A
LOC_Os11g43980	C418	8IL73	4.60745	2.28411	-1.01233	5e-05	0.000704755	peroxidase precursor, putative, expressed	#N/A		LOC_Os05g25220	8IL73	8IL73 RNAi-OsMADS17	1.20485	0.476738	-1.33759	0.00015	0.00121949	expressed protein	#N/A																				#N/A
LOC_Os11g44340	C418	8IL73	0.252165	3.19071	3.66144	5e-05	0.000704755	calmodulin binding protein, putative, expressed	#N/A		LOC_Os05g27090	8IL73	8IL73 RNAi-OsMADS17	9.33959	20.2451	1.11614	5e-05	0.000450195	basic helix-loop-helix domain containing protein, expressed	#N/A																				#N/A
LOC_Os11g44790	C418	8IL73	1.46515	3.83928	1.38979	5e-05	0.000704755	EAP30/Vps36 family domain containing protein, expressed	#N/A		LOC_Os05g27350	8IL73	8IL73 RNAi-OsMADS17	0.234632	1.00555	2.09951	0.00075	0.00485933	expressed protein	#N/A																				#N/A
LOC_Os11g44880	C418	8IL73	1.77919	0.796372	-1.15971	5e-05	0.000704755	kinesin-4, putative, expressed	#N/A		LOC_Os05g27780	8IL73	8IL73 RNAi-OsMADS17	681.221	241.314	-1.49721	5e-05	0.000450195	expressed protein	#N/A																				#N/A
LOC_Os11g44950	C418	8IL73	62.357	31.062	-1.0054	5e-05	0.000704755	glycosyl hydrolase family 3 protein, putative, expressed	TIPS-11-9		LOC_Os05g28210	8IL73	8IL73 RNAi-OsMADS17	307.697	50.23	-2.61489	5e-05	0.000450195	small hydrophilic plant seed protein, putative, expressed	OsEm|EMP1|OsEm1																				#N/A
LOC_Os11g45280	C418	8IL73	1.81603	4.33516	1.2553	5e-05	0.000704755	protein kinase family protein, putative, expressed	#N/A		LOC_Os05g28740	8IL73	8IL73 RNAi-OsMADS17	7.02786	2.35549	-1.57706	5e-05	0.000450195	universal stress protein domain containing protein, putative, expressed	UspA																				#N/A
LOC_Os11g45750	C418	8IL73	3.1296	0.1629	-4.26392	5e-05	0.000704755	WRKY125, expressed	#N/A		LOC_Os05g30740	8IL73	8IL73 RNAi-OsMADS17	2.60523	1.15807	-1.16969	0.0005	0.00346662	C2 domain containing protein, putative, expressed	#N/A																				#N/A
LOC_Os11g45970	C418	8IL73	5.04773	0.107615	-5.55168	5e-05	0.000704755	NBS-LRR disease resistance protein, putative, expressed	#N/A		LOC_Os05g31020	8IL73	8IL73 RNAi-OsMADS17	2.81426	1.28408	-1.13202	5e-05	0.000450195	eukaryotic peptide chain release factor subunit 1-1, putative, expressed	#N/A																				#N/A
LOC_Os11g45990	C418	8IL73	10.3441	3.00357	-1.78406	5e-05	0.000704755	von Willebrand factor type A domain containing protein, putative, expressed	#N/A		LOC_Os05g31040	8IL73	8IL73 RNAi-OsMADS17	0.866179	0.380158	-1.18806	0.001	0.00618767	cytokinin dehydrogenase precursor, putative, expressed	OsCKX9																				#N/A
LOC_Os11g46970	C418	8IL73	0.677326	0.268603	-1.33437	5e-05	0.000704755	receptor-like protein kinase 5 precursor, putative, expressed	#N/A		LOC_Os05g31620	8IL73	8IL73 RNAi-OsMADS17	18.0667	3.63255	-2.31428	5e-05	0.000450195	OsCML15 - Calmodulin-related calcium sensor protein, expressed	#N/A																				#N/A
LOC_Os11g47160	C418	8IL73	1.63112	0.465396	-1.80933	5e-05	0.000704755	receptor kinase 1, putative, expressed	#N/A		LOC_Os05g31740	8IL73	8IL73 RNAi-OsMADS17	0.643775	0.200427	-1.68348	0.0006	0.00402818	cytochrome P450 86A2, putative, expressed	#N/A																				#N/A
LOC_Os11g47180	C418	8IL73	0.0781675	0.914599	3.5485	0.0001	0.00131483	receptor-like protein kinase 2 precursor, putative, expressed	#N/A		LOC_Os05g32460	8IL73	8IL73 RNAi-OsMADS17	22.946	3.12279	-2.87734	5e-05	0.000450195	VQ domain containing protein, putative, expressed	#N/A																				#N/A
LOC_Os11g47390	C418	8IL73	1.30455	0.608599	-1.09998	5e-05	0.000704755	laccase precursor protein, putative, expressed	#N/A		LOC_Os05g33140	8IL73	8IL73 RNAi-OsMADS17	0.454304	1.23805	1.44633	0.00045	0.00317399	CHIT5 - Chitinase family protein precursor, expressed	#N/A																				#N/A
LOC_Os11g47453	C418	8IL73	2.64088	0.160024	-4.04466	0.00085	0.0082642	expressed protein	#N/A		LOC_Os05g33940	8IL73	8IL73 RNAi-OsMADS17	1.46957	3.27713	1.15703	5e-05	0.000450195	alpha/beta hydrolase fold, putative, expressed	HSR203J																				#N/A
LOC_Os11g47710	C418	8IL73	17.4261	6.14831	-1.50299	5e-05	0.000704755	SNF7 domain containing protein, putative, expressed	#N/A		LOC_Os05g34830	8IL73	8IL73 RNAi-OsMADS17	6.55826	0.178949	-5.19569	5e-05	0.000450195	No apical meristem protein, putative, expressed	OsNAC52																				#N/A
LOC_Os11g47770	C418	8IL73	38.0138	5.40811	-2.81333	5e-05	0.000704755	selT/selW/selH selenoprotein domain containing protein, expressed	#N/A		LOC_Os05g34940	8IL73	8IL73 RNAi-OsMADS17	21.486	46.3595	1.10947	5e-05	0.000450195	OsMADS4 - MADS-box family gene with MIKCc type-box, expressed	OsMADS4																				#N/A
LOC_Os11g47809	C418	8IL73	9.38023	2.71278	-1.78985	5e-05	0.000704755	metallothionein, putative, expressed	OsMT1a|rgMT|OsMT1e		LOC_Os05g35240	8IL73	8IL73 RNAi-OsMADS17	7.84308	3.67517	-1.09361	5e-05	0.000450195	expressed protein	#N/A																				#N/A
LOC_Os11g47910	C418	8IL73	11.1185	5.26577	-1.07825	5e-05	0.000704755	SCARECROW, putative, expressed	#N/A		LOC_Os05g35500	8IL73	8IL73 RNAi-OsMADS17	4.52836	0.970667	-2.22194	5e-05	0.000450195	MYB family transcription factor, putative, expressed	Osmyb1																				#N/A
LOC_Os12g04204	C418	8IL73	14.8587	35.5541	1.25871	5e-05	0.000704755	expressed protein	#N/A		LOC_Os05g36270	8IL73	8IL73 RNAi-OsMADS17	0.995337	0.39215	-1.34378	0.0004	0.00286708	fructose-1,6-bisphosphatase, putative, expressed	OscFBP2																				#N/A
LOC_Os12g04500	C418	8IL73	4.6365	2.23966	-1.04975	0.0002	0.00241116	response regulator receiver domain containing protein, expressed	#N/A		LOC_Os05g36290	8IL73	8IL73 RNAi-OsMADS17	2.57386	0.878257	-1.55122	5e-05	0.000450195	actin, putative, expressed	#N/A																				#N/A
LOC_Os12g05210	C418	8IL73	3.47202	20.2532	2.5443	5e-05	0.000704755	expressed protein	#N/A		LOC_Os05g36360	8IL73	8IL73 RNAi-OsMADS17	56.3553	28.0737	-1.00533	5e-05	0.000450195	U-box domain containing protein, expressed	OsPUB44																				#N/A
LOC_Os12g05655	C418	8IL73	8.04586	2.68752	-1.58197	5e-05	0.000704755	expressed protein	#N/A		LOC_Os05g37660	8IL73	8IL73 RNAi-OsMADS17	4.96404	2.16246	-1.19884	5e-05	0.000450195	transferase family protein, putative, expressed	#N/A																				#N/A
LOC_Os12g06010	C418	8IL73	3.49137	7.86847	1.17229	5e-05	0.000704755	retrotransposon protein, putative, unclassified, expressed	osZIP-2b		LOC_Os05g38040	8IL73	8IL73 RNAi-OsMADS17	11.5115	3.30246	-1.80146	5e-05	0.000450195	expressed protein	#N/A																				#N/A
LOC_Os12g08090	C418	8IL73	1.04013	2.13205	1.03548	5e-05	0.000704755	amino acid transporter, putative, expressed	OsAAP11A|AAP11A|OsAAP16|AAP16		LOC_Os05g38290	8IL73	8IL73 RNAi-OsMADS17	30.5746	3.14791	-3.27986	5e-05	0.000450195	protein phosphatase 2C, putative, expressed	OsPP2C49																				#N/A
LOC_Os12g08130	C418	8IL73	2.33313	5.74016	1.29882	5e-05	0.000704755	amino acid transporter, putative, expressed	#N/A		LOC_Os05g38660	8IL73	8IL73 RNAi-OsMADS17	224.897	28.2542	-2.99273	5e-05	0.000450195	expressed protein	#N/A																				#N/A
LOC_Os12g08760	C418	8IL73	5.3101	2.06283	-1.36411	5e-05	0.000704755	carboxyvinyl-carboxyphosphonate phosphorylmutase, putative, expressed	#N/A		LOC_Os05g38860	8IL73	8IL73 RNAi-OsMADS17	18.3063	2.1598	-3.08337	5e-05	0.000450195	expressed protein	#N/A																				#N/A
LOC_Os12g09300	C418	8IL73	5.733	1.96662	-1.54357	5e-05	0.000704755	amino acid transporter, putative, expressed	OsAAP4|OsAAP4a		LOC_Os05g38890	8IL73	8IL73 RNAi-OsMADS17	1.03842	0.430856	-1.26911	0.00055	0.00375315	transposon protein, putative, CACTA, En/Spm sub-class, expressed	#N/A																				#N/A
LOC_Os12g12580	C418	8IL73	3.0995	1.09032	-1.50728	5e-05	0.000704755	NADP-dependent oxidoreductase, putative, expressed	#N/A		LOC_Os05g38980	8IL73	8IL73 RNAi-OsMADS17	23.2875	10.8846	-1.09727	5e-05	0.000450195	respiratory burst oxidase, putative, expressed	#N/A																				#N/A
LOC_Os12g13140	C418	8IL73	3.67293	1.48475	-1.30671	0.0003	0.00341812	expressed protein	#N/A		LOC_Os05g40630	8IL73	8IL73 RNAi-OsMADS17	4.92186	1.31337	-1.90593	5e-05	0.000450195	DUF567 domain containing protein, putative, expressed	#N/A																				#N/A
LOC_Os12g13910	C418	8IL73	100.351	270.113	1.42851	5e-05	0.000704755	expressed protein	#N/A		LOC_Os05g40950	8IL73	8IL73 RNAi-OsMADS17	9.92385	4.2843	-1.21184	5e-05	0.000450195	pentatricopeptide repeat-containing protein, putative, expressed	#N/A																				#N/A
LOC_Os12g24020	C418	8IL73	5.47306	13.4692	1.29925	5e-05	0.000704755	rhodanese-like domain containing protein, putative, expressed	#N/A		LOC_Os05g41490	8IL73	8IL73 RNAi-OsMADS17	56.7306	2.89632	-4.29184	5e-05	0.000450195	circadian clock coupling factor ZGT, putative, expressed	#N/A																				#N/A
LOC_Os12g32610	C418	8IL73	0.913961	11.5956	3.6653	5e-05	0.000704755	expressed protein	#N/A		LOC_Os05g41780	8IL73	8IL73 RNAi-OsMADS17	171.179	37.5426	-2.18891	5e-05	0.000450195	AP2 domain containing protein, expressed	#N/A																				#N/A
LOC_Os12g38750	C418	8IL73	1.08023	2.25761	1.06346	5e-05	0.000704755	nucleotide pyrophosphatase/phosphodiesterase, putative, expressed	#N/A		LOC_Os05g41830	8IL73	8IL73 RNAi-OsMADS17	1.25573	0.625884	-1.00456	5e-05	0.000450195	retrotransposon protein, putative, Ty1-copia subclass, expressed	#N/A																				#N/A
LOC_Os12g39630	C418	8IL73	9.4503	33.2684	1.81572	5e-05	0.000704755	CAMK_CAMK_like.49 - CAMK includes calcium/calmodulin depedent protein kinases, expressed	SAPK9|OsSAPK9		LOC_Os05g41970	8IL73	8IL73 RNAi-OsMADS17	3.35772	1.26478	-1.40859	5e-05	0.000450195	SSA1 - 2S albumin seed storage family protein precursor, expressed	GLB1																				#N/A
LOC_Os12g40260	C418	8IL73	3.23409	10.4948	1.69825	5e-05	0.000704755	WD-40 repeat family protein, putative, expressed	#N/A		LOC_Os05g42040	8IL73	8IL73 RNAi-OsMADS17	8.75904	3.07497	-1.5102	5e-05	0.000450195	UDP-glucoronosyl and UDP-glucosyl transferase domain containing protein, expressed	#N/A																				#N/A
LOC_Os12g41560	C418	8IL73	0.63484	1.32383	1.06025	0.0007	0.00703322	expressed protein	#N/A		LOC_Os05g42240	8IL73	8IL73 RNAi-OsMADS17	1.50953	4.95244	1.71404	5e-05	0.000450195	expressed protein	OsSPL																				#N/A
LOC_Os12g42280	C418	8IL73	3.03437	12.0611	1.99089	5e-05	0.000704755	9-cis-epoxycarotenoid dioxygenase 1, chloroplast precursor, putative, expressed	OsNCED5		LOC_Os05g44060	8IL73	8IL73 RNAi-OsMADS17	7.28939	2.44174	-1.57789	5e-05	0.000450195	expressed protein	#N/A																				#N/A
LOC_Os12g42330	C418	8IL73	0.937561	2.08692	1.15439	5e-05	0.000704755	sublingual apomucin, putative, expressed	#N/A		LOC_Os05g44200	8IL73	8IL73 RNAi-OsMADS17	0.397144	1.51233	1.92904	5e-05	0.000450195	GDSL-like lipase/acylhydrolase, putative, expressed	#N/A																				#N/A
LOC_Os12g43660	C418	8IL73	6.408	3.12138	-1.03769	5e-05	0.000704755	receptor-like protein kinase HAIKU2 precursor, putative, expressed	#N/A		LOC_Os05g44400	8IL73	8IL73 RNAi-OsMADS17	23.9492	11.8578	-1.01415	5e-05	0.000450195	GATA zinc finger domain containing protein, expressed	#N/A																				#N/A
									#N/A		LOC_Os05g44650	8IL73	8IL73 RNAi-OsMADS17	13.2352	5.96028	-1.15092	5e-05	0.000450195	expressed protein	#N/A																				#N/A
									#N/A		LOC_Os05g44900	8IL73	8IL73 RNAi-OsMADS17	58.0415	11.7987	-2.29846	5e-05	0.000450195	expressed protein	#N/A																				#N/A
									#N/A		LOC_Os05g45090	8IL73	8IL73 RNAi-OsMADS17	1.22545	0.470077	-1.38235	5e-05	0.000450195	anthocyanidin 5,3-O-glucosyltransferase, putative, expressed	#N/A																				#N/A
									#N/A		LOC_Os05g45110	8IL73	8IL73 RNAi-OsMADS17	2.36093	0.80314	-1.55563	5e-05	0.000450195	anthocyanidin 5,3-O-glucosyltransferase, putative, expressed	LTG5																				#N/A
									#N/A		LOC_Os05g45140	8IL73	8IL73 RNAi-OsMADS17	3.03516	0.685731	-2.14606	5e-05	0.000450195	glucosyl transferase, putative, expressed	#N/A																				#N/A
									#N/A		LOC_Os05g46040	8IL73	8IL73 RNAi-OsMADS17	110.79	50.3131	-1.13882	5e-05	0.000450195	protein phosphatase 2C, putative, expressed	OsABIL3|OsPP2C50																				#N/A
									#N/A		LOC_Os05g46340	8IL73	8IL73 RNAi-OsMADS17	13.4183	1.67973	-2.9979	5e-05	0.000450195	expressed protein	#N/A																				#N/A
									#N/A		LOC_Os05g46460	8IL73	8IL73 RNAi-OsMADS17	52.84	19.4568	-1.44136	5e-05	0.000450195	hydrolase, alpha/beta fold family domain containing protein, expressed	#N/A																				#N/A
									#N/A		LOC_Os05g46480	8IL73	8IL73 RNAi-OsMADS17	2.04873	0.984062	-1.05791	0.00085	0.00540441	late embryogenesis abundant protein, group 3, putative, expressed	OsLEA3|OsLEA3-1																				#N/A
									#N/A		LOC_Os05g46520	8IL73	8IL73 RNAi-OsMADS17	53.315	22.0556	-1.27339	5e-05	0.000450195	polygalacturonase, putative, expressed	#N/A																				#N/A
									#N/A		LOC_Os05g46760	8IL73	8IL73 RNAi-OsMADS17	39.2685	5.21018	-2.91397	5e-05	0.000450195	STE_MEKK_ste11_MAP3K.19 - STE kinases include homologs to sterile 7, sterile 11 and sterile 20 from yeast, expressed	#N/A																				#N/A
									#N/A		LOC_Os05g47650	8IL73	8IL73 RNAi-OsMADS17	2.69025	1.10804	-1.27973	5e-05	0.000450195	B3 DNA binding domain containing protein, expressed	OsRAV12																				#N/A
									#N/A		LOC_Os05g47670	8IL73	8IL73 RNAi-OsMADS17	11.3309	5.3825	-1.07392	5e-05	0.000450195	zinc finger, C3HC4 type domain containing protein, expressed	#N/A																				#N/A
									#N/A		LOC_Os05g47730	8IL73	8IL73 RNAi-OsMADS17	36.7838	10.7236	-1.77829	5e-05	0.000450195	LTPL153 - Protease inhibitor/seed storage/LTP family protein precursor, expressed	#N/A																				#N/A
									#N/A		LOC_Os05g47870	8IL73	8IL73 RNAi-OsMADS17	2.13818	0.953323	-1.16535	5e-05	0.000450195	expressed protein	#N/A																				#N/A
									#N/A		LOC_Os05g48270	8IL73	8IL73 RNAi-OsMADS17	1.52133	3.17899	1.06323	5e-05	0.000450195	auxin-responsive protein, putative, expressed	#N/A																				#N/A
									#N/A		LOC_Os05g48640	8IL73	8IL73 RNAi-OsMADS17	1.55189	0.572978	-1.43747	5e-05	0.000450195	ATROPGEF7/ROPGEF7, putative, expressed	#N/A																				#N/A
									#N/A		LOC_Os05g48650	8IL73	8IL73 RNAi-OsMADS17	17.6637	5.4289	-1.70206	5e-05	0.000450195	transcription factor HBP-1b, putative, expressed	#N/A																				#N/A
									#N/A		LOC_Os05g49350	8IL73	8IL73 RNAi-OsMADS17	2.60527	1.17825	-1.14478	0.0002	0.00157126	DUF1645 domain containing protein, putative, expressed	#N/A																				#N/A
									#N/A		LOC_Os05g50270	8IL73	8IL73 RNAi-OsMADS17	28.9749	14.2404	-1.02481	5e-05	0.000450195	GATA zinc finger domain containing protein, expressed	NL1|SNFL1																				#N/A
									#N/A		LOC_Os05g50930	8IL73	8IL73 RNAi-OsMADS17	0.608565	3.24912	2.41656	5e-05	0.000450195	RNA polymerase sigma factor, putative, expressed	OsSIG5																				#N/A
									#N/A		LOC_Os05g51070	8IL73	8IL73 RNAi-OsMADS17	2.94771	6.97977	1.24359	5e-05	0.000450195	inactive receptor kinase At2g26730 precursor, putative, expressed	OsJ_RLL1																				#N/A
									#N/A		LOC_Os06g02410	8IL73	8IL73 RNAi-OsMADS17	8.97193	2.37158	-1.91957	5e-05	0.000450195	expressed protein	#N/A																				#N/A
									#N/A		LOC_Os06g02830	8IL73	8IL73 RNAi-OsMADS17	1.21852	2.72327	1.16021	5e-05	0.000450195	expressed protein	#N/A																				#N/A
									#N/A		LOC_Os06g02900	8IL73	8IL73 RNAi-OsMADS17	3.1597	7.80468	1.30455	5e-05	0.000450195	aspartic proteinase nepenthesin-2 precursor, putative, expressed	#N/A																				#N/A
									#N/A		LOC_Os06g04920	8IL73	8IL73 RNAi-OsMADS17	9.546	0.369506	-4.69122	5e-05	0.000450195	zinc finger family protein, putative, expressed	OsZFP1|SRZ3																				#N/A
									#N/A		LOC_Os06g04990	8IL73	8IL73 RNAi-OsMADS17	78.0926	32.3199	-1.27276	5e-05	0.000450195	early nodulin 93 ENOD93 protein, putative, expressed	#N/A																				#N/A
									#N/A		LOC_Os06g05000	8IL73	8IL73 RNAi-OsMADS17	64.344	29.9	-1.10566	5e-05	0.000450195	early nodulin 93 ENOD93 protein, putative, expressed	#N/A																				#N/A
									#N/A		LOC_Os06g05010	8IL73	8IL73 RNAi-OsMADS17	50.9401	22.0579	-1.20751	5e-05	0.000450195	early nodulin 93 ENOD93 protein, putative, expressed	OsENOD93-1																				#N/A
									#N/A		LOC_Os06g05020	8IL73	8IL73 RNAi-OsMADS17	39.515	12.4786	-1.66294	5e-05	0.000450195	early nodulin 93 ENOD93 protein, putative, expressed	#N/A																				#N/A
									#N/A		LOC_Os06g05160	8IL73	8IL73 RNAi-OsMADS17	1.17942	2.36288	1.00246	5e-05	0.000450195	sulfate transporter, putative, expressed	SPDT																				#N/A
									#N/A		LOC_Os06g05440	8IL73	8IL73 RNAi-OsMADS17	13.2274	2.99992	-2.14053	5e-05	0.000450195	expressed protein	#N/A																				#N/A
									#N/A		LOC_Os06g05930	8IL73	8IL73 RNAi-OsMADS17	18.6231	56.893	1.61116	5e-05	0.000450195	expressed protein	#N/A																				#N/A
									#N/A		LOC_Os06g06180	8IL73	8IL73 RNAi-OsMADS17	0.278741	1.28666	2.20663	5e-05	0.000450195	transferase family protein, putative, expressed	#N/A																				#N/A
									#N/A		LOC_Os06g07030	8IL73	8IL73 RNAi-OsMADS17	49.0738	15.3137	-1.68013	5e-05	0.000450195	AP2 domain containing protein, expressed	#N/A																				#N/A
									#N/A		LOC_Os06g08090	8IL73	8IL73 RNAi-OsMADS17	17.9854	7.98537	-1.1714	5e-05	0.000450195	heparanase-like protein precursor, putative, expressed	#N/A																				#N/A
									#N/A		LOC_Os06g09340	8IL73	8IL73 RNAi-OsMADS17	8.91118	3.0435	-1.54989	5e-05	0.000450195	pectinesterase, putative, expressed	#N/A																				#N/A
									#N/A		LOC_Os06g09900	8IL73	8IL73 RNAi-OsMADS17	18.0107	40.227	1.15931	5e-05	0.000450195	expressed protein	#N/A																				#N/A
									#N/A		LOC_Os06g10000	8IL73	8IL73 RNAi-OsMADS17	2.0221	0.410758	-2.29949	5e-05	0.000450195	expressed protein	#N/A																				#N/A
									#N/A		LOC_Os06g10170	8IL73	8IL73 RNAi-OsMADS17	0.20713	0.910436	2.13602	5e-05	0.000450195	flavin-containing monooxygenase family protein, putative, expressed	#N/A																				#N/A
									#N/A		LOC_Os06g10750	8IL73	8IL73 RNAi-OsMADS17	0.317125	1.60399	2.33854	5e-05	0.000450195	integral membrane protein DUF6 containing protein, expressed	ORF11																				#N/A
									#N/A		LOC_Os06g10820	8IL73	8IL73 RNAi-OsMADS17	10.3217	1.61305	-2.67782	5e-05	0.000450195	helix-loop-helix DNA-binding domain containing protein, expressed	#N/A																				#N/A
									#N/A		LOC_Os06g11310	8IL73	8IL73 RNAi-OsMADS17	1.68471	3.63572	1.10974	0.0001	0.00085201	plastocyanin-like domain containing protein, putative, expressed	#N/A																				#N/A
									#N/A		LOC_Os06g11450	8IL73	8IL73 RNAi-OsMADS17	1.14589	0.413429	-1.47076	5e-05	0.000450195	zinc finger, C3HC4 type domain containing protein, expressed	#N/A																				#N/A
									#N/A		LOC_Os06g11650	8IL73	8IL73 RNAi-OsMADS17	8.29188	3.85109	-1.10643	5e-05	0.000450195	phosphate-induced protein 1 conserved region domain containing protein, expressed	#N/A																				#N/A
									#N/A		LOC_Os06g11660	8IL73	8IL73 RNAi-OsMADS17	44.7225	21.0597	-1.08652	5e-05	0.000450195	phosphate-induced protein 1 conserved region domain containing protein, expressed	#N/A																				#N/A
									#N/A		LOC_Os06g11840	8IL73	8IL73 RNAi-OsMADS17	31.6345	6.48733	-2.2858	5e-05	0.000450195	trehalose phosphatase, putative, expressed	OsTPP2																				#N/A
									#N/A		LOC_Os06g11980	8IL73	8IL73 RNAi-OsMADS17	14.5582	4.22872	-1.78353	5e-05	0.000450195	DUF581 domain containing protein, expressed	#N/A																				#N/A
									#N/A		LOC_Os06g12230	8IL73	8IL73 RNAi-OsMADS17	2.20082	5.10821	1.21478	5e-05	0.000450195	TCP-domain protein, putative, expressed	OsTCP19																				#N/A
									#N/A		LOC_Os06g12740	8IL73	8IL73 RNAi-OsMADS17	23.876	53.9909	1.17715	5e-05	0.000450195	expressed protein	#N/A																				#N/A
									#N/A		LOC_Os06g13210	8IL73	8IL73 RNAi-OsMADS17	0.493618	1.28765	1.38327	5e-05	0.000450195	peptide transporter PTR2, putative, expressed	#N/A																				#N/A
									#N/A		LOC_Os06g13610	8IL73	8IL73 RNAi-OsMADS17	0.665238	5.03089	2.91887	5e-05	0.000450195	expressed protein	#N/A																				#N/A
									#N/A		LOC_Os06g13720	8IL73	8IL73 RNAi-OsMADS17	25.0386	11.1621	-1.16554	5e-05	0.000450195	dehydrogenase E1 component domain containing protein, expressed	#N/A																				#N/A
									#N/A		LOC_Os06g14420	8IL73	8IL73 RNAi-OsMADS17	14.7943	6.56565	-1.17203	5e-05	0.000450195	hydrolase, NUDIX family, domain containing protein, expressed	#N/A																				#N/A
									#N/A		LOC_Os06g14670	8IL73	8IL73 RNAi-OsMADS17	8.6821	4.09991	-1.08245	5e-05	0.000450195	ODORANT1, putative, expressed	#N/A																				#N/A
									#N/A		LOC_Os06g14870	8IL73	8IL73 RNAi-OsMADS17	0.862558	3.42909	1.99113	5e-05	0.000450195	expressed protein	#N/A																				#N/A
									#N/A		LOC_Os06g15400	8IL73	8IL73 RNAi-OsMADS17	1.51051	3.03288	1.00565	0.00025	0.00191836	expressed protein	#N/A																				#N/A
									#N/A		LOC_Os06g15620	8IL73	8IL73 RNAi-OsMADS17	662.126	240.998	-1.45808	5e-05	0.000450195	GASR7 - Gibberellin-regulated GASA/GAST/Snakin family protein precursor, expressed	OsGSR1|GW6|OsGASR7																				#N/A
									#N/A		LOC_Os06g15680	8IL73	8IL73 RNAi-OsMADS17	1.34431	0.411888	-1.70654	5e-05	0.000450195	cytochrome P450 71A6, putative, expressed	#N/A																				#N/A
									#N/A		LOC_Os06g18820	8IL73	8IL73 RNAi-OsMADS17	1.50379	0.540486	-1.47627	0.0003	0.00223355	serine threonine kinase, putative, expressed	#N/A																				#N/A
									#N/A		LOC_Os06g19010	8IL73	8IL73 RNAi-OsMADS17	0.551965	1.24612	1.1748	5e-05	0.000450195	cadmium tolerance factor, putative, expressed	#N/A																				#N/A
									#N/A		LOC_Os06g19444	8IL73	8IL73 RNAi-OsMADS17	41.3833	17.3395	-1.25498	5e-05	0.000450195	CCT/B-box zinc finger protein, putative, expressed	OsCCT22																				#N/A
									#N/A		LOC_Os06g19690	8IL73	8IL73 RNAi-OsMADS17	58.5517	28.9309	-1.0171	5e-05	0.000450195	expressed protein	#N/A																				#N/A
									#N/A		LOC_Os06g21240	8IL73	8IL73 RNAi-OsMADS17	6.44974	13.2685	1.0407	5e-05	0.000450195	glycine rich protein family protein, putative, expressed	#N/A																				#N/A
									#N/A		LOC_Os06g21590	8IL73	8IL73 RNAi-OsMADS17	13.369	29.7447	1.15375	5e-05	0.000450195	chlorophyll A-B binding protein, putative, expressed	#N/A																				#N/A
									#N/A		LOC_Os06g23350	8IL73	8IL73 RNAi-OsMADS17	48.2725	1.07339	-5.49095	5e-05	0.000450195	late embryogenesis abundant protein D-34, putative, expressed	#N/A																				#N/A
									#N/A		LOC_Os06g24070	8IL73	8IL73 RNAi-OsMADS17	1.68127	10.6678	2.66564	5e-05	0.000450195	myb-like DNA-binding domain containing protein, expressed	OsGLK1																				#N/A
									#N/A		LOC_Os06g27560	8IL73	8IL73 RNAi-OsMADS17	0.40313	0.961393	1.25388	0.0002	0.00157126	glycosyltransferase protein, putative, expressed	#N/A																				#N/A
									#N/A		LOC_Os06g27590	8IL73	8IL73 RNAi-OsMADS17	100.535	36.465	-1.46311	5e-05	0.000450195	expressed protein	#N/A																				#N/A
									#N/A		LOC_Os06g27760	8IL73	8IL73 RNAi-OsMADS17	6.14191	12.5701	1.03324	5e-05	0.000450195	peptide methionine sulfoxide reductase msrB, putative, expressed	OsMSRB1.1																				#N/A
									#N/A		LOC_Os06g28000	8IL73	8IL73 RNAi-OsMADS17	7.92888	17.4069	1.13447	5e-05	0.000450195	carboxyl-terminal peptidase, putative, expressed	#N/A																				#N/A
									#N/A		LOC_Os06g28630	8IL73	8IL73 RNAi-OsMADS17	22.5598	7.4713	-1.59432	5e-05	0.000450195	expressed protein	#N/A																				#N/A
									#N/A		LOC_Os06g28670	8IL73	8IL73 RNAi-OsMADS17	4.98959	0.507468	-3.29753	5e-05	0.000450195	polygalacturonase, putative, expressed	#N/A																				#N/A
									#N/A		LOC_Os06g32610	8IL73	8IL73 RNAi-OsMADS17	0.866875	2.7492	1.66511	0.0009	0.00566509	expressed protein	#N/A																				#N/A
									#N/A		LOC_Os06g33330	8IL73	8IL73 RNAi-OsMADS17	7.49965	3.65429	-1.03723	5e-05	0.000450195	powdery mildew resistant protein 5, putative, expressed	#N/A																				#N/A
									#N/A		LOC_Os06g33450	8IL73	8IL73 RNAi-OsMADS17	0.814166	2.2129	1.44254	5e-05	0.000450195	helix-loop-helix DNA-binding domain containing protein, expressed	OsSPCH1																				#N/A
									#N/A		LOC_Os06g34400	8IL73	8IL73 RNAi-OsMADS17	2.81723	0.15932	-4.14428	5e-05	0.000450195	zinc finger, C3HC4 type domain containing protein, expressed	#N/A																				#N/A
									#N/A		LOC_Os06g35200	8IL73	8IL73 RNAi-OsMADS17	35.5874	17.4956	-1.02438	5e-05	0.000450195	receptor-like kinase, putative, expressed	#N/A																				#N/A
									#N/A		LOC_Os06g35480	8IL73	8IL73 RNAi-OsMADS17	3.24145	1.23925	-1.38717	5e-05	0.000450195	peroxidase precursor, putative, expressed	#N/A																				#N/A
									#N/A		LOC_Os06g36330	8IL73	8IL73 RNAi-OsMADS17	1.96925	0.976772	-1.01155	5e-05	0.000450195	MATE domain containing protein, expressed	#N/A																				#N/A
									#N/A		LOC_Os06g36890	8IL73	8IL73 RNAi-OsMADS17	1.94793	0.968682	-1.00785	0.0001	0.00085201	glycosyl transferase, group 1 domain containing protein, expressed	#N/A																				#N/A
									#N/A		LOC_Os06g37300	8IL73	8IL73 RNAi-OsMADS17	1.34456	0.623175	-1.10943	0.0001	0.00085201	cytochrome P450, putative, expressed	OsKOS1|OsKOL4|CYP701A8|qST-6.2																				#N/A
									#N/A		LOC_Os06g38294	8IL73	8IL73 RNAi-OsMADS17	1.79477	0.719593	-1.31854	5e-05	0.000450195	peptide transporter PTR2, putative, expressed	#N/A																				#N/A
									#N/A		LOC_Os06g39330	8IL73	8IL73 RNAi-OsMADS17	2.08225	6.46201	1.63384	5e-05	0.000450195	UDP-glucoronosyl and UDP-glucosyl transferase domain containing protein, expressed	#N/A																				#N/A
									#N/A		LOC_Os06g40210	8IL73	8IL73 RNAi-OsMADS17	57.6567	26.4545	-1.12398	5e-05	0.000450195	expressed protein	#N/A																				#N/A
									#N/A		LOC_Os06g40440	8IL73	8IL73 RNAi-OsMADS17	33.0205	15.4841	-1.09257	5e-05	0.000450195	expressed protein	#N/A																				#N/A
									#N/A		LOC_Os06g42040	8IL73	8IL73 RNAi-OsMADS17	9.46317	4.03145	-1.23102	0.0004	0.00286708	expressed protein	#N/A																				#N/A
									#N/A		LOC_Os06g42630	8IL73	8IL73 RNAi-OsMADS17	42.339	20.2339	-1.06522	5e-05	0.000450195	B3 DNA binding domain containing protein, expressed	#N/A																				#N/A
									#N/A		LOC_Os06g43220	8IL73	8IL73 RNAi-OsMADS17	2.15214	5.55833	1.36888	5e-05	0.000450195	AP2 domain containing protein, expressed	OsSAE1																				#N/A
									#N/A		LOC_Os06g44100	8IL73	8IL73 RNAi-OsMADS17	69.9528	14.3433	-2.286	5e-05	0.000450195	HLS, putative, expressed	OsglHAT1|GW6a																				#N/A
									#N/A		LOC_Os06g44160	8IL73	8IL73 RNAi-OsMADS17	3.52297	1.20033	-1.55336	5e-05	0.000450195	heat shock protein DnaJ, putative, expressed	#N/A																				#N/A
									#N/A		LOC_Os06g44190	8IL73	8IL73 RNAi-OsMADS17	334.872	43.2048	-2.95434	5e-05	0.000450195	expressed protein	#N/A																				#N/A
									#N/A		LOC_Os06g44800	8IL73	8IL73 RNAi-OsMADS17	0.647706	18.7584	4.85605	5e-05	0.000450195	transposon protein, putative, Ac/Ds sub-class, expressed	#N/A																				#N/A
									#N/A		LOC_Os06g44930	8IL73	8IL73 RNAi-OsMADS17	1.11979	2.53493	1.17872	0.0001	0.00085201	expressed protein	#N/A																				#N/A
									#N/A		LOC_Os06g45610	8IL73	8IL73 RNAi-OsMADS17	37.1117	13.3336	-1.4768	5e-05	0.000450195	expressed protein	#N/A																				#N/A
									#N/A		LOC_Os06g46950	8IL73	8IL73 RNAi-OsMADS17	73.4078	3.1886	-4.52494	5e-05	0.000450195	EF hand family protein, putative, expressed	CCD1																				#N/A
									#N/A		LOC_Os06g47220	8IL73	8IL73 RNAi-OsMADS17	20.8265	9.65395	-1.10923	5e-05	0.000450195	expressed protein	#N/A																				#N/A
									#N/A		LOC_Os06g48300	8IL73	8IL73 RNAi-OsMADS17	13.9515	5.57908	-1.32232	5e-05	0.000450195	protein phosphatase 2C, putative, expressed	#N/A																				#N/A
									#N/A		LOC_Os06g49020	8IL73	8IL73 RNAi-OsMADS17	0.387286	0.976931	1.33486	0.00085	0.00540441	26S proteasome non-ATPase regulatory subunit 14, putative, expressed	#N/A																				#N/A
									#N/A		LOC_Os06g49220	8IL73	8IL73 RNAi-OsMADS17	1.60718	0.48952	-1.71509	5e-05	0.000450195	peptide transporter, putative, expressed	#N/A																				#N/A
									#N/A		LOC_Os06g49250	8IL73	8IL73 RNAi-OsMADS17	0.727038	0.355366	-1.03272	0.0012	0.00719169	peptide transporter PTR2, putative, expressed	OsPTR9|OsNPF8.20																				#N/A
									#N/A		LOC_Os06g49430	8IL73	8IL73 RNAi-OsMADS17	77.4971	36.9784	-1.06746	5e-05	0.000450195	CGMC_MAPKCMGC_2.11 - CGMC includes CDA, MAPK, GSK3, and CLKC kinases, expressed	OsWJUMK1|OsMPK12|OsBWMK1																				#N/A
									#N/A		LOC_Os06g49840	8IL73	8IL73 RNAi-OsMADS17	25.7429	55.3657	1.10481	5e-05	0.000450195	OsMADS16 - MADS-box family gene with MIKCc type-box, expressed	OsMADS16|SPW1																				#N/A
									#N/A		LOC_Os06g50230	8IL73	8IL73 RNAi-OsMADS17	1.81222	0.579675	-1.64444	5e-05	0.000450195	expressed protein	#N/A																				#N/A
									#N/A		LOC_Os06g50400	8IL73	8IL73 RNAi-OsMADS17	220.642	78.8359	-1.48478	5e-05	0.000450195	expansin precursor, putative, expressed	#N/A																				#N/A
									#N/A		LOC_Os06g50950	8IL73	8IL73 RNAi-OsMADS17	1.4086	0.664766	-1.08334	0.00015	0.00121949	GDSL-like lipase/acylhydrolase, putative, expressed	#N/A																				#N/A
									#N/A		LOC_Os06g51260	8IL73	8IL73 RNAi-OsMADS17	9.42687	26.334	1.48207	5e-05	0.000450195	MYB family transcription factor, putative, expressed	OsLHY																				#N/A
									#N/A		LOC_Os07g01530	8IL73	8IL73 RNAi-OsMADS17	0.723381	1.45375	1.00695	0.0002	0.00157126	expressed protein	#N/A																				#N/A
									#N/A		LOC_Os07g01904	8IL73	8IL73 RNAi-OsMADS17	6.67947	13.6902	1.03534	5e-05	0.000450195	expressed protein	#N/A																				#N/A
									#N/A		LOC_Os07g02140	8IL73	8IL73 RNAi-OsMADS17	0.853672	2.00108	1.22902	5e-05	0.000450195	flavin-containing monooxygenase family protein, putative, expressed	#N/A																				#N/A
									#N/A		LOC_Os07g03040	8IL73	8IL73 RNAi-OsMADS17	0.462215	4.52746	3.29207	5e-05	0.000450195	expressed protein	#N/A																				#N/A
									#N/A		LOC_Os07g03200	8IL73	8IL73 RNAi-OsMADS17	112.426	44.4655	-1.33822	0.00015	0.00121949	phytosulfokines precursor, putative, expressed	#N/A																				#N/A
									#N/A		LOC_Os07g04370	8IL73	8IL73 RNAi-OsMADS17	4.84389	12.8378	1.40616	5e-05	0.000450195	expressed protein	#N/A																				#N/A
									#N/A		LOC_Os07g05060	8IL73	8IL73 RNAi-OsMADS17	4.15055	8.56422	1.04502	5e-05	0.000450195	expressed protein	#N/A																				#N/A
									#N/A		LOC_Os07g05120	8IL73	8IL73 RNAi-OsMADS17	4.95486	1.53026	-1.69507	5e-05	0.000450195	expressed protein	#N/A																				#N/A
									#N/A		LOC_Os07g06490	8IL73	8IL73 RNAi-OsMADS17	5.68318	2.52218	-1.17203	5e-05	0.000450195	DNA binding protein, putative, expressed	#N/A																				#N/A
									#N/A		LOC_Os07g06620	8IL73	8IL73 RNAi-OsMADS17	28.2163	69.9917	1.31066	5e-05	0.000450195	YABBY domain containing protein, putative, expressed	OsYABBY1|OsYAB1																				#N/A
									#N/A		LOC_Os07g06834	8IL73	8IL73 RNAi-OsMADS17	0.103198	0.68058	2.72135	0.00125	0.00743344	expressed protein	#N/A																				#N/A
									#N/A		LOC_Os07g07320	8IL73	8IL73 RNAi-OsMADS17	34.2708	14.21	-1.27008	5e-05	0.000450195	glutathione S-transferase, putative, expressed	#N/A																				#N/A
									#N/A		LOC_Os07g08460	8IL73	8IL73 RNAi-OsMADS17	69.2518	25.2681	-1.45454	5e-05	0.000450195	OsIAA24 - Auxin-responsive Aux/IAA gene family member, expressed	#N/A																				#N/A
									#N/A		LOC_Os07g09760	8IL73	8IL73 RNAi-OsMADS17	0.079987	1.29879	4.02126	5e-05	0.000450195	retrotransposon protein, putative, unclassified, expressed	#N/A																				#N/A
									#N/A		LOC_Os07g12340	8IL73	8IL73 RNAi-OsMADS17	1.13041	0.405961	-1.47743	0.00055	0.00375315	NAC domain-containing protein 67, putative, expressed	OsNAC3																				#N/A
									#N/A		LOC_Os07g14150	8IL73	8IL73 RNAi-OsMADS17	19.381	8.65043	-1.1638	5e-05	0.000450195	cytidine deaminase, putative, expressed	#N/A																				#N/A
									#N/A		LOC_Os07g14890	8IL73	8IL73 RNAi-OsMADS17	81.024	28.2844	-1.51834	5e-05	0.000450195	expressed protein	#N/A																				#N/A
									#N/A		LOC_Os07g17210	8IL73	8IL73 RNAi-OsMADS17	1.35338	0.269805	-2.32658	5e-05	0.000450195	FAS1, putative, expressed	#N/A																				#N/A
									#N/A		LOC_Os07g18750	8IL73	8IL73 RNAi-OsMADS17	61.3926	169.353	1.46389	5e-05	0.000450195	LTPL42 - Protease inhibitor/seed storage/LTP family protein precursor, expressed	#N/A																				#N/A
									#N/A		LOC_Os07g24000	8IL73	8IL73 RNAi-OsMADS17	2.25681	0.367778	-2.61738	5e-05	0.000450195	AWPM-19-like membrane family protein, putative, expressed	#N/A																				#N/A
									#N/A		LOC_Os07g26640	8IL73	8IL73 RNAi-OsMADS17	28.3038	10.3001	-1.45834	5e-05	0.000450195	aquaporin protein, putative, expressed	#N/A																				#N/A
									#N/A		LOC_Os07g28614	8IL73	8IL73 RNAi-OsMADS17	11.7049	5.46865	-1.09786	5e-05	0.000450195	expressed protein	#N/A																				#N/A
									#N/A		LOC_Os07g28890	8IL73	8IL73 RNAi-OsMADS17	1.06614	2.54432	1.25488	5e-05	0.000450195	ethylene-responsive protein related, putative, expressed	NRP1																				#N/A
									#N/A		LOC_Os07g30670	8IL73	8IL73 RNAi-OsMADS17	8.28958	1.86131	-2.15498	5e-05	0.000450195	2Fe-2S iron-sulfur cluster binding domain containing protein, expressed	#N/A																				#N/A
									#N/A		LOC_Os07g32710	8IL73	8IL73 RNAi-OsMADS17	6.96297	16.0901	1.2084	5e-05	0.000450195	retrotransposon protein, putative, unclassified, expressed	#N/A																				#N/A
									#N/A		LOC_Os07g33380	8IL73	8IL73 RNAi-OsMADS17	2.45184	5.45384	1.15341	5e-05	0.000450195	expressed protein	#N/A																				#N/A
									#N/A		LOC_Os07g34006	8IL73	8IL73 RNAi-OsMADS17	0.296245	1.28295	2.1146	5e-05	0.000450195	transporter family protein, putative, expressed	#N/A																				#N/A
									#N/A		LOC_Os07g34570	8IL73	8IL73 RNAi-OsMADS17	141.496	32.2183	-2.13481	5e-05	0.000450195	FAD dependent oxidoreductase domain containing protein, expressed	OsDR8																				#N/A
									#N/A		LOC_Os07g35260	8IL73	8IL73 RNAi-OsMADS17	6.89074	2.93776	-1.22994	5e-05	0.000450195	TKL_IRAK_DUF26-lc.9 - DUF26 kinases have homology to DUF26 containing loci, expressed	#N/A																				#N/A
									#N/A		LOC_Os07g35340	8IL73	8IL73 RNAi-OsMADS17	1.07297	4.54199	2.08172	5e-05	0.000450195	TKL_IRAK_DUF26-lc.14 - DUF26 kinases have homology to DUF26 containing loci, expressed	#N/A																				#N/A
									#N/A		LOC_Os07g35810	8IL73	8IL73 RNAi-OsMADS17	0.257029	0.80353	1.64442	0.0001	0.00085201	TKL_IRAK_DUF26-ld.6 - DUF26 kinases have homology to DUF26 containing loci, expressed	#N/A																				#N/A
									#N/A		LOC_Os07g37240	8IL73	8IL73 RNAi-OsMADS17	10.8981	21.934	1.0091	5e-05	0.000450195	chlorophyll A-B binding protein, putative, expressed	CP29|OsLhcb4																				#N/A
									#N/A		LOC_Os07g37400	8IL73	8IL73 RNAi-OsMADS17	28.1323	7.72327	-1.86494	5e-05	0.000450195	OsFBX257 - F-box domain containing protein, expressed	OsMsr9																				#N/A
									#N/A		LOC_Os07g37550	8IL73	8IL73 RNAi-OsMADS17	25.4752	70.9478	1.47766	5e-05	0.000450195	chlorophyll A-B binding protein, putative, expressed	#N/A																				#N/A
									#N/A		LOC_Os07g38910	8IL73	8IL73 RNAi-OsMADS17	30.6262	69.2432	1.17691	5e-05	0.000450195	histidine kinase, putative, expressed	#N/A																				#N/A
									#N/A		LOC_Os07g39240	8IL73	8IL73 RNAi-OsMADS17	0.587943	1.68481	1.51884	5e-05	0.000450195	expressed protein	#N/A																				#N/A
									#N/A		LOC_Os07g39250	8IL73	8IL73 RNAi-OsMADS17	0.29754	0.691659	1.21698	5e-05	0.000450195	expressed protein	#N/A																				#N/A
									#N/A		LOC_Os07g39270	8IL73	8IL73 RNAi-OsMADS17	31.9847	11.412	-1.48683	5e-05	0.000450195	polyprenyl synthetase, putative, expressed	OsGGPPS1																				#N/A
									#N/A		LOC_Os07g39320	8IL73	8IL73 RNAi-OsMADS17	73.841	14.5135	-2.34703	5e-05	0.000450195	homeobox domain containing protein, expressed	Oshox14																				#N/A
									#N/A		LOC_Os07g39350	8IL73	8IL73 RNAi-OsMADS17	7.47575	3.16785	-1.23871	5e-05	0.000450195	transporter family protein, putative, expressed	#N/A																				#N/A
									#N/A		LOC_Os07g39700	8IL73	8IL73 RNAi-OsMADS17	4.41208	0.928246	-2.24888	5e-05	0.000450195	expressed protein	Sdr4																				#N/A
									#N/A		LOC_Os07g40000	8IL73	8IL73 RNAi-OsMADS17	106.041	39.1144	-1.43884	5e-05	0.000450195	DUF260 domain containing protein, putative, expressed	OsLBD38																				#N/A
									#N/A		LOC_Os07g40170	8IL73	8IL73 RNAi-OsMADS17	6.7595	16.7398	1.30829	5e-05	0.000450195	expressed protein	#N/A																				#N/A
									#N/A		LOC_Os07g40240	8IL73	8IL73 RNAi-OsMADS17	20.7915	6.21442	-1.7423	5e-05	0.000450195	GASR9 - Gibberellin-regulated GASA/GAST/Snakin family protein precursor, expressed	OsGASR9																				#N/A
									#N/A		LOC_Os07g40630	8IL73	8IL73 RNAi-OsMADS17	0.570525	1.34543	1.2377	5e-05	0.000450195	BRASSINOSTEROID INSENSITIVE 1 precursor, putative, expressed	#N/A																				#N/A
									#N/A		LOC_Os07g40690	8IL73	8IL73 RNAi-OsMADS17	1.13899	4.2862	1.91194	5e-05	0.000450195	NAD dependent epimerase/dehydratase family protein, putative, expressed	#N/A																				#N/A
									#N/A		LOC_Os07g41160	8IL73	8IL73 RNAi-OsMADS17	35.023	10.8227	-1.69424	5e-05	0.000450195	protein of unknown function DUF1675 domain containing protein, expressed	#N/A																				#N/A
									#N/A		LOC_Os07g43160	8IL73	8IL73 RNAi-OsMADS17	24.3222	5.47919	-2.15024	5e-05	0.000450195	uncharacterized glycosyl hydrolase Rv2006/MT2062, putative, expressed	#N/A																				#N/A
									#N/A		LOC_Os07g43740	8IL73	8IL73 RNAi-OsMADS17	19.5653	4.4897	-2.12361	5e-05	0.000450195	zinc finger, C3HC4 type domain containing protein, expressed	#N/A																				#N/A
									#N/A		LOC_Os07g43810	8IL73	8IL73 RNAi-OsMADS17	35.2547	13.4866	-1.38629	5e-05	0.000450195	RNA recognition motif containing protein, putative, expressed	RNP29																				#N/A
									#N/A		LOC_Os07g43970	8IL73	8IL73 RNAi-OsMADS17	1.50575	0.364028	-2.04836	5e-05	0.000450195	calmodulin-binding protein, putative, expressed	#N/A																				#N/A
									#N/A		LOC_Os07g44820	8IL73	8IL73 RNAi-OsMADS17	24.0889	11.2148	-1.10297	5e-05	0.000450195	expressed protein	#N/A																				#N/A
									#N/A		LOC_Os07g47080	8IL73	8IL73 RNAi-OsMADS17	2.92572	8.09602	1.46842	5e-05	0.000450195	expressed protein	#N/A																				#N/A
									#N/A		LOC_Os07g47550	8IL73	8IL73 RNAi-OsMADS17	0.879763	0.320322	-1.45759	0.0003	0.00223355	glucosyltransferase, putative, expressed	#N/A																				#N/A
									#N/A		LOC_Os07g48020	8IL73	8IL73 RNAi-OsMADS17	2.45021	0.873062	-1.48875	5e-05	0.000450195	peroxidase precursor, putative, expressed	POX22.3																				#N/A
									#N/A		LOC_Os07g48170	8IL73	8IL73 RNAi-OsMADS17	1.13802	0.46945	-1.27748	5e-05	0.000450195	nucleotidyltransferase, putative, expressed	#N/A																				#N/A
									#N/A		LOC_Os07g48570	8IL73	8IL73 RNAi-OsMADS17	5.94127	18.8022	1.66206	5e-05	0.000450195	expressed protein	OsDof24																				#N/A
									#N/A		LOC_Os07g48830	8IL73	8IL73 RNAi-OsMADS17	6.23764	0.512638	-3.60499	5e-05	0.000450195	glycosyl transferase 8 domain containing protein, putative, expressed	OsGolS2|wsi76																				#N/A
									#N/A		LOC_Os07g48980	8IL73	8IL73 RNAi-OsMADS17	0.171907	0.998276	2.53781	0.00085	0.00540441	nicotianamine synthase, putative, expressed	OsNAS3																				#N/A
									#N/A		LOC_Os08g01400	8IL73	8IL73 RNAi-OsMADS17	1.35573	5.79853	2.09662	5e-05	0.000450195	expressed protein	#N/A																				#N/A
									#N/A		LOC_Os08g01700	8IL73	8IL73 RNAi-OsMADS17	0.182245	0.727074	1.99622	0.0014	0.00819408	basic helix-loop-helix family protein, putative, expressed	#N/A																				#N/A
									#N/A		LOC_Os08g02220	8IL73	8IL73 RNAi-OsMADS17	387.641	187.065	-1.05118	5e-05	0.000450195	endoglucanase, putative, expressed	#N/A																				#N/A
									#N/A		LOC_Os08g02300	8IL73	8IL73 RNAi-OsMADS17	0.813028	2.03227	1.32172	5e-05	0.000450195	no apical meristem protein, putative, expressed	OsSWN2																				#N/A
									#N/A		LOC_Os08g04210	8IL73	8IL73 RNAi-OsMADS17	2.17336	0.843181	-1.36601	5e-05	0.000450195	cysteine-rich repeat secretory protein 55 precursor, putative, expressed	#N/A																				#N/A
									#N/A		LOC_Os08g04250	8IL73	8IL73 RNAi-OsMADS17	6.58864	2.04297	-1.68931	5e-05	0.000450195	cysteine-rich repeat secretory protein 55 precursor, putative, expressed	#N/A																				#N/A
									#N/A		LOC_Os08g04560	8IL73	8IL73 RNAi-OsMADS17	17.6138	7.22234	-1.28617	5e-05	0.000450195	decarboxylase, putative, expressed	TDC3																				#N/A
									#N/A		LOC_Os08g05310	8IL73	8IL73 RNAi-OsMADS17	0.711149	1.65097	1.21509	5e-05	0.000450195	expressed protein	#N/A																				#N/A
									#N/A		LOC_Os08g06110	8IL73	8IL73 RNAi-OsMADS17	23.3445	174.938	2.90568	5e-05	0.000450195	MYB family transcription factor, putative, expressed	OsCCA1|Nhd1																				#N/A
									#N/A		LOC_Os08g07010	8IL73	8IL73 RNAi-OsMADS17	44.1418	93.8903	1.08883	5e-05	0.000450195	ABC-2 type transporter domain containing protein, expressed	OsABCG18																				#N/A
									#N/A		LOC_Os08g08440	8IL73	8IL73 RNAi-OsMADS17	6.20067	1.74923	-1.8257	5e-05	0.000450195	expressed protein	#N/A																				#N/A
									#N/A		LOC_Os08g10010	8IL73	8IL73 RNAi-OsMADS17	25.3168	10.7271	-1.23884	5e-05	0.000450195	acyl-desaturase, chloroplast precursor, putative, expressed	#N/A																				#N/A
									#N/A		LOC_Os08g10420	8IL73	8IL73 RNAi-OsMADS17	1.64831	0.712358	-1.21032	0.00035	0.00254737	transferase family domain containing protein, expressed	#N/A																				#N/A
									#N/A		LOC_Os08g13030	8IL73	8IL73 RNAi-OsMADS17	3.91826	0.944698	-2.05229	5e-05	0.000450195	MBTB21 - Bric-a-Brac, Tramtrack, Broad Complex BTB domain with Meprin and TRAF Homology MATH domain, expressed	#N/A																				#N/A
									#N/A		LOC_Os08g14310	8IL73	8IL73 RNAi-OsMADS17	46.8995	16.8184	-1.47954	0.00035	0.00254737	expressed protein	#N/A																				#N/A
									#N/A		LOC_Os08g14330	8IL73	8IL73 RNAi-OsMADS17	139.942	62.3083	-1.16733	5e-05	0.000450195	aldose 1-epimerase, putative, expressed	#N/A																				#N/A
									#N/A		LOC_Os08g14350	8IL73	8IL73 RNAi-OsMADS17	420.147	166.524	-1.33516	5e-05	0.000450195	expressed protein	#N/A																				#N/A
									#N/A		LOC_Os08g15050	8IL73	8IL73 RNAi-OsMADS17	9.35288	3.68691	-1.343	5e-05	0.000450195	CCT/B-box zinc finger protein, putative, expressed	#N/A																				#N/A
									#N/A		LOC_Os08g20420	8IL73	8IL73 RNAi-OsMADS17	2.21679	0.979764	-1.17796	5e-05	0.000450195	MGD2, putative, expressed	OsMGD3																				#N/A
									#N/A		LOC_Os08g26870	8IL73	8IL73 RNAi-OsMADS17	49.9896	23.4269	-1.09346	5e-05	0.000450195	wound responsive protein, putative, expressed	#N/A																				#N/A
									#N/A		LOC_Os08g27780	8IL73	8IL73 RNAi-OsMADS17	15.7679	7.62469	-1.04824	5e-05	0.000450195	OsWAK77 - OsWAK receptor-like cytoplasmic kinase OsWAK-RLCK, expressed	#N/A																				#N/A
									#N/A		LOC_Os08g28710	8IL73	8IL73 RNAi-OsMADS17	0.623263	0.184826	-1.75367	0.0004	0.00286708	receptor protein kinase CRINKLY4 precursor, putative, expressed	OsRLCK253																				#N/A
									#N/A		LOC_Os08g29600	8IL73	8IL73 RNAi-OsMADS17	27.9727	7.12515	-1.97303	5e-05	0.000450195	seed maturation protein PM41, putative, expressed	#N/A																				#N/A
									#N/A		LOC_Os08g30080	8IL73	8IL73 RNAi-OsMADS17	10.0482	3.32439	-1.59577	5e-05	0.000450195	1-aminocyclopropane-1-carboxylate oxidase homolog 4, putative, expressed	#N/A																				#N/A
									#N/A		LOC_Os08g30554	8IL73	8IL73 RNAi-OsMADS17	28.7717	13.1852	-1.12574	5e-05	0.000450195	expressed protein	#N/A																				#N/A
									#N/A		LOC_Os08g31580	8IL73	8IL73 RNAi-OsMADS17	328.469	53.0211	-2.63112	5e-05	0.000450195	ethylene-responsive transcription factor, putative, expressed	OsERF48|OsDRAP1																				#N/A
									#N/A		LOC_Os08g31630	8IL73	8IL73 RNAi-OsMADS17	7.02665	2.34604	-1.58261	5e-05	0.000450195	uncharacterized glycosyl hydrolase Rv2006/MT2062, putative, expressed	#N/A																				#N/A
									#N/A		LOC_Os08g31850	8IL73	8IL73 RNAi-OsMADS17	1.074	0.396761	-1.43665	0.0003	0.00223355	expressed protein	#N/A																				#N/A
									#N/A		LOC_Os08g31910	8IL73	8IL73 RNAi-OsMADS17	2.54298	1.1592	-1.13339	5e-05	0.000450195	expressed protein	#N/A																				#N/A
									#N/A		LOC_Os08g32060	8IL73	8IL73 RNAi-OsMADS17	6.23557	0.083601	-6.22086	5e-05	0.000450195	spotted leaf 11, putative, expressed	#N/A																				#N/A
									#N/A		LOC_Os08g32460	8IL73	8IL73 RNAi-OsMADS17	10.5017	3.48534	-1.59125	5e-05	0.000450195	expressed protein	#N/A																				#N/A
									#N/A		LOC_Os08g32520	8IL73	8IL73 RNAi-OsMADS17	50.3489	13.2969	-1.92087	5e-05	0.000450195	expressed protein	#N/A																				#N/A
									#N/A		LOC_Os08g32960	8IL73	8IL73 RNAi-OsMADS17	1.8086	0.426027	-2.08586	5e-05	0.000450195	endonuclease/exonuclease/phosphatase family domain containing protein, expressed	#N/A																				#N/A
									#N/A		LOC_Os08g33820	8IL73	8IL73 RNAi-OsMADS17	11.902	32.7732	1.46132	5e-05	0.000450195	chlorophyll A-B binding protein, putative, expressed	Lhca4|DYE1																				#N/A
									#N/A		LOC_Os08g34360	8IL73	8IL73 RNAi-OsMADS17	2.5025	6.21892	1.31329	5e-05	0.000450195	AP2 domain containing protein, expressed	LFS																				#N/A
									#N/A		LOC_Os08g34790	8IL73	8IL73 RNAi-OsMADS17	0.677008	0.226354	-1.58059	0.0005	0.00346662	AMP-binding domain containing protein, expressed	Os4CL5																				#N/A
									#N/A		LOC_Os08g34900	8IL73	8IL73 RNAi-OsMADS17	1.51133	0.741986	-1.02636	0.0002	0.00157126	pectinesterase, putative, expressed	#N/A																				#N/A
									#N/A		LOC_Os08g34984	8IL73	8IL73 RNAi-OsMADS17	30.5209	11.0358	-1.46761	5e-05	0.000450195	DUF581 domain containing protein, expressed	#N/A																				#N/A
									#N/A		LOC_Os08g35190	8IL73	8IL73 RNAi-OsMADS17	17.3072	7.91327	-1.12903	5e-05	0.000450195	auxin-repressed protein, putative, expressed	#N/A																				#N/A
									#N/A		LOC_Os08g36310	8IL73	8IL73 RNAi-OsMADS17	1.57516	0.522564	-1.59182	5e-05	0.000450195	cytochrome P450, putative, expressed	#N/A																				#N/A
									#N/A		LOC_Os08g36320	8IL73	8IL73 RNAi-OsMADS17	8.22733	3.43618	-1.25962	5e-05	0.000450195	decarboxylase, putative, expressed	OsGAD1																				#N/A
									#N/A		LOC_Os08g36440	8IL73	8IL73 RNAi-OsMADS17	10.6525	2.84475	-1.90482	5e-05	0.000450195	HVA22, putative, expressed	#N/A																				#N/A
									#N/A		LOC_Os08g36480	8IL73	8IL73 RNAi-OsMADS17	0.842886	2.18492	1.37417	5e-05	0.000450195	nitrate reductase, putative, expressed	OsNR1																				#N/A
									#N/A		LOC_Os08g36910	8IL73	8IL73 RNAi-OsMADS17	4.11849	0.0893208	-5.52697	5e-05	0.000450195	alpha-amylase precursor, putative, expressed	alphaAmy3|OsAmy3D|RAmy3D|OsRAM3D																				#N/A
									#N/A		LOC_Os08g36920	8IL73	8IL73 RNAi-OsMADS17	11.7139	0.275731	-5.40882	5e-05	0.000450195	AP2 domain containing protein, expressed	OsERF104																				#N/A
									#N/A		LOC_Os08g37070	8IL73	8IL73 RNAi-OsMADS17	48.2574	8.63038	-2.48325	5e-05	0.000450195	expressed protein	OsCEP6.1																				#N/A
									#N/A		LOC_Os08g37150	8IL73	8IL73 RNAi-OsMADS17	4.35037	2.11845	-1.03813	5e-05	0.000450195	DUF617 domain containing protein, expressed	#N/A																				#N/A
									#N/A		LOC_Os08g37345	8IL73	8IL73 RNAi-OsMADS17	8.02899	3.07701	-1.38369	5e-05	0.000450195	DNA binding protein, putative, expressed	#N/A																				#N/A
									#N/A		LOC_Os08g38220	8IL73	8IL73 RNAi-OsMADS17	206.576	43.3514	-2.25252	5e-05	0.000450195	dof zinc finger domain containing protein, putative, expressed	OsDof25																				#N/A
									#N/A		LOC_Os08g39290	8IL73	8IL73 RNAi-OsMADS17	4.12853	1.03219	-1.99992	0.0001	0.00085201	EF hand family protein, expressed	#N/A																				#N/A
									#N/A		LOC_Os08g39330	8IL73	8IL73 RNAi-OsMADS17	358.619	91.7918	-1.96601	5e-05	0.000450195	skin secretory protein xP2 precursor, putative, expressed	#N/A																				#N/A
									#N/A		LOC_Os08g39450	8IL73	8IL73 RNAi-OsMADS17	37.9221	11.0798	-1.77511	5e-05	0.000450195	AN1-like zinc finger domain containing protein, expressed	OsDOG|OsSAP11																				#N/A
									#N/A		LOC_Os08g39694	8IL73	8IL73 RNAi-OsMADS17	3.48161	1.5839	-1.13627	5e-05	0.000450195	cytochrome P450, putative, expressed	#N/A																				#N/A
									#N/A		LOC_Os08g39810	8IL73	8IL73 RNAi-OsMADS17	1.95615	0.108695	-4.16966	5e-05	0.000450195	retrotransposon protein, putative, unclassified, expressed	#N/A																				#N/A
									#N/A		LOC_Os08g39850	8IL73	8IL73 RNAi-OsMADS17	0.205377	0.556403	1.43786	0.00045	0.00317399	lipoxygenase, chloroplast precursor, putative, expressed	#N/A																				#N/A
									#N/A		LOC_Os08g39890	8IL73	8IL73 RNAi-OsMADS17	319.982	154.813	-1.04747	5e-05	0.000450195	OsSPL14 - SBP-box gene family member, expressed	OsSPL14|IPA1|WFP																				#N/A
									#N/A		LOC_Os08g40590	8IL73	8IL73 RNAi-OsMADS17	1.25585	0.518315	-1.27676	5e-05	0.000450195	oxysterol-binding protein, putative, expressed	#N/A																				#N/A
									#N/A		LOC_Os08g40910	8IL73	8IL73 RNAi-OsMADS17	3.67508	1.69789	-1.11403	0.00015	0.00121949	expressed protein	#N/A																				#N/A
									#N/A		LOC_Os08g40930	8IL73	8IL73 RNAi-OsMADS17	6.07058	2.66764	-1.18627	5e-05	0.000450195	Alpha amylase, catalytic domain containing protein, expressed	OsISA1|OsPHS8																				#N/A
									#N/A		LOC_Os08g41040	8IL73	8IL73 RNAi-OsMADS17	1.75823	0.845895	-1.05557	0.0011	0.00669868	expressed protein	#N/A																				#N/A
									#N/A		LOC_Os08g41880	8IL73	8IL73 RNAi-OsMADS17	14.4113	2.75708	-2.38599	5e-05	0.000450195	nucleotide pyrophosphatase/phosphodiesterase, putative, expressed	NPP1|OsPAP27b																				#N/A
									#N/A		LOC_Os08g42440	8IL73	8IL73 RNAi-OsMADS17	30.0263	14.3406	-1.06612	5e-05	0.000450195	CCT/B-box zinc finger protein, putative, expressed	OsCOL15																				#N/A
									#N/A		LOC_Os08g42590	8IL73	8IL73 RNAi-OsMADS17	8.88475	4.26591	-1.05848	5e-05	0.000450195	mtN19, putative, expressed	#N/A																				#N/A
									#N/A		LOC_Os08g43550	8IL73	8IL73 RNAi-OsMADS17	3.83091	1.72244	-1.15324	5e-05	0.000450195	MYB family transcription factor, putative, expressed	#N/A																				#N/A
									#N/A		LOC_Os08g43620	8IL73	8IL73 RNAi-OsMADS17	2.2532	1.06956	-1.07496	0.0003	0.00223355	expressed protein	#N/A																				#N/A
									#N/A		LOC_Os08g43730	8IL73	8IL73 RNAi-OsMADS17	16.8804	8.06685	-1.06527	5e-05	0.000450195	DUF630/DUF632 domains containing protein, putative, expressed	#N/A																				#N/A
									#N/A		LOC_Os08g44340	8IL73	8IL73 RNAi-OsMADS17	28.1347	12.2634	-1.19799	5e-05	0.000450195	monodehydroascorbate reductase, putative, expressed	#N/A																				#N/A
									#N/A		LOC_Os08g45000	8IL73	8IL73 RNAi-OsMADS17	4.42263	1.61558	-1.45285	5e-05	0.000450195	inorganic phosphate transporter, putative, expressed	OsLPT1|OsPht1;6|OsPT6																				#N/A
									#N/A		LOC_Os08g45190	8IL73	8IL73 RNAi-OsMADS17	2.14404	4.98835	1.21823	5e-05	0.000450195	PGR5, putative, expressed	OsPGR5																				#N/A
									#N/A		LOC_Os09g03750	8IL73	8IL73 RNAi-OsMADS17	16.217	3.67609	-2.14126	5e-05	0.000450195	ankyrin, putative, expressed	#N/A																				#N/A
									#N/A		LOC_Os09g04160	8IL73	8IL73 RNAi-OsMADS17	8.66206	2.07756	-2.05982	5e-05	0.000450195	expressed protein	#N/A																				#N/A
									#N/A		LOC_Os09g06660	8IL73	8IL73 RNAi-OsMADS17	1.13359	2.32114	1.03394	0.0005	0.00346662	expressed protein	#N/A																				#N/A
									#N/A		LOC_Os09g07150	8IL73	8IL73 RNAi-OsMADS17	73.0248	31.4427	-1.21566	5e-05	0.000450195	expressed protein	#N/A																				#N/A
									#N/A		LOC_Os09g07154	8IL73	8IL73 RNAi-OsMADS17	69.0553	33.4527	-1.04563	5e-05	0.000450195	expressed protein	#N/A																				#N/A
									#N/A		LOC_Os09g09930	8IL73	8IL73 RNAi-OsMADS17	2.78273	1.09194	-1.3496	5e-05	0.000450195	heavy metal transport/detoxification protein, putative, expressed	#N/A																				#N/A
									#N/A		LOC_Os09g09944	8IL73	8IL73 RNAi-OsMADS17	23.9985	9.30991	-1.36611	5e-05	0.000450195	expressed protein	#N/A																				#N/A
									#N/A		LOC_Os09g10204	8IL73	8IL73 RNAi-OsMADS17	13.5637	6.77366	-1.00175	5e-05	0.000450195	expressed protein	#N/A																				#N/A
									#N/A		LOC_Os09g10730	8IL73	8IL73 RNAi-OsMADS17	0.376544	1.85783	2.30273	5e-05	0.000450195	expressed protein	#N/A																				#N/A
									#N/A		LOC_Os09g10750	8IL73	8IL73 RNAi-OsMADS17	1.47608	3.61432	1.29195	5e-05	0.000450195	rhodanese-like, putative, expressed	#N/A																				#N/A
									#N/A		LOC_Os09g13920	8IL73	8IL73 RNAi-OsMADS17	115.935	32.3388	-1.84197	5e-05	0.000450195	expressed protein	#N/A																				#N/A
									#N/A		LOC_Os09g15320	8IL73	8IL73 RNAi-OsMADS17	23.4324	8.89229	-1.39788	5e-05	0.000450195	ubiquitin-conjugating enzyme, putative, expressed	#N/A																				#N/A
									#N/A		LOC_Os09g15670	8IL73	8IL73 RNAi-OsMADS17	15.7133	1.03615	-3.92268	5e-05	0.000450195	protein phosphatase 2C, putative, expressed	OsSIPP2C1|OsPP2C68|OsPP108																				#N/A
									#N/A		LOC_Os09g17740	8IL73	8IL73 RNAi-OsMADS17	20.4479	126.941	2.63413	5e-05	0.000450195	chlorophyll A-B binding protein, putative, expressed	OsCAB1R																				#N/A
									#N/A		LOC_Os09g20650	8IL73	8IL73 RNAi-OsMADS17	38.2153	17.3796	-1.13676	5e-05	0.000450195	OsFBX323 - F-box domain containing protein, expressed	#N/A																				#N/A
									#N/A		LOC_Os09g20810	8IL73	8IL73 RNAi-OsMADS17	2.04968	0.7146	-1.52019	5e-05	0.000450195	strictosidine synthase, putative, expressed	#N/A																				#N/A
									#N/A		LOC_Os09g20940	8IL73	8IL73 RNAi-OsMADS17	10.4121	4.38136	-1.24881	5e-05	0.000450195	expressed protein	#N/A																				#N/A
									#N/A		LOC_Os09g21710	8IL73	8IL73 RNAi-OsMADS17	8.79702	2.18999	-2.00609	5e-05	0.000450195	AN1-like zinc finger domain containing protein, expressed	#N/A																				#N/A
									#N/A		LOC_Os09g25090	8IL73	8IL73 RNAi-OsMADS17	5.95627	2.73775	-1.12142	5e-05	0.000450195	CAMK_KIN1/SNF1/Nim1_like.34 - CAMK includes calcium/calmodulin depedent protein kinases, expressed	#N/A																				#N/A
									#N/A		LOC_Os09g25760	8IL73	8IL73 RNAi-OsMADS17	2.38963	0.70726	-1.75648	5e-05	0.000450195	tetraspanin family protein, putative, expressed	OsSAP																				#N/A
									#N/A		LOC_Os09g26260	8IL73	8IL73 RNAi-OsMADS17	15.3145	35.5496	1.21493	5e-05	0.000450195	AAA-type ATPase family protein, putative, expressed	#N/A																				#N/A
									#N/A		LOC_Os09g27010	8IL73	8IL73 RNAi-OsMADS17	0.727891	0.237348	-1.61672	0.0011	0.00669868	tyrosine protein kinase domain containing protein, putative, expressed	#N/A																				#N/A
									#N/A		LOC_Os09g27040	8IL73	8IL73 RNAi-OsMADS17	0.482205	1.0158	1.0749	0.0001	0.00085201	GEX1, putative, expressed	#N/A																				#N/A
									#N/A		LOC_Os09g27330	8IL73	8IL73 RNAi-OsMADS17	110.721	1.4006	-6.30473	5e-05	0.000450195	oxidoreductase/ transition metal ion binding protein, putative, expressed	#N/A																				#N/A
									#N/A		LOC_Os09g28210	8IL73	8IL73 RNAi-OsMADS17	10.2712	1.29584	-2.98664	5e-05	0.000450195	bHelix-loop-helix transcription factor, putative, expressed	qRT9|OsbHLH120																				#N/A
									#N/A		LOC_Os09g28300	8IL73	8IL73 RNAi-OsMADS17	52.83	15.1862	-1.7986	5e-05	0.000450195	remorin C-terminal domain containing protein, putative, expressed	LP1																				#N/A
									#N/A		LOC_Os09g28530	8IL73	8IL73 RNAi-OsMADS17	15.431	6.39887	-1.26994	0.0001	0.00085201	expressed protein	#N/A																				#N/A
									#N/A		LOC_Os09g28740	8IL73	8IL73 RNAi-OsMADS17	0.718618	1.44388	1.00666	5e-05	0.000450195	gibberellin receptor GID1L2, putative, expressed	#N/A																				#N/A
									#N/A		LOC_Os09g28880	8IL73	8IL73 RNAi-OsMADS17	2.54784	1.07164	-1.24946	5e-05	0.000450195	DUF617 domain containing protein, expressed	#N/A																				#N/A
									#N/A		LOC_Os09g29120	8IL73	8IL73 RNAi-OsMADS17	7.68874	2.96952	-1.37252	0.0001	0.00085201	GRAM domain containing protein, expressed	#N/A																				#N/A
									#N/A		LOC_Os09g29670	8IL73	8IL73 RNAi-OsMADS17	1.01503	0.389869	-1.38046	5e-05	0.000450195	white-brown complex homolog protein 11, putative, expressed	#N/A																				#N/A
									#N/A		LOC_Os09g29960	8IL73	8IL73 RNAi-OsMADS17	71.5985	21.0533	-1.76589	5e-05	0.000450195	dof zinc finger domain containing protein, putative, expressed	#N/A																				#N/A
									#N/A		LOC_Os09g30120	8IL73	8IL73 RNAi-OsMADS17	1.32757	3.89661	1.55343	5e-05	0.000450195	CSLE1 - cellulose synthase-like family E, expressed	#N/A																				#N/A
									#N/A		LOC_Os09g30160	8IL73	8IL73 RNAi-OsMADS17	125.594	38.2878	-1.71381	5e-05	0.000450195	zinc finger, C3HC4 type domain containing protein, expressed	#N/A																				#N/A
									#N/A		LOC_Os09g30190	8IL73	8IL73 RNAi-OsMADS17	0.212145	0.568402	1.42186	0.0001	0.00085201	receptor-like protein kinase 2 precursor, putative, expressed	#N/A																				#N/A
									#N/A		LOC_Os09g30320	8IL73	8IL73 RNAi-OsMADS17	6.58732	1.39065	-2.24393	5e-05	0.000450195	BURP domain containing protein, expressed	RA8																				#N/A
									#N/A		LOC_Os09g31080	8IL73	8IL73 RNAi-OsMADS17	2958.49	1257.73	-1.23403	5e-05	0.000450195	induced stolen tip protein TUB8, putative, expressed	#N/A																				#N/A
									#N/A		LOC_Os09g31200	8IL73	8IL73 RNAi-OsMADS17	43.3323	10.9849	-1.97991	5e-05	0.000450195	AN1-like zinc finger domain containing protein, expressed	OSISAP1																				#N/A
									#N/A		LOC_Os09g31380	8IL73	8IL73 RNAi-OsMADS17	17.7058	7.23087	-1.29198	5e-05	0.000450195	jmjC domain-containing protein 5, putative, expressed	#N/A																				#N/A
									#N/A		LOC_Os09g32730	8IL73	8IL73 RNAi-OsMADS17	8.16045	3.19894	-1.35106	5e-05	0.000450195	zinc finger, C3HC4 type domain containing protein, expressed	#N/A																				#N/A
									#N/A		LOC_Os09g33530	8IL73	8IL73 RNAi-OsMADS17	3.42619	1.60355	-1.09533	5e-05	0.000450195	expressed protein	#N/A																				#N/A
									#N/A		LOC_Os09g33550	8IL73	8IL73 RNAi-OsMADS17	6.75535	1.01683	-2.73195	5e-05	0.000450195	CCT/B-box zinc finger protein, putative, expressed	#N/A																				#N/A
									#N/A		LOC_Os09g34950	8IL73	8IL73 RNAi-OsMADS17	11.4727	4.35944	-1.39599	5e-05	0.000450195	TCP family transcription factor, putative, expressed	#N/A																				#N/A
									#N/A		LOC_Os09g35030	8IL73	8IL73 RNAi-OsMADS17	1.65218	0.39243	-2.07387	5e-05	0.000450195	dehydration-responsive element-binding protein, putative, expressed	OsDREB1A|OsDREBL|OsCBF3																				#N/A
									#N/A		LOC_Os09g35860	8IL73	8IL73 RNAi-OsMADS17	23.2751	10.6531	-1.12751	5e-05	0.000450195	ras-related protein, putative, expressed	#N/A																				#N/A
									#N/A		LOC_Os09g36140	8IL73	8IL73 RNAi-OsMADS17	1.28503	0.598478	-1.10243	0.00095	0.00592595	RNA recognition motif 2 domain containing protein, expressed	#N/A																				#N/A
									#N/A		LOC_Os09g36560	8IL73	8IL73 RNAi-OsMADS17	18.2975	8.93353	-1.03435	5e-05	0.000450195	thaumatin, putative, expressed	#N/A																				#N/A
									#N/A		LOC_Os09g37500	8IL73	8IL73 RNAi-OsMADS17	7.44703	1.64134	-2.18179	5e-05	0.000450195	OsSAUR55 - Auxin-responsive SAUR gene family member, expressed	#N/A																				#N/A
									#N/A		LOC_Os09g38040	8IL73	8IL73 RNAi-OsMADS17	42.6297	21.1797	-1.00918	5e-05	0.000450195	hydrolase, NUDIX family protein, expressed	#N/A																				#N/A
									#N/A		LOC_Os09g38110	8IL73	8IL73 RNAi-OsMADS17	27.6761	9.76752	-1.50258	5e-05	0.000450195	RING-H2 finger protein, putative, expressed	#N/A																				#N/A
									#N/A		LOC_Os09g38320	8IL73	8IL73 RNAi-OsMADS17	22.7332	2.45104	-3.21334	5e-05	0.000450195	phytoene synthase, chloroplast precursor, putative, expressed	OsPSY|OsPSY3																				#N/A
									#N/A		LOC_Os09g39410	8IL73	8IL73 RNAi-OsMADS17	20.4159	51.8317	1.34414	5e-05	0.000450195	male sterility protein, putative, expressed	#N/A																				#N/A
									#N/A		LOC_Os10g01844	8IL73	8IL73 RNAi-OsMADS17	84.1137	36.3938	-1.20865	5e-05	0.000450195	expressed protein	#N/A																				#N/A
									#N/A		LOC_Os10g02040	8IL73	8IL73 RNAi-OsMADS17	1.69325	3.53551	1.06212	5e-05	0.000450195	peroxidase precursor, putative, expressed	#N/A																				#N/A
									#N/A		LOC_Os10g05130	8IL73	8IL73 RNAi-OsMADS17	10.2913	1.88818	-2.44636	5e-05	0.000450195	expressed protein	#N/A																				#N/A
									#N/A		LOC_Os10g05690	8IL73	8IL73 RNAi-OsMADS17	64.5972	139.368	1.10936	5e-05	0.000450195	transmembrane amino acid transporter protein, putative, expressed	#N/A																				#N/A
									#N/A		LOC_Os10g07080	8IL73	8IL73 RNAi-OsMADS17	9.30912	23.2755	1.32209	5e-05	0.000450195	expressed protein	#N/A																				#N/A
									#N/A		LOC_Os10g07450	8IL73	8IL73 RNAi-OsMADS17	230.093	35.1219	-2.71177	5e-05	0.000450195	expressed protein	#N/A																				#N/A
									#N/A		LOC_Os10g10290	8IL73	8IL73 RNAi-OsMADS17	0.0826268	0.618931	2.9051	0.00135	0.00794847	retrotransposon protein, putative, unclassified, expressed	#N/A																				#N/A
									#N/A		LOC_Os10g10300	8IL73	8IL73 RNAi-OsMADS17	0.103954	0.571208	2.45808	5e-05	0.000450195	retrotransposon protein, putative, unclassified, expressed	#N/A																				#N/A
									#N/A		LOC_Os10g11100	8IL73	8IL73 RNAi-OsMADS17	5.8336	14.897	1.35257	5e-05	0.000450195	retrotransposon protein, putative, unclassified, expressed	#N/A																				#N/A
									#N/A		LOC_Os10g13550	8IL73	8IL73 RNAi-OsMADS17	73.7747	21.699	-1.7655	5e-05	0.000450195	endonuclease/exonuclease/phosphatase family domain containing protein, expressed	#N/A																				#N/A
									#N/A		LOC_Os10g18870	8IL73	8IL73 RNAi-OsMADS17	4.08671	0.992455	-2.04187	5e-05	0.000450195	dirigent, putative, expressed	#N/A																				#N/A
									#N/A		LOC_Os10g21090	8IL73	8IL73 RNAi-OsMADS17	16.3804	6.52141	-1.32872	5e-05	0.000450195	ATP binding protein, putative, expressed	#N/A																				#N/A
									#N/A		LOC_Os10g21970	8IL73	8IL73 RNAi-OsMADS17	1.16105	5.71385	2.29904	5e-05	0.000450195	expressed protein	#N/A																				#N/A
									#N/A		LOC_Os10g25060	8IL73	8IL73 RNAi-OsMADS17	15.9173	1.80864	-3.13761	5e-05	0.000450195	expressed protein	#N/A																				#N/A
									#N/A		LOC_Os10g25230	8IL73	8IL73 RNAi-OsMADS17	5.56577	0.723359	-2.9438	5e-05	0.000450195	ZIM domain containing protein, putative, expressed	OsJAZ13																				#N/A
									#N/A		LOC_Os10g25830	8IL73	8IL73 RNAi-OsMADS17	2.51343	1.24649	-1.01179	5e-05	0.000450195	mitochondrial carrier protein, putative, expressed	#N/A																				#N/A
									#N/A		LOC_Os10g26150	8IL73	8IL73 RNAi-OsMADS17	517.4	121.831	-2.0864	5e-05	0.000450195	expressed protein	#N/A																				#N/A
									#N/A		LOC_Os10g26340	8IL73	8IL73 RNAi-OsMADS17	1526.45	687.46	-1.15083	5e-05	0.000450195	cytochrome P450, putative, expressed	PLA1																				#N/A
									#N/A		LOC_Os10g26540	8IL73	8IL73 RNAi-OsMADS17	281.612	108.964	-1.36986	5e-05	0.000450195	expressed protein	#N/A																				#N/A
									#N/A		LOC_Os10g28680	8IL73	8IL73 RNAi-OsMADS17	14.1708	30.5235	1.107	5e-05	0.000450195	DUF581 domain containing protein, expressed	#N/A																				#N/A
									#N/A		LOC_Os10g28870	8IL73	8IL73 RNAi-OsMADS17	1.71253	0.708924	-1.27243	0.0002	0.00157126	MBTB40 - Bric-a-Brac, Tramtrack, Broad Complex BTB domain with Meprin and TRAF Homology MATH domain, expressed	#N/A																				#N/A
									#N/A		LOC_Os10g29640	8IL73	8IL73 RNAi-OsMADS17	4.36036	1.32211	-1.72161	5e-05	0.000450195	expressed protein	#N/A																				#N/A
									#N/A		LOC_Os10g30150	8IL73	8IL73 RNAi-OsMADS17	8.0898	1.42379	-2.50636	5e-05	0.000450195	universal stress protein domain containing protein, putative, expressed	#N/A																				#N/A
									#N/A		LOC_Os10g30560	8IL73	8IL73 RNAi-OsMADS17	0.785907	0.178846	-2.13564	0.0001	0.00085201	UDP-glucoronosyl and UDP-glucosyl transferase domain containing protein, expressed	#N/A																				#N/A
									#N/A		LOC_Os10g30850	8IL73	8IL73 RNAi-OsMADS17	53.9206	22.7014	-1.24806	5e-05	0.000450195	zinc finger, RING-type, putative, expressed	OsHCI1																				#N/A
									#N/A		LOC_Os10g31850	8IL73	8IL73 RNAi-OsMADS17	1.03475	0.332216	-1.63909	0.00015	0.00121949	RING finger and CHY zinc finger domain-containing protein 1, putative, expressed	DCA1																				#N/A
									#N/A		LOC_Os10g33990	8IL73	8IL73 RNAi-OsMADS17	743.922	322.78	-1.2046	5e-05	0.000450195	DUF584 domain containing protein, putative, expressed	#N/A																				#N/A
									#N/A		LOC_Os10g35070	8IL73	8IL73 RNAi-OsMADS17	7.45153	0.834292	-3.15891	5e-05	0.000450195	alpha-galactosidase precursor, putative, expressed	#N/A																				#N/A
									#N/A		LOC_Os10g35630	8IL73	8IL73 RNAi-OsMADS17	139.194	65.4908	-1.08773	5e-05	0.000450195	cystathionin beta synthase protein, putative, expressed	#N/A																				#N/A
									#N/A		LOC_Os10g35670	8IL73	8IL73 RNAi-OsMADS17	54.2256	25.6289	-1.0812	5e-05	0.000450195	zinc finger, RING-type, putative, expressed	#N/A																				#N/A
									#N/A		LOC_Os10g35810	8IL73	8IL73 RNAi-OsMADS17	10.6019	5.27633	-1.00671	5e-05	0.000450195	thylakoid lumenal protein, putative, expressed	#N/A																				#N/A
									#N/A		LOC_Os10g36200	8IL73	8IL73 RNAi-OsMADS17	3.1675	1.04925	-1.59398	0.00175	0.00983523	heavy metal-associated domain containing protein, expressed	#N/A																				#N/A
									#N/A		LOC_Os10g36626	8IL73	8IL73 RNAi-OsMADS17	12.0389	5.79376	-1.05513	5e-05	0.000450195	expressed protein	#N/A																				#N/A
									#N/A		LOC_Os10g36650	8IL73	8IL73 RNAi-OsMADS17	159.164	74.441	-1.09635	5e-05	0.000450195	actin, putative, expressed	OsAct2|OsActin-2																				#N/A
									#N/A		LOC_Os10g36703	8IL73	8IL73 RNAi-OsMADS17	5.7915	2.39876	-1.27165	5e-05	0.000450195	CPuORF40 - conserved peptide uORF-containing transcript, expressed	#N/A																				#N/A
									#N/A		LOC_Os10g37180	8IL73	8IL73 RNAi-OsMADS17	5.4889	11.8762	1.11348	5e-05	0.000450195	glycine cleavage system H protein, putative, expressed	OsGDCH																				#N/A
									#N/A		LOC_Os10g37240	8IL73	8IL73 RNAi-OsMADS17	2.10344	7.55072	1.84386	5e-05	0.000450195	expressed protein	#N/A																				#N/A
									#N/A		LOC_Os10g37660	8IL73	8IL73 RNAi-OsMADS17	7.78777	2.31374	-1.75098	5e-05	0.000450195	trehalase precursor, putative, expressed	OsTRE1																				#N/A
									#N/A		LOC_Os10g38040	8IL73	8IL73 RNAi-OsMADS17	1.90687	0.471028	-2.01732	5e-05	0.000450195	lysM domain containing protein, putative, expressed	OsEMSA1																				#N/A
									#N/A		LOC_Os10g38489	8IL73	8IL73 RNAi-OsMADS17	10.6036	4.22879	-1.32623	5e-05	0.000450195	glutathione S-transferase GSTU6, putative, expressed	Osgstu4																				#N/A
									#N/A		LOC_Os10g38880	8IL73	8IL73 RNAi-OsMADS17	3.28195	1.01017	-1.69995	5e-05	0.000450195	DUF623 domain containing protein, expressed	#N/A																				#N/A
									#N/A		LOC_Os10g38940	8IL73	8IL73 RNAi-OsMADS17	26.6727	5.00945	-2.41264	5e-05	0.000450195	fatty acid hydroxylase, putative, expressed	#N/A																				#N/A
									#N/A		LOC_Os10g39170	8IL73	8IL73 RNAi-OsMADS17	0.978251	4.3538	2.154	5e-05	0.000450195	peroxidase precursor, putative, expressed	#N/A																				#N/A
									#N/A		LOC_Os10g39190	8IL73	8IL73 RNAi-OsMADS17	0.65527	1.9015	1.53698	0.00025	0.00191836	B3 DNA binding domain containing protein, expressed	#N/A																				#N/A
									#N/A		LOC_Os10g39450	8IL73	8IL73 RNAi-OsMADS17	61.1683	27.7123	-1.14226	5e-05	0.000450195	RING-H2 finger protein, putative, expressed	#N/A																				#N/A
									#N/A		LOC_Os10g39500	8IL73	8IL73 RNAi-OsMADS17	11.2504	2.42446	-2.21424	5e-05	0.000450195	expressed protein	#N/A																				#N/A
									#N/A		LOC_Os10g39640	8IL73	8IL73 RNAi-OsMADS17	5.34156	0.61393	-3.12112	5e-05	0.000450195	expansin precursor, putative, expressed	#N/A																				#N/A
									#N/A		LOC_Os10g39750	8IL73	8IL73 RNAi-OsMADS17	5.46532	2.25459	-1.27744	5e-05	0.000450195	inducer of CBF expression 2, putative, expressed	OsbHLH004																				#N/A
									#N/A		LOC_Os10g40040	8IL73	8IL73 RNAi-OsMADS17	6.7163	1.30447	-2.36421	5e-05	0.000450195	expressed protein	#N/A																				#N/A
									#N/A		LOC_Os10g41330	8IL73	8IL73 RNAi-OsMADS17	2.25445	0.368293	-2.61385	5e-05	0.000450195	AP2 domain containing protein, expressed	OsERF096																				#N/A
									#N/A		LOC_Os11g01570	8IL73	8IL73 RNAi-OsMADS17	0.555317	1.12511	1.01868	0.0006	0.00402818	PMR5, putative, expressed	OsTBL2																				#N/A
									#N/A		LOC_Os11g02130	8IL73	8IL73 RNAi-OsMADS17	1.33453	0.174398	-2.93588	0.0012	0.00719169	peroxidase precursor, putative, expressed	#N/A																				#N/A
									#N/A		LOC_Os11g02369	8IL73	8IL73 RNAi-OsMADS17	26.3775	9.79416	-1.42931	5e-05	0.000450195	LTPL7 - Protease inhibitor/seed storage/LTP family protein precursor, expressed	#N/A																				#N/A
									#N/A		LOC_Os11g03300	8IL73	8IL73 RNAi-OsMADS17	0.922076	0.252119	-1.87078	5e-05	0.000450195	NAC domain transcription factor, putative, expressed	ONAC122|OsNAC10																				#N/A
									#N/A		LOC_Os11g03700	8IL73	8IL73 RNAi-OsMADS17	0.745167	0.301897	-1.30351	0.00075	0.00485933	histone-lysine N-methyltransferase, H3 lysine-9 specific SUVH1, putative, expressed	#N/A																				#N/A
									#N/A		LOC_Os11g04700	8IL73	8IL73 RNAi-OsMADS17	1.23834	0.352773	-1.8116	5e-05	0.000450195	expressed protein	#N/A																				#N/A
									#N/A		LOC_Os11g05170	8IL73	8IL73 RNAi-OsMADS17	1.90868	0.674542	-1.50059	0.00135	0.00794847	expressed protein	#N/A																				#N/A
									#N/A		LOC_Os11g05380	8IL73	8IL73 RNAi-OsMADS17	2.42497	0.798514	-1.60258	5e-05	0.000450195	cytochrome P450, putative, expressed	#N/A																				#N/A
									#N/A		LOC_Os11g05410	8IL73	8IL73 RNAi-OsMADS17	4.50335	2.25046	-1.00078	5e-05	0.000450195	Ser/Thr protein phosphatase family protein, putative, expressed	#N/A																				#N/A
									#N/A		LOC_Os11g05640	8IL73	8IL73 RNAi-OsMADS17	0.418998	1.06801	1.34991	0.00015	0.00121949	bZIP transcription factor domain containing protein, expressed	OsZIP-2a|OsbZIP80																				#N/A
									#N/A		LOC_Os11g05740	8IL73	8IL73 RNAi-OsMADS17	6.99391	17.5039	1.3235	5e-05	0.000450195	B3 DNA binding domain containing protein, expressed	#N/A																				#N/A
									#N/A		LOC_Os11g05935	8IL73	8IL73 RNAi-OsMADS17	1.67857	4.26287	1.34459	0.0003	0.00223355	mucin, putative, expressed	#N/A																				#N/A
									#N/A		LOC_Os11g07580	8IL73	8IL73 RNAi-OsMADS17	18.5867	6.55071	-1.50455	5e-05	0.000450195	expressed protein	#N/A																				#N/A
									#N/A		LOC_Os11g07600	8IL73	8IL73 RNAi-OsMADS17	46.5352	21.7343	-1.09835	5e-05	0.000450195	ABC-2 type transporter domain containing protein, expressed	#N/A																				#N/A
									#N/A		LOC_Os11g08210	8IL73	8IL73 RNAi-OsMADS17	18.3922	8.2083	-1.16394	5e-05	0.000450195	no apical meristem protein, putative, expressed	OsNAC5																				#N/A
									#N/A		LOC_Os11g08440	8IL73	8IL73 RNAi-OsMADS17	9.73368	19.4943	1.00199	5e-05	0.000450195	DnaK family protein, putative, expressed	#N/A																				#N/A
									#N/A		LOC_Os11g13570	8IL73	8IL73 RNAi-OsMADS17	47.3704	18.0545	-1.39163	5e-05	0.000450195	gibberellin receptor GID1L2, putative, expressed	#N/A																				#N/A
									#N/A		LOC_Os11g13670	8IL73	8IL73 RNAi-OsMADS17	35.8346	12.9371	-1.46984	5e-05	0.000450195	gibberellin receptor GID1L2, putative, expressed	#N/A																				#N/A
									#N/A		LOC_Os11g14140	8IL73	8IL73 RNAi-OsMADS17	290.794	142.081	-1.03328	5e-05	0.000450195	OsFBK25 - F-box domain and kelch repeat containing protein, expressed	#N/A																				#N/A
									#N/A		LOC_Os11g17350	8IL73	8IL73 RNAi-OsMADS17	52.4576	25.332	-1.05019	0.0003	0.00223355	expressed protein	#N/A																				#N/A
									#N/A		LOC_Os11g17380	8IL73	8IL73 RNAi-OsMADS17	0.317567	1.36976	2.10879	5e-05	0.000450195	protein kinase domain containing protein, expressed	#N/A																				#N/A
									#N/A		LOC_Os11g19490	8IL73	8IL73 RNAi-OsMADS17	2.01295	4.14158	1.04087	5e-05	0.000450195	expressed protein	#N/A																				#N/A
									#N/A		LOC_Os11g20090	8IL73	8IL73 RNAi-OsMADS17	2.16837	1.08007	-1.00549	0.0002	0.00157126	O-methyltransferase, putative, expressed	#N/A																				#N/A
									#N/A		LOC_Os11g20160	8IL73	8IL73 RNAi-OsMADS17	1.28006	0.263404	-2.28086	5e-05	0.000450195	O-methyltransferase, putative, expressed	#N/A																				#N/A
									#N/A		LOC_Os11g23180	8IL73	8IL73 RNAi-OsMADS17	3.62659	0.908873	-1.99646	5e-05	0.000450195	hypothetical protein	#N/A																				#N/A
									#N/A		LOC_Os11g26570	8IL73	8IL73 RNAi-OsMADS17	8.36424	0.322276	-4.69786	5e-05	0.000450195	dehydrin, putative, expressed	OsLEA25																				#N/A
									#N/A		LOC_Os11g26760	8IL73	8IL73 RNAi-OsMADS17	11.0098	0.563429	-4.28841	5e-05	0.000450195	dehydrin, putative, expressed	#N/A																				#N/A
									#N/A		LOC_Os11g26780	8IL73	8IL73 RNAi-OsMADS17	30.945	0.324694	-6.57448	5e-05	0.000450195	dehydrin, putative, expressed	#N/A																				#N/A
									#N/A		LOC_Os11g26790	8IL73	8IL73 RNAi-OsMADS17	14.321	0.244246	-5.87365	5e-05	0.000450195	dehydrin, putative, expressed	RAB21|Rab16A|OsRab16A																				#N/A
									#N/A		LOC_Os11g29780	8IL73	8IL73 RNAi-OsMADS17	4.17906	1.35976	-1.61983	5e-05	0.000450195	plant-specific domain TIGR01627 family protein, expressed	#N/A																				#N/A
									#N/A		LOC_Os11g30500	8IL73	8IL73 RNAi-OsMADS17	58.1968	4.6459	-3.64691	5e-05	0.000450195	HVA22, putative, expressed	#N/A																				#N/A
									#N/A		LOC_Os11g30910	8IL73	8IL73 RNAi-OsMADS17	10.2206	2.98517	-1.77559	5e-05	0.000450195	sulfotransferase domain containing protein, expressed	OsSOT1|STV11																				#N/A
									#N/A		LOC_Os11g31900	8IL73	8IL73 RNAi-OsMADS17	19.9772	94.3744	2.24004	5e-05	0.000450195	acyl carrier protein, putative, expressed	#N/A																				#N/A
									#N/A		LOC_Os11g33270	8IL73	8IL73 RNAi-OsMADS17	823.129	371.488	-1.1478	5e-05	0.000450195	glycosyl hydrolases family 16, putative, expressed	OsXTR1|XTH2																				#N/A
									#N/A		LOC_Os11g34020	8IL73	8IL73 RNAi-OsMADS17	2.66504	0.750575	-1.82809	5e-05	0.000450195	protein binding protein, putative, expressed	#N/A																				#N/A
									#N/A		LOC_Os11g34270	8IL73	8IL73 RNAi-OsMADS17	4.35421	1.9429	-1.1642	5e-05	0.000450195	ubiquitin carboxyl-terminal hydrolase domain containing protein, expressed	OsSpo11-5																				#N/A
									#N/A		LOC_Os11g34460	8IL73	8IL73 RNAi-OsMADS17	17.9141	5.23646	-1.77443	5e-05	0.000450195	OsFBO10 - F-box and other domain containing protein, expressed	FKF1|OsFKF1																				#N/A
									#N/A		LOC_Os11g39220	8IL73	8IL73 RNAi-OsMADS17	15.1319	5.12712	-1.56137	5e-05	0.000450195	acyl-coenzyme A oxidase, putative, expressed	OsACX2																				#N/A
									#N/A		LOC_Os11g41365	8IL73	8IL73 RNAi-OsMADS17	0.632684	1.48708	1.23293	5e-05	0.000450195	expressed protein	#N/A																				#N/A
									#N/A		LOC_Os11g41380	8IL73	8IL73 RNAi-OsMADS17	1.18073	2.6797	1.18239	5e-05	0.000450195	transposon protein, putative, unclassified, expressed	#N/A																				#N/A
									#N/A		LOC_Os11g44810	8IL73	8IL73 RNAi-OsMADS17	554.454	256.776	-1.11056	5e-05	0.000450195	auxin-repressed protein, putative, expressed	#N/A																				#N/A
									#N/A		LOC_Os11g45740	8IL73	8IL73 RNAi-OsMADS17	1.30865	0.508395	-1.36406	0.0003	0.00223355	MYB family transcription factor, putative, expressed	JAmyb|OsJAmyb|OsMYB21																				#N/A
									#N/A		LOC_Os11g45990	8IL73	8IL73 RNAi-OsMADS17	3.00766	6.82629	1.18246	5e-05	0.000450195	von Willebrand factor type A domain containing protein, putative, expressed	#N/A																				#N/A
									#N/A		LOC_Os11g46200	8IL73	8IL73 RNAi-OsMADS17	0.597421	0.213435	-1.48495	5e-05	0.000450195	Leucine Rich Repeat family protein, expressed	#N/A																				#N/A
									#N/A		LOC_Os11g47809	8IL73	8IL73 RNAi-OsMADS17	2.7161	1.15906	-1.22858	0.0013	0.00769553	metallothionein, putative, expressed	OsMT1a|rgMT|OsMT1e																				#N/A
									#N/A		LOC_Os12g01449	8IL73	8IL73 RNAi-OsMADS17	0.522991	1.17103	1.16292	5e-05	0.000450195	chloroplast unusual positioning protein, putative, expressed	#N/A																				#N/A
									#N/A		LOC_Os12g02210	8IL73	8IL73 RNAi-OsMADS17	1.30598	11.7769	3.17275	5e-05	0.000450195	RING finger protein, putative, expressed	#N/A																				#N/A
									#N/A		LOC_Os12g04204	8IL73	8IL73 RNAi-OsMADS17	35.5947	15.8099	-1.17083	5e-05	0.000450195	expressed protein	#N/A																				#N/A
									#N/A		LOC_Os12g05210	8IL73	8IL73 RNAi-OsMADS17	20.2806	2.57784	-2.97587	5e-05	0.000450195	expressed protein	#N/A																				#N/A
									#N/A		LOC_Os12g05655	8IL73	8IL73 RNAi-OsMADS17	2.69158	10.7317	1.99536	5e-05	0.000450195	expressed protein	#N/A																				#N/A
									#N/A		LOC_Os12g05680	8IL73	8IL73 RNAi-OsMADS17	2.16751	6.48386	1.58082	5e-05	0.000450195	transcription factor, putative, expressed	OsTGA912|OsbZIP83																				#N/A
									#N/A		LOC_Os12g06010	8IL73	8IL73 RNAi-OsMADS17	7.87875	2.50488	-1.65323	5e-05	0.000450195	retrotransposon protein, putative, unclassified, expressed	osZIP-2b																				#N/A
									#N/A		LOC_Os12g08130	8IL73	8IL73 RNAi-OsMADS17	5.74789	2.74686	-1.06525	5e-05	0.000450195	amino acid transporter, putative, expressed	#N/A																				#N/A
									#N/A		LOC_Os12g09300	8IL73	8IL73 RNAi-OsMADS17	1.96915	7.5437	1.9377	5e-05	0.000450195	amino acid transporter, putative, expressed	OsAAP4|OsAAP4a																				#N/A
									#N/A		LOC_Os12g12140	8IL73	8IL73 RNAi-OsMADS17	20.6036	8.55287	-1.26841	5e-05	0.000450195	expressed protein	#N/A																				#N/A
									#N/A		LOC_Os12g12260	8IL73	8IL73 RNAi-OsMADS17	20.7121	9.56806	-1.11417	5e-05	0.000450195	diacylglycerol kinase 1, putative, expressed	#N/A																				#N/A
									#N/A		LOC_Os12g12580	8IL73	8IL73 RNAi-OsMADS17	1.09133	2.91243	1.41614	5e-05	0.000450195	NADP-dependent oxidoreductase, putative, expressed	#N/A																				#N/A
									#N/A		LOC_Os12g13910	8IL73	8IL73 RNAi-OsMADS17	270.458	52.628	-2.3615	5e-05	0.000450195	expressed protein	#N/A																				#N/A
									#N/A		LOC_Os12g16360	8IL73	8IL73 RNAi-OsMADS17	0.90178	2.02388	1.16628	0.0004	0.00286708	expressed protein	#N/A																				#N/A
									#N/A		LOC_Os12g17090	8IL73	8IL73 RNAi-OsMADS17	15.4798	6.32056	-1.29226	5e-05	0.000450195	stripe rust resistance protein Yr10, putative, expressed	#N/A																				#N/A
									#N/A		LOC_Os12g18360	8IL73	8IL73 RNAi-OsMADS17	0.238383	0.537752	1.17366	0.00025	0.00191836	NB-ARC domain containing protein, expressed	Pita|Pi-4a																				#N/A
									#N/A		LOC_Os12g19304	8IL73	8IL73 RNAi-OsMADS17	3.58315	1.72704	-1.05292	5e-05	0.000450195	Fe-S metabolism associated domain containing protein, expressed	#N/A																				#N/A
									#N/A		LOC_Os12g21784	8IL73	8IL73 RNAi-OsMADS17	2.44795	0.632411	-1.95264	5e-05	0.000450195	expressed protein	#N/A																				#N/A
									#N/A		LOC_Os12g23280	8IL73	8IL73 RNAi-OsMADS17	25.8736	10.2373	-1.33764	5e-05	0.000450195	heavy metal-associated domain containing protein, expressed	#N/A																				#N/A
									#N/A		LOC_Os12g24020	8IL73	8IL73 RNAi-OsMADS17	13.4876	1.3559	-3.31431	5e-05	0.000450195	rhodanese-like domain containing protein, putative, expressed	#N/A																				#N/A
									#N/A		LOC_Os12g29400	8IL73	8IL73 RNAi-OsMADS17	3.44339	1.28512	-1.42192	5e-05	0.000450195	GRAM domain containing protein, expressed	OsABA45																				#N/A
									#N/A		LOC_Os12g32610	8IL73	8IL73 RNAi-OsMADS17	11.6113	0.445353	-4.70443	5e-05	0.000450195	expressed protein	#N/A																				#N/A
									#N/A		LOC_Os12g36680	8IL73	8IL73 RNAi-OsMADS17	20.537	9.93898	-1.04706	5e-05	0.000450195	expressed protein	#N/A																				#N/A
									#N/A		LOC_Os12g36750	8IL73	8IL73 RNAi-OsMADS17	0.611944	1.31469	1.10325	0.0007	0.00459412	expressed protein	#N/A																				#N/A
									#N/A		LOC_Os12g38760	8IL73	8IL73 RNAi-OsMADS17	0.888735	2.76941	1.63975	5e-05	0.000450195	nucleotide pyrophosphatase/phosphodiesterase, putative, expressed	#N/A																				#N/A
									#N/A		LOC_Os12g39630	8IL73	8IL73 RNAi-OsMADS17	33.3086	9.44581	-1.81815	5e-05	0.000450195	CAMK_CAMK_like.49 - CAMK includes calcium/calmodulin depedent protein kinases, expressed	SAPK9|OsSAPK9																				#N/A
									#N/A		LOC_Os12g39780	8IL73	8IL73 RNAi-OsMADS17	1.65343	3.57018	1.11053	5e-05	0.000450195	retrotransposon protein, putative, unclassified, expressed	#N/A																				#N/A
									#N/A		LOC_Os12g39920	8IL73	8IL73 RNAi-OsMADS17	28.4207	67.6943	1.25209	5e-05	0.000450195	expressed protein	HSA1b																				#N/A
									#N/A		LOC_Os12g40260	8IL73	8IL73 RNAi-OsMADS17	10.5078	1.17074	-3.16596	5e-05	0.000450195	WD-40 repeat family protein, putative, expressed	#N/A																				#N/A
									#N/A		LOC_Os12g40350	8IL73	8IL73 RNAi-OsMADS17	0.413303	1.19304	1.52936	0.00015	0.00121949	expressed protein	#N/A																				#N/A
									#N/A		LOC_Os12g41090	8IL73	8IL73 RNAi-OsMADS17	0.212175	0.773052	1.86531	0.001	0.00618767	CAMK_KIN1/SNF1/Nim1_like.38 - CAMK includes calcium/calmodulin depedent protein kinases, expressed	#N/A																				#N/A
									#N/A		LOC_Os12g41110	8IL73	8IL73 RNAi-OsMADS17	4.5501	1.96578	-1.21079	5e-05	0.000450195	OsCML5 - Calmodulin-related calcium sensor protein, expressed	#N/A																				#N/A
									#N/A		LOC_Os12g42190	8IL73	8IL73 RNAi-OsMADS17	6.57376	15.0235	1.19243	5e-05	0.000450195	transposon protein, putative, unclassified, expressed	#N/A																				#N/A
									#N/A		LOC_Os12g42280	8IL73	8IL73 RNAi-OsMADS17	12.0755	0.682157	-4.14584	5e-05	0.000450195	9-cis-epoxycarotenoid dioxygenase 1, chloroplast precursor, putative, expressed	OsNCED5																				#N/A
									#N/A		LOC_Os12g42330	8IL73	8IL73 RNAi-OsMADS17	2.08979	0.177864	-3.55452	5e-05	0.000450195	sublingual apomucin, putative, expressed	#N/A																				#N/A
