# Supplementary material for: OsMADS17 simultaneously increases grain number and grain weight in rice
Source: Nat Commun. 2023 May 29;14:3098. doi: 10.1038/s41467-023-38726-9 (PMC10227085; doi:10.1038/s41467-023-38726-9)
Supplement: Supplementary file 10 — Source Data [file 41467_2023_38726_MOESM10_ESM.zip › Source Data/Source Data Supplementary Figure 13a, c-k, m-u.xlsx]

## Sheet: Guide
Sheet1. Source Data Supplementary Figure 13a. Identicafition of specificity for OsAP2-39 specific RNA interference (RNAi) vector by testing the expression levels of 12 AP2 family genes.
Sheet2. Source Data Supplementary Figure 13c. qRT-PCR analysis for OsAP2-39 in C418 and C418OE-OsAP2-39 plants.
Sheet3. Source Data Supplementary Figure 13d-k. Comparison of agronomic traits between C418 and C418OE-OsAP2-39 plants.
Sheet4. Source Data Supplementary Figure 13m. qRT-PCR analysis for OsAP2-39 in C418 and C418RNAi-OsAP2-39 plants.
Sheet5. Source Data Supplementary Figure 13n-u. Comparison of agronomic traits between C418 and C418RNAi-OsAP2-39 plants.

## Sheet: Sheet1
Source Data Supplementary Figure 13a. Identicafition of specificity for OsAP2-39 specific RNA interference (RNAi) vector by testing the expression levels of 12 AP2 family genes.
Sample Name	Target Name	Cт	ΔCт	ΔΔCт	2^(-ΔΔCт)	Relative expression level	Average relative expression level
C418	qRT-UBI	19.2515
C418	qRT-UBI	19.3072
C418	qRT-UBI	19.2104
C418RNAi-OsAP2-39	qRT-UBI	19.0055
C418RNAi-OsAP2-39	qRT-UBI	19.2051
C418RNAi-OsAP2-39	qRT-UBI	19.0787
C418	qRT-LOC_Os05g45954	33.2208	13.9694	-0.1595	1.1169	1.04708
C418	qRT-LOC_Os05g45954	33.4361	14.1289	0	1	0.93749
C418	qRT-LOC_Os05g45954	33.2241	14.0137	-0.115213	1.08314	1.01543	1
C418RNAi-OsAP2-39	qRT-LOC_Os05g45954	33.1116	14.1061	-0.0227699	1.01591	0.952403
C418RNAi-OsAP2-39	qRT-LOC_Os05g45954	33.3763	14.1712	0.0422695	0.971126	0.910421
C418RNAi-OsAP2-39	qRT-LOC_Os05g45954	32.9268	13.8481	-0.28078	1.21485	1.13891	1.00058
C418	qRT-LOC_Os08g31580	31.1847	11.9332	-0.00927162	1.00645	0.940722
C418	qRT-LOC_Os08g31580	31.2497	11.9425	-4.44089e-14	1	0.934696
C418	qRT-LOC_Os08g31580	30.8861	11.6756	-0.266821	1.20315	1.12458	1
C418RNAi-OsAP2-39	qRT-LOC_Os08g31580	31.1981	12.1926	0.250121	0.840826	0.785916
C418RNAi-OsAP2-39	qRT-LOC_Os08g31580	30.9691	11.764	-0.178515	1.13172	1.05781
C418RNAi-OsAP2-39	qRT-LOC_Os08g31580	30.4755	11.3968	-0.54563	1.45966	1.36434	1.06935
C418	qRT-LOC_Os01g12440	35.1172	15.8657	-0.440884	1.35744	1.18536
C418	qRT-LOC_Os01g12440	35.5054	16.1982	-0.108452	1.07807	0.941408
C418	qRT-LOC_Os01g12440	35.517	16.3066	0	1	0.873234	1
C418RNAi-OsAP2-39	qRT-LOC_Os01g12440	35.104	16.0985	-0.208126	1.15519	1.00875
C418RNAi-OsAP2-39	qRT-LOC_Os01g12440	35.0397	15.8345	-0.472103	1.38713	1.21129
C418RNAi-OsAP2-39	qRT-LOC_Os01g12440	35.3801	16.3014	-0.00526543	1.00366	0.876427	1.03215
C418	qRT-LOC_Os03g09170	32.9589	13.7075	0.0897388	0.939693	0.935078
C418	qRT-LOC_Os03g09170	32.8204	13.5132	-0.10449	1.07511	1.06983
C418	qRT-LOC_Os03g09170	32.8282	13.6177	0	1	0.995088	1
C418RNAi-OsAP2-39	qRT-LOC_Os03g09170	33.019	14.0136	0.395824	0.760055	0.756322
C418RNAi-OsAP2-39	qRT-LOC_Os03g09170	32.792	13.5868	-0.0309246	1.02167	1.01665
C418RNAi-OsAP2-39	qRT-LOC_Os03g09170	32.3259	13.2472	-0.370535	1.29283	1.28648	1.01982
C418	qRT-LOC_Os08g43200	31.5133	12.2618	-0.526142	1.44007	1.13142
C418	qRT-LOC_Os08g43200	31.6322	12.325	-0.462921	1.37833	1.08291
C418	qRT-LOC_Os08g43200	31.9984	12.788	0	1	0.785669	1
C418RNAi-OsAP2-39	qRT-LOC_Os08g43200	31.0957	12.0903	-0.697705	1.62192	1.27429
C418RNAi-OsAP2-39	qRT-LOC_Os08g43200	31.5433	12.3382	-0.449773	1.36582	1.07309
C418RNAi-OsAP2-39	qRT-LOC_Os08g43200	31.9221	12.8434	0.0553982	0.962329	0.756072	1.03448
C418	qRT-LOC_Os02g32140	32.509	13.2576	-0.121458	1.08783	1.03203
C418	qRT-LOC_Os02g32140	32.5827	13.2755	-0.103527	1.0744	1.01928
C418	qRT-LOC_Os02g32140	32.5894	13.379	0	1	0.948697	1
C418RNAi-OsAP2-39	qRT-LOC_Os02g32140	32.6004	13.5949	0.215921	0.860997	0.816825
C418RNAi-OsAP2-39	qRT-LOC_Os02g32140	32.2368	13.0317	-0.347319	1.27219	1.20693
C418RNAi-OsAP2-39	qRT-LOC_Os02g32140	32.1267	13.048	-0.330983	1.25787	1.19334	1.07236
C418	qRT-LOC_Os05g39590	33.3758	14.1243	0	1	0.870378
C418	qRT-LOC_Os05g39590	33.0919	13.7847	-0.339636	1.26544	1.10141
C418	qRT-LOC_Os05g39590	33.0943	13.8839	-0.240425	1.18134	1.02821	1
C418RNAi-OsAP2-39	qRT-LOC_Os05g39590	32.8659	13.8604	-0.263927	1.20074	1.0451
C418RNAi-OsAP2-39	qRT-LOC_Os05g39590	32.9487	13.7436	-0.380695	1.30197	1.13321
C418RNAi-OsAP2-39	qRT-LOC_Os05g39590	32.8409	13.7622	-0.362061	1.28526	1.11866	1.09899
C418	qRT-LOC_Os12g41060	33.9135	14.662	0	1	0.948702
C418	qRT-LOC_Os12g41060	33.8484	14.5412	-0.120811	1.08735	1.03157
C418	qRT-LOC_Os12g41060	33.7683	14.5578	-0.10416	1.07487	1.01973	1
C418RNAi-OsAP2-39	qRT-LOC_Os12g41060	33.4379	14.4325	-0.229551	1.17247	1.11232
C418RNAi-OsAP2-39	qRT-LOC_Os12g41060	33.6158	14.4107	-0.251324	1.1903	1.12924
C418RNAi-OsAP2-39	qRT-LOC_Os12g41060	33.8698	14.7911	0.129087	0.91441	0.867503	1.03636
C418	qRT-LOC_Os09g13940	34.8936	15.6421	0	1	0.950177
C418	qRT-LOC_Os09g13940	34.8075	15.5003	-0.141827	1.1033	1.04833
C418	qRT-LOC_Os09g13940	34.7767	15.5662	-0.075882	1.05401	1.00149	1
C418RNAi-OsAP2-39	qRT-LOC_Os09g13940	34.6648	15.6593	0.0171715	0.988168	0.938935
C418RNAi-OsAP2-39	qRT-LOC_Os09g13940	34.5054	15.3002	-0.341864	1.26739	1.20425
C418RNAi-OsAP2-39	qRT-LOC_Os09g13940	34.5897	15.511	-0.131153	1.09517	1.0406	1.06126
C418	qRT-LOC_Os04g46400	34.0178	14.7663	-0.250866	1.18992	1.09209
C418	qRT-LOC_Os04g46400	34.3244	15.0172	0	1	0.917782
C418	qRT-LOC_Os04g46400	34.1181	14.9077	-0.109467	1.07883	0.99013	1
C418RNAi-OsAP2-39	qRT-LOC_Os04g46400	33.8854	14.8799	-0.137282	1.09983	1.0094
C418RNAi-OsAP2-39	qRT-LOC_Os04g46400	33.611	14.4058	-0.611324	1.52766	1.40206
C418RNAi-OsAP2-39	qRT-LOC_Os04g46400	33.9432	14.8645	-0.152658	1.11162	1.02022	1.14389
C418	qRT-LOC_Os06g10780	30.836	11.5845	-0.0780163	1.05557	1.02626
C418	qRT-LOC_Os06g10780	30.9697	11.6625	0	1	0.972242
C418	qRT-LOC_Os06g10780	30.8302	11.6198	-0.0427666	1.03009	1.00149	1
C418RNAi-OsAP2-39	qRT-LOC_Os06g10780	30.7861	11.7806	0.118083	0.921411	0.895834
C418RNAi-OsAP2-39	qRT-LOC_Os06g10780	30.7208	11.5156	-0.146916	1.1072	1.07647
C418RNAi-OsAP2-39	qRT-LOC_Os06g10780	30.7112	11.6325	-0.0300472	1.02105	0.992703	0.988334
C418	qRT-LOC_Os08g42550	35.3598	16.1084	-0.0721512	1.05128	1.01545
C418	qRT-LOC_Os08g42550	35.4111	16.1039	-0.0766754	1.05459	1.01864
C418	qRT-LOC_Os08g42550	35.391	16.1805	0	1	0.965914	1
C418RNAi-OsAP2-39	qRT-LOC_Os08g42550	35.2229	16.2174	0.0368855	0.974757	0.941531
C418RNAi-OsAP2-39	qRT-LOC_Os08g42550	35.2418	16.0367	-0.143853	1.10485	1.06719
C418RNAi-OsAP2-39	qRT-LOC_Os08g42550	35.0536	15.9749	-0.205619	1.15318	1.11387	1.04087

## Sheet: Sheet2
Source Data Supplementary Figure 13c. qRT-PCR analysis for OsAP2-39 in C418 and C418OE-OsAP2-39 plants.
Sample Name	Target Name	CT	ΔCT	Average ΔCT	AverageΔΔCT	2^(-AverageΔΔCT)	Average 2^(-AverageΔΔCT)	Relative expressions	Average	SD	P-value
C418-1	qRT-UBI	21.2206
C418-1	qRT-UBI	21.2243
C418-1	qRT-UBI	21.3417
C418-1	qRT-OsAP2-39	36.5974	15.3768
C418-1	qRT-OsAP2-39	35.6294	14.4052
C418-1	qRT-OsAP2-39	36.0711	14.7294	14.8371	3.90799e-14	1		0.778075
C418-2	qRT-UBI	21.07
C418-2	qRT-UBI	21.2937
C418-2	qRT-UBI	21.1648
C418-2	qRT-OsAP2-39	34.7508	13.6808
C418-2	qRT-OsAP2-39	36.0685	14.7749
C418-2	qRT-OsAP2-39	34.5712	13.4064	13.954	-0.883083	1.84431		1.43501
C418-3	qRT-UBI	21.242
C418-3	qRT-UBI	21.2506
C418-3	qRT-UBI	21.0981
C418-3	qRT-OsAP2-39	36.5945	15.3524
C418-3	qRT-OsAP2-39	35.979	14.7284
C418-3	qRT-OsAP2-39	35.4797	14.3816	14.8208	-0.0162958	1.01136	1.28522	0.786913	1	0.376758
C418OE-OsAP2-39-1-1	qRT-UBI	18.9584
C418OE-OsAP2-39-1-1	qRT-UBI	18.7288
C418OE-OsAP2-39-1-1	qRT-UBI	18.93
C418OE-OsAP2-39-1-1	qRT-OsAP2-39	29.4941	10.5357
C418OE-OsAP2-39-1-1	qRT-OsAP2-39	29.5398	10.811
C418OE-OsAP2-39-1-1	qRT-OsAP2-39	29.4317	10.5017	10.6161	-4.22097	18.6483		14.5098
C418OE-OsAP2-39-1-2	qRT-UBI	18.6528
C418OE-OsAP2-39-1-2	qRT-UBI	18.8437
C418OE-OsAP2-39-1-2	qRT-UBI	18.5135
C418OE-OsAP2-39-1-2	qRT-OsAP2-39	29.5333	10.8805
C418OE-OsAP2-39-1-2	qRT-OsAP2-39	29.3525	10.5088
C418OE-OsAP2-39-1-2	qRT-OsAP2-39	29.5586	11.0451	10.8115	-4.02563	16.2868		12.6723
C418OE-OsAP2-39-1-3	qRT-UBI	18.7749
C418OE-OsAP2-39-1-3	qRT-UBI	18.8684
C418OE-OsAP2-39-1-3	qRT-UBI	18.5152
C418OE-OsAP2-39-1-3	qRT-OsAP2-39	29.5187	10.7438
C418OE-OsAP2-39-1-3	qRT-OsAP2-39	29.2925	10.4241
C418OE-OsAP2-39-1-3	qRT-OsAP2-39	29.5958	11.0806	10.7495	-4.08758	17.0014	17.3121	13.2283	13.4701	0.94228	2.88135e-05
C418OE-OsAP2-39-2-1	qRT-UBI	22.1469
C418OE-OsAP2-39-2-1	qRT-UBI	22.0362
C418OE-OsAP2-39-2-1	qRT-UBI	22.1141
C418OE-OsAP2-39-2-1	qRT-OsAP2-39	30.846	8.6991
C418OE-OsAP2-39-2-1	qRT-OsAP2-39	30.7406	8.7044
C418OE-OsAP2-39-2-1	qRT-OsAP2-39	30.913	8.79888	8.73413	-6.10297	68.735		53.481
C418OE-OsAP2-39-2-2	qRT-UBI	22.0561
C418OE-OsAP2-39-2-2	qRT-UBI	22.0344
C418OE-OsAP2-39-2-2	qRT-UBI	22.2676
C418OE-OsAP2-39-2-2	qRT-OsAP2-39	30.6806	8.62449
C418OE-OsAP2-39-2-2	qRT-OsAP2-39	30.8883	8.8539
C418OE-OsAP2-39-2-2	qRT-OsAP2-39	30.9594	8.69184	8.72341	-6.11369	69.2475		53.8797
C418OE-OsAP2-39-2-3	qRT-UBI	22.145
C418OE-OsAP2-39-2-3	qRT-UBI	22.0446
C418OE-OsAP2-39-2-3	qRT-UBI	21.9775
C418OE-OsAP2-39-2-3	qRT-OsAP2-39	30.7866	8.64159
C418OE-OsAP2-39-2-3	qRT-OsAP2-39	31.1278	9.08323
C418OE-OsAP2-39-2-3	qRT-OsAP2-39	30.8402	8.86262	8.86248	-5.97462	62.884	66.9555	48.9284	52.0964	2.75077	5.77379e-06
C418OE-OsAP2-39-3-1	qRT-UBI	19.585
C418OE-OsAP2-39-3-1	qRT-UBI	19.4544
C418OE-OsAP2-39-3-1	qRT-UBI	19.5109
C418OE-OsAP2-39-3-1	qRT-OsAP2-39	29.977	10.3921
C418OE-OsAP2-39-3-1	qRT-OsAP2-39	30.0994	10.645
C418OE-OsAP2-39-3-1	qRT-OsAP2-39	30.3583	10.8474	10.6282	-4.20895	18.4935		14.3893
C418OE-OsAP2-39-3-2	qRT-UBI	19.6723
C418OE-OsAP2-39-3-2	qRT-UBI	19.531
C418OE-OsAP2-39-3-2	qRT-UBI	19.4
C418OE-OsAP2-39-3-2	qRT-OsAP2-39	30.0101	10.3378
C418OE-OsAP2-39-3-2	qRT-OsAP2-39	30.1545	10.6236
C418OE-OsAP2-39-3-2	qRT-OsAP2-39	30.0919	10.6919	10.5511	-4.286	19.5081		15.1788
C418OE-OsAP2-39-3-3	qRT-UBI	19.5478
C418OE-OsAP2-39-3-3	qRT-UBI	19.4889
C418OE-OsAP2-39-3-3	qRT-UBI	19.4173
C418OE-OsAP2-39-3-3	qRT-OsAP2-39	29.985	10.4373
C418OE-OsAP2-39-3-3	qRT-OsAP2-39	30.0182	10.5292
C418OE-OsAP2-39-3-3	qRT-OsAP2-39	30.3697	10.9524	10.6396	-4.19747	18.3469	18.7829	14.2753	14.6145	0.492028	2.84877e-06

## Sheet: Sheet3
	Source Data Supplementary Figure 13d-k. Comparison of agronomic traits between C418 and C418OE-OsAP2-39 plants.
	Sample name	Panicle number per plant	Panicle length (cm)	No. of primary branches	Grain number on primary branches	No. of secondary branches	Grain number on secondary branches	Grain length (mm)	Grain width (mm)
	C418-1	7	27.8	11	57	48	180	8.324	3.221
	C418-2	5	30.4	13	68	54	197	8.035	3.07
	C418-3	7	31.3	14	75	56	203	8.349	3.148
	C418-4	7	29	13	68	58	212	8.165	3.136
	C418-5	5	28	12	62	49	176	8.146	3.093
	C418-6	5	30.1	13	72	54	207	8.307	3.222
	C418-7	5	29.5	13	74	53	188	8.462	3.253
	C418-8	4	28.9	13	72	43	141	8.444	3.193
	C418-9	7	27.4	13	67	56	201	8.378	3.153
	C418-10	6	28	13	70	46	172	8.355	3.118
	C418-11	7	31.3	13	74	51	199	8.333	3.102
	C418-12	6	30.1	13	69	48	170	8.238	3.197
	C418-13	5	28.5	12	62	47	166	8.267	3.137
	C418-14	4	31	12	63	50	195	8.359	3.315
	C418-15	6	28.5	11	61	42	156	8.29	3.104
	C418-16	9	31	13	71	48	166	8.394	3.271
	C418-17	9	27.7	12	65	48	171	8.334	3.27
	C418-18	6	29.8	13	72	53	201	8.368	3.199
	C418-19	7	31.4	13	68	60	231	8.402	3.207
	C418-20	8	31.2	14	78	56	200	8.516	3.3
	C418OE-OsAP2-39-1-1	4	27.8	10	48	38	130	7.691	2.85
	C418OE-OsAP2-39-1-2	6	27.2	12	69	39	131	7.891	2.959
	C418OE-OsAP2-39-1-3	7	27.6	11	60	48	193	7.984	2.976
	C418OE-OsAP2-39-1-4	8	27.3	11	63	30	101	7.954	2.907
	C418OE-OsAP2-39-1-5	5	26.2	11	62	38	137	8.05	3.02
	C418OE-OsAP2-39-1-6	5	25.6	11	59	30	98	7.935	2.911
	C418OE-OsAP2-39-1-7	8	25.1	10	57	36	131	8.044	2.961
	C418OE-OsAP2-39-1-8	8	26.1	10	52	36	131	7.928	2.928
	C418OE-OsAP2-39-1-9	7	25.6	11	58	32	101	8.012	2.92
	C418OE-OsAP2-39-1-10	7	24.9	11	59	29	92	7.728	2.803
	C418OE-OsAP2-39-1-11	6	25.8	11	60	31	106	7.991	2.9
	C418OE-OsAP2-39-1-12	6	26.4	10	53	35	116	7.639	2.767
	C418OE-OsAP2-39-1-13	5	24.4	10	53	23	69	7.7	2.865
	C418OE-OsAP2-39-1-14	8	27.9	10	57	33	119	7.992	2.919
	C418OE-OsAP2-39-1-15	4	24.3	10	54	30	93	7.642	2.855
	C418OE-OsAP2-39-1-16	5	27.4	10	54	27	87	7.632	2.803
	C418OE-OsAP2-39-1-17	7	26.9	11	56	38	130	8.024	2.934
	C418OE-OsAP2-39-1-18	5	26.2	11	60	36	119	7.622	2.712
	C418OE-OsAP2-39-1-19	5	24.6	11	58	29	96	7.952	2.88
	C418OE-OsAP2-39-1-20	5	24.8	11	60	34	111	7.585	2.735
	C418OE-OsAP2-39-2-1	4	26.8	11	65	42	139	7.463	2.722
	C418OE-OsAP2-39-2-2	6	22.9	8	49	17	43	8.103	3.073
	C418OE-OsAP2-39-2-3	8	23.7	8	49	18	52	7.642	2.765
	C418OE-OsAP2-39-2-4	7	25.8	9	54	28	89	7.534	2.773
	C418OE-OsAP2-39-2-5	7	25.4	10	62	25	88	7.581	2.771
	C418OE-OsAP2-39-2-6	5	25.1	9	58	21	84	7.714	2.804
	C418OE-OsAP2-39-2-7	6	23	8	48	17	48	7.95	2.964
	C418OE-OsAP2-39-2-8	5	24.8	9	55	24	103	7.721	2.836
	C418OE-OsAP2-39-2-9	6	26.2	8	42	36	115	7.782	2.782
	C418OE-OsAP2-39-2-10	7	23.8	8	45	21	82	7.478	2.704
	C418OE-OsAP2-39-2-11	6	25	8	44	27	104	7.693	2.871
	C418OE-OsAP2-39-2-12	4	24.2	9	56	20	72	7.753	2.794
	C418OE-OsAP2-39-2-13	5	26.2	10	57	30	108	7.751	2.822
	C418OE-OsAP2-39-2-14	6	24.5	9	49	26	102	7.707	2.783
	C418OE-OsAP2-39-2-15	7	25.3	9	47	23	116	7.897	2.927
	C418OE-OsAP2-39-2-16	5	24.1	10	58	26	114	7.987	3.001
	C418OE-OsAP2-39-2-17	5	25.6	10	50	34	123	8.164	3.112
	C418OE-OsAP2-39-2-18	7	26.6	11	59	37	131	7.625	2.741
	C418OE-OsAP2-39-2-19	6	25.8	8	44	27	109	7.65	2.835
	C418OE-OsAP2-39-2-20	7	25.3	10	49	28	111	7.812	2.947
	C418OE-OsAP2-39-3-1	6	25.5	9	55	27	107	7.738	2.924
	C418OE-OsAP2-39-3-2	6	26.8	9	51	28	118	7.827	2.91
	C418OE-OsAP2-39-3-3	4	24.7	10	58	21	76	7.875	2.8
	C418OE-OsAP2-39-3-4	7	25.5	10	60	29	132	8.135	3.057
	C418OE-OsAP2-39-3-5	8	26.8	10	64	30	96	7.546	2.721
	C418OE-OsAP2-39-3-6	7	27.4	11	63	37	129	8.082	2.948
	C418OE-OsAP2-39-3-7	6	28.2	12	72	44	153	7.764	2.754
	C418OE-OsAP2-39-3-8	5	25.4	9	57	24	93	7.931	2.797
	C418OE-OsAP2-39-3-9	5	27.2	9	52	25	82	7.627	2.706
	C418OE-OsAP2-39-3-10	8	27.6	10	57	42	131	7.643	2.762
	C418OE-OsAP2-39-3-11	7	26.5	12	63	33	101	7.954	2.952
	C418OE-OsAP2-39-3-12	7	25.3	11	69	31	100	7.602	2.716
	C418OE-OsAP2-39-3-13	4	26.9	12	75	36	128	8.171	3.116
	C418OE-OsAP2-39-3-14	5	27.4	11	66	31	112	7.626	2.646
	C418OE-OsAP2-39-3-15	6	27.6	10	60	39	142	7.752	2.865
	C418OE-OsAP2-39-3-16	5	26.3	10	58	32	114	7.53	2.623
	C418OE-OsAP2-39-3-17	5	27.1	10	63	38	132	8.004	2.883
	C418OE-OsAP2-39-3-18	6	25.5	9	51	22	58	7.683	2.779
	C418OE-OsAP2-39-3-19	5	26.4	9	54	33	121	7.973	2.897
	C418OE-OsAP2-39-3-20	7	25.4	10	62	19	66	7.738	2.773
	Sample name	Panicle number per plant	Panicle length (cm)	No. of primary branches	Grain number on primary branches	No. of secondary branches	Grain number on secondary branches	Grain length (mm)	Grain width (mm)
Average	C418	6.25	29.545	12.7	68.4	51	186.6	8.3233	3.18545
	C418OE-OsAP2-39-1	6.05	26.105	10.65	57.6	33.6	114.55	7.8498	2.88025
	C418OE-OsAP2-39-2	5.95	25.005	9.1	52	26.35	96.65	7.75035	2.85135
	C418OE-OsAP2-39-3	5.95	26.475	10.15	60.5	31.05	109.55	7.81005	2.83145
SD	C418	1.44641	1.38999	0.801315	5.41343	4.90971	21.7435	0.112788	0.0724187
	C418OE-OsAP2-39-1	1.35627	1.18254	0.587143	4.5929	5.43284	26.0232	0.169915	0.0819736
	C418OE-OsAP2-39-2	1.09904	1.12272	1.02084	6.49696	6.84624	26.798	0.191222	0.115726
	C418OE-OsAP2-39-3	1.19097	0.980266	1.03999	6.65306	6.93181	25.5703	0.196361	0.129989
P-value	C418 VS. C418OE-OsAP2-39-1	0.65449	3.1378e-10	3.02571e-11	4.5435e-08	6.13727e-13	1.38579e-11	1.18835e-12	5.17584e-15
	C418 VS. C418OE-OsAP2-39-2	0.464718	8.71603e-14	6.19342e-15	1.52837e-10	1.18803e-15	4.08268e-14	5.49002e-14	2.61953e-13
	C418 VS. C418OE-OsAP2-39-3	0.478331	9.1681e-10	1.46939e-10	0.000198042	8.57005e-13	1.6378e-12	2.34109e-12	5.93153e-13

## Sheet: Sheet4
Source Data Supplementary Figure 13m. qRT-PCR analysis for OsAP2-39 in C418 and C418RNAi-OsAP2-39 plants.
Sample Name	Target Name	CT	ΔCT	Average ΔCT	ΔΔCT	2^(-ΔΔCT)	Average 2^(-ΔΔCT)	Relative expressions	Average	SD	P-value
C418-1	qRT-UBI	19.4163
C418-1	qRT-UBI	19.4175
C418-1	qRT-UBI	19.2798
C418-1	qRT-OsAP2-39	23.6883	4.272
C418-1	qRT-OsAP2-39	23.6764	4.25892
C418-1	qRT-OsAP2-39	23.641	4.36113	4.29735	-0.160123	1.11738		1.05182
C418-2	qRT-UBI	19.1193
C418-2	qRT-UBI	19.1302
C418-2	qRT-UBI	19.2669
C418-2	qRT-OsAP2-39	23.5792	4.45992
C418-2	qRT-OsAP2-39	23.6759	4.54572
C418-2	qRT-OsAP2-39	23.6337	4.36677	4.45747	0	1		0.941325
C418-3	qRT-UBI	19.2515
C418-3	qRT-UBI	19.3072
C418-3	qRT-UBI	19.2104
C418-3	qRT-OsAP2-39	23.6336	4.38211
C418-3	qRT-OsAP2-39	23.6316	4.32441
C418-3	qRT-OsAP2-39	23.5851	4.37463	4.36038	-0.097091	1.06961	1.06233	1.00686	1	0.0555654
C418RNAi-OsAP2-39-1-1	qRT-UBI	19.0055
C418RNAi-OsAP2-39-1-1	qRT-UBI	19.2051
C418RNAi-OsAP2-39-1-1	qRT-UBI	19.0787
C418RNAi-OsAP2-39-1-1	qRT-OsAP2-39	24.4948	5.4893
C418RNAi-OsAP2-39-1-1	qRT-OsAP2-39	24.5524	5.34722
C418RNAi-OsAP2-39-1-1	qRT-OsAP2-39	24.5256	5.44686	5.4278	0.970322	0.510392		0.480445
C418RNAi-OsAP2-39-1-2	qRT-UBI	18.9665
C418RNAi-OsAP2-39-1-2	qRT-UBI	19.0572
C418RNAi-OsAP2-39-1-2	qRT-UBI	18.9038
C418RNAi-OsAP2-39-1-2	qRT-OsAP2-39	24.4326	5.46609
C418RNAi-OsAP2-39-1-2	qRT-OsAP2-39	24.4875	5.43031
C418RNAi-OsAP2-39-1-2	qRT-OsAP2-39	24.4866	5.58282	5.49307	1.0356	0.487813		0.459191
C418RNAi-OsAP2-39-1-3	qRT-UBI	19.0327
C418RNAi-OsAP2-39-1-3	qRT-UBI	19.1072
C418RNAi-OsAP2-39-1-3	qRT-UBI	18.9942
C418RNAi-OsAP2-39-1-3	qRT-OsAP2-39	24.5352	5.50255
C418RNAi-OsAP2-39-1-3	qRT-OsAP2-39	24.3009	5.19363
C418RNAi-OsAP2-39-1-3	qRT-OsAP2-39	24.5007	5.50653	5.4009	0.943428	0.519996	0.506067	0.489485	0.476374	0.015552	9.57018e-05
C418RNAi-OsAP2-39-2-1	qRT-UBI	19.5271
C418RNAi-OsAP2-39-2-1	qRT-UBI	19.4737
C418RNAi-OsAP2-39-2-1	qRT-UBI	19.4077
C418RNAi-OsAP2-39-2-1	qRT-OsAP2-39	25.3501	5.82301
C418RNAi-OsAP2-39-2-1	qRT-OsAP2-39	25.3287	5.85498
C418RNAi-OsAP2-39-2-1	qRT-OsAP2-39	25.3289	5.92115	5.86638	1.40891	0.376596		0.3545
C418RNAi-OsAP2-39-2-2	qRT-UBI	19.3081
C418RNAi-OsAP2-39-2-2	qRT-UBI	19.359
C418RNAi-OsAP2-39-2-2	qRT-UBI	19.3973
C418RNAi-OsAP2-39-2-2	qRT-OsAP2-39	25.2763	5.9682
C418RNAi-OsAP2-39-2-2	qRT-OsAP2-39	25.3582	5.99919
C418RNAi-OsAP2-39-2-2	qRT-OsAP2-39	25.2025	5.80522	5.9242	1.46673	0.361801		0.340573
C418RNAi-OsAP2-39-2-3	qRT-UBI	19.2089
C418RNAi-OsAP2-39-2-3	qRT-UBI	19.446
C418RNAi-OsAP2-39-2-3	qRT-UBI	19.364
C418RNAi-OsAP2-39-2-3	qRT-OsAP2-39	25.2883	6.07943
C418RNAi-OsAP2-39-2-3	qRT-OsAP2-39	25.3894	5.94344
C418RNAi-OsAP2-39-2-3	qRT-OsAP2-39	25.3677	6.00374	6.00887	1.5514	0.34118	0.359859	0.321161	0.338744	0.0167444	3.8882e-05
C418RNAi-OsAP2-39-3-1	qRT-UBI	19.3227
C418RNAi-OsAP2-39-3-1	qRT-UBI	19.5106
C418RNAi-OsAP2-39-3-1	qRT-UBI	19.4486
C418RNAi-OsAP2-39-3-1	qRT-OsAP2-39	25.191	5.86825
C418RNAi-OsAP2-39-3-1	qRT-OsAP2-39	25.2466	5.73594
C418RNAi-OsAP2-39-3-1	qRT-OsAP2-39	25.359	5.91036	5.83818	1.38071	0.384031		0.361498
C418RNAi-OsAP2-39-3-2	qRT-UBI	19.5083
C418RNAi-OsAP2-39-3-2	qRT-UBI	19.5409
C418RNAi-OsAP2-39-3-2	qRT-UBI	19.467
C418RNAi-OsAP2-39-3-2	qRT-OsAP2-39	25.2001	5.69174
C418RNAi-OsAP2-39-3-2	qRT-OsAP2-39	25.1699	5.62901
C418RNAi-OsAP2-39-3-2	qRT-OsAP2-39	25.2332	5.76621	5.69565	1.23818	0.423907		0.399034
C418RNAi-OsAP2-39-3-3	qRT-UBI	20.5104
C418RNAi-OsAP2-39-3-3	qRT-UBI	19.4141
C418RNAi-OsAP2-39-3-3	qRT-UBI	19.6791
C418RNAi-OsAP2-39-3-3	qRT-OsAP2-39	25.3419	4.83156
C418RNAi-OsAP2-39-3-3	qRT-OsAP2-39	25.2166	5.80251
C418RNAi-OsAP2-39-3-3	qRT-OsAP2-39	25.2729	5.59376	5.40928	0.951803	0.516986	0.441641	0.486652	0.415728	0.0642254	0.000284112

## Sheet: Sheet5
		Source Data Supplementary Figure 13n-u. Comparison of agronomic traits between C418 and C418RNAi-OsAP2-39 plants.
		Sample name	Panicle number per plant	Panicle length (cm)	No. of primary branches	Grain number on primary branches	No. of secondary branches	Grain number on secondary branches	Grain length (mm)	Grain width (mm)
		C418-1	7	27.8	11	57	48	180	8.324	3.221
		C418-2	5	30.4	13	68	54	197	8.035	3.07
		C418-3	7	31.3	14	75	56	203	8.349	3.148
		C418-4	7	29	13	68	58	212	8.165	3.136
		C418-5	5	28	12	62	49	176	8.146	3.093
		C418-6	5	30.1	13	72	54	207	8.307	3.222
		C418-7	5	29.5	13	74	53	188	8.462	3.253
		C418-8	4	28.9	13	72	43	141	8.444	3.193
		C418-9	7	27.4	13	67	56	201	8.378	3.153
		C418-10	6	28	13	70	46	172	8.355	3.118
		C418-11	7	31.3	13	74	51	199	8.333	3.102
		C418-12	6	30.1	13	69	48	170	8.238	3.197
		C418-13	5	28.5	12	62	47	166	8.267	3.137
		C418-14	4	31	12	63	50	195	8.359	3.315
		C418-15	6	28.5	11	61	42	156	8.29	3.104
		C418-16	9	31	13	71	48	166	8.394	3.271
		C418-17	9	27.7	12	65	48	171	8.334	3.27
		C418-18	6	29.8	13	72	53	201	8.368	3.199
		C418-19	7	31.4	13	68	60	231	8.402	3.207
		C418-20	8	31.2	14	78	56	200	8.516	3.3
		C418RNAi-OsAP2-39-1-1	7	33.4	13	68	69	242	8.567	3.206
		C418RNAi-OsAP2-39-1-2	7	31.6	13	69	51	182	8.773	3.252
		C418RNAi-OsAP2-39-1-3	6	28.8	12	64	50	185	8.71	3.275
		C418RNAi-OsAP2-39-1-4	9	29.1	13	74	51	178	8.684	3.192
		C418RNAi-OsAP2-39-1-5	6	30.4	12	65	50	176	8.388	3.143
		C418RNAi-OsAP2-39-1-6	5	26.4	12	63	57	221	8.794	3.259
		C418RNAi-OsAP2-39-1-7	7	31.7	11	60	58	228	8.468	3.246
		C418RNAi-OsAP2-39-1-8	6	29.4	12	67	57	229	8.506	3.28
		C418RNAi-OsAP2-39-1-9	6	32.5	12	64	56	206	8.668	3.289
		C418RNAi-OsAP2-39-1-10	7	31.9	14	74	57	201	8.657	3.244
		C418RNAi-OsAP2-39-1-11	6	33.3	13	74	58	221	8.727	3.263
		C418RNAi-OsAP2-39-1-12	6	30.4	13	71	50	167	8.516	3.301
		C418RNAi-OsAP2-39-1-13	7	30.3	13	71	51	175	8.522	3.261
		C418RNAi-OsAP2-39-1-14	6	30.4	12	68	60	249	8.74	3.238
		C418RNAi-OsAP2-39-1-15	5	30.7	13	72	80	231	8.595	3.29
		C418RNAi-OsAP2-39-1-16	5	30.6	13	72	55	214	8.454	3.259
		C418RNAi-OsAP2-39-1-17	5	31.3	17	93	66	210	8.351	3.233
		C418RNAi-OsAP2-39-1-18	5	30.9	13	72	52	196	8.329	3.194
		C418RNAi-OsAP2-39-1-19	4	29.2	12	67	52	193	8.508	3.205
		C418RNAi-OsAP2-39-1-20	6	31.8	13	68	63	239	8.589	3.217
		C418RNAi-OsAP2-39-2-1	6	29.6	14	75	62	222	8.673	3.223
		C418RNAi-OsAP2-39-2-2	5	30.5	12	68	60	208	8.35	3.192
		C418RNAi-OsAP2-39-2-3	4	29.7	12	65	55	193	8.6	3.201
		C418RNAi-OsAP2-39-2-4	8	31.6	13	76	69	234	8.507	3.279
		C418RNAi-OsAP2-39-2-5	7	30.3	14	72	62	231	8.758	3.324
		C418RNAi-OsAP2-39-2-6	7	30.8	13	79	61	196	8.499	3.288
		C418RNAi-OsAP2-39-2-7	6	32.4	15	87	70	257	8.671	3.28
		C418RNAi-OsAP2-39-2-8	6	29.9	13	74	53	187	8.377	3.167
		C418RNAi-OsAP2-39-2-9	5	29.6	13	67	60	214	8.657	3.257
		C418RNAi-OsAP2-39-2-10	9	30.2	14	82	66	233	8.39	3.263
		C418RNAi-OsAP2-39-2-11	4	32.6	12	61	66	251	8.6	3.188
		C418RNAi-OsAP2-39-2-12	6	33.5	17	94	73	236	8.564	3.236
		C418RNAi-OsAP2-39-2-13	7	31.4	14	76	55	174	8.511	3.22
		C418RNAi-OsAP2-39-2-14	8	30.6	13	78	58	198	8.668	3.27
		C418RNAi-OsAP2-39-2-15	8	29.5	13	66	57	201	8.862	3.295
		C418RNAi-OsAP2-39-2-16	6	29.7	12	58	55	182	8.469	3.284
		C418RNAi-OsAP2-39-2-17	6	31.3	14	83	63	247	8.867	3.308
		C418RNAi-OsAP2-39-2-18	7	30.6	15	82	64	222	8.503	3.243
		C418RNAi-OsAP2-39-2-19	4	30.5	16	90	54	195	8.591	3.201
		C418RNAi-OsAP2-39-2-20	5	31.7	15	88	68	236	8.602	3.263
		C418RNAi-OsAP2-39-3-1	7	29.8	13	76	59	222	8.576	3.188
		C418RNAi-OsAP2-39-3-2	5	31.6	13	73	57	214	8.425	3.267
		C418RNAi-OsAP2-39-3-3	9	29.4	12	65	52	196	8.865	3.257
		C418RNAi-OsAP2-39-3-4	6	33.4	15	88	71	257	8.466	3.2
		C418RNAi-OsAP2-39-3-5	6	32.7	14	75	59	208	8.516	3.284
		C418RNAi-OsAP2-39-3-6	7	30.6	16	90	62	237	8.773	3.213
		C418RNAi-OsAP2-39-3-7	6	31.7	12	66	61	248	8.547	3.18
		C418RNAi-OsAP2-39-3-8	5	29.6	12	63	54	218	8.574	3.275
		C418RNAi-OsAP2-39-3-9	6	29.1	13	65	56	232	8.483	3.277
		C418RNAi-OsAP2-39-3-10	6	29.7	13	72	51	182	8.566	3.173
		C418RNAi-OsAP2-39-3-11	5	30.8	14	72	59	208	8.712	3.192
		C418RNAi-OsAP2-39-3-12	8	32.5	14	80	57	177	8.578	3.265
		C418RNAi-OsAP2-39-3-13	9	31.4	14	83	58	214	8.804	3.304
		C418RNAi-OsAP2-39-3-14	4	29.8	15	83	54	186	8.606	3.227
		C418RNAi-OsAP2-39-3-15	5	30.7	13	76	59	226	8.694	3.258
		C418RNAi-OsAP2-39-3-16	4	31.3	14	78	63	223	8.431	3.204
		C418RNAi-OsAP2-39-3-17	5	29.5	13	76	55	207	8.467	3.187
		C418RNAi-OsAP2-39-3-18	5	28.7	12	62	51	199	8.567	3.312
		C418RNAi-OsAP2-39-3-19	8	31.2	12	66	62	234	8.525	3.162
		C418RNAi-OsAP2-39-3-20	7	32.4	11	63	62	217	8.388	3.287
		Sample name	Panicle number per plant	Panicle length (cm)	No. of primary branches	Grain number on primary branches	No. of secondary branches	Grain number on secondary branches	Grain length (mm)	Grain width (mm)
	Average	C418	6.25	29.545	12.7	68.4	51	186.6	8.3233	3.18545
		C418RNAi-OsAP2-39-1	6.05	30.705	12.8	69.8	57.15	207.15	8.5773	3.24235
		C418RNAi-OsAP2-39-2	6.2	30.8	13.7	76.05	61.55	215.85	8.58595	3.2491
		C418RNAi-OsAP2-39-3	6.15	30.795	13.25	73.6	58.1	215.25	8.57815	3.2356
	SD	C418	1.44641	1.38999	0.801315	5.41343	4.90971	21.7435	0.112788	0.0724187
		C418RNAi-OsAP2-39-1	1.09904	1.6414	1.19649	6.75589	7.64526	24.9764	0.139702	0.0397469
		C418RNAi-OsAP2-39-2	1.43637	1.11968	1.38031	9.88074	5.82621	24.4137	0.143315	0.0439795
		C418RNAi-OsAP2-39-3	1.49649	1.33159	1.25132	8.46292	4.78924	21.011	0.131103	0.0477839
	P-value	C418 VS. C418RNAi-OsAP2-39-1	0.625293	0.0208074	0.757833	0.473979	0.00441797	0.00850978	2.03148e-07	0.00383232
		C418 VS. C418RNAi-OsAP2-39-2	0.913229	0.00322451	0.00794781	0.00430708	3.09998e-07	0.000281381	1.41817e-07	0.00178685
		C418 VS. C418RNAi-OsAP2-39-3	0.831012	0.00610477	0.106092	0.0261221	4.1941e-05	0.000138715	8.86283e-08	0.0137028
