# Supplementary material for: OsMADS17 simultaneously increases grain number and grain weight in rice
Source: Nat Commun. 2023 May 29;14:3098. doi: 10.1038/s41467-023-38726-9 (PMC10227085; doi:10.1038/s41467-023-38726-9)
Supplement: Supplementary file 10 — Source Data [file 41467_2023_38726_MOESM10_ESM.zip › Source Data/Source Data Supplementary Figure 14.xlsx]

## Sheet: Guide
Sheet1. Source Data Supplementary Figure 14a, b. Information of 13 cultivars used for analyzing the phenotype and genotype of OsAP2-39 and OsMADS17.
Sheet2. Source Data Supplementary Figure 14c. Expression levels of OsAP2-39 in cultivated rice.

## Sheet: Sheet1
Source Data Supplementary Figure 14a, b. Information of 13 cultivars used for analyzing the phenotype and genotype of OsAP2-39 and OsMADS17.
Varieties	Grain number	1,000-grain weight (g)	Genotype		Origin
Name	Grain number	1,000-grain weight	OsAP2-39	OsMADS17
Keriting Tingii	198.92	29.5	T	In65-bp	Indonesia
Saturn	168.69	26.13	T	In65-bp	United States
IRAT 13	171.38	25.14	T	In65-bp	Cote D'Ivoire
Rikuto Kemochi	196.12	26.05	T	In65-bp	Japan
Breviaristata	190.6	32.03	T	De65-bp	Portugal
Estrela	162.92	30.83	T	De65-bp	Colombia
S4542A3-49B-2B12	232.23	22.9	C	In65-bp	United States
Taipei 309	186.51	20.55	C	In65-bp	Taiwan, China
British Honduras Creole	168.45	23.53	C	In65-bp	Belize
Sinampaga Selection	239.82	18.05	C	In65-bp	Philippines
Erythroceros Hokkaido	181.67	23.01	C	De65-bp	Poland
Saku	220.34	26.8	C	De65-bp	Mongolia
Shirogane	179.14	24.6	C	De65-bp	Japan

## Sheet: Sheet2
Source Data Supplementary Figure 14c. Expression levels of OsAP2-39 in cultivated rice.
Sample name	Target name	CT	ΔCT	Average ΔCT	Average ΔΔCT	2^(-Average ΔΔCT)	Average 2^(-Average ΔΔCT)	Relative expression	Average	SD
Keriting Tingii-1	qRT-UBI	23.26
Keriting Tingii-1	qRT-UBI	23.35
Keriting Tingii-1	qRT-UBI	23.12
Keriting Tingii-1	qRT-OsAP2-39	27.57	4.31
Keriting Tingii-1	qRT-OsAP2-39	27.39	4.04
Keriting Tingii-1	qRT-OsAP2-39	27.37	4.25	4.2	-0.256667	1.19472		0.977783
Keriting Tingii-2	qRT-UBI	23.11
Keriting Tingii-2	qRT-UBI	23.11
Keriting Tingii-2	qRT-UBI	23.1
Keriting Tingii-2	qRT-OsAP2-39	27.59	4.48
Keriting Tingii-2	qRT-OsAP2-39	27.46	4.35
Keriting Tingii-2	qRT-OsAP2-39	27.64	4.54	4.45667	0	1		0.818424
Keriting Tingii-3	qRT-UBI	23.65
Keriting Tingii-3	qRT-UBI	23.64
Keriting Tingii-3	qRT-UBI	23.54
Keriting Tingii-3	qRT-OsAP2-39	27.48	3.83
Keriting Tingii-3	qRT-OsAP2-39	27.55	3.91
Keriting Tingii-3	qRT-OsAP2-39	27.5	3.96	3.9	-0.556667	1.47087	1.22186	1.20379	1	0.193643
Saturn-1	qRT-UBI	23.98
Saturn-1	qRT-UBI	23.79
Saturn-1	qRT-UBI	23.63
Saturn-1	qRT-OsAP2-39	27.39	3.41
Saturn-1	qRT-OsAP2-39	27.26	3.47
Saturn-1	qRT-OsAP2-39	27.35	3.72	3.53333	-0.923333	1.89649		1.55213
Saturn-2	qRT-UBI	23.67
Saturn-2	qRT-UBI	23.84
Saturn-2	qRT-UBI	23.62
Saturn-2	qRT-OsAP2-39	27.31	3.64
Saturn-2	qRT-OsAP2-39	27.12	3.28
Saturn-2	qRT-OsAP2-39	27.25	3.63	3.51667	-0.94	1.91853		1.57017
Saturn-3	qRT-UBI	23.79
Saturn-3	qRT-UBI	23.9
Saturn-3	qRT-UBI	23.83
Saturn-3	qRT-OsAP2-39	27.48	3.69
Saturn-3	qRT-OsAP2-39	27.25	3.35
Saturn-3	qRT-OsAP2-39	27.66	3.83	3.62333	-0.833333	1.7818	1.86561	1.45827	1.52686	0.060082
IRAT 13-1	qRT-UBI	24.23
IRAT 13-1	qRT-UBI	24.05
IRAT 13-1	qRT-UBI	23.92
IRAT 13-1	qRT-OsAP2-39	27.6	3.37
IRAT 13-1	qRT-OsAP2-39	27.61	3.56
IRAT 13-1	qRT-OsAP2-39	27.6	3.68	3.53667	-0.92	1.89212		1.54855
IRAT 13-2	qRT-UBI	24.08
IRAT 13-2	qRT-UBI	23.73
IRAT 13-2	qRT-UBI	23.76
IRAT 13-2	qRT-OsAP2-39	27.61	3.53
IRAT 13-2	qRT-OsAP2-39	27.44	3.71
IRAT 13-2	qRT-OsAP2-39	27.54	3.78	3.67333	-0.783333	1.7211		1.40859
IRAT 13-3	qRT-UBI	24.51
IRAT 13-3	qRT-UBI	24.42
IRAT 13-3	qRT-UBI	24.29
IRAT 13-3	qRT-OsAP2-39	27.93	3.42
IRAT 13-3	qRT-OsAP2-39	27.91	3.49
IRAT 13-3	qRT-OsAP2-39	27.8	3.51	3.47333	-0.983333	1.97703	1.86342	1.61805	1.52506	0.106685
Rikuto Kemochi-1	qRT-UBI	24.12
Rikuto Kemochi-1	qRT-UBI	23.84
Rikuto Kemochi-1	qRT-UBI	23.64
Rikuto Kemochi-1	qRT-OsAP2-39	27.01	2.89
Rikuto Kemochi-1	qRT-OsAP2-39	27.01	3.17
Rikuto Kemochi-1	qRT-OsAP2-39	26.97	3.33	3.13	-1.32667	2.50822		2.05279
Rikuto Kemochi-2	qRT-UBI	23.87
Rikuto Kemochi-2	qRT-UBI	23.52
Rikuto Kemochi-2	qRT-UBI	23.39
Rikuto Kemochi-2	qRT-OsAP2-39	27.1	3.23
Rikuto Kemochi-2	qRT-OsAP2-39	27.04	3.52
Rikuto Kemochi-2	qRT-OsAP2-39	27.01	3.62	3.45667	-1	2		1.63685
Rikuto Kemochi-3	qRT-UBI	24.13
Rikuto Kemochi-3	qRT-UBI	24.14
Rikuto Kemochi-3	qRT-UBI	24.04
Rikuto Kemochi-3	qRT-OsAP2-39	27.18	3.05
Rikuto Kemochi-3	qRT-OsAP2-39	27.18	3.04
Rikuto Kemochi-3	qRT-OsAP2-39	27.23	3.19	3.09333	-1.36333	2.57279	2.36034	2.10563	1.93176	0.256762
Breviaristata-1	qRT-UBI	23.55
Breviaristata-1	qRT-UBI	23.34
Breviaristata-1	qRT-UBI	23.2
Breviaristata-1	qRT-OsAP2-39	27.29	3.74
Breviaristata-1	qRT-OsAP2-39	27.24	3.9
Breviaristata-1	qRT-OsAP2-39	27.31	4.11	3.91667	-0.54	1.45397		1.18997
Breviaristata-2	qRT-UBI	23.28
Breviaristata-2	qRT-UBI	23.13
Breviaristata-2	qRT-UBI	23.13
Breviaristata-2	qRT-OsAP2-39	27.35	4.07
Breviaristata-2	qRT-OsAP2-39	27.38	4.25
Breviaristata-2	qRT-OsAP2-39	27.47	4.34	4.22	-0.236667	1.17827		0.964322
Breviaristata-3	qRT-UBI	23.65
Breviaristata-3	qRT-UBI	23.64
Breviaristata-3	qRT-UBI	23.52
Breviaristata-3	qRT-OsAP2-39	27.36	3.71
Breviaristata-3	qRT-OsAP2-39	27.58	3.94
Breviaristata-3	qRT-OsAP2-39	27.6	4.08	3.91	-0.546667	1.46071	1.36432	1.19548	1.11659	0.131895
Estrela-1	qRT-UBI	23.82
Estrela-1	qRT-UBI	23.75
Estrela-1	qRT-UBI	24.07
Estrela-1	qRT-OsAP2-39	27.41	3.59
Estrela-1	qRT-OsAP2-39	27.23	3.48
Estrela-1	qRT-OsAP2-39	27.39	3.32	3.46333	-0.993333	1.99078		1.6293
Estrela-2	qRT-UBI	24.16
Estrela-2	qRT-UBI	24.31
Estrela-2	qRT-UBI	24.45
Estrela-2	qRT-OsAP2-39	28.41	4.25
Estrela-2	qRT-OsAP2-39	28.22	3.91
Estrela-2	qRT-OsAP2-39	28.24	3.79	3.98333	-0.473333	1.38831		1.13623
Estrela-3	qRT-UBI	23.95
Estrela-3	qRT-UBI	23.78
Estrela-3	qRT-UBI	24.04
Estrela-3	qRT-OsAP2-39	27.92	3.97
Estrela-3	qRT-OsAP2-39	28.11	4.33
Estrela-3	qRT-OsAP2-39	28.05	4.01	4.10333	-0.353333	1.27751	1.5522	1.04554	1.27036	0.314144
S4542A3-49B-2B12-1	qRT-UBI	23.66
S4542A3-49B-2B12-1	qRT-UBI	23.78
S4542A3-49B-2B12-1	qRT-UBI	23.96
S4542A3-49B-2B12-1	qRT-OsAP2-39	26.34	2.68
S4542A3-49B-2B12-1	qRT-OsAP2-39	26.38	2.6
S4542A3-49B-2B12-1	qRT-OsAP2-39	26.35	2.39	2.55667	-1.9	3.73213		3.05447
S4542A3-49B-2B12-2	qRT-UBI	23.93
S4542A3-49B-2B12-2	qRT-UBI	23.98
S4542A3-49B-2B12-2	qRT-UBI	24.21
S4542A3-49B-2B12-2	qRT-OsAP2-39	26.28	2.35
S4542A3-49B-2B12-2	qRT-OsAP2-39	26.32	2.34
S4542A3-49B-2B12-2	qRT-OsAP2-39	26.43	2.22	2.30333	-2.15333	4.44854		3.6408
S4542A3-49B-2B12-3	qRT-UBI	23.95
S4542A3-49B-2B12-3	qRT-UBI	24.13
S4542A3-49B-2B12-3	qRT-UBI	24.17
S4542A3-49B-2B12-3	qRT-OsAP2-39	26.23	2.28
S4542A3-49B-2B12-3	qRT-OsAP2-39	27.42
S4542A3-49B-2B12-3	qRT-OsAP2-39	26.37	2.2	2.24	-2.21667	4.64818	4.27629	3.80418	3.49981	0.394241
Taipei 309-1	qRT-UBI	24.04
Taipei 309-1	qRT-UBI	23.55
Taipei 309-1	qRT-UBI	23.57
Taipei 309-1	qRT-OsAP2-39	25.95	1.91
Taipei 309-1	qRT-OsAP2-39	25.97	2.42
Taipei 309-1	qRT-OsAP2-39	25.89	2.32	2.21667	-2.24	4.72397		3.86621
Taipei 309-2	qRT-UBI	24.04
Taipei 309-2	qRT-UBI	23.69
Taipei 309-2	qRT-UBI	23.67
Taipei 309-2	qRT-OsAP2-39	26.14	2.1
Taipei 309-2	qRT-OsAP2-39	26.31	2.62
Taipei 309-2	qRT-OsAP2-39	26.13	2.46	2.39333	-2.06333	4.17951		3.42061
Taipei 309-3	qRT-UBI	24.34
Taipei 309-3	qRT-UBI	23.91
Taipei 309-3	qRT-UBI	23.9
Taipei 309-3	qRT-OsAP2-39	26.08	1.74
Taipei 309-3	qRT-OsAP2-39	26.35	2.44
Taipei 309-3	qRT-OsAP2-39	26.07	2.17	2.11667	-2.34	5.06303	4.6555	4.1437	3.81017	0.364788
British Honduras Creole-1	qRT-UBI	24.48
British Honduras Creole-1	qRT-UBI	23.92
British Honduras Creole-1	qRT-UBI	23.77
British Honduras Creole-1	qRT-OsAP2-39	24.67
British Honduras Creole-1	qRT-OsAP2-39	26.7	2.78
British Honduras Creole-1	qRT-OsAP2-39	26.67	2.9	2.84	-1.61667	3.06666		2.50983
British Honduras Creole-2	qRT-UBI	23.96
British Honduras Creole-2	qRT-UBI	23.65
British Honduras Creole-2	qRT-UBI	23.53
British Honduras Creole-2	qRT-OsAP2-39	26.76	2.8
British Honduras Creole-2	qRT-OsAP2-39	26.82	3.17
British Honduras Creole-2	qRT-OsAP2-39	26.76	3.23	3.06667	-1.39	2.62079		2.14491
British Honduras Creole-3	qRT-UBI	24.23
British Honduras Creole-3	qRT-UBI	24.2
British Honduras Creole-3	qRT-UBI	24.1
British Honduras Creole-3	qRT-OsAP2-39	26.93	2.7
British Honduras Creole-3	qRT-OsAP2-39	26.93	2.73
British Honduras Creole-3	qRT-OsAP2-39	26.85	2.75	2.72667	-1.73	3.31728	3.00157	2.71494	2.45656	0.288721
Sinampaga Selection-1	qRT-UBI	24.22
Sinampaga Selection-1	qRT-UBI	24.29
Sinampaga Selection-1	qRT-UBI	24.29
Sinampaga Selection-1	qRT-OsAP2-39	26.79	2.57
Sinampaga Selection-1	qRT-OsAP2-39	26.71	2.42
Sinampaga Selection-1	qRT-OsAP2-39	26.89	2.6	2.53	-1.92667	3.80176		3.11145
Sinampaga Selection-2	qRT-UBI	24.46
Sinampaga Selection-2	qRT-UBI	24.56
Sinampaga Selection-2	qRT-UBI	24.49
Sinampaga Selection-2	qRT-OsAP2-39	26.82	2.36
Sinampaga Selection-2	qRT-OsAP2-39	26.81	2.25
Sinampaga Selection-2	qRT-OsAP2-39	27.35	2.86	2.49	-1.96667	3.90864		3.19892
Sinampaga Selection-3	qRT-UBI	24.74
Sinampaga Selection-3	qRT-UBI	24.73
Sinampaga Selection-3	qRT-UBI	25.98
Sinampaga Selection-3	qRT-OsAP2-39	26.87	2.13
Sinampaga Selection-3	qRT-OsAP2-39	26.83	2.1
Sinampaga Selection-3	qRT-OsAP2-39	26.92		2.115	-2.34167	5.06888	4.25976	4.14849	3.48629	0.57515
Erythroceros Hokkaido-1	qRT-UBI	23.79
Erythroceros Hokkaido-1	qRT-UBI	23.63
Erythroceros Hokkaido-1	qRT-UBI	23.72
Erythroceros Hokkaido-1	qRT-OsAP2-39	26.49	2.7
Erythroceros Hokkaido-1	qRT-OsAP2-39	26.51	2.88
Erythroceros Hokkaido-1	qRT-OsAP2-39	26.6	2.88	2.82	-1.63667	3.10947		2.54486
Erythroceros Hokkaido-2	qRT-UBI	23.73
Erythroceros Hokkaido-2	qRT-UBI	23.78
Erythroceros Hokkaido-2	qRT-UBI	23.71
Erythroceros Hokkaido-2	qRT-OsAP2-39	26.75	3.02
Erythroceros Hokkaido-2	qRT-OsAP2-39	26.79	3.01
Erythroceros Hokkaido-2	qRT-OsAP2-39	26.8	3.09	3.04	-1.41667	2.66968		2.18493
Erythroceros Hokkaido-3	qRT-UBI	24.04
Erythroceros Hokkaido-3	qRT-UBI	24.07
Erythroceros Hokkaido-3	qRT-UBI	24.13
Erythroceros Hokkaido-3	qRT-OsAP2-39	26.85	2.81
Erythroceros Hokkaido-3	qRT-OsAP2-39	26.85	2.78
Erythroceros Hokkaido-3	qRT-OsAP2-39	27.02	2.89	2.82667	-1.63	3.09513	2.95809	2.53313	2.42097	0.204504
Saku-1	qRT-UBI	23.43
Saku-1	qRT-UBI	23.45
Saku-1	qRT-UBI	23.57
Saku-1	qRT-OsAP2-39	26.38	2.95
Saku-1	qRT-OsAP2-39	26.39	2.94
Saku-1	qRT-OsAP2-39	26.5	2.93	2.94	-1.51667	2.86129		2.34175
Saku-2	qRT-UBI	23.77
Saku-2	qRT-UBI	23.42
Saku-2	qRT-UBI	23.49
Saku-2	qRT-OsAP2-39	26.62	2.85
Saku-2	qRT-OsAP2-39	26.67	3.25
Saku-2	qRT-OsAP2-39	26.8	3.31	3.13667	-1.32	2.49666		2.04333
Saku-3	qRT-UBI	23.68
Saku-3	qRT-UBI	23.83
Saku-3	qRT-UBI	23.86
Saku-3	qRT-OsAP2-39	26.74	3.06
Saku-3	qRT-OsAP2-39	26.6	2.77
Saku-3	qRT-OsAP2-39	26.94	3.08	2.97	-1.48667	2.80241	2.72012	2.29356	2.22621	0.160205
Shirogane-1	qRT-UBI	24.47
Shirogane-1	qRT-UBI	24.49
Shirogane-1	qRT-UBI	24.53
Shirogane-1	qRT-OsAP2-39	26.17	1.7
Shirogane-1	qRT-OsAP2-39	26.16	1.67
Shirogane-1	qRT-OsAP2-39	26.5	1.97	1.78	-2.67667	6.39377		5.23281
Shirogane-2	qRT-UBI	24.66
Shirogane-2	qRT-UBI	24.61
Shirogane-2	qRT-UBI	24.44
Shirogane-2	qRT-OsAP2-39	26.53	1.87
Shirogane-2	qRT-OsAP2-39	26.26	1.65
Shirogane-2	qRT-OsAP2-39	26.64	2.2	1.90667	-2.55	5.85634		4.79297
Shirogane-3	qRT-UBI	25
Shirogane-3	qRT-UBI	25.01
Shirogane-3	qRT-UBI	24.86
Shirogane-3	qRT-OsAP2-39	26.44	1.44
Shirogane-3	qRT-OsAP2-39	26.48	1.47
Shirogane-3	qRT-OsAP2-39	26.7	1.84	1.58333	-2.87333	7.32756	6.52589	5.99705	5.34095	0.60928
