# Supplementary material for: OsMADS17 simultaneously increases grain number and grain weight in rice
Source: Nat Commun. 2023 May 29;14:3098. doi: 10.1038/s41467-023-38726-9 (PMC10227085; doi:10.1038/s41467-023-38726-9)
Supplement: Supplementary file 10 — Source Data [file 41467_2023_38726_MOESM10_ESM.zip › Source Data/Source Data Supplementary Figure 15e-p.xlsx]

## Sheet: Guide
Sheet1. Source Data Supplementary Figure 15e. qRT-PCR analysis for OsMADS1 in C418 and C418RNAi-OsMADS1 plants.
Sheet2. Source Data Supplementary Figure 15f-p. Comparison of agronomic traits between C418 and C418RNAi-OsMADS1 plants.

## Sheet: Sheet1
Source Data Supplementary Figure 15e. qRT-PCR analysis for OsMADS1 in C418 and C418RNAi-OsMADS1 plants.
Sample name	Target name	CT	ΔCT	Average ΔCT	AverageΔΔCT	2^(-AverageΔΔCT)	Average 2^(Average-ΔΔCT)	Relative expression	Average	SD	P-value
C418-1	qRT-UBI	19.9358
C418-1	qRT-UBI	19.7743
C418-1	qRT-UBI	20.0081
C418-1	qRT-OsMADS1	25.1094	5.17351
C418-1	qRT-OsMADS1	25.3099	5.53558
C418-1	qRT-OsMADS1	25.1121	5.104	5.27103	-4.05318	16.6008		1.05443
C418-2	qRT-UBI	19.8091
C418-2	qRT-UBI	19.5456
C418-2	qRT-UBI	19.4952
C418-2	qRT-OsMADS1	24.9033	5.09418
C418-2	qRT-OsMADS1	24.9739	5.42829
C418-2	qRT-OsMADS1	25.1363	5.64106	5.38784	-3.93636	15.3096		0.972416
C418-3	qRT-UBI	19.5916
C418-3	qRT-UBI	19.7264
C418-3	qRT-UBI	19.9286
C418-3	qRT-OsMADS1	25.1213	5.52969
C418-3	qRT-OsMADS1	25.2389	5.51249
C418-3	qRT-OsMADS1	25.0467	5.11805	5.38674	-3.93746	15.3213	15.7439	0.973157	1	0.0471364
C418RNAi-OsMADS1-1	qRT-UBI	17.431
C418RNAi-OsMADS1-1	qRT-UBI	17.6258
C418RNAi-OsMADS1-1	qRT-UBI	17.369
C418RNAi-OsMADS1-1	qRT-OsMADS1	26.7295	9.29848
C418RNAi-OsMADS1-1	qRT-OsMADS1	26.9044	9.27859
C418RNAi-OsMADS1-1	qRT-OsMADS1	26.7645	9.39554	9.32421	0	1		0.0635168
C418RNAi-OsMADS1-2	qRT-UBI	17.5203
C418RNAi-OsMADS1-2	qRT-UBI	17.4746
C418RNAi-OsMADS1-2	qRT-UBI	17.5891
C418RNAi-OsMADS1-2	qRT-OsMADS1	26.6224	9.10206
C418RNAi-OsMADS1-2	qRT-OsMADS1	26.5228	9.0482
C418RNAi-OsMADS1-2	qRT-OsMADS1	26.916	9.32696	9.15908	-0.165131	1.12127		0.0712193
C418RNAi-OsMADS1-3	qRT-UBI	16.308
C418RNAi-OsMADS1-3	qRT-UBI	16.5537
C418RNAi-OsMADS1-3	qRT-UBI	16.3745
C418RNAi-OsMADS1-3	qRT-OsMADS1	24.8859	8.57788
C418RNAi-OsMADS1-3	qRT-OsMADS1	24.8352	8.28152
C418RNAi-OsMADS1-3	qRT-OsMADS1	24.9781	8.60359	8.48766	-0.836541	1.78576	1.30234	0.113426	0.0827207	0.026869	8.09739e-06

## Sheet: Sheet2
	Source Data Supplementary Figure 15f-p. Comparison of agronomic traits between C418 and C418RNAi-OsMADS1 plants.
	Sample Name	Grain number per main panicle	Grain yield per plant (g)	1,000-grain weight (g)	Panicle number per plant	Panicle length (cm)	No. of primary branches	Grain number on primary branches	No. of secondary branches	Grain number on secondary branches	Grain length (mm)	Grain width (mm)
	C418-1	249	28.18	28.313	6	31.8	13	65	55	184	8.632	3.142
	C418-2	296	25.15	28.679	5	32	13	65	63	231	8.713	3.201
	C418-3	223	28.72	28.854	6	30.1	13	65	50	158	8.824	3.223
	C418-4	292	25.59	28.437	6	32.5	16	81	64	211	8.901	3.267
	C418-5	256	22.61	27.652	7	30.3	14	76	54	180	8.653	3.153
	C418-6	276	31.81	28.444	4	32.3	13	66	59	210	8.723	3.321
	C418-7	225	26.74	26.722	5	31.4	14	67	52	158	8.672	3.016
	C418-8	291	25.89	29.373	6	31.6	14	73	62	218	8.669	3.226
	C418-9	318	18.68	27.628	6	31.2	15	77	64	241	8.715	3.097
	C418-10	221	27.09	29.884	7	31.3	14	74	48	147	8.921	3.248
	C418-11	338	31.58	28.713	8	34.4	17	84	69	254	8.873	3.136
	C418-12	347	29.21	27.636	9	33.8	15	77	70	270	8.882	3.027
	C418-13	233	20.31	28.327	6	30.9	16	86	50	147	8.837	3.195
	C418-14	278	26.91	29.733	5	32.5	13	67	57	211	8.993	3.219
	C418-15	261	18.06	26.838	4	31.8	13	66	55	195	8.652	3.047
	C418-16	269	22.78	29.907	5	31.5	14	68	60	201	8.971	3.223
	C418-17	342	31.31	27.336	5	33.6	14	77	66	265	8.642	3.121
	C418-18	259	25.33	25.639	6	30.2	14	76	54	183	8.581	3.002
	C418-19	374	29.69	26.88	7	31.3	15	74	70	300	8.639	3.063
	C418-20	264	27.72	26.072	6	32.1	13	66	57	198	8.673	3.016
	C418RNAi-OsMADS1-1	314	7.17	24.317	5	34.5	13	66	71	248	9.631	3.087
	C418RNAi-OsMADS1-2	288	17.45	25.629	7	32.2	15	76	63	212	9.766	3.087
	C418RNAi-OsMADS1-3	287	18.26	26.371	8	33.4	15	79	63	208	9.679	2.996
	C418RNAi-OsMADS1-4	231	14.82	25.49	4	31.8	14	70	52	161	9.872	3.083
	C418RNAi-OsMADS1-5	278	18.96	26.412	6	32.8	13	67	62	211	9.763	2.961
	C418RNAi-OsMADS1-6	288	12.46	24.516	5	32.6	14	71	62	217	9.624	2.939
	C418RNAi-OsMADS1-7	286	19.07	26.126	7	33.2	14	73	62	213	9.77	3.04
	C418RNAi-OsMADS1-8	174	14.64	24.763	8	30.5	12	66	36	108	9.473	3.056
	C418RNAi-OsMADS1-9	206	20.33	26.82	5	29.5	12	60	45	146	9.669	3.101
	C418RNAi-OsMADS1-10	320	13.71	23.614	6	35.5	15	78	68	242	9.706	3.004
	C418RNAi-OsMADS1-11	290	7.23	24.656	6	33.2	14	76	58	214	9.651	2.995
	C418RNAi-OsMADS1-12	282	16.66	23.819	7	32.8	13	70	57	212	9.704	2.976
	C418RNAi-OsMADS1-13	299	15.07	23.924	6	32.6	14	73	61	226	9.866	2.949
	C418RNAi-OsMADS1-14	214	7.19	25.619	7	30.6	12	61	47	153	9.632	3.063
	C418RNAi-OsMADS1-15	262	15.79	24.982	5	32.7	14	74	55	188	9.531	2.975
	C418RNAi-OsMADS1-16	337	16.95	26.33	5	33.2	16	84	67	253	9.832	3.213
	C418RNAi-OsMADS1-17	302	7.55	23.165	4	32.3	14	71	60	231	9.433	3.009
	C418RNAi-OsMADS1-18	234	13.3	24.636	7	32.3	13	63	53	171	9.562	3.061
	C418RNAi-OsMADS1-19	306	18.57	25.953	4	33.8	15	80	63	226	9.885	3.137
	C418RNAi-OsMADS1-20	242	15.4	27.332	6	30.1	13	65	54	177	9.889	3.373
	Sample Name	Grain number per main panicle	Grain yield per plant (g)	1,000-grain weight (g)	Panicle number per plant	Panicle length (cm)	No. of primary branches	Grain number on primary branches	No. of secondary branches	Grain number on secondary branches	Grain length (mm)	Grain width (mm)
Average	C418	280.6	26.168	28.0534	5.95	31.83	14.15	72.5	58.95	208.1	8.7583	3.14715
	C418RNAi-OsMADS1	272	14.529	25.2237	5.9	32.48	13.75	71.15	57.95	200.85	9.6969	3.05525
SD	C418	44.2426	4.01531	1.22843	1.23438	1.14712	1.1821	6.70035	6.84009	42.4002	0.128049	0.0954862
	C418RNAi-OsMADS1	42.2524	4.24443	1.15704	1.25237	1.45515	1.11803	6.56366	8.41974	37.6455	0.135138	0.10158
P-value	C418 VS. C418RNAi-OsMADS1	0.533326	7.65248e-11	5.25125e-09	0.899483	0.124985	0.278497	0.523653	0.682469	0.570806	1.34177e-23	0.00544356
