# Supplementary material for: OsMADS17 simultaneously increases grain number and grain weight in rice
Source: Nat Commun. 2023 May 29;14:3098. doi: 10.1038/s41467-023-38726-9 (PMC10227085; doi:10.1038/s41467-023-38726-9)
Supplement: Supplementary file 10 — Source Data [file 41467_2023_38726_MOESM10_ESM.zip › Source Data/Source Data Supplementary Figure 16.xlsx]

## Sheet: Guide
Sheet1. Source Data Supplementary Figure 16a. qRT-PCR analysis for OsMADS1, OsMADS17, and OsAP2-39 in NIL-OsMADS1NS and NIL-OsMADS1AS plants.
Sheet2. Source Data Supplementary Figure 16b. Western blot analysis for OsMADS17 in NIL-OsMADS1NS and NIL-OsMADS1AS plants.
Sheet3. Source Data Supplementary Figure 16c. Comaprasion of relative protein levles of OsMADS17 between NIL-OsMADS1NS and NIL-OsMADS1AS plants.

## Sheet: Sheet1
Source Data Supplementary Figure 16a. qRT-PCR analysis for OsMADS1, OsMADS17, and OsAP2-39 in NIL-OsMADS1NS and NIL-OsMADS1AS plants.
Sample name	Target name	CT	ΔCT	Average ΔCT	Average ΔΔCT	2^(-Average ΔΔCT)	Average 2^(-Average ΔΔCT)	Relative expression	Average	SD	P-value
NIL-OsMADS1AS-1	qRT-UBI	19.9697
NIL-OsMADS1AS-1	qRT-UBI	20.1446
NIL-OsMADS1AS-1	qRT-UBI	20.02
NIL-OsMADS1AS-1	qRT-OsMADS1	21.2775	1.30779
NIL-OsMADS1AS-1	qRT-OsMADS1	21.9478	1.80328
NIL-OsMADS1AS-1	qRT-OsMADS1	21.362	1.34204	1.48437	0.00153859	0.998934		0.956321
NIL-OsMADS1AS-2	qRT-UBI	20.2343
NIL-OsMADS1AS-2	qRT-UBI	20.1189
NIL-OsMADS1AS-2	qRT-UBI	20.1685
NIL-OsMADS1AS-2	qRT-OsMADS1	21.295	1.06072
NIL-OsMADS1AS-2	qRT-OsMADS1	21.669	1.55011
NIL-OsMADS1AS-2	qRT-OsMADS1	21.4089	1.24049	1.28377	-0.199058	1.14795		1.09898
NIL-OsMADS1AS-3	qRT-UBI	20.2561
NIL-OsMADS1AS-3	qRT-UBI	20.0187
NIL-OsMADS1AS-3	qRT-UBI	19.8103
NIL-OsMADS1AS-3	qRT-OsMADS1	21.1995	0.943386
NIL-OsMADS1AS-3	qRT-OsMADS1	21.5754	1.5567
NIL-OsMADS1AS-3	qRT-OsMADS1	21.4084	1.59812	1.36607	-0.116765	1.0843	1.07706	1.03805	1.03111	0.0715809	0.541507
NIL-OsMADS1NS-1	qRT-UBI	19.8195
NIL-OsMADS1NS-1	qRT-UBI	19.6623
NIL-OsMADS1NS-1	qRT-UBI	19.6232
NIL-OsMADS1NS-1	qRT-OsMADS1	20.9881	1.16854
NIL-OsMADS1NS-1	qRT-OsMADS1	21.1453	1.48304
NIL-OsMADS1NS-1	qRT-OsMADS1	21.1109	1.48777	1.37978	-0.103048	1.07404		1.02822
NIL-OsMADS1NS-2	qRT-UBI	20.068
NIL-OsMADS1NS-2	qRT-UBI	19.9646
NIL-OsMADS1NS-2	qRT-UBI	19.8788
NIL-OsMADS1NS-2	qRT-OsMADS1	21.569	1.50109
NIL-OsMADS1NS-2	qRT-OsMADS1	21.3269	1.36235
NIL-OsMADS1NS-2	qRT-OsMADS1	21.4638	1.58505	1.48283	4.66294e-15	1		0.957341
NIL-OsMADS1NS-3	qRT-UBI	19.8959
NIL-OsMADS1NS-3	qRT-UBI	19.8108
NIL-OsMADS1NS-3	qRT-UBI	19.8648
NIL-OsMADS1NS-3	qRT-OsMADS1	21.3173	1.42146
NIL-OsMADS1NS-3	qRT-OsMADS1	21.2158	1.40496
NIL-OsMADS1NS-3	qRT-OsMADS1	21.2362	1.37136	1.39926	-0.083573	1.05964	1.04456	1.01444	1	0.0375812
NIL-OsMADS1AS-1	qRT-UBI	19.9697
NIL-OsMADS1AS-1	qRT-UBI	20.1446
NIL-OsMADS1AS-1	qRT-UBI	20.02
NIL-OsMADS1AS-1	qRT-OsMADS17	23.0622	3.09249
NIL-OsMADS1AS-1	qRT-OsMADS17	22.927	2.78239
NIL-OsMADS1AS-1	qRT-OsMADS17	23.3184	3.29848	3.05779	-0.0776202	1.05528		0.932609
NIL-OsMADS1AS-2	qRT-UBI	20.2343
NIL-OsMADS1AS-2	qRT-UBI	20.1189
NIL-OsMADS1AS-2	qRT-UBI	20.1685
NIL-OsMADS1AS-2	qRT-OsMADS17	23.2695	3.03514
NIL-OsMADS1AS-2	qRT-OsMADS17	23.1326	3.01372
NIL-OsMADS1AS-2	qRT-OsMADS17	23.2358	3.06739	3.03875	-0.0966568	1.06929		0.944996
NIL-OsMADS1AS-3	qRT-UBI	20.2561
NIL-OsMADS1AS-3	qRT-UBI	20.0187
NIL-OsMADS1AS-3	qRT-UBI	19.8103
NIL-OsMADS1AS-3	qRT-OsMADS17	23.0408	2.78467
NIL-OsMADS1AS-3	qRT-OsMADS17	23.9458	3.92711
NIL-OsMADS1AS-3	qRT-OsMADS17	22.9462	3.13593	3.28257	0.147165	0.903023	1.0092	0.798054	0.891886	0.0814968	0.221852
NIL-OsMADS1NS-1	qRT-UBI	19.8195
NIL-OsMADS1NS-1	qRT-UBI	19.6623
NIL-OsMADS1NS-1	qRT-UBI	19.6232
NIL-OsMADS1NS-1	qRT-OsMADS17	22.6062	2.78668
NIL-OsMADS1NS-1	qRT-OsMADS17	22.3962	2.73389
NIL-OsMADS1NS-1	qRT-OsMADS17	22.7405	3.11739	2.87932	-0.256086	1.19423		1.05541
NIL-OsMADS1NS-2	qRT-UBI	20.068
NIL-OsMADS1NS-2	qRT-UBI	19.9646
NIL-OsMADS1NS-2	qRT-UBI	19.8788
NIL-OsMADS1NS-2	qRT-OsMADS17	23.19	3.12209
NIL-OsMADS1NS-2	qRT-OsMADS17	23.1828	3.2183
NIL-OsMADS1NS-2	qRT-OsMADS17	22.9446	3.06584	3.13541	0	1		0.883758
NIL-OsMADS1NS-3	qRT-UBI	19.8959
NIL-OsMADS1NS-3	qRT-UBI	19.8108
NIL-OsMADS1NS-3	qRT-UBI	19.8648
NIL-OsMADS1NS-3	qRT-OsMADS17	22.7647	2.86879
NIL-OsMADS1NS-3	qRT-OsMADS17	22.8486	3.0378
NIL-OsMADS1NS-3	qRT-OsMADS17	22.574	2.70923	2.87194	-0.263467	1.20036	1.13153	1.06083	1	0.100705
NIL-OsMADS1AS-1	qRT-UBI	19.9697
NIL-OsMADS1AS-1	qRT-UBI	20.1446
NIL-OsMADS1AS-1	qRT-UBI	20.02
NIL-OsMADS1AS-1	qRT-OsAP2-39	27.1407	7.17093
NIL-OsMADS1AS-1	qRT-OsAP2-39	27.316	7.17144
NIL-OsMADS1AS-1	qRT-OsAP2-39	27.4089	7.38893	7.24377	-0.103682	1.07451		0.822104
NIL-OsMADS1AS-2	qRT-UBI	20.2343
NIL-OsMADS1AS-2	qRT-UBI	20.1189
NIL-OsMADS1AS-2	qRT-UBI	20.1685
NIL-OsMADS1AS-2	qRT-OsAP2-39	26.9877	6.75337
NIL-OsMADS1AS-2	qRT-OsAP2-39	27.6604	7.54156
NIL-OsMADS1AS-2	qRT-OsAP2-39	28.6355	8.46705	7.58733	0.239878	0.846817		0.647895
NIL-OsMADS1AS-3	qRT-UBI	20.2561
NIL-OsMADS1AS-3	qRT-UBI	20.0187
NIL-OsMADS1AS-3	qRT-UBI	19.8103
NIL-OsMADS1AS-3	qRT-OsAP2-39	26.4703	6.21423
NIL-OsMADS1AS-3	qRT-OsAP2-39	26.677	6.65832
NIL-OsMADS1AS-3	qRT-OsAP2-39	27.9544	8.14417	7.00557	-0.341874	1.2674	1.06291	0.969683	0.813228	0.161077	0.302929
NIL-OsMADS1NS-1	qRT-UBI	19.8195
NIL-OsMADS1NS-1	qRT-UBI	19.6623
NIL-OsMADS1NS-1	qRT-UBI	19.6232
NIL-OsMADS1NS-1	qRT-OsAP2-39	26.1248	6.30522
NIL-OsMADS1NS-1	qRT-OsAP2-39	26.2734	6.61111
NIL-OsMADS1NS-1	qRT-OsAP2-39	26.7832	7.16002	6.69212	-0.655331	1.57498		1.20501
NIL-OsMADS1NS-2	qRT-UBI	20.068
NIL-OsMADS1NS-2	qRT-UBI	19.9646
NIL-OsMADS1NS-2	qRT-UBI	19.8788
NIL-OsMADS1NS-2	qRT-OsAP2-39	26.5108	6.44288
NIL-OsMADS1NS-2	qRT-OsAP2-39	26.8105	6.84597
NIL-OsMADS1NS-2	qRT-OsAP2-39	27.3459	7.46713	6.91866	-0.42879	1.3461		1.0299
NIL-OsMADS1NS-3	qRT-UBI	19.8959
NIL-OsMADS1NS-3	qRT-UBI	19.8108
NIL-OsMADS1NS-3	qRT-UBI	19.8648
NIL-OsMADS1NS-3	qRT-OsAP2-39	26.7817	6.88583
NIL-OsMADS1NS-3	qRT-OsAP2-39	27.0908	7.27991
NIL-OsMADS1NS-3	qRT-OsAP2-39	27.7414	7.8766	7.34745	0	1	1.30703	0.765095	1	0.221475

## Sheet: Sheet2
Source Data Supplementary Figure 16b. Western blot analysis for OsMADS17 in NIL-OsMADS1NS and NIL-OsMADS1AS plants.

## Sheet: Sheet3
Source Data Supplementary Figure 16c. Comaprasion of relative protein levles of OsMADS17 between NIL-OsMADS1NS and NIL-OsMADS1AS plants.
Antibody	Sample name	volume (μL)	quantification of proteins accumulation	protein accumulation (OsMADS17)/protein accumulation (HSP82)	average [protein accumulation (OsMADS17)/protein accumulation (HSP82)]	relative protein levels of OsMADS17	Average	SD	P-value
Anti-OsMADS17	NIL-OsMADS1NS-1	10	4542.34	0.902092		1.31282
	NIL-OsMADS1NS-2	10	2212.39	0.578085		0.841291
	NIL-OsMADS1NS-3	10	1958.09	0.581243	0.68714	0.845888	1	0.270921
Anti-HSP82	NIL-OsMADS1NS-1	10	5035.34
	NIL-OsMADS1NS-2	10	3827.09
	NIL-OsMADS1NS-3	10	3368.8
Anti-OsMADS17	NIL-OsMADS1AS-1	10	3558.34	0.762459		1.10961
	NIL-OsMADS1AS-2	10	2576.21	0.719996		1.04782
	NIL-OsMADS1AS-3	10	2258.51	0.542806	0.675087	0.789949	0.982459	0.169557	0.928839
Anti-HSP82	NIL-OsMADS1AS-4	10	4666.92
	NIL-OsMADS1AS-5	10	3578.09
	NIL-OsMADS1AS-6	10	4160.8
