# Supplementary material for: OsMADS17 simultaneously increases grain number and grain weight in rice
Source: Nat Commun. 2023 May 29;14:3098. doi: 10.1038/s41467-023-38726-9 (PMC10227085; doi:10.1038/s41467-023-38726-9)
Supplement: Supplementary file 10 — Source Data [file 41467_2023_38726_MOESM10_ESM.zip › Source Data/Source Data Supplementary Figure 17.xlsx]

## Sheet: Sheet1
Source Data Supplementary Figure 17. Cultivars in the 3k RG used for analyzing 1,000-grain weight (TGW) among the cultivars with different combinations of the genotype OsMADS1NS/AS, OsMADS17In65-bp/De65-bp, and OsAP2-39C/T.
Sample	K9_group_Admixture	Country_Origin_updated	Genetic_Stock_varname	1,000-grain weight(g)	Variations
	K9_group_Admixture	Country_Origin_updated	Genetic_Stock_varname	1,000-grain weight(g)	OsMADS1	OsMADS17	OsAP2-39		Genotype	Average	SD	P value
IRIS_313-15897	XI-adm	China	SANHUANGZHAN NO 2::G1	15.8	NS	In65-bp	C		OsMADS1NS	25.1683	3.87828
IRIS_313-15899	XI-adm	Philippines	IR 45427-2B-2-2B-1-1::G1	28.9	NS	In65-bp	C		OsMADS1AS	27.2269	5.26838	2.02414e-13
IRIS_313-15901	XI-1B	Philippines	IR 77298-14-1-2-10::G1	26.2	NS	In65-bp	C
IRIS_313-15902	XI-1B	Philippines	IRRI 146::G1	21.9	NS	In65-bp	C		Genotype	Average	SD	P value
IRIS_313-15905	GJ-trp	Cote d'Ivoire	WAB 56-125::IRTP 19771-G1	28.8	AS	In65-bp	C		OsAP2-39C	25.2431	4.03861
IRIS_313-15907	GJ-trp	Uruguay	INIA TACUARI::G1	17.7	AS	In65-bp	C		OsAP2-39T	28.5667	4.99706	9.61512e-18
IRIS_313-15910	GJ-trp	United States of America	CYPRESS::IRTP 19532-G1	17.7	AS	In65-bp	C
IRIS_313-8253	XI-3	Thailand	KHAO DAWK MALI 105::IRGC 27748-2	23.1	NS	De65-bp	C		Genotype	Average	SD	P value (OsMADS1AS + OsMADS17In-65-bp+OsAP2-39C VS. OsMADS1AS + OsMADS17In-65-bp+OsAP2-39T)	P value (OsMADS1AS + OsMADS17In65-bp+OsAP2-39T VS. OsMADS1NS + OsMADS17In-65bp+OsAP2-39T)
IRIS_313-9555	XI-adm	China	CHUA DAU::IRGC 4785-1	25.2	NS	De65-bp	C		OsMADS1AS + OsMADS17In65-bp+OsAP2-39C	26.6447	5.13119
IRIS_313-8409	XI-adm	Viet Nam	SOM NGHE AN::IRGC 60751-1	25.1	NS	In65-bp	C		OsMADS1AS + OsMADS17In65-bp+OsAP2-39T	31.405	4.11096	1.02101e-07
IRIS_313-9400	XI-adm	India	NCS 964 C::IRGC 62604-1	23.2	NS	In65-bp	C		OsMADS1NS + OsMADS17In65-bp+OsAP2-39T	25.3923	4.34035		1.54209e-08
IRIS_313-9969	XI-adm	Sri Lanka	PUTTU NELLU::IRGC 55346-1	25.8	NS	In65-bp	C
IRIS_313-8890	GJ-tmp	Belgium	WIR 1072::IRGC 57496-1	23.8	NS	De65-bp	C
IRIS_313-9346	GJ-tmp	Taiwan, China	SHINCHIKU IKU 103::IRGC 10430-1	20.5	NS	De65-bp	C		Genotype	Average	SD	P value (OsMADS1NS + OsMADS17De-65bp+OsAP2-39C VS. OsMADS1NS + OsMADS17De-65bp+OsAP2-39T)	P value (OsMADS1NS + OsMADS17De-65bp+OsAP2-39T VS. OsMADS1NS + OsMADS17In-65bp+OsAP2-39T)
IRIS_313-9814	GJ-tmp	Hungary	AMARELO::IRGC 9389-1	28	NS	De65-bp	C		OsMADS1NS + OsMADS17De65-bp+OsAP2-39C	26.2147	3.99784
IRIS_313-8927	GJ-sbtrp	Taiwan, China	NABESHI::IRGC 8269-1	24.8	AS	In65-bp	T		OsMADS1NS + OsMADS17De65-bp+OsAP2-39T	28.3024	4.57125	0.0020122
IRIS_313-9519	GJ-trp	Surinam	WANICA::IRGC 3394-1	26.6	-	In65-bp	C		OsMADS1NS + OsMADS17In65-bp+OsAP2-39T	25.3923	4.34035		0.00439056
IRIS_313-8999	GJ-sbtrp	India	ARC 11430 B::IRGC 14567-1	27.9	AS	In65-bp	C
IRIS_313-9140	GJ-tmp	China	81 A 32::IRGC 60162-1	31.8	NS	De65-bp	C
IRIS_313-9817	XI-2	Netherlands	GEANT W 7::IRGC 9620-1	38.4	AS	In65-bp	C
IRIS_313-9039	XI-2	Sri Lanka	MUTTU SAMBA::IRGC 36333-1	15.6	-	De65-bp	C
IRIS_313-10041	GJ-trp	Madagascar	BOTOHAVANA MENA::IRGC 69349-1	31.3	AS	In65-bp	C
IRIS_313-10285	XI-adm	Peru	SICAN::IRGC 117029-1	25.3	NS	In65-bp	T
IRIS_313-10421	XI-adm	Sierra Leone	WAR 72-2-1-1::IRGC 117361-1	24.9	NS	In65-bp	C
IRIS_313-10423	XI-adm	Myanmar	YN 1353-3::IRGC 117363-1	22.7	NS	In65-bp	C
IRIS_313-8232	GJ-trp	Philippines	IR 62266-42-6-2::IRGC 117397-1	29.5	AS	In65-bp	C
IRIS_313-8743	XI-adm	Taiwan, China	NIAO YAO::IRGC 5496-1	23.2	NS	In65-bp	T
IRIS_313-9111	XI-1A	China	XIA ZHI BAI::IRGC 53437-1	18	NS	In65-bp	C
IRIS_313-10040	XI-1B	Korea, Republic of	MILYANG 77::IRGC 69340-1	20.2	NS	In65-bp	C
IRIS_313-9438	GJ-tmp	Japan	7507-137::IRGC 40081-1	23.2	NS	De65-bp	C
IRIS_313-9724	GJ-tmp	China	AI DA ZHONG::IRGC 59348-1	27.6	NS	De65-bp	C
IRIS_313-9759	GJ-tmp	Portugal	OEIRAS::IRGC 286-1	28.8	NS	De65-bp	C
IRIS_313-9880	GJ-tmp	Hungary	PI 282203::IRGC 16292-1	25.7	NS	De65-bp	C
IRIS_313-9187	XI-2	Malaysia	WANGKOD::IRGC 71646-1	32.7	NS	In65-bp	C
IRIS_313-9363	GJ-trp	United States of America	MAYBELLE::IRGC 78629-1	21.8	AS	In65-bp	C
IRIS_313-9928	GJ-trp	Philippines	DEO KITAN::IRGC 47197-1	26.8	AS	In65-bp	C
IRIS_313-8288	XI-adm	Madagascar	AVO::IRGC 11000-1	26.4	NS	In65-bp	C
IRIS_313-8292	XI-3	Philippines	CARREON::IRGC 32575-1	27.2	NS	De65-bp	T
IRIS_313-8745	GJ-trp	Haiti	SD 120 SELN (CI 12320)::IRGC 1667-1	30	AS	In65-bp	C
IRIS_313-8791	XI-3	Indonesia	ARANG::IRGC 43322-1	24.7	NS	In65-bp	C
IRIS_313-8903	XI-3	Philippines	BPI 76 NON SENSITIVE (GREEN)::IRGC 9790-1	20.3	NS	In65-bp	C
IRIS_313-10030	XI-2	Madagascar	NS 252::IRGC 68878-1	28.6	NS	In65-bp	C
IRIS_313-10102	XI-2	Madagascar	KELIRENY::IRGC 78426-1	22.2	NS	In65-bp	C
IRIS_313-8265	XI-adm	India	CO 39::IRGC 51231-1	20.3	NS	In65-bp	C
IRIS_313-8568	XI-2	India	LARHA MUGAD::IRGC 52339-1	25.6	NS	In65-bp	C
IRIS_313-9424	XI-adm	India	ARC 5840::IRGC 12144-1	23.2	NS	In65-bp	C
IRIS_313-9696	XI-adm	Bangladesh	NAZIRA SAIL::IRGC 77284-1	18.9	NS	In65-bp	C
IRIS_313-10002	XI-1B	Sri Lanka	BW 295-5::IRGC 63098-1	22.8	NS	In65-bp	C
IRIS_313-10274	XI-1B	Guatemala	ICTA CRISPO 38::IRGC 116994-1	24.3	NS	In65-bp	C
IRIS_313-10400	XI-1B	Colombia	IRGA 370-38-1-1F-C4-2::IRGC 117342-1	24.8	NS	In65-bp	C
IRIS_313-8622	XI-2	India	XITTO::IRGC 6671-1	29.7	NS	In65-bp	C
IRIS_313-9811	GJ-tmp	Hungary	KOPANCSI KEREK::IRGC 9305-1	29.9	NS	De65-bp	C
IRIS_313-8523	GJ-trp	Nigeria	OS 4::IRGC 11335-1	31.3	AS	In65-bp	C
IRIS_313-9616	GJ-trp	Philippines	INITLOG DALAG::IRGC 67436-1	13.9	AS	In65-bp	C
IRIS_313-8256	GJ-adm	Iran	GERDEH::IRGC 32301-1	27.6	NS	De65-bp	C
IRIS_313-10258	GJ-tmp	Chile	BULI INIA::IRGC 116961-1	24.7	NS	De65-bp	C
IRIS_313-10051	GJ-trp	Madagascar	TSIVIMBININA::IRGC 69890-1	27.2	AS	In65-bp	C
IRIS_313-9516	XI-2	India	NCS 840::IRGC 62530-1	27.8	NS	In65-bp	C
IRIS_313-10300	XI-adm	Colombia	CT 9506-18-7-1T-2::IRGC 116973-1	24	NS	In65-bp	C
IRIS_313-10333	XI-1B	Indonesia	B 6136-3-TB-0-1-5::IRGC 117312-1	23	NS	In65-bp	C
IRIS_313-10341	XI-adm	Bangladesh	BR 5230-46-4::IRGC 117318-1	25.3	NS	In65-bp	C
IRIS_313-10352	XI-adm	Colombia	CT 9737-6-1-1-2-2P-M::IRGC 117330-1	24.2	NS	In65-bp	C
IRIS_313-10397	XI-1B	Colombia	IRGA 318-11-6-9-2B::IRGC 117339-1	21.9	NS	In65-bp	C
IRIS_313-10399	XI-adm	Colombia	IRGA 346-111-2-1F::IRGC 117341-1	22.5	NS	In65-bp	C
IRIS_313-10403	XI-adm	Colombia	IRGA 659-1-2-2-2::IRGC 117345-1	23.9	NS	In65-bp	C
IRIS_313-10404	XI-adm	India	K 479-2-3::IRGC 117346-1	24.5	NS	In65-bp	C
IRIS_313-10412	XI-adm	Indonesia	RR 272-17-829::IRGC 117354-1	19.3	NS	In65-bp	C
IRIS_313-10417	XI-1B	India	UPR 1201-1-20-1::IRGC 117357-1	25.9	NS	In65-bp	C
IRIS_313-8341	XI-adm	Viet Nam	BAT DO::IRGC 7014-1	18.8	NS	In65-bp	C
IRIS_313-8303	XI-2	India	SURMATIYA::IRGC 74779-1	26.1	NS	In65-bp	C
IRIS_313-8349	XI-2	Bangladesh	LATA MONA::IRGC 49333-1	28	NS	De65-bp	C
IRIS_313-8380	XI-1A	China	SAN CHIAO TSWEN::IRGC 1565-1	23.4	NS	In65-bp	C
IRIS_313-8433	XI-1A	China	CHANG LE SAN SHU ZAO::IRGC 63561-1	26.2	NS	In65-bp	C
IRIS_313-8437	XI-adm	Bangladesh	IRRIBINI::IRGC 49094-1	25.6	NS	In65-bp	C
IRIS_313-8453	XI-adm	India	ARC 18597::IRGC 43299-1	24.3	NS	In65-bp	C
IRIS_313-8454	XI-1A	Taiwan, China	LAI YIP ZIM::IRGC 4955-1	22.9	NS	In65-bp	C
IRIS_313-8474	XI-3	Thailand	PAH WEAN::IRGC 78276-1	34.1	NS	In65-bp	T
IRIS_313-8485	XI-3	Thailand	NAM SA GUI 19::IRGC 11462-1	24.8	NS	In65-bp	C
IRIS_313-8509	XI-2	Bangladesh	PUILLIPINA KATARI::IRGC 77293-1	16.7	NS	In65-bp	C
IRIS_313-8559	XI-2	India	KEERIPALA CHILL PADDY::IRGC 49790-1	25.5	NS	In65-bp	C
IRIS_313-8585	XI-adm	India	ARC 11901::IRGC 21727-1	28	NS	In65-bp	C
IRIS_313-8586	XI-3	Thailand	PLI KHAO::IRGC 64596-1	35.6	NS	De65-bp	T
IRIS_313-8614	XI-2	India	RAJHUSAI (ACR 12)::IRGC 53630-1	15.5	NS	In65-bp	C
IRIS_313-8631	XI-2	India	DUDRE::IRGC 52523-1	28.4	NS	In65-bp	C
IRIS_313-8645	XI-1A	China	PAI YI PING::IRGC 1368-1	25.2	NS	In65-bp	C
IRIS_313-8717	XI-adm	Bangladesh	BAZAIL::IRGC 27526-1	22.9	NS	In65-bp	C
IRIS_313-8731	XI-2	India	NIBARI::IRGC 67742-1	27.4	NS	In65-bp	C
IRIS_313-8744	XI-3	Indonesia	REMOL::IRGC 18624-1	22	NS	In65-bp	C
IRIS_313-8757	XI-2	India	NIRGUNI::IRGC 61127-1	31.1	NS	In65-bp	C
IRIS_313-8796	XI-2	India	DUDH KADAR::IRGC 67707-1	24.2	NS	In65-bp	C
IRIS_313-8844	XI-2	India	ARC 14060::IRGC 41374-1	21	NS	In65-bp	C
IRIS_313-8846	XI-adm	Indonesia	BAIANG 6::IRGC 6129-1	27.1	NS	In65-bp	C
IRIS_313-8854	XI-2	Bangladesh	CHAKOL::IRGC 77226-1	26.6	NS	In65-bp	C
IRIS_313-8859	XI-1A	China	E ZI 96::IRGC 70188-1	29.2	NS	In65-bp	C
IRIS_313-8880	XI-adm	Taiwan, China	PAGAIYAHAN::IRGC 8267-1	19.9	NS	In65-bp	T
IRIS_313-8895	XI-3	Thailand	LEUANG DAM::IRGC 78267-1	28.9	NS	In65-bp	C
IRIS_313-8914	XI-adm	China	E 2040::IRGC 67968-1	22.5	NS	In65-bp	C
IRIS_313-8920	XI-2	India	PATALASAFED SUNGHAWADO::IRGC 61133-1	16.8	NS	In65-bp	C
IRIS_313-8924	XI-2	India	KUTTA::IRGC 52184-1	23.7	NS	In65-bp	C
IRIS_313-8925	XI-2	Sri Lanka	KURULUTUDU::IRGC 36304-1	24.7	NS	In65-bp	C
IRIS_313-8935	XI-adm	India	ARC 18061::IRGC 47650-1	14.9	-	In65-bp	C
IRIS_313-8940	XI-1A	China	FU ZAO XIAN::IRGC 63619-1	24.1	NS	In65-bp	C
IRIS_313-8946	XI-adm	India	ARC 11524::IRGC 42672-1	27.8	NS	In65-bp	C
IRIS_313-8948	XI-3	Philippines	BUCAYAB::IRGC 44357-1	26.7	NS	In65-bp	C
IRIS_313-8957	XI-2	India	BAM 9::IRGC 6179-1	29.1	NS	In65-bp	C
IRIS_313-8967	XI-adm	India	ARC 12576::IRGC 22163-1	25.7	NS	In65-bp	C
IRIS_313-8968	XI-2	Sri Lanka	KALU ILANKALAYAN::IRGC 36270-1	26.1	NS	In65-bp	C
IRIS_313-8980	XI-3	Thailand	E DAW HAWM::IRGC 47938-1	33.9	NS	In65-bp	T
IRIS_313-8982	XI-adm	India	ARC 18112::IRGC 42274-1	24.8	NS	In65-bp	C
IRIS_313-8985	XI-3	Thailand	KHAO' HAWM::IRGC 78257-1	26.8	NS	In65-bp	C
IRIS_313-8986	XI-adm	India	ARC 10754::IRGC 12603-1	21	NS	In65-bp	C
IRIS_313-8988	XI-2	India	BANIKAT::IRGC 67720-1	28.5	NS	In65-bp	C
IRIS_313-8994	XI-adm	India	ARC 14064::IRGC 41377-1	25.8	NS	In65-bp	C
IRIS_313-8996	XI-3	Viet Nam	SRAU SENG::IRGC 30290-1	32.4	NS	De65-bp	C
IRIS_313-9006	XI-3	Thailand	LONG KHI KRAI::IRGC 64490-1	27.5	NS	De65-bp	C
IRIS_313-9017	XI-adm	China	PING SHAN TA TSWEN KU::IRGC 1563-1	27.6	NS	In65-bp	C
IRIS_313-9019	XI-3	Thailand	KAM PAI::IRGC 78245-1	35.2	NS	In65-bp	C
IRIS_313-9020	XI-3	Thailand	LEUANG CHAIYAPHUM::IRGC 78266-1	30.2	-	De65-bp	C
IRIS_313-9023	XI-adm	India	CR 60-10::IRGC 15777-1	26.2	NS	In65-bp	C
IRIS_313-9032	XI-1B	Thailand	KHAO GRADOOK CHAHNG::IRGC 17111-1	26.7	NS	In65-bp	T
IRIS_313-9065	XI-1A	China	PAI CHUEH CHIU LIU::IRGC 34259-1	23.7	NS	In65-bp	C
IRIS_313-9072	XI-2	Bangladesh	MUTA GANJE::IRGC 26744-1	21.3	NS	In65-bp	C
IRIS_313-9112	XI-3	Thailand	LEUANG YAI 344::IRGC 651-1	31.6	NS	In65-bp	C
IRIS_313-9114	XI-adm	Thailand	LEUANG 28-1-87::IRGC 874-1	32	NS	In65-bp	-
IRIS_313-9115	XI-3	Thailand	LEUANG YAI 29-12-2::IRGC 881-1	31.7	NS	De65-bp	T
IRIS_313-9116	XI-3	Thailand	LEUANG YAI 2 B 72::IRGC 882-1	32.2	NS	De65-bp	T
IRIS_313-9119	XI-3	Thailand	LEUANG YAI 29-12-46::IRGC 24397-1	31.7	NS	De65-bp	T
IRIS_313-9123	GJ-sbtrp	Thailand	LEUANG GLIANG::IRGC 71271-1	29.3	AS	In65-bp	T
IRIS_313-9139	XI-2	Bangladesh	GOJOL GORIA::IRGC 26629-1	22	NS	In65-bp	C
IRIS_313-9174	XI-2	Bangladesh	KUSHIARA::IRGC 34709-1	28.2	NS	In65-bp	C
IRIS_313-9204	XI-1A	China	CHI SHENG TAO::IRGC 4606-1	25.7	NS	In65-bp	C
IRIS_313-9209	XI-3	Thailand	LEUANG LAI MAE PRAJAN::IRGC 71279-1	28.7	NS	De65-bp	C
IRIS_313-9218	XI-2	Bangladesh	KALO CHAKOL::IRGC 77258-1	30.6	NS	In65-bp	C
IRIS_313-9251	XI-3	Indonesia	JANDA LAOR::IRGC 48552-1	18.5	NS	In65-bp	C
IRIS_313-9253	XI-1A	China	YONG JIN ZAO 3::IRGC 70441-1	24.1	NS	In65-bp	C
IRIS_313-9259	XI-2	India	G 25::IRGC 45733-1	24.9	NS	In65-bp	C
IRIS_313-9262	XI-2	Bangladesh	JHODI BIRUN::IRGC 31812-1	24.1	NS	In65-bp	C
IRIS_313-9271	XI-2	Bangladesh	PURA BINNI::IRGC 26772-1	22	NS	In65-bp	C
IRIS_313-9285	XI-adm	Myanmar	PALEPYU::IRGC 33549-1	24.3	NS	In65-bp	C
IRIS_313-9287	XI-2	India	SONAMUKHI::IRGC 46693-1	24.1	NS	In65-bp	C
IRIS_313-9302	XI-3	Thailand	GAM PAI 30-12-15::IRGC 831-1	33.9	NS	In65-bp	C
IRIS_313-9313	XI-adm	India	ARC 10799::IRGC 12631-1	23.8	NS	In65-bp	C
IRIS_313-9317	XI-adm	Viet Nam	VEN THAP::IRGC 56138-1	21.8	NS	In65-bp	C
IRIS_313-9320	XI-3	Indonesia	SIPULUT HITAM PENDEK::IRGC 20154-1	29.4	NS	De65-bp	C
IRIS_313-9325	XI-1B	Bangladesh	SADA RUPA::IRGC 77299-1	24.7	NS	In65-bp	C
IRIS_313-9347	XI-adm	India	ARC 13778::IRGC 41216-1	25.3	NS	In65-bp	C
IRIS_313-9348	XI-2	India	BK 26::IRGC 45197-1	21.5	NS	De65-bp	C
IRIS_313-9384	XI-2	India	BARIK KUDI::IRGC 52807-1	13	NS	In65-bp	C
IRIS_313-9391	XI-2	Bangladesh	KALABAIL::IRGC 25877-1	30.9	NS	In65-bp	C
IRIS_313-9403	XI-2	India	BADUIE::IRGC 53715-1	20.2	NS	In65-bp	C
IRIS_313-9427	XI-adm	India	ARC 18092::IRGC 42256-1	26.3	NS	In65-bp	C
IRIS_313-9433	XI-2	India	GOKULGANJA::IRGC 45701-1	27.6	NS	In65-bp	C
IRIS_313-9451	XI-adm	Thailand	PAMAH S 18::IRGC 61322-1	27.8	NS	In65-bp	C
IRIS_313-9472	XI-adm	Sri Lanka	H 6::IRGC 157-1	28.4	NS	In65-bp	C
IRIS_313-9482	XI-1B	China	E 2024::IRGC 67958-1	21.5	NS	In65-bp	C
IRIS_313-9484	XI-adm	India	CHNNOR::IRGC 67485-1	27.7	NS	In65-bp	C
IRIS_313-9503	XI-adm	Philippines	BINUHANGIN::IRGC 67429-1	27.7	NS	In65-bp	C
IRIS_313-9505	XI-1A	Philippines	KORASISI::IRGC 5285-1	27	NS	In65-bp	C
IRIS_313-9522	XI-adm	India	RPW 9-4 (SS 1)::IRGC 50690-1	26	NS	De65-bp	C
IRIS_313-9547	XI-2	India	LABRA::IRGC 74757-1	25.4	NS	In65-bp	C
IRIS_313-9551	XI-2	Madagascar	BENGALY MORIMO::IRGC 10976-1	23.8	NS	In65-bp	C
IRIS_313-9557	XI-2	India	MULLIKURUVA::IRGC 77529-1	19.7	NS	In65-bp	C
IRIS_313-9560	XI-adm	India	ARC 11857::IRGC 40972-1	24.2	NS	In65-bp	C
IRIS_313-9566	XI-1B	India	RP 9-4::IRGC 39735-1	23.6	NS	In65-bp	C
IRIS_313-9570	XI-adm	China	NX 3533::IRGC 63796-1	28.6	NS	In65-bp	C
IRIS_313-9590	XI-3	Indonesia	KETAN SERANG::IRGC 14615-1	20.1	NS	In65-bp	C
IRIS_313-9594	XI-adm	Bangladesh	ASHI BINNI::IRGC 77216-1	26.5	NS	In65-bp	C
IRIS_313-9602	XI-adm	Thailand	HTA 22::IRGC 45827-1	29.3	NS	In65-bp	C
IRIS_313-9604	XI-adm	India	RPA 5929 (K 45)::IRGC 33963-1	23.7	NS	In65-bp	C
IRIS_313-9609	XI-adm	India	ARC 10594::IRGC 12524-1	24.3	NS	In65-bp	C
IRIS_313-9611	XI-2	India	WANGA BARUGULU::IRGC 52261-1	24.1	NS	In65-bp	C
IRIS_313-9617	XI-2	Bangladesh	HOLDI GIRA::IRGC 31801-1	25.8	NS	De65-bp	C
IRIS_313-9634	XI-adm	India	ARC 15873::IRGC 43250-1	26.4	NS	In65-bp	C
IRIS_313-9637	XI-3	Viet Nam	BONG BOI::IRGC 32094-1	28.2	NS	In65-bp	C
IRIS_313-9709	XI-2	Madagascar	MAKALIOKA::IRGC 376-1	24.1	NS	In65-bp	C
IRIS_313-9723	XI-1A	China	AI ZI HUNG::IRGC 51255-1	24.3	NS	In65-bp	C
IRIS_313-9730	XI-1A	China	BA SHI ZAO::IRGC 67903-1	27.3	NS	In65-bp	C
IRIS_313-9732	XI-2	Madagascar	MAMORIAKA::IRGC 68672-1	23.9	NS	In65-bp	C
IRIS_313-9791	XI-adm	Malawi	LEAD::IRGC 5805-1	30.5	NS	In65-bp	C
IRIS_313-9822	XI-1A	Venezuela	CRILLO LA FRIA::IRGC 10793-1	24.6	NS	In65-bp	C
IRIS_313-9832	XI-2	Sri Lanka	RANGOON SAMBA::IRGC 11940-1	15.9	NS	In65-bp	C
IRIS_313-9841	XI-adm	Surinam	SML AWINI::IRGC 13391-1	26.7	NS	In65-bp	C
IRIS_313-9867	XI-1B	Sri Lanka	SIGARDIS::IRGC 15555-1	28	NS	In65-bp	C
IRIS_313-9898	XI-3	Portugal	QUERO ASSAN::IRGC 28860-1	30.3	NS	De65-bp	T
IRIS_313-9917	XI-1B	Sri Lanka	CHANDINA::IRGC 36420-1	21.6	NS	In65-bp	C
IRIS_313-9922	XI-1B	Korea, Republic of	IRI 339::IRGC 46956-1	23.4	NS	In65-bp	C
IRIS_313-9924	XI-adm	Korea, Republic of	KN 1 B 361-1-8-6-9::IRGC 46974-1	28.2	NS	In65-bp	C
IRIS_313-9925	XI-1B	Korea, Republic of	MILYANG 30::IRGC 46977-1	23.8	NS	In65-bp	C
IRIS_313-9926	XI-adm	Chad	TOURBE::IRGC 47066-1	31.9	NS	De65-bp	T
IRIS_313-9936	XI-2	Sri Lanka	SITHAIYAN KOTTAI SAMBA::IRGC 50155-1	17.9	NS	In65-bp	C
IRIS_313-9968	XI-adm	Sri Lanka	KULA KARUPPAN::IRGC 55328-1	26.1	NS	In65-bp	C
IRIS_313-9970	XI-2	Sri Lanka	RACE PERUMAL::IRGC 55347-1	28.1	NS	In65-bp	C
IRIS_313-9976	XI-1A	Korea, Republic of	SSANGDUJO::IRGC 55632-1	24.8	NS	In65-bp	C
IRIS_313-9989	XI-3	Cote d'Ivoire	MELEKE::IRGC 56823-1	29.2	NS	In65-bp	T
IRIS_313-10000	XI-1B	Korea, Republic of	SUWEON 311::IRGC 61890-1	25	NS	In65-bp	C
IRIS_313-10007	XI-adm	Nepal	GARURA::IRGC 64111-1	29.2	NS	In65-bp	C
IRIS_313-10010	XI-2	Fiji	LALKA (LAL DHAN)::IRGC 64946-1	27.4	NS	In65-bp	C
IRIS_313-10026	XI-2	Madagascar	KITRANA 1007::IRGC 68517-1	23.3	NS	In65-bp	C
IRIS_313-10034	XI-adm	Niger	RIZ INDETERMINE::IRGC 69014-1	30.4	NS	-	C
IRIS_313-10035	XI-2	Madagascar	RIZ TYPE SORGHO::IRGC 69015-1	28.8	NS	In65-bp	C
IRIS_313-10045	XI-adm	Gambia	BANTA TIMA::IRGC 69474-1	29.3	NS	In65-bp	C
IRIS_313-10046	XI-1B	Zambia	CHAMA (DWARF)::IRGC 69487-1	19.8	NS	In65-bp	C
IRIS_313-10047	XI-1A	Nigeria	EX MARABA GURUKU::IRGC 69582-1	24.3	NS	In65-bp	C
IRIS_313-10048	XI-adm	Benin	MOVE (MOKOLE)::IRGC 69739-1	36.6	NS	De65-bp	T
IRIS_313-10050	XI-adm	Madagascar	TSIMATAHOPAOSA::IRGC 69884-1	26.8	NS	In65-bp	C
IRIS_313-10054	XI-adm	Panama	TOC 5430::IRGC 70487-1	25.9	NS	De65-bp	C
IRIS_313-10114	XI-2	Burundi	FACAGRO 64::IRGC 82059-1	32.1	NS	In65-bp	C
IRIS_313-10129	XI-1A	China	SAN SHIH TSI::IRGC 1038-1	22.6	NS	In65-bp	C
IRIS_313-10134	XI-3	Thailand	PIN GAEW 56::IRGC 7887-1	30.5	NS	In65-bp	T
IRIS_313-10148	XI-adm	India	CAUVERY::IRGC 45255-1	22.5	NS	In65-bp	C
IRIS_313-10154	XI-1A	China	HE GU TSAO::IRGC 51302-1	26.9	NS	In65-bp	C
IRIS_313-10161	XI-1B	Brazil	BR IRGA 409::IRGC 55915-1	21.8	NS	In65-bp	C
IRIS_313-10167	XI-adm	Philippines	IR 13429-109-2-2-1::IRGC 63491-1	24.3	NS	In65-bp	C
IRIS_313-10168	XI-adm	China	MEI FENG 9::IRGC 63735-1	36.5	NS	In65-bp	C
IRIS_313-10170	XI-1A	China	MIN ZAO 6::IRGC 63772-1	26.5	NS	In65-bp	C
IRIS_313-10177	XI-adm	China	DA GANG ZHAN::IRGC 67103-1	21.5	NS	In65-bp	C
IRIS_313-10179	XI-adm	China	GUI HUA ZAO::IRGC 68060-1	23.1	NS	In65-bp	C
IRIS_313-10189	XI-1A	China	DA NUO (ZHAN)::IRGC 72025-1	21.6	NS	In65-bp	C
IRIS_313-10190	XI-1A	China	DENG DENG QI::IRGC 72036-1	24.2	NS	In65-bp	C
IRIS_313-10191	XI-1A	China	MIN KE ZHAN::IRGC 72230-1	20.4	NS	De65-bp	C
IRIS_313-10211	XI-1A	China	BAI HE::IRGC 76438-1	26.3	NS	In65-bp	C
IRIS_313-10226	XI-adm	China	TONG GU HONG::IRGC 81026-1	27.1	NS	In65-bp	T
IRIS_313-10238	XI-1B	Philippines	PSBRC 88::IRGC 99717-1	23.4	NS	In65-bp	C
IRIS_313-10260	XI-adm	Paraguay	CEA 3::IRGC 116965-1	23.4	NS	In65-bp	C
IRIS_313-10294	XI-adm	Philippines	IR 21015-72-3-3-3-1::IRGC 117004-1	23.5	NS	In65-bp	C
IRIS_313-10301	XI-adm	Brazil	IRGA 959-1-2-2F-4-1-4A-6-CA-6X::IRGC 117006-1	21	NS	In65-bp	C
IRIS_313-10307	XI-adm	Ecuador	INIAP 6::IRGC 117002-1	21.5	NS	In65-bp	C
IRIS_313-10314	XI-adm	Ecuador	INIAP 10::IRGC 117000-1	27	NS	In65-bp	C
IRIS_313-10353	XI-adm	Korea, Republic of	HP 3319-2WX-6-4-1-B::IRGC 117331-1	29.8	NS	In65-bp	C
IRIS_313-10366	XI-adm	Philippines	IR 65483-111-5-9-2-11::IRGC 117286-1	20.8	NS	In65-bp	C
IRIS_313-10374	XI-adm	Philippines	IR 69502-6-SRN-3-UBN-1-B::IRGC 117290-1	22.2	NS	In65-bp	C
IRIS_313-10396	XI-adm	Philippines	IR 80340-23-B-12-6-B::IRGC 117309-1	24.8	NS	In65-bp	C
IRIS_313-10401	XI-1B	Colombia	IRGA 370-42-1-1F-C-1::IRGC 117343-1	24.3	NS	In65-bp	C
IRIS_313-10402	XI-1B	Colombia	IRGA 411-1-6-1F-A::IRGC 117344-1	22.2	NS	In65-bp	C
IRIS_313-8492	XI-3	Malaysia	KUNENG::IRGC 71545-1	24.6	NS	In65-bp	C
IRIS_313-8530	XI-2	India	DHANE BURWA::IRGC 10105-1	27.3	NS	In65-bp	C
IRIS_313-8638	XI-3	Lao People's Democratic Republic	Na souan::IRGC 11889-1	35.9	NS	In65-bp	C
IRIS_313-8699	XI-adm	Sri Lanka	BALASURIYA A::IRGC 66509-1	25.5	NS	In65-bp	C
IRIS_313-9243	XI-adm	Philippines	MACAN BINUNDOK::IRGC 8245-1	24.2	NS	De65-bp	T
IRIS_313-10109	XI-3	Nigeria	EX EBOKOZURU::IRGC 79912-1	31.9	NS	In65-bp	C
IRIS_313-10287	XI-1B	Peru	UQUIHUA::IRGC 117037-1	29.2	NS	In65-bp	C
IRIS_313-10360	XI-adm	Philippines	IR 57514-PMI 5-B-1-2::IRGC 117372-1	27.5	NS	In65-bp	C
IRIS_313-10371	XI-adm	Philippines	IR 67518-B-11-1-B::IRGC 117380-1	24.3	NS	In65-bp	C
IRIS_313-10375	XI-adm	Philippines	IR 70027-8-2-2-3-2::IRGC 117382-1	26.9	NS	In65-bp	C
IRIS_313-8305	XI-2	India	URAIBOOL::IRGC 52785-1	29.3	NS	In65-bp	C
IRIS_313-8468	XI-3	Malaysia	LEONG ORN 4135::IRGC 14087-1	17.6	NS	In65-bp	C
IRIS_313-8493	XI-3	Indonesia	MELABOH::IRGC 66597-1	18.9	NS	In65-bp	C
IRIS_313-8595	XI-2	Madagascar	MAKALIOKA STANDARD::IRGC 12768-1	31.7	NS	In65-bp	C
IRIS_313-8727	XI-2	India	T 315::IRGC 54792-1	25.6	NS	In65-bp	C
IRIS_313-8751	XI-3	Myanmar	HNANWA::IRGC 33118-1	23.8	NS	In65-bp	C
IRIS_313-8793	XI-3	Myanmar	KHAO THI RATE::IRGC 58041-1	29.7	NS	In65-bp	C
IRIS_313-8833	XI-3	Indonesia	SIMET 2::IRGC 25734-1	21.4	NS	In65-bp	C
IRIS_313-9188	XI-3	Indonesia	TUMBA::IRGC 66681-1	25.8	NS	De65-bp	C
IRIS_313-9429	XI-adm	Viet Nam	RTS 16::IRGC 8235-1	19.4	NS	In65-bp	C
IRIS_313-9944	XI-adm	Solomon Islands	SOLOMON RED RICE::IRGC 50950-1	23.1	NS	In65-bp	C
IRIS_313-10257	XI-adm	Nicaragua	ALTAMIRA 9::IRGC 116953-1	26.4	NS	In65-bp	C
IRIS_313-10268	XI-adm	Venezuela	FONAIAP 2::IRGC 116985-1	27.9	NS	In65-bp	C
IRIS_313-10298	XI-1B	Sri Lanka	3210::IRGC 116950-1	24.7	NS	In65-bp	C
IRIS_313-10332	XI-adm	Indonesia	B 4414 F-MR-6-3::IRGC 117310-1	21.4	NS	In65-bp	C
IRIS_313-10340	XI-adm	Bangladesh	BR 4973-34-6-6::IRGC 117317-1	24.4	NS	In65-bp	T
IRIS_313-10392	XI-1B	Philippines	IR 77390-1-6-4-19-1-B::IRGC 117303-1	23.9	NS	In65-bp	C
IRIS_313-10398	XI-1B	Colombia	IRGA 318-11-9-2A::IRGC 117340-1	23.7	NS	In65-bp	C
IRIS_313-9190	XI-adm	India	CODE NO 31323::IRGC 46907-1	15.3	NS	In65-bp	C
IRIS_313-9062	XI-3	Thailand	MAE MAI LUD NI::IRGC 66065-1	35	NS	De65-bp	C
IRIS_313-8486	GJ-sbtrp	Bhutan	DAGPA MRAS::IRGC 62166-1	25.5	AS	In65-bp	C
IRIS_313-8923	GJ-trp	United States of America	CALIFORNIA BELLE::IRGC 66836-1	21.8	AS	In65-bp	C
IRIS_313-9523	GJ-adm	Japan	RIKUTO KEMOCHI::IRGC 2719-1	23.4	NS	In65-bp	T
IRIS_313-9995	GJ-trp	Korea, Republic of	NONGLIMNA 1::IRGC 58347-1	27.2	AS	In65-bp	C
IRIS_313-8444	GJ-tmp	United States of America	M 203::IRGC 76309-1	30.3	NS	De65-bp	C
IRIS_313-8502	GJ-tmp	United States of America	M 102::IRGC 76307-1	27.2	NS	De65-bp	C
IRIS_313-8665	GJ-tmp	United States of America	M 7::IRGC 34281-1	24.7	NS	De65-bp	C
IRIS_313-8755	GJ-tmp	Japan	NORIN 6::IRGC 2633-1	29	NS	De65-bp	C
IRIS_313-8856	GJ-tmp	United States of America	S 201::IRGC 55230-1	27.4	NS	De65-bp	C
IRIS_313-9002	GJ-tmp	Japan	KOTOBUKI MOCHI::IRGC 2545-1	25.8	NS	De65-bp	C
IRIS_313-9193	GJ-adm	Brazil	EAN 4 C 1::IRGC 26016-1	34.7	NS	De65-bp	T
IRIS_313-9228	GJ-tmp	Japan	HOKUSETSU::IRGC 65705-1	25.9	NS	De65-bp	C
IRIS_313-9233	GJ-tmp	China	CHUNG YI::IRGC 1427-1	29.5	NS	De65-bp	C
IRIS_313-9379	GJ-tmp	Korea, Republic of	HWANGJO::IRGC 55547-1	22.9	NS	De65-bp	C
IRIS_313-9410	GJ-tmp	United States of America	CI 9498::IRGC 2134-1	28.7	NS	De65-bp	C
IRIS_313-9463	GJ-tmp	United States of America	CI 1600::IRGC 16305-1	28.1	NS	De65-bp	C
IRIS_313-9468	GJ-tmp	China	NONG KE::IRGC 59807-1	29.9	NS	De65-bp	C
IRIS_313-9698	GJ-tmp	Democratic People's Republic of Korea	JO SANG DAE YA::IRGC 90852-1	24.1	NS	De65-bp	C
IRIS_313-9701	GJ-tmp	Taiwan, China	TAICHUNG 65::IRGC 79-1	24.9	NS	De65-bp	C
IRIS_313-9702	GJ-tmp	Taiwan, China	TAICHUNG 179::IRGC 85-1	24.2	NS	De65-bp	C
IRIS_313-9725	GJ-tmp	China	DA DAO TOU::IRGC 59499-1	30.9	NS	De65-bp	C
IRIS_313-9769	GJ-tmp	Japan	MURASAHITSUTSURI::IRGC 2493-1	28.5	NS	De65-bp	C
IRIS_313-9774	GJ-adm	Turkey	EGYPTIAN::IRGC 3217-1	26.2	NS	De65-bp	C
IRIS_313-9782	GJ-tmp	Peru	BENLLOK::IRGC 3404-1	26	NS	De65-bp	C
IRIS_313-9790	GJ-tmp	Uruguay	JAPONES BALILLA::IRGC 5785-1	30.1	NS	De65-bp	C
IRIS_313-9813	GJ-tmp	Hungary	SZANISZLO 2::IRGC 9353-1	37.7	NS	De65-bp	C
IRIS_313-9838	GJ-tmp	New Zealand	TEPUKE::IRGC 12872-1	26.9	NS	De65-bp	C
IRIS_313-9884	GJ-tmp	Japan	FUKUSHIMA MOCHI (GLUT)::IRGC 19296-1	24.9	NS	De65-bp	C
IRIS_313-9886	GJ-tmp	Korea, Republic of	HUK ZO::IRGC 19760-1	26.1	NS	De65-bp	C
IRIS_313-9887	GJ-tmp	Korea, Republic of	JEUK DO::IRGC 19775-1	23.6	NS	De65-bp	C
IRIS_313-9890	GJ-tmp	Korea, Republic of	WA BANG::IRGC 19880-1	26.2	NS	De65-bp	C
IRIS_313-9891	GJ-tmp	Korea, Republic of	YONG AN HUK::IRGC 19891-1	28	NS	De65-bp	C
IRIS_313-9937	GJ-tmp	Italy	ROCCA::IRGC 50351-1	31.6	NS	De65-bp	C
IRIS_313-9964	GJ-tmp	Georgia	WIR 1951::IRGC 51643-1	30.4	NS	De65-bp	C
IRIS_313-9974	GJ-tmp	Korea, Republic of	HEUKSANJO::IRGC 55536-1	22.8	NS	De65-bp	C
IRIS_313-9996	GJ-tmp	Korea, Republic of	SUWEON 295::IRGC 58368-1	26	NS	De65-bp	C
IRIS_313-10014	GJ-tmp	Italy	SANT ANDREA::IRGC 65732-1	23	NS	De65-bp	C
IRIS_313-10057	GJ-tmp	Japan	CHUGOKU 68 HEN::IRGC 72514-1	26.1	NS	De65-bp	C
IRIS_313-10059	GJ-tmp	Korea, Republic of	DACHEONGBYEO::IRGC 72533-1	23.9	NS	De65-bp	C
IRIS_313-10083	GJ-tmp	Spain	BETIS::IRGC 74581-1	26.5	AS	De65-bp	C
IRIS_313-10084	GJ-tmp	Spain	SENIA::IRGC 74582-1	31.2	NS	De65-bp	C
IRIS_313-10089	GJ-tmp	Bulgaria	KALIN::IRGC 77312-1	31.7	NS	De65-bp	C
IRIS_313-10092	GJ-tmp	Korea, Republic of	CHALBYEO::IRGC 77639-1	24.7	NS	De65-bp	C
IRIS_313-10093	GJ-tmp	Korea, Republic of	CHEONJUDO::IRGC 77644-1	22.6	NS	De65-bp	C
IRIS_313-10097	GJ-tmp	Korea, Republic of	MAEKJO::IRGC 77666-1	24.5	NS	De65-bp	C
IRIS_313-10111	GJ-adm	Italy	MOLO::IRGC 81603-1	24.3	NS	De65-bp	C
IRIS_313-10164	GJ-tmp	China	HAN NUO::IRGC 59591-1	21.6	NS	De65-bp	C
IRIS_313-10379	GJ-tmp	Philippines	IR 73688-57-2::IRGC 117383-1	21.6	NS	De65-bp	C
IRIS_313-8481	GJ-tmp	China	DAN YAN NUO::IRGC 4860-1	25.6	NS	De65-bp	C
IRIS_313-10242	GJ-tmp	Hungary	H 305-84::IRGC 116988-1	28.7	NS	De65-bp	C
IRIS_313-9771	GJ-tmp	Austria	BERGREIS::IRGC 3150-1	24.5	NS	De65-bp	C
IRIS_313-10373	GJ-tmp	Philippines	IR 68333-R-R-B-19::IRGC 117381-1	24.6	NS	De65-bp	C
IRIS_313-8285	GJ-trp	United States of America	KATY::IRGC 77140-1	18.9	AS	In65-bp	C
IRIS_313-8339	GJ-trp	United States of America	BOND::IRGC 66755-1	22.5	AS	De65-bp	C
IRIS_313-8387	GJ-tmp	China	FU LI HONG::IRGC 70250-1	20	NS	De65-bp	C
IRIS_313-8400	GJ-trp	Japan	RIKUTO NORIN MOCHI 20::IRGC 410-1	25.5	NS	In65-bp	C
IRIS_313-8434	GJ-trp	United States of America	TEBONNET::IRGC 66760-1	19.2	-	In65-bp	C
IRIS_313-8519	GJ-sbtrp	Bhutan	MANDASHERPO::IRGC 64913-1	32.9	AS	In65-bp	C
IRIS_313-8626	GJ-trp	Malaysia	BANJANG::IRGC 44069-1	26.1	AS	In65-bp	C
IRIS_313-8768	GJ-trp	Cote d'Ivoire	MOROFIN::IRGC 56698-1	26.3	AS	In65-bp	C
IRIS_313-8778	GJ-trp	United States of America	SUP BLUE ROSE::IRGC 1739-1	32.6	AS	In65-bp	C
IRIS_313-8815	GJ-sbtrp	Bhutan	JANA (NAM)::IRGC 64897-1	25.6	AS	In65-bp	C
IRIS_313-8876	GJ-trp	France	DELITUS::IRGC 5769-1	28.4	AS	In65-bp	C
IRIS_313-8894	GJ-trp	Malaysia	LEKATAN::IRGC 71554-1	16.4	AS	In65-bp	C
IRIS_313-8976	GJ-trp	United States of America	SKY BONNET::IRGC 66759-1	21.4	AS	In65-bp	C
IRIS_313-9129	GJ-trp	Indonesia	LAYANDABU::IRGC 25214-1	30.9	AS	In65-bp	C
IRIS_313-9366	GJ-adm	United States of America	IMPROVED BLUE ROSE::IRGC 5022-1	32	NS	De65-bp	C
IRIS_313-9375	GJ-trp	Malaysia	PULUTAN::IRGC 71596-1	28.9	AS	In65-bp	C
IRIS_313-9389	GJ-trp	Philippines	KINANDANG BUSIKSIK::IRGC 74607-1	31.3	AS	In65-bp	C
IRIS_313-9423	GJ-trp	Philippines	AGUYOD::IRGC 67423-1	27.3	-	In65-bp	C
IRIS_313-9452	GJ-trp	United States of America	B 505 A 1-28-7-1-2::IRGC 6741-1	20.8	AS	De65-bp	C
IRIS_313-9491	GJ-trp	United States of America	BLUE BELLE::IRGC 51125-1	22.5	-	In65-bp	C
IRIS_313-9529	GJ-sbtrp	Bhutan	DAGPA BARA::IRGC 64887-1	29.1	AS	In65-bp	C
IRIS_313-9539	GJ-tmp	United States of America	TEXAS PATNA 49::IRGC 6077-1	24.8	NS	De65-bp	C
IRIS_313-9550	GJ-trp	United States of America	VEGOLD::IRGC 7756-1	25.4	AS	In65-bp	C
IRIS_313-9789	GJ-trp	Japan	RIKUTO TAUKI MOCHI 27::IRGC 5726-1	26.3	AS	In65-bp	C
IRIS_313-9800	GJ-trp	Japan	KAHEI::IRGC 7691-1	28.9	AS	In65-bp	C
IRIS_313-9851	GJ-trp	Surinam	GOGOWIERIE::IRGC 14791-1	23	AS	In65-bp	C
IRIS_313-9897	GJ-trp	Philippines	BIKYAT::IRGC 26276-1	31.7	AS	In65-bp	C
IRIS_313-9980	GJ-adm	Argentina	FORTUNA INIA::IRGC 55865-1	37.2	AS	De65-bp	C
IRIS_313-10061	GJ-adm	Portugal	ESTRELA A::IRGC 72918-1	30	NS	De65-bp	T
IRIS_313-10065	GJ-trp	Korea, Republic of	JAERAERYUKDO::IRGC 73053-1	29	AS	In65-bp	C
IRIS_313-10067	GJ-trp	Korea, Republic of	JEONBUKGUNGWEONNA::IRGC 73055-1	30.7	AS	In65-bp	C
IRIS_313-10071	GJ-trp	Japan	CHIYODA WASE::IRGC 74467-1	29	AS	In65-bp	T
IRIS_313-10073	GJ-trp	Japan	OWARI MOCHI::IRGC 74513-1	26.3	AS	In65-bp	C
IRIS_313-10074	GJ-trp	Japan	RIKU AIKOKU::IRGC 74514-1	24.7	AS	In65-bp	C
IRIS_313-10075	GJ-trp	Japan	SANGOKU::IRGC 74518-1	28.9	-	In65-bp	C
IRIS_313-10076	GJ-trp	Japan	SHINA MOCHI::IRGC 74523-1	26.2	-	In65-bp	C
IRIS_313-10077	XI-adm	Japan	TAMASHIRO HIKARI::IRGC 74534-1	25	NS	In65-bp	C
IRIS_313-10078	GJ-trp	Japan	YOSHINO MOCHI::IRGC 74550-1	33.9	AS	In65-bp	C
IRIS_313-10079	GJ-trp	Japan	DANGO MOCHI::IRGC 74551-1	30.3	AS	In65-bp	C
IRIS_313-10080	GJ-trp	Japan	HIRAKAWA OKUTE::IRGC 74554-1	28.1	-	In65-bp	C
IRIS_313-10082	GJ-trp	Japan	KYUUSHUU::IRGC 74558-1	27.9	AS	In65-bp	C
IRIS_313-10094	GJ-trp	Korea, Republic of	GAWICHAL::IRGC 77653-1	36.2	AS	In65-bp	C
IRIS_313-10176	GJ-sbtrp	Thailand	NAM ROO::IRGC 66996-1	29.1	AS	In65-bp	T
IRIS_313-8436	GJ-trp	Indonesia	PIKTO MAMAS::IRGC 18487-1	20.6	AS	In65-bp	C
IRIS_313-8565	GJ-sbtrp	Thailand	YAHNG LEU::IRGC 78279-1	19.7	AS	In65-bp	C
IRIS_313-8599	GJ-sbtrp	Thailand	BUE GA WA::IRGC 60824-1	26.8	AS	In65-bp	T
IRIS_313-8627	GJ-trp	United States of America	PRELUDE::IRGC 1790-1	27.6	NS	In65-bp	C
IRIS_313-8690	GJ-adm	Viet Nam	NEP HOA VANG::IRGC 40748-2	26.3	NS	De65-bp	C
IRIS_313-8803	GJ-trp	United States of America	TEXAS PATNA::IRGC 1797-1	20.3	AS	In65-bp	C
IRIS_313-8865	GJ-trp	Indonesia	PADI SEPAH::IRGC 48803-1	25.4	AS	In65-bp	C
IRIS_313-9050	GJ-trp	Malaysia	ANGKARONG::IRGC 71493-1	25.8	AS	In65-bp	C
IRIS_313-9470	GJ-trp	Indonesia	SAHULO FACHE SOYO::IRGC 66630-1	19.3	AS	In65-bp	C
IRIS_313-9929	GJ-trp	Philippines	GOBYERNO::IRGC 47216-1	24.5	AS	In65-bp	C
IRIS_313-8431	GJ-trp	Philippines	BOCAO::IRGC 50384-1	32	AS	In65-bp	C
IRIS_313-8637	GJ-sbtrp	Bhutan	BALINGMI::IRGC 62156-1	26.5	AS	In65-bp	C
IRIS_313-9742	GJ-trp	Madagascar	LOHAMBITRO::IRGC 69857-1	25.1	AS	In65-bp	C
IRIS_313-10327	GJ-trp	Peru	CAROLINO BLANCO::IRGC 117249-1	32.2	AS	In65-bp	C
IRIS_313-8134	GJ-tmp	Portugal	S 102/2::GERVEX 1251-C1	24.8	NS	De65-bp	C
IRIS_313-8026	GJ-tmp	Italy	GIOVANNI MARCHETTI::GERVEX 62-C1	31.3	NS	De65-bp	C
IRIS_313-8209	GJ-trp	Greece	ALEXANDROS::GERVEX 1678-C1	26.5	AS	De65-bp	C
IRIS_313-8114	GJ-tmp	Portugal	FAISCA::GERVEX 900-C1	27.4	AS	De65-bp	T
IRIS_313-8029	GJ-adm	Italy	GRITNA::GERVEX 71-C1	30.7	NS	De65-bp	C
IRIS_313-8113	GJ-tmp	Portugal	ESCARLATE::GERVEX 887-C1	31.2	NS	De65-bp	C
IRIS_313-8195	GJ-adm	Italy	LUXOR::GERVEX 1662-C1	29.1	NS	De65-bp	C
IRIS_313-8214	GJ-adm	Greece	MELAS::GERVEX 1684-C1	23.4	AS	De65-bp	C
IRIS_313-8109	GJ-tmp	Portugal	CAMPINO::GERVEX 824-C1	30.3	NS	De65-bp	C
IRIS_313-8025	GJ-tmp	Italy	ITALPATNA 48::GERVEX 60-C1	28	NS	De65-bp	C
IRIS_313-8074	GJ-trp	Australia	GOOLARAH::GERVEX 500-C1	22	AS	De65-bp	C
IRIS_313-8118	GJ-tmp	Portugal	IBO 400::GERVEX 943-C1	41.8	AS	De65-bp	C
IRIS_313-8145	GJ-tmp	Tanzania	SUPER::GERVEX 1304-C1	35.9	-	De65-bp	-
IRIS_313-8053	GJ-adm	Italy	RUBIDIO::GERVEX 146-C1	24.4	AS	De65-bp	C
IRIS_313-8065	GJ-trp	Italy	SAMBA::GERVEX 186-C1	25.6	NS	De65-bp	T
IRIS_313-8124	GJ-adm	Portugal	OTA::GERVEX 1145-C1	26.7	NS	De65-bp	C
IRIS_313-8126	GJ-tmp	Bulgaria	PLOVDIV 24::GERVEX 1168-C1	31.7	NS	De65-bp	C
IRIS_313-8127	GJ-tmp	Bulgaria	POLIZESTI 28::GERVEX 1170-C1	27.8	-	De65-bp	C
IRIS_313-8116	GJ-adm	Portugal	HAREM::GERVEX 929-C1	32.8	AS	De65-bp	T
IRIS_313-8216	GJ-tmp	Greece	ROXANI::GERVEX 1686-C1	32.9	NS	De65-bp	C
IRIS_313-8142	GJ-tmp	Portugal	SETTANTUNO::GERVEX 1279-C1	30.8	NS	De65-bp	C
IRIS_313-8039	GJ-tmp	Italy	LOTO::GERVEX 104-C1	26.9	NS	De65-bp	C
IRIS_313-8024	GJ-tmp	Italy	RIBE 253::GERVEX 54-C1	30.5	NS	De65-bp	C
IRIS_313-8141	GJ-tmp	Australia	SELN 244 A 6-20::GERVEX 1273-C1	28	NS	De65-bp	C
IRIS_313-8136	GJ-tmp	Portugal	SAFARI::GERVEX 1256-C1	23.4	NS	De65-bp	C
IRIS_313-8095	GJ-tmp	Spain	SHSS 53::GERVEX 550-C1	32.9	NS	De65-bp	C
IRIS_313-8138	GJ-tmp	Portugal	SALOIO::GERVEX 1259-C1	33.8	NS	De65-bp	T
IRIS_313-8076	GJ-trp	Australia	PELDE::GERVEX 502-C1	20.9	AS	In65-bp	C
IRIS_313-8087	GJ-tmp	Spain	FRANCES::GERVEX 527-C1	24	NS	De65-bp	C
IRIS_313-8151	GJ-tmp	Portugal	VALTEJO::GERVEX 1355-C1	32.3	NS	De65-bp	C
IRIS_313-8149	GJ-tmp	Portugal	TOPAZIO::GERVEX 1332-C1	19.7	NS	De65-bp	C
IRIS_313-8200	GJ-tmp	Italy	OPALE::GERVEX 1667-C1	23.5	-	De65-bp	C
IRIS_313-8121	GJ-adm	Italy	MESTRE::GERVEX 1082-C1	39.1	-	De65-bp	T
IRIS_313-8052	GJ-tmp	Italy	SMERALDO::GERVEX 138-C1	26.5	NS	De65-bp	C
IRIS_313-8066	GJ-tmp	Italy	GHIBLI::GERVEX 187-C1	30.9	NS	De65-bp	C
IRIS_313-8129	GJ-tmp	Bulgaria	RODINA::GERVEX 1234-C1	32.1	NS	De65-bp	C
IRIS_313-8123	GJ-tmp	Portugal	MUGA::GERVEX 1099-C1	33.3	NS	De65-bp	C
IRIS_313-8050	GJ-tmp	Italy	MIARA::GERVEX 129-C1	18.3	AS	De65-bp	C
IRIS_313-8041	GJ-adm	Italy	GRALDO::GERVEX 108-C1	20.4	AS	De65-bp	C
IRIS_313-8173	GJ-trp	United States of America	A 201::GERVEX 1638-C1	25.5	AS	De65-bp	C
IRIS_313-8148	GJ-tmp	Romania	TIMICH 108::GERVEX 1325-C1	27.6	NS	De65-bp	C
IRIS_313-8099	GJ-tmp	Italy	FLIPPER::GERVEX 597-C1	27.5	NS	De65-bp	C
IRIS_313-8032	GJ-tmp	Italy	PIEMONTE::GERVEX 81-C1	31.6	NS	De65-bp	C
IRIS_313-8090	GJ-tmp	Spain	MARENY::GERVEX 535-C1	27.9	NS	De65-bp	C
IRIS_313-8204	GJ-tmp	United States of America	S 102::GERVEX 1671-C1	28.4	NS	De65-bp	C
IRIS_313-8031	GJ-adm	Italy	RUBINO::GERVEX 80-C1	29.5	NS	De65-bp	C
IRIS_313-8044	GJ-trp	Italy	GOLFO::GERVEX 118-C1	22.8	AS	In65-bp	C
IRIS_313-8084	GJ-tmp	Spain	CAPATAZ::GERVEX 521-C1	33.5	AS	De65-bp	C
IRIS_313-8171	GJ-tmp	Hungary	AUZGUSTA::GERVEX 1634-C1	31	NS	De65-bp	C
IRIS_313-8180	GJ-trp	United States of America	DELLMONT::GERVEX 1647-C1	23.7	AS	In65-bp	C
IRIS_313-8048	GJ-adm	Italy	RONCOLO::GERVEX 124-C1	28.5	NS	De65-bp	C
IRIS_313-8075	GJ-tmp	Australia	HARRA::GERVEX 501-C1	29.6	NS	De65-bp	C
IRIS_313-8135	GJ-tmp	Bulgaria	SAEDINENIE::GERVEX 1255-C1	30.4	NS	De65-bp	C
IRIS_313-8154	GJ-adm	Italy	GIGANTE VERCELLI::GERVEX 1408-C1	35.5	NS	De65-bp	C
IRIS_313-8208	GJ-tmp	Portugal	LUSITO IRRADIADO 859-85-2::GERVEX 1676-C1	29.8	NS	De65-bp	C
IRIS_313-8177	GJ-adm	Italy	AUGUSTO::GERVEX 1643-C1	29.8	NS	De65-bp	C
IRIS_313-8069	XI-adm	Romania	ARIANA::GERVEX 396-C1	23.3	NS	In65-bp	C
IRIS_313-8112	GJ-tmp	Bulgaria	CHIPKA::GERVEX 837-C1	30.8	NS	De65-bp	C
IRIS_313-8027	GJ-adm	Italy	ANSEATICO::GERVEX 67-C1	27.3	-	De65-bp	C
IRIS_313-8096	GJ-tmp	Spain	SR 113::GERVEX 553-C1	31	NS	De65-bp	C
IRIS_313-8072	GJ-trp	United States of America	CENTURY PATNA::GERVEX 477-C1	33.7	AS	In65-bp	C
IRIS_313-8033	GJ-tmp	Italy	LOMELLINO::GERVEX 83-C1	30.7	NS	De65-bp	C
IRIS_313-8125	GJ-tmp	Bulgaria	PLOVDIV 22::GERVEX 1167-C1	32.9	NS	De65-bp	C
IRIS_313-8023	GJ-adm	Italy	RIZZOTTO 51/1::GERVEX 50-C1	35.4	NS	De65-bp	C
IRIS_313-8132	GJ-tmp	Portugal	RUBI::GERVEX 1247-C1	27.5	NS	De65-bp	C
IRIS_313-8193	GJ-trp	United States of America	LACASSINE::GERVEX 1660-C1	22	AS	In65-bp	C
IRIS_313-8164	GJ-tmp	Australia	YRM 6-2::GERVEX 1508-C1	27.8	NS	De65-bp	C
IRIS_313-8202	GJ-trp	United States of America	REXMONT::GERVEX 1669-C1	23.3	AS	In65-bp	C
IRIS_313-8192	GJ-trp	United States of America	L 205::GERVEX 1659-C1	25	AS	De65-bp	C
IRIS_313-8155	GJ-adm	Russia	KULON::GERVEX 1473-C1	31.3	NS	De65-bp	C
IRIS_313-8037	GJ-adm	Italy	DORELLA::GERVEX 100-C1	31.9	NS	De65-bp	C
IRIS_313-8185	GJ-trp	Italy	GLADIO::GERVEX 1652-C1	24.5	AS	De65-bp	C
IRIS_313-7668	XI-adm	Indonesia	DANAU LAUT TAWAR::C1	23.6	NS	In65-bp	C
IRIS_313-7684	XI-adm	Philippines	IR 1561-228-3-3::IRGC 32627-C1	20.7	NS	In65-bp	C
IRIS_313-7688	XI-1B	Philippines	IR 22::IRGC 11356-C1	21.5	NS	In65-bp	C
IRIS_313-8137	GJ-adm	Portugal	SAGRES::GERVEX 1258-C1	35.2	-	De65-bp	-
IRIS_313-7793	XI-2	Madagascar	TSIPALA B 160::GERVEX 8378-C1	22.9	NS	In65-bp	C
IRIS_313-7691	XI-1B	Philippines	IR 28::IRGC 30411-C1	25.6	NS	In65-bp	C
IRIS_313-7816	XI-1B	Senegal	WAS 199-B-1-2-1::C1	22.6	NS	In65-bp	C
IRIS_313-7807	XI-1B	Senegal	WAS 170-B-B-1-1::C1	20.3	NS	In65-bp	C
IRIS_313-7728	XI-2	Madagascar	MAMORIAKA 114::GERVEX 5176-C1	23.9	NS	In65-bp	C
IRIS_313-7690	XI-adm	Philippines	IR 2344-P1 PB-9-3-2B::IRGC 39317-C1	21.3	NS	In65-bp	C
IRIS_313-7720	XI-2	Madagascar	LAITRA::GERVEX 8400-C1	19.7	NS	In65-bp	C
IRIS_313-7689	XI-1B	Philippines	IR 2307-247-2-2-3::IRGC 77982-C1	20.1	NS	In65-bp	C
IRIS_313-7651	XI-2	Madagascar	BOTRA MAITSO::GERVEX 8389-C1	28.3	NS	In65-bp	C
IRIS_313-7654	XI-1B	Cote d'Ivoire	BOUAKE 189::C1	25.6	NS	In65-bp	C
IRIS_313-7769	XI-adm	Philippines	SALUMPIKIT::IRTP 4777-C1	25.8	NS	De65-bp	T
IRIS_313-7685	XI-1B	Philippines	IR 19746-28-2-2::IRGC 78072-C1	23.4	NS	In65-bp	C
IRIS_313-7824	XI-1B	Senegal	WAS 21-B-B-20-4-3-3::C1	28.9	NS	In65-bp	C
IRIS_313-7636	XI-1B	Mali	ADNY 11::C1	24	NS	In65-bp	C
IRIS_313-7815	XI-1B	Senegal	WAS 198-B-3-1-3::C1	25.1	NS	In65-bp	C
IRIS_313-7778	XI-adm	Viet Nam	SOM CAU 70 A::IRGC 8227-C1	17.3	NS	In65-bp	C
IRIS_313-7792	XI-adm	Madagascar	TSIPALA 1231::GERVEX 8418-C1	26.5	NS	In65-bp	C
IRIS_313-7820	XI-1B	Senegal	WAS 206-B-B-2-2-1::C1	23.6	NS	In65-bp	C
IRIS_313-7922	GJ-trp	French Guiana	IRAT 234::C1	34.1	AS	In65-bp	C
IRIS_313-7650	XI-2	Madagascar	BOTOHAVANA 139::GERVEX 8237-C1	21.8	NS	In65-bp	C
IRIS_313-7907	GJ-trp	Philippines	IR 68704-145-1-1-B::C1	24.8	AS	In65-bp	C
IRIS_313-8011	GJ-sbtrp	Viet Nam	VIETNAM 1::C1	32.1	AS	In65-bp	T
IRIS_313-7883	GJ-trp	Indonesia	GANIGI::IRGC 48698-C1	31.6	AS	In65-bp	C
IRIS_313-7863	GJ-trp	Brazil	CIRAD 403::GERVEX 9039-C1	26.3	AS	De65-bp	C
IRIS_313-7870	GJ-adm	Brazil	CUIABANA::IRTP 17401-C1	32.9	AS	In65-bp	C
IRIS_313-7914	GJ-trp	Cote d'Ivoire	IRAT 112::C1	34.5	AS	In65-bp	C
IRIS_313-7924	GJ-trp	Bolivia	IRAT 335::C1	24.9	AS	In65-bp	C
IRIS_313-7912	GJ-trp	Cote d'Ivoire	IRAT 104::C1	33.8	AS	In65-bp	C
IRIS_313-7856	GJ-sbtrp	Thailand	CHA LOY OE::C1	24.7	AS	In65-bp	T
IRIS_313-7850	GJ-trp	Madagascar	BODA 148-3::GERVEX 8258-C1	29.3	NS	De65-bp	C
IRIS_313-7699	XI-adm	Philippines	IR 57924-24::IRTP 16675-C1	29.6	NS	In65-bp	C
IRIS_313-7994	GJ-trp	Madagascar	VARY MADINIKA 3566::GERVEX 8448-C1	27.9	AS	In65-bp	C
IRIS_313-7868	GJ-trp	Colombia	CT 13582-15-5-M::C1	26.3	AS	In65-bp	C
IRIS_313-7909	GJ-trp	Philippines	IR 71525-19-1-1::C1	26.5	AS	In65-bp	C
IRIS_313-8063	GJ-trp	Argentina	104 UPLA::GERVEX 167-C1	28.2	AS	De65-bp	C
IRIS_313-7795	XI-2	Madagascar	TSIPALA MENA 626::GERVEX 5392-C1	23.9	NS	In65-bp	C
IRIS_313-8061	GJ-trp	Argentina	75 UPLA::GERVEX 161-C1	24.4	AS	De65-bp	C
IRIS_313-8057	GJ-trp	Argentina	79 UPLA::GERVEX 154-C1	24.7	AS	De65-bp	C
IRIS_313-8062	GJ-trp	Argentina	80 UPLA::GERVEX 164-C1	25	NS	De65-bp	T
IRIS_313-8168	GJ-adm	France	ARLESIENNE::GERVEX 1530-C1	35.5	NS	De65-bp	C
IRIS_313-8166	GJ-adm	France	CALENDAL::GERVEX 1516-C1	34.4	NS	De65-bp	T
IRIS_313-8165	GJ-tmp	France	CIGALON::GERVEX 1514-C1	26.3	NS	De65-bp	C
IRIS_313-8158	GJ-adm	Colombia	CT 23::GERVEX 1488-C1	26.5	NS	De65-bp	C
IRIS_313-8160	GJ-tmp	Colombia	CT 58::GERVEX 1491-C1	25.1	AS	De65-bp	C
IRIS_313-7620	XI-3	Burkina Faso	GAMBIAKA::GERVEX 7920-C1	29.1	NS	De65-bp	T
IRIS_313-7809	XI-adm	Senegal	WAS 174-B-3-5::C1	27.8	NS	In65-bp	C
IRIS_313-11433	XI-1A	India	MR 136-1::IRGC 50707-1	20.6	NS	In65-bp	C
IRIS_313-11434	GJ-trp	Colombia	FORTUNA BLANCO (SAN MARCOS)::IRGC 50764-1	28	AS	In65-bp	C
IRIS_313-11435	GJ-trp	Cote d'Ivoire	MONMINEUPLEU::IRGC 50873-1	28.5	AS	In65-bp	C
IRIS_313-11436	GJ-trp	Cote d'Ivoire	SAKAZELE (538)::IRGC 50880-1	25.7	AS	In65-bp	C
IRIS_313-11437	XI-1B	Mexico	CAMPECHE A 79::IRGC 51102-1	22.3	NS	In65-bp	C
IRIS_313-11438	XI-adm	Mexico	ZACATEPEC A 79::IRGC 51116-1	24.6	NS	In65-bp	C
IRIS_313-8170	GJ-adm	France	MEJANES 2::GERVEX 1560-C1	25.6	AS	De65-bp	C
IRIS_313-11439	GJ-trp	Cuba	NIRA PRIETO::IRGC 51145-1	24	AS	In65-bp	C
IRIS_313-11441	GJ-trp	Philippines	NALA::IRGC 51247-1	31.3	AS	In65-bp	C
IRIS_313-11443	XI-adm	India	ARC 18533::IRGC 51756-1	25.4	NS	In65-bp	C
IRIS_313-11445	XI-2	India	NCS 102::IRGC 51854-1	22.2	NS	In65-bp	C
IRIS_313-11446	XI-2	India	NAPDAI::IRGC 52009-1	25.4	NS	In65-bp	C
IRIS_313-11448	XI-2	India	BARAMANJ::IRGC 52067-1	27.3	NS	In65-bp	C
IRIS_313-11449	XI-adm	India	KODIA PHUL::IRGC 52168-1	16.8	NS	In65-bp	C
IRIS_313-11453	XI-2	India	ZINYA KOLAMBA::IRGC 52402-1	14.7	NS	In65-bp	C
IRIS_313-8128	GJ-tmp	Argentina	PRECOZ 2 F A::GERVEX 1182-C1	29.3	NS	De65-bp	C
IRIS_313-11460	XI-2	India	SELHI::IRGC 52760-1	24.6	NS	In65-bp	C
IRIS_313-11461	XI-2	India	VAIKATHARYAN::IRGC 52805-1	27.7	NS	In65-bp	C
IRIS_313-11467	XI-3	Philippines	MACAPAGAL::IRGC 52927-1	27.4	NS	In65-bp	C
IRIS_313-8162	GJ-tmp	China	RPC 12::GERVEX 1505-C1	25.4	NS	De65-bp	C
IRIS_313-11478	XI-2	India	LOCAL::IRGC 53300-1	26.6	NS	In65-bp	C
IRIS_313-8217	GJ-tmp	Egypt	SAKHA 102::GERVEX 1687-C1	27.9	NS	De65-bp	C
IRIS_313-11479	GJ-trp	India	VANKALI::IRGC 53339-1	15.9	AS	In65-bp	C
IRIS_313-8218	GJ-tmp	Egypt	SAKHA 103::GERVEX 1688-C1	24.5	NS	De65-bp	C
IRIS_313-11490	XI-adm	India	ARC 15480::IRGC 53799-1	18.7	NS	In65-bp	C
IRIS_313-11491	XI-2	India	BIR BAHADUR::IRGC 53889-1	20.6	NS	In65-bp	C
IRIS_313-11493	XI-adm	India	AR 133::IRGC 53942-1	21.6	NS	In65-bp	C
IRIS_313-11494	GJ-sbtrp	India	IC 25690::IRGC 53973-1	23.2	AS	In65-bp	C
IRIS_313-11495	GJ-trp	Indonesia	ANENOE::IRGC 54140-1	26.2	-	In65-bp	C
IRIS_313-8140	GJ-tmp	China	SANGHAI::GERVEX 1264-C1	26.9	NS	De65-bp	C
IRIS_313-11506	XI-adm	India	K 15591-4::IRGC 55043-1	25.9	NS	In65-bp	C
IRIS_313-11507	XI-1B	Viet Nam	TV 30::IRGC 55221-1	25.6	NS	In65-bp	C
IRIS_313-11510	XI-adm	Sri Lanka	A 69-1::IRGC 55305-1	26.1	NS	In65-bp	C
IRIS_313-11511	GJ-trp	Philippines	WAGASAN (RED)::IRGC 55404-1	23.5	AS	In65-bp	C
IRIS_313-11512	XI-adm	Philippines	OYAK PAKANG::IRGC 55422-1	26	NS	De65-bp	T
IRIS_313-11428	GJ-trp	Brazil	MARANHAO BRANCO::IRGC 50503-1	33.1	AS	In65-bp	C
IRIS_313-11522	GJ-adm	China	XINTUAN HEI GU::IRGC 56159-1	22	AS	De65-bp	C
IRIS_313-11523	XI-adm	Senegal	ADIALLO::IRGC 56264-1	22.1	NS	In65-bp	T
IRIS_313-11526	GJ-trp	Cote d'Ivoire	FOSSA (GBE)::IRGC 56767-1	25.1	AS	In65-bp	C
IRIS_313-11527	GJ-trp	Cote d'Ivoire	GOLO::IRGC 56856-1	32.6	AS	In65-bp	C
IRIS_313-11513	XI-1B	Ecuador	CHATO::IRGC 55825-1	24.5	NS	In65-bp	C
IRIS_313-11536	GJ-tmp	Georgia	WIR 2091::IRGC 57536-1	31.6	NS	De65-bp	C
IRIS_313-11537	GJ-trp	Philippines	J 6 IR 438 (WC 694)::IRGC 57599-1	23.4	NS	In65-bp	C
IRIS_313-11538	XI-1B	Philippines	J 6 IR 520 (WC 693)::IRGC 57600-1	21.1	NS	In65-bp	C
IRIS_313-11539	GJ-trp	Unites States of America	SP 6 (WC 836)::IRGC 57602-1	19.8	-	De65-bp	C
IRIS_313-11540	GJ-trp	Guinea	PATIE ROUGE::IRGC 57686-1	27.2	AS	In65-bp	C
IRIS_313-11541	XI-adm	Myanmar	HOE PHAR THAE::IRGC 57907-1	27.4	NS	In65-bp	C
IRIS_313-11543	XI-3	Myanmar	KYUN TAW SEIN::IRGC 58072-1	34.8	NS	-	T
IRIS_313-11546	XI-adm	Myanmar	NGA CHAN HMWE::IRGC 58146-1	22.5	NS	In65-bp	C
IRIS_313-11548	XI-adm	Myanmar	TAUNG LWIN::IRGC 58222-1	25.7	NS	In65-bp	C
IRIS_313-11549	XI-adm	Myanmar	TAUNGYA SABA::IRGC 58226-1	28.1	NS	In65-bp	C
IRIS_313-11558	XI-2	Bangladesh	NULI::IRGC 58824-1	26.6	NS	In65-bp	C
IRIS_313-11516	XI-adm	Philippines	IR 3839-1::IRGC 55946-1	23.7	NS	In65-bp	C
IRIS_313-11563	XI-2	Nepal	BIJULI BATI::IRGC 58917-1	27.3	NS	In65-bp	C
IRIS_313-11565	XI-2	Nepal	KUSUM KATIKI::IRGC 59099-1	27.8	NS	In65-bp	C
IRIS_313-11568	XI-1A	Nepal	SATHIYA::IRGC 59225-1	26.6	NS	In65-bp	C
IRIS_313-11570	XI-adm	China	GENG 77-4::IRGC 59321-1	25.1	NS	In65-bp	C
IRIS_313-11571	GJ-tmp	China	BAI MANG AI ZHONG::IRGC 59408-1	25.1	NS	De65-bp	C
IRIS_313-11517	XI-1B	Philippines	IR 4432-28-5::IRGC 55952-1	32.5	NS	In65-bp	C
IRIS_313-11572	XI-1A	China	BAI MI TIE QIU::IRGC 59414-1	23.9	NS	In65-bp	C
IRIS_313-11573	XI-adm	China	GAO LIANG ZAO::IRGC 59563-1	23	NS	In65-bp	C
IRIS_313-11574	GJ-tmp	China	HEI TOU HONG::IRGC 59595-1	24.1	NS	De65-bp	C
IRIS_313-11575	GJ-tmp	China	HONG PI NUO::IRGC 59638-1	21.8	NS	De65-bp	C
IRIS_313-11577	XI-1A	China	LANG QIAN CHE::IRGC 59730-1	23.5	NS	In65-bp	C
IRIS_313-11578	GJ-tmp	China	LUAN DAO::IRGC 59762-1	26.4	NS	De65-bp	C
IRIS_313-11579	XI-1A	China	SHAN GU::IRGC 59870-1	19.2	NS	In65-bp	C
IRIS_313-11580	XI-adm	China	TAI ZHOU XIAN::IRGC 59912-1	20.4	NS	In65-bp	C
IRIS_313-11582	GJ-tmp	China	WAN GENG BAI DAO TOU::IRGC 59948-1	22.9	NS	De65-bp	C
IRIS_313-11584	GJ-tmp	China	YI SUI QI::IRGC 60088-1	24.5	NS	De65-bp	C
IRIS_313-11585	XI-1A	China	ACC 1286::IRGC 60116-1	23.3	NS	In65-bp	C
IRIS_313-11588	XI-3	Malaysia	MR 69::IRGC 60188-1	16.4	NS	In65-bp	C
IRIS_313-11594	XI-adm	Viet Nam	CHAN THANH HOA::IRGC 60647-1	20.4	NS	In65-bp	C
IRIS_313-11599	XI-2	India	JUGRAY::IRGC 60960-1	23.2	NS	In65-bp	C
IRIS_313-11621	XI-adm	India	UPRH 265::IRGC 61689-1	21	NS	In65-bp	C
IRIS_313-11622	XI-1A	China	JUAN YE LAI::IRGC 61825-1	22.5	NS	In65-bp	C
IRIS_313-11623	GJ-sbtrp	China	KAO SONG HAI::IRGC 61827-1	15.8	AS	In65-bp	C
IRIS_313-11624	XI-1A	Nepal	ANADI WHITE::IRGC 61897-1	25.5	NS	In65-bp	C
IRIS_313-11606	XI-2	India	BOKDEL::IRGC 61085-1	29.5	-	De65-bp	C
IRIS_313-11607	XI-2	India	HOLDIGANTHI::IRGC 61105-1	24	NS	In65-bp	C
IRIS_313-11638	XI-2	India	NCS 331::IRGC 62247-1	25.1	NS	In65-bp	C
IRIS_313-11639	XI-adm	India	NCS 349::IRGC 62257-1	22.4	NS	In65-bp	C
IRIS_313-11640	XI-2	India	NCS 458::IRGC 62290-1	27.1	NS	In65-bp	C
IRIS_313-11641	XI-2	India	NCS 477::IRGC 62299-1	18.7	NS	In65-bp	C
IRIS_313-11642	XI-2	India	NCS 599::IRGC 62373-1	24.2	NS	In65-bp	C
IRIS_313-11644	XI-2	India	NCS 745::IRGC 62466-1	24.3	NS	In65-bp	C
IRIS_313-11645	XI-2	India	NCS 766::IRGC 62478-1	28.6	NS	In65-bp	C
IRIS_313-11646	XI-2	India	NCS 771 A::IRGC 62483-1	31.3	NS	In65-bp	C
IRIS_313-11647	XI-2	India	NCS 809 A::IRGC 62502-1	28.3	NS	In65-bp	C
IRIS_313-11648	XI-2	India	NCS 830::IRGC 62518-1	20.6	NS	In65-bp	C
IRIS_313-11650	XI-2	India	NCS 901 A::IRGC 62568-1	21.8	NS	In65-bp	T
IRIS_313-11651	GJ-tmp	China	FEI ZHAO 12::IRGC 62683-1	23.8	NS	De65-bp	C
IRIS_313-11652	GJ-tmp	China	GONG SHE 9::IRGC 62693-1	29.9	NS	De65-bp	C
IRIS_313-11653	GJ-tmp	China	MA SHE 8::IRGC 62750-1	25.7	NS	De65-bp	C
IRIS_313-11654	GJ-tmp	China	PL 3165::IRGC 62827-1	26.7	NS	De65-bp	C
IRIS_313-11609	XI-3	Thailand	MAE HAWM::IRGC 61283-1	19.1	NS	In65-bp	C
IRIS_313-11655	GJ-tmp	China	SI WAN 14::IRGC 63019-1	26.9	NS	De65-bp	C
IRIS_313-11658	GJ-trp	Sierra Leone	MANYALOJOPOIHUN::IRGC 63350-1	28.5	AS	In65-bp	C
IRIS_313-11665	XI-1A	China	JIN HUA 258::IRGC 63670-1	33.3	NS	In65-bp	C
IRIS_313-11666	XI-adm	China	LONG GE 33::IRGC 63705-1	29.3	NS	In65-bp	C
IRIS_313-11667	XI-1A	China	LUO AI ZAO 3::IRGC 63730-1	29.7	NS	In65-bp	C
IRIS_313-11668	XI-1A	China	RONG DAO 4::IRGC 63820-1	28.6	NS	In65-bp	C
IRIS_313-11671	XI-2	Nepal	DERAWA::IRGC 64106-1	22.7	NS	In65-bp	C
IRIS_313-11672	GJ-tmp	Nepal	RAI MANULA::IRGC 64138-1	21.1	NS	De65-bp	C
IRIS_313-11678	XI-3	Thailand	E PLUAK::IRGC 64297-1	34.4	NS	De65-bp	C
IRIS_313-11679	XI-3	Thailand	GASET BOW::IRGC 64316-1	29.7	NS	De65-bp	C
IRIS_313-11685	XI-3	Thailand	PLAWNG SAENG::IRGC 64595-1	31.7	NS	In65-bp	T
IRIS_313-11689	GJ-tmp	Korea, Republic of	DECHANGBYEO::IRGC 64858-1	22.6	NS	De65-bp	C
IRIS_313-11691	GJ-sbtrp	Bhutan	SHANGYIPA::IRGC 64928-1	28.2	AS	In65-bp	C
IRIS_313-11692	XI-1A	Taiwan, China	CHIAYI WU-K'O::IRGC 64974-1	26.3	NS	In65-bp	C
IRIS_313-11693	XI-adm	Taiwan, China	CHING CH'UNG::IRGC 65002-1	20.3	NS	In65-bp	C
IRIS_313-11694	XI-adm	Taiwan, China	CHING LIU::IRGC 65018-1	23	NS	In65-bp	C
IRIS_313-11695	XI-1A	Taiwan, China	HSIN-T'AO YUAN CHING YU::IRGC 65074-1	24.5	NS	In65-bp	C
IRIS_313-11714	XI-adm	Guyana	CHAMPION::IRGC 66327-1	21.1	NS	In65-bp	C
IRIS_313-11717	XI-adm	Indonesia	JATI MANI::IRGC 66565-1	28	NS	In65-bp	C
IRIS_313-11719	XI-3	Thailand	DAWK PUT::IRGC 66699-1	31.5	NS	De65-bp	C
IRIS_313-11720	XI-3	Thailand	DAW 85::IRGC 66704-1	31	NS	In65-bp	T
IRIS_313-11721	XI-3	Thailand	GAEW DAENG::IRGC 66707-1	31.5	NS	In65-bp	C
IRIS_313-11722	XI-adm	Bangladesh	KABERI::IRGC 66801-1	20.6	NS	In65-bp	C
IRIS_313-11723	XI-2	Guinea	DISSIGBE::IRGC 66916-1	32.8	NS	In65-bp	C
IRIS_313-11724	XI-3	Guinea	KONYAN::IRGC 66931-1	27.9	NS	In65-bp	C
IRIS_313-11725	GJ-tmp	Japan	ZUIHOU::IRGC 66982-1	25	NS	De65-bp	C
IRIS_313-11726	XI-1A	China	GUANG QING 334::IRGC 67132-1	19.1	NS	In65-bp	T
IRIS_313-11727	XI-1A	China	HONG YANG ZAO 3::IRGC 67177-1	25.7	NS	In65-bp	C
IRIS_313-11700	XI-3	Thailand	DAW NOK KAEN::IRGC 65548-1	34.2	NS	In65-bp	C
IRIS_313-11728	XI-3	China	LUO SI ZHAN::IRGC 67211-1	26.5	NS	In65-bp	C
IRIS_313-11729	XI-adm	China	MEI LIU ZAO 5::IRGC 67231-1	25.1	NS	In65-bp	T
IRIS_313-11730	XI-adm	China	QING ER XIAO 2::IRGC 67255-1	21.5	NS	In65-bp	C
IRIS_313-11731	XI-adm	China	QING TAI AI::IRGC 67273-1	23.3	NS	In65-bp	C
IRIS_313-11733	XI-1A	China	SHUANG BAI AI 2::IRGC 67309-1	25	NS	In65-bp	C
IRIS_313-11734	XI-1A	China	SI CHAO 1::IRGC 67335-1	26.1	NS	In65-bp	C
IRIS_313-11735	XI-adm	China	YI LI ZHONG::IRGC 67382-1	22.1	NS	In65-bp	C
IRIS_313-11736	GJ-trp	Philippines	MALAGKIT (PINELIPE)::IRGC 67444-1	24.6	AS	In65-bp	C
IRIS_313-11738	XI-2	India	PAUNDRI::IRGC 67527-1	27.2	NS	In65-bp	C
IRIS_313-11739	GJ-trp	Ghana	NAKPUI::IRGC 67594-1	28.7	AS	In65-bp	C
IRIS_313-11740	XI-adm	Ghana	UGAGA::IRGC 67604-1	24.8	NS	De65-bp	T
IRIS_313-11741	XI-2	Sri Lanka	HERATH BANDA::IRGC 67630-1	26.8	NS	In65-bp	C
IRIS_313-11744	XI-adm	China	AI JIAO AO FAN ZI::IRGC 67871-1	24.2	NS	In65-bp	C
IRIS_313-11745	XI-1A	China	AN FU ZHAN::IRGC 67878-1	25.2	NS	In65-bp	C
IRIS_313-11746	XI-1A	China	E 2070::IRGC 67981-1	25.8	NS	De65-bp	C
IRIS_313-11747	XI-adm	China	E 4197::IRGC 68004-1	26.7	NS	In65-bp	C
IRIS_313-11702	GJ-tmp	United States of America	CN 1067::IRGC 65680-1	21.4	NS	In65-bp	C
IRIS_313-11748	XI-adm	China	GAO JIAO YING GAN ZHAN::IRGC 68053-1	23	NS	In65-bp	C
IRIS_313-11750	XI-adm	China	L 10595::IRGC 68109-1	24.2	NS	In65-bp	C
IRIS_313-11751	XI-adm	China	L 10833::IRGC 68121-1	24	NS	In65-bp	C
IRIS_313-11752	XI-1A	China	M 6034-1::IRGC 68193-1	31.2	NS	In65-bp	C
IRIS_313-11753	XI-1A	China	XIANG CHANG ZAO::IRGC 68268-1	26.4	NS	In65-bp	C
IRIS_313-11760	XI-2	Madagascar	MENAHARA 505::IRGC 68709-1	25.9	NS	De65-bp	C
IRIS_313-11762	XI-2	Madagascar	NS 1515::IRGC 68947-1	21.8	NS	In65-bp	C
IRIS_313-11763	XI-adm	Cameroon	PJ 110::IRGC 68981-1	26.8	NS	In65-bp	C
IRIS_313-11764	XI-3	Liberia	P 41::IRGC 68987-1	23.1	NS	In65-bp	C
IRIS_313-11772	XI-2	Madagascar	ROJON'NY NTAOLO::IRGC 69410-1	26	NS	In65-bp	C
IRIS_313-11705	XI-3	Thailand	DAWK PUD KHAO::IRGC 65808-1	35.8	NS	In65-bp	T
IRIS_313-11780	XI-3	Tanzania	KILOMBERO::IRGC 69698-1	30.3	NS	De65-bp	C
IRIS_313-11782	XI-2	Zambia	MALAGASY::IRGC 69717-1	25	NS	In65-bp	C
IRIS_313-11785	XI-3	Tanzania	MOSHI::IRGC 69737-1	34.6	NS	De65-bp	C
IRIS_313-11787	XI-2	Gambia	TANDAKAY FINGO::IRGC 69793-1	31.6	NS	In65-bp	C
IRIS_313-11789	XI-2	Madagascar	SABORAMANDALOAFO::IRGC 69875-1	23.3	NS	In65-bp	C
IRIS_313-11790	GJ-trp	Madagascar	VARIRANGAHY::IRGC 69897-1	27.4	AS	In65-bp	C
IRIS_313-11791	XI-2	Madagascar	VARY LAHY::IRGC 69908-1	26.7	NS	In65-bp	C
IRIS_313-11802	XI-1A	China	JIE CAO ZHAN::IRGC 70305-1	25.6	NS	In65-bp	C
IRIS_313-11803	GJ-tmp	China	MAO ZHA NUO::IRGC 70335-1	19.1	NS	De65-bp	C
IRIS_313-11804	XI-1A	China	QUN XUAN ZAO::IRGC 70371-1	24.4	NS	In65-bp	C
IRIS_313-11805	XI-1A	China	XI HONG GU::IRGC 70416-1	28.4	NS	In65-bp	C
IRIS_313-11806	XI-1A	China	78 XUAN WU::IRGC 70475-1	24.9	NS	In65-bp	C
IRIS_313-11792	GJ-trp	Madagascar	VONBOANGY::IRGC 69947-1	28.1	AS	In65-bp	C
IRIS_313-11811	XI-2	Kenya	MOSHI::IRGC 70648-1	27.1	NS	In65-bp	C
IRIS_313-11814	XI-3	Kenya	KIKUBA::IRGC 70722-1	23.1	NS	De65-bp	T
IRIS_313-11815	XI-3	Kenya	MOSHI::IRGC 70730-1	24.3	NS	De65-bp	T
IRIS_313-11816	XI-adm	Myanmar	KARILETYONE::IRGC 70745-1	25.9	NS	In65-bp	-
IRIS_313-11817	XI-adm	Myanmar	KHAOSAING::IRGC 70746-2	26	NS	In65-bp	C
IRIS_313-11818	XI-adm	Myanmar	LETYONE::IRGC 70753-1	25.1	NS	In65-bp	C
IRIS_313-11793	XI-2	Madagascar	KOMALIOKO::IRGC 69958-1	23.7	NS	In65-bp	C
IRIS_313-11821	XI-2	India	19::IRGC 70786-1	21.9	NS	In65-bp	C
IRIS_313-11823	XI-2	India	BHU BHUSI::IRGC 70803-1	24	NS	In65-bp	C
IRIS_313-11824	XI-2	India	DHANIYA PHOOL::IRGC 70811-1	29.2	NS	De65-bp	C
IRIS_313-11828	XI-2	India	LALI GURMATIA::IRGC 70854-1	26.4	NS	In65-bp	C
IRIS_313-11829	GJ-tmp	Pakistan	MUNJI::IRGC 70928-1	25.5	NS	De65-bp	C
IRIS_313-11794	XI-2	Madagascar	TSIPALA MENAHAR::IRGC 69979-1	27.5	NS	In65-bp	C
IRIS_313-11834	GJ-sbtrp	Thailand	BUENG MONG LENG WE::IRGC 71088-1	30.4	AS	In65-bp	T
IRIS_313-11839	XI-3	Thailand	MUAY::IRGC 71318-1	32.6	NS	In65-bp	C
IRIS_313-11795	XI-1A	China	DA GU AI 7::IRGC 70075-1	22.9	NS	In65-bp	C
IRIS_313-11841	XI-3	Thailand	NIAW NARAI::IRGC 71353-1	32.6	NS	In65-bp	C
IRIS_313-11849	XI-3	Malaysia	PULUT SELEMYAM::IRGC 71820-1	28.2	NS	In65-bp	C
IRIS_313-11796	XI-1A	China	DU GEN CHUAN::IRGC 70083-1	23.4	NS	In65-bp	C
IRIS_313-11852	XI-1A	China	BAI MI ZAI 7::IRGC 71940-1	22.8	NS	In65-bp	C
IRIS_313-11853	XI-1A	China	BU ZHI MING::IRGC 71971-1	22.2	NS	In65-bp	C
IRIS_313-11854	XI-1A	China	CHI GU::IRGC 71988-1	22.4	NS	In65-bp	C
IRIS_313-11855	XI-1A	China	DA GUAN YIN ZHAN::IRGC 72006-1	21.1	NS	In65-bp	C
IRIS_313-11856	XI-1A	China	DA HEI GU::IRGC 72009-1	24.9	NS	In65-bp	T
IRIS_313-11857	XI-1A	China	DA LI BAI 63::IRGC 72016-1	25.9	NS	In65-bp	C
IRIS_313-11858	XI-1A	China	DA TIE ZHAN::IRGC 72029-1	22.7	NS	In65-bp	C
IRIS_313-11860	XI-1A	China	GUA PAI GU::IRGC 72078-1	23.3	NS	In65-bp	C
IRIS_313-11797	XI-1A	China	E ZI 32::IRGC 70127-1	30.4	NS	In65-bp	C
IRIS_313-11861	XI-1A	China	HEI YAN ZHAN::IRGC 72090-1	23.2	NS	In65-bp	C
IRIS_313-11862	XI-1A	China	HENG YE ZAO::IRGC 72092-1	21.4	NS	In65-bp	C
IRIS_313-11863	XI-1A	China	HONG DU BAI::IRGC 72098-1	24.7	NS	In65-bp	C
IRIS_313-11865	XI-1A	China	HUO QING::IRGC 72148-1	23.5	NS	In65-bp	C
IRIS_313-11866	XI-1A	China	JIANG ER ZAO::IRGC 72152-1	25.1	NS	In65-bp	C
IRIS_313-11867	XI-1A	China	KE SHU BAI::IRGC 72183-1	22	NS	In65-bp	C
IRIS_313-11868	XI-1A	China	LIU LI YOU::IRGC 72198-1	22.6	NS	In65-bp	T
IRIS_313-11869	XI-1A	China	MA WEI ZHAN::IRGC 72220-1	22.4	NS	In65-bp	C
IRIS_313-11798	XI-1B	China	E ZI 100::IRGC 70192-1	26.1	NS	In65-bp	C
IRIS_313-11871	XI-1A	China	SAN ZHAO QI::IRGC 72289-1	21.5	NS	In65-bp	C
IRIS_313-11872	XI-1A	China	TIE ZHONG::IRGC 72321-1	28.8	NS	In65-bp	C
IRIS_313-11875	GJ-tmp	Japan	CHUBU 17::IRGC 72505-1	20.3	NS	In65-bp	C
IRIS_313-11876	XI-1A	China	AI DA::IRGC 72567-1	28.2	NS	In65-bp	C
IRIS_313-11877	XI-1A	China	AN NAN ZAO::IRGC 72576-1	27.4	NS	In65-bp	C
IRIS_313-11878	XI-1A	China	BAI RI XIAN::IRGC 72588-1	24.7	NS	In65-bp	C
IRIS_313-11881	XI-1A	China	LIU TIAO XIAN::IRGC 72758-1	25.1	NS	In65-bp	C
IRIS_313-11882	XI-1A	China	MAN TIAN QING::IRGC 72776-1	26.4	NS	In65-bp	C
IRIS_313-11884	XI-1A	China	TIAN DAO DAO::IRGC 72837-1	23.2	NS	In65-bp	C
IRIS_313-11897	GJ-sbtrp	Thailand	PHIT CHZK::IRGC 73317-1	27.5	AS	In65-bp	T
IRIS_313-11898	XI-3	Thailand	MA YOO::IRGC 73507-1	34.8	NS	In65-bp	C
IRIS_313-11900	GJ-sbtrp	Thailand	PLE LIA::IRGC 73562-1	39	AS	In65-bp	T
IRIS_313-11902	XI-3	Indonesia	CEMPO TURI::IRGC 73667-1	21.3	NS	In65-bp	C
IRIS_313-11903	GJ-trp	Indonesia	KOMPIT::IRGC 73716-1	26.5	AS	In65-bp	C
IRIS_313-11885	XI-1A	China	YANG WAN XIAN::IRGC 72886-1	24.4	NS	In65-bp	C
IRIS_313-11907	GJ-trp	Indonesia	TINAROH::IRGC 73874-1	28.1	AS	In65-bp	C
IRIS_313-11908	GJ-tmp	China	DUAN SHEN ZI::IRGC 73962-1	30.8	NS	De65-bp	C
IRIS_313-11910	XI-adm	China	YU HE HONG::IRGC 74266-1	26.8	NS	In65-bp	T
IRIS_313-11911	XI-1A	China	YUN NAN ZHAN::IRGC 74272-1	24.3	NS	In65-bp	C
IRIS_313-11912	XI-3	Brazil	ESCONDE CACHO::IRGC 74305-1	27	NS	In65-bp	C
IRIS_313-11913	GJ-trp	Philippines	BUAGKOG::IRGC 74318-1	29.6	AS	In65-bp	C
IRIS_313-11886	XI-1B	Philippines	IR 4683-54-2::IRGC 72992-1	23.8	NS	In65-bp	C
IRIS_313-11915	GJ-trp	Ghana	IB 95::IRGC 74677-1	31.1	AS	In65-bp	C
IRIS_313-11916	XI-2	Sri Lanka	MUDALIGA WEE::IRGC 74706-1	27	NS	In65-bp	C
IRIS_313-11918	XI-2	India	DILBAKSH::IRGC 74738-1	27.4	NS	In65-bp	C
IRIS_313-11919	XI-2	India	LAKHA KUAR::IRGC 74760-1	20.8	NS	De65-bp	C
IRIS_313-11920	XI-adm	Thailand	GI TAH::IRGC 74883-1	26.7	NS	In65-bp	C
IRIS_313-11922	GJ-sbtrp	Thailand	KHAO' NAN::IRGC 74981-1	30.5	AS	In65-bp	T
IRIS_313-11887	XI-1B	Philippines	IR 19058-107-1::IRGC 72997-1	21.1	NS	In65-bp	C
IRIS_313-11924	GJ-sbtrp	Thailand	NAM JAM::IRGC 75069-1	31.3	AS	In65-bp	T
IRIS_313-11926	GJ-sbtrp	Thailand	SI NAM PUENG::IRGC 75165-1	40	AS	In65-bp	C
IRIS_313-11928	GJ-trp	Philippines	DAYRON MARANGRAS::IRGC 75209-1	18.1	AS	In65-bp	C
IRIS_313-11929	GJ-trp	Philippines	GILINGAN MARANGRAS::IRGC 75213-1	17.4	AS	In65-bp	C
IRIS_313-11930	XI-1B	Nigeria	ITA 117::IRGC 75235-1	23.6	NS	In65-bp	C
IRIS_313-11932	XI-2	Kenya	SINDANO 3::IRGC 75279-1	25.1	NS	In65-bp	C
IRIS_313-11934	XI-adm	Philippines	KANATO::IRGC 75306-2	28.1	NS	In65-bp	C
IRIS_313-11937	XI-adm	India	KUNJUKUNJU::IRGC 75448-1	23	NS	In65-bp	C
IRIS_313-11939	XI-3	Burkina Faso	KAMPTI::IRGC 75626-1	31.3	NS	De65-bp	T
IRIS_313-11940	XI-adm	Burkina Faso	MALOBA (DISSI ROUGE)::IRGC 75700-1	24.8	NS	In65-bp	C
IRIS_313-11943	XI-1A	Nepal	I 41::IRGC 75927-1	26.6	NS	In65-bp	C
IRIS_313-11889	XI-adm	Pakistan	MURGI BRINJ::IRGC 73109-1	30	NS	In65-bp	C
IRIS_313-11944	XI-1A	Nepal	I 814::IRGC 76028-1	25.1	NS	In65-bp	C
IRIS_313-11945	XI-2	Bangladesh	MALIKULI::IRGC 76237-1	19.5	NS	In65-bp	C
IRIS_313-11948	XI-1A	China	HOU LU BAI::IRGC 76582-1	24.7	NS	In65-bp	C
IRIS_313-11949	XI-1A	China	LIU HE XI HE::IRGC 76661-1	27.5	NS	In65-bp	C
IRIS_313-11950	XI-1A	China	MI GU::IRGC 76687-1	22	NS	In65-bp	C
IRIS_313-11951	XI-1A	China	MIAO ZHAN::IRGC 76691-1	25.4	NS	In65-bp	C
IRIS_313-11952	XI-1A	China	QI YUE ZHAN::IRGC 76722-1	24.4	NS	In65-bp	C
IRIS_313-11890	GJ-tmp	Taiwan, China	C 722323::IRGC 73147-1	20.9	NS	De65-bp	C
IRIS_313-11954	XI-1A	China	XIA HONG GU::IRGC 76803-1	22.6	NS	In65-bp	C
IRIS_313-11955	XI-1A	China	YE DA GU::IRGC 76834-1	21.3	NS	In65-bp	C
IRIS_313-11957	XI-adm	Thailand	DAW LUEY 4-3::IRGC 76929-1	25	NS	In65-bp	C
IRIS_313-11960	XI-1B	Indonesia	PORONG::IRGC 76983-1	23.1	NS	In65-bp	C
IRIS_313-11964	XI-2	Bangladesh	VUOTTA SAIL::IRGC 77306-1	19.8	NS	-	C
IRIS_313-11965	XI-1A	China	GUANG XUAN LIU HAO::IRGC 77341-1	22.1	NS	In65-bp	C
IRIS_313-11966	XI-1A	China	QI GU::IRGC 77381-1	27.8	NS	In65-bp	C
IRIS_313-11967	XI-adm	China	TANG DU GU::IRGC 77400-1	19.6	NS	In65-bp	C
IRIS_313-11968	XI-1A	China	ZHAO DAN AI::IRGC 77422-1	25.8	NS	In65-bp	C
IRIS_313-11978	XI-1B	Philippines	IR 5657-33-2::IRGC 77992-1	22.9	NS	In65-bp	C
IRIS_313-11893	XI-adm	Viet Nam	KHAU DANH::IRGC 73201-1	23.7	NS	In65-bp	T
IRIS_313-11990	XI-1B	Taiwan, China	TAISEN GLUTINOUS YU 1157::IRGC 78750-1	25.5	NS	In65-bp	C
IRIS_313-11991	XI-3	Lao People's Democratic Republic	CHON::IRGC 78776-1	26.9	NS	In65-bp	C
IRIS_313-11992	XI-3	Lao People's Democratic Republic	CHAO LAO SOUNG::IRGC 78799-1	27.3	NS	In65-bp	C
IRIS_313-11979	XI-1B	Philippines	IR 19661-364-1-2-3::IRGC 78061-1	25.2	NS	In65-bp	C
IRIS_313-12007	XI-adm	China	JIA GEN::IRGC 79654-1	19	NS	In65-bp	T
IRIS_313-11980	XI-1A	Taiwan, China	HSINCHU AI CHIO CHIENG::IRGC 78182-1	23.3	NS	In65-bp	C
IRIS_313-12009	XI-1A	China	PO HE::IRGC 79701-1	21.4	NS	In65-bp	C
IRIS_313-12010	XI-1A	China	YAN ZHAN::IRGC 79740-1	24.5	NS	In65-bp	C
IRIS_313-12012	XI-1A	China	ZAO LENG SHUI ZHAN::IRGC 79756-1	26.1	NS	In65-bp	C
IRIS_313-12013	XI-2	India	RAUSRR 4::IRGC 79785-1	25.6	NS	In65-bp	C
IRIS_313-12014	XI-2	Nigeria	ADANKARU::IRGC 79842-1	28	NS	In65-bp	C
IRIS_313-12015	XI-2	Nigeria	DOGON IRI::IRGC 79882-1	30.5	NS	In65-bp	C
IRIS_313-12017	XI-adm	Ghana	EX SANDEMA::IRGC 79964-1	25.6	NS	De65-bp	T
IRIS_313-12018	GJ-trp	Sierra Leone	FRENSI GBOI::IRGC 79983-1	28	AS	In65-bp	C
IRIS_313-12031	GJ-trp	Philippines	P T Q QINDONAAL::IRGC 80410-1	32.5	AS	In65-bp	C
IRIS_313-12033	XI-1A	China	GAO JIAO HONG::IRGC 80920-1	24.7	NS	In65-bp	C
IRIS_313-11983	XI-2	Burkina Faso	KERIBAREFOR::IRGC 78454-1	23.3	NS	In65-bp	C
IRIS_313-12048	XI-3	Indonesia	LIMA::IRGC 81487-1	13.5	NS	De65-bp	C
IRIS_313-12052	XI-adm	India	ADUKKAN::IRGC 81783-1	31.4	NS	In65-bp	C
IRIS_313-12053	XI-adm	Burundi	FACAGRO 406::IRGC 82049-1	21.7	NS	In65-bp	C
IRIS_313-12054	GJ-tmp	China	HUA 24::IRGC 82127-1	30.9	NS	De65-bp	C
IRIS_313-12057	XI-adm	China	AI JIAO ZI::IRGC 82255-1	23.9	NS	In65-bp	T
IRIS_313-11985	XI-adm	China	LI TOU ZHAN::IRGC 78550-1	21	NS	In65-bp	C
IRIS_313-12059	GJ-tmp	China	LIGEN 2::IRGC 82398-1	21.7	AS	De65-bp	C
IRIS_313-12060	GJ-adm	China	LIJIAN 942::IRGC 82399-1	22.7	AS	De65-bp	C
IRIS_313-12061	GJ-tmp	China	YUNLEN 13::IRGC 82402-1	19.2	AS	De65-bp	C
IRIS_313-12067	XI-adm	Philippines	531::IRGC 82643-1	22.6	NS	In65-bp	C
IRIS_313-11986	XI-1A	China	LIANG GUANG::IRGC 78551-1	25.6	NS	In65-bp	C
IRIS_313-12070	GJ-trp	Malaysia	BABELIONG::IRGC 82688-1	22.5	AS	In65-bp	C
IRIS_313-12071	GJ-sbtrp	Lao People's Democratic Republic	NIA::IRGC 82728-1	28.1	AS	In65-bp	T
IRIS_313-11987	XI-adm	Philippines	IR 10120-7-2-1-4::IRGC 78628-1	20.7	NS	In65-bp	C
IRIS_313-12082	XI-2	Madagascar	MAVOLATSIKA::IRGC 83137-1	25.9	NS	In65-bp	C
IRIS_313-12083	XI-2	Madagascar	SARIN TSIPALA::IRGC 83154-1	24.9	NS	In65-bp	C
IRIS_313-12109	XI-3	Cambodia	ARITH::IRGC 84347-2	22.4	NS	De65-bp	T
IRIS_313-12076	GJ-sbtrp	Lao People's Democratic Republic	HANG::IRGC 82842-1	35.7	AS	In65-bp	T
IRIS_313-12127	XI-3	Lao People's Democratic Republic	INPONG::IRGC 85524-1	30.7	NS	De65-bp	T
IRIS_313-12128	XI-3	Lao People's Democratic Republic	HMA GNENG::IRGC 85751-1	27.5	NS	De65-bp	C
IRIS_313-12129	GJ-sbtrp	Lao People's Democratic Republic	MON LAI::IRGC 85857-1	36	AS	In65-bp	T
IRIS_313-12077	GJ-sbtrp	Lao People's Democratic Republic	YOI::IRGC 82855-1	31.9	AS	In65-bp	T
IRIS_313-12133	XI-3	Lao People's Democratic Republic	TAP KHOUAY::IRGC 86373-1	36	NS	De65-bp	C
IRIS_313-12135	XI-1B	Malaysia	PERUBAK LUEY::IRGC 86436-1	17.3	NS	In65-bp	C
IRIS_313-12142	XI-3	Cambodia	ATT CHHMOUS::IRGC 87030-1	19.8	NS	De65-bp	C
IRIS_313-12146	XI-adm	Cambodia	AM BEUS::IRGC 87189-1	24.7	NS	De65-bp	T
IRIS_313-12147	XI-3	Cambodia	ARNG'-KAR PHAR ONG::IRGC 87196-1	29.7	NS	De65-bp	C
IRIS_313-12148	XI-3	Cambodia	ARN'-SAR THNGORN'::IRGC 87205-1	29.6	NS	De65-bp	C
IRIS_313-12161	XI-3	Cambodia	PA PHA EA::IRGC 87751-1	20.5	NS	In65-bp	C
IRIS_313-12080	XI-3	Philippines	KA GIL::IRGC 83029-1	25.2	NS	In65-bp	C
IRIS_313-12164	GJ-adm	Cambodia	PA YANG NOEUGN::IRGC 87778-1	28.3	AS	In65-bp	C
IRIS_313-12081	XI-3	Philippines	1146::IRGC 83068-1	23.8	NS	In65-bp	C
IRIS_313-12180	XI-adm	Nepal	JHINUWA DHAN::IRGC 88545-1	23.9	NS	In65-bp	C
IRIS_313-12185	XI-adm	Lao People's Democratic Republic	AE NOUA::IRGC 89308-1	30.5	NS	In65-bp	C
IRIS_313-12187	XI-adm	Lao People's Democratic Republic	CHAM LEK::IRGC 89387-1	27.2	NS	De65-bp	T
IRIS_313-12193	XI-3	Lao People's Democratic Republic	DO NOUAN::IRGC 89648-1	36.7	NS	De65-bp	C
IRIS_313-12194	XI-3	Lao People's Democratic Republic	EA POUAK::IRGC 89748-1	36.7	NS	In65-bp	C
IRIS_313-12200	GJ-sbtrp	Lao People's Democratic Republic	LEUANG::IRGC 90000-1	35.3	AS	In65-bp	C
IRIS_313-12207	XI-adm	Lao People's Democratic Republic	SALA::IRGC 90457-1	25.5	NS	In65-bp	C
IRIS_313-12210	XI-adm	Viet Nam	CHAM TON::IRGC 90600-1	20.8	NS	De65-bp	T
IRIS_313-12217	GJ-tmp	Korea, Republic of	WEONJU 8::IRGC 90845-1	23.2	NS	De65-bp	C
IRIS_313-12221	XI-3	Lao People's Democratic Republic	EA LOUY::IRGC 91220-1	30.9	NS	In65-bp	C
IRIS_313-12222	XI-3	Lao People's Democratic Republic	LAM BOUN::IRGC 91525-1	24.5	NS	De65-bp	C
IRIS_313-12224	XI-3	Lao People's Democratic Republic	NOON SOUNG::IRGC 91956-1	36	NS	De65-bp	C
IRIS_313-12226	GJ-sbtrp	Lao People's Democratic Republic	PANG::IRGC 91987-1	41.5	AS	In65-bp	C
IRIS_313-12227	GJ-sbtrp	Lao People's Democratic Republic	SET::IRGC 92200-1	31.5	AS	In65-bp	T
IRIS_313-12228	GJ-sbtrp	Lao People's Democratic Republic	SOM::IRGC 92221-1	35.7	AS	In65-bp	T
IRIS_313-12232	XI-adm	China	TE SAN AI 2::IRGC 93355-1	25.3	NS	In65-bp	C
IRIS_313-12236	XI-1A	China	LAOZAOGU::IRGC 93444-1	25.7	NS	In65-bp	C
IRIS_313-12237	XI-1A	China	WUGU::IRGC 93479-1	23.6	NS	In65-bp	C
IRIS_313-12241	GJ-trp	Indonesia	SEMENDANG::IRGC 93633-1	18.2	AS	In65-bp	C
IRIS_313-12246	XI-3	Cambodia	BANGKOUY::IRGC 94037-1	32.1	NS	De65-bp	T
IRIS_313-12258	GJ-sbtrp	Lao People's Democratic Republic	DON::IRGC 95117-1	33.8	AS	In65-bp	T
IRIS_313-12268	XI-adm	Myanmar	MAYATAUNG::IRGC 95957-1	26.1	NS	In65-bp	C
IRIS_313-12270	XI-adm	Myanmar	TOAM JUM::IRGC 96077-1	23.7	NS	In65-bp	C
IRIS_313-12271	GJ-trp	Philippines	BATIBATIKAN::IRGC 96098-1	18.4	AS	In65-bp	C
IRIS_313-12273	XI-1A	China	AIJIAONANTE::IRGC 96974-1	24.4	NS	In65-bp	C
IRIS_313-12259	XI-3	Lao People's Democratic Republic	EA NOUAN::IRGC 95147-1	30.4	NS	In65-bp	C
IRIS_313-12283	XI-adm	Madagascar	VARY 5000 FOTSY::IRGC 97235-1	25.8	NS	In65-bp	C
IRIS_313-12284	XI-2	Madagascar	VARY GONY::IRGC 97308-2	25.5	NS	In65-bp	C
IRIS_313-12287	XI-3	Myanmar	KAUK HNYINGWA::IRGC 97487-1	24.4	NS	De65-bp	T
IRIS_313-12288	XI-3	Myanmar	NGWE TOE KYE::IRGC 97530-1	21.5	NS	In65-bp	C
IRIS_313-12290	XI-adm	Myanmar	JON JAN::IRGC 97633-1	25.2	NS	In65-bp	C
IRIS_313-12297	XI-adm	Lao People's Democratic Republic	LOUK PASOM::IRGC 98136-1	23.2	NS	In65-bp	C
IRIS_313-12261	XI-3	Lao People's Democratic Republic	EA TOM::IRGC 95276-1	23.7	NS	In65-bp	C
IRIS_313-12300	XI-adm	Lao People's Democratic Republic	NGAM KON DAM::IRGC 98486-1	23.7	NS	In65-bp	C
IRIS_313-12301	XI-adm	Lao People's Democratic Republic	LG 10178::IRGC 98526-1	34.2	NS	In65-bp	C
IRIS_313-12302	XI-3	Lao People's Democratic Republic	LG 4153::IRGC 98528-1	34.2	NS	In65-bp	C
IRIS_313-12305	XI-3	Lao People's Democratic Republic	PA KHENG KHAW::IRGC 98779-1	32.3	NS	De65-bp	C
IRIS_313-12262	GJ-sbtrp	Lao People's Democratic Republic	NYAE::IRGC 95302-1	35.3	AS	In65-bp	C
IRIS_313-12308	XI-3	Lao People's Democratic Republic	SAM SI::IRGC 99020-1	31.7	NS	De65-bp	T
IRIS_313-12309	XI-3	Lao People's Democratic Republic	SANPATONG NYAY::IRGC 99050-1	24.4	NS	De65-bp	C
IRIS_313-12312	GJ-sbtrp	Lao People's Democratic Republic	TA SENG::IRGC 99176-1	33.3	-	In65-bp	C
IRIS_313-12263	XI-3	Lao People's Democratic Republic	KHIE TOM::IRGC 95601-1	36.7	NS	De65-bp	T
IRIS_313-12321	GJ-sbtrp	Lao People's Democratic Republic	LG 10344::IRGC 99789-1	32.5	AS	In65-bp	T
IRIS_313-12322	GJ-sbtrp	Lao People's Democratic Republic	VOK::IRGC 99831-1	32.7	AS	In65-bp	T
IRIS_313-12324	GJ-sbtrp	Lao People's Democratic Republic	BER YA::IRGC 99970-1	42.4	AS	In65-bp	C
IRIS_313-12325	XI-2	Cameroon	DISSI::IRGC 101346-1	25.9	NS	In65-bp	C
IRIS_313-12330	GJ-sbtrp	Lao People's Democratic Republic	CHAO PEE::IRGC 106767-1	28.8	AS	In65-bp	T
IRIS_313-12332	GJ-sbtrp	Lao People's Democratic Republic	DENG NYAY::IRGC 106907-1	42.8	AS	In65-bp	C
IRIS_313-12334	XI-3	Lao People's Democratic Republic	DO KHAW::IRGC 106977-1	38.2	NS	In65-bp	C
IRIS_313-12265	GJ-sbtrp	Lao People's Democratic Republic	KON SIM::IRGC 95626-1	37	AS	In65-bp	T
IRIS_313-12342	GJ-sbtrp	Lao People's Democratic Republic	HAI NA::IRGC 107117-1	36.6	AS	In65-bp	T
IRIS_313-12345	GJ-sbtrp	Lao People's Democratic Republic	VIENG::IRGC 107375-2	40.6	AS	In65-bp	T
IRIS_313-12347	GJ-sbtrp	Lao People's Democratic Republic	LAI DAM::IRGC 107490-1	33.6	AS	In65-bp	T
IRIS_313-12348	GJ-sbtrp	Lao People's Democratic Republic	LOUK NOK::IRGC 107599-1	36.9	AS	In65-bp	T
IRIS_313-12349	GJ-sbtrp	Lao People's Democratic Republic	MAK KHEUA DENG::IRGC 107709-1	32.7	AS	In65-bp	T
IRIS_313-12266	GJ-sbtrp	Myanmar	KAUK PAHLING::IRGC 95823-2	28.9	AS	In65-bp	T
IRIS_313-12352	GJ-sbtrp	Lao People's Democratic Republic	MEE::IRGC 107773-1	30.2	AS	In65-bp	T
IRIS_313-10437	GJ-tmp	Japan	NORIN 21::IRGC 493-1	24.9	NS	De65-bp	C
IRIS_313-10444	GJ-trp	Central America	FORTUNA COLORADO::IRGC 703-1	25.5	-	In65-bp	C
IRIS_313-12355	XI-adm	Lao People's Democratic Republic	NASAENG::IRGC 107819-1	25	NS	In65-bp	C
IRIS_313-10448	XI-3	Philippines	BINOLAYANGUN::IRGC 791-2	28.4	NS	De65-bp	C
IRIS_313-10449	XI-1A	China	CI 7061::IRGC 968-1	25.1	NS	In65-bp	C
IRIS_313-10450	XI-1A	China	CHAN KU::IRGC 1069-1	23.2	NS	In65-bp	C
IRIS_313-10452	XI-1A	China	LING TA 150::IRGC 1106-1	24.4	NS	In65-bp	C
IRIS_313-10453	GJ-adm	China	LU TAO 2::IRGC 1175-1	22	NS	In65-bp	T
IRIS_313-10458	XI-1A	China	P 168::IRGC 1354-1	23.6	NS	In65-bp	C
IRIS_313-10429	GJ-tmp	Taiwan, China	TAICHUNG 150::IRGC 80-1	23.7	NS	De65-bp	C
IRIS_313-10469	GJ-tmp	Japan	KINUGASAWASE::IRGC 2609-1	25.7	NS	De65-bp	C
IRIS_313-10430	GJ-tmp	Japan	GINMASARI::IRGC 242-1	25.5	NS	De65-bp	C
IRIS_313-10476	XI-2	Sri Lanka	PACHCHAIPERUMAL 2462-11::IRGC 3474-1	28	NS	In65-bp	C
IRIS_313-10489	GJ-trp	Philippines	MOROPOTOL::IRGC 3909-1	22.7	AS	In65-bp	C
IRIS_313-10497	XI-1A	China	CE IN TSAN::IRGC 4362-1	22.6	NS	In65-bp	C
IRIS_313-10502	XI-1A	China	TON ROO SHUN::IRGC 4572-1	19.6	NS	In65-bp	C
IRIS_313-10503	XI-1A	China	HA GOO::IRGC 4577-1	27.2	NS	In65-bp	C
IRIS_313-10504	XI-1A	China	HSIEH DAU::IRGC 4727-1	24.4	NS	In65-bp	C
IRIS_313-10433	XI-adm	Philippines	TP MIL 53::IRGC 326-2	26	NS	In65-bp	C
IRIS_313-10507	GJ-trp	Taiwan, China	HSIANG TSENF TAO::IRGC 5008-1	31.2	AS	In65-bp	C
IRIS_313-10509	XI-3	West Africa	AMBARIKORI::IRGC 5132-1	20.6	NS	In65-bp	T
IRIS_313-10510	XI-adm	Philippines	MAGSIING::IRGC 5211-1	19	NS	De65-bp	C
IRIS_313-10511	XI-3	Philippines	MACAN SAPAC::IRGC 5212-2	23.3	NS	In65-bp	C
IRIS_313-10513	XI-adm	Philippines	LUBANG PUTI::IRGC 5429-1	22.7	NS	De65-bp	T
IRIS_313-10515	XI-1A	Taiwan, China	TAICHUNG WOO GEN 2::IRGC 5525-1	21.8	NS	In65-bp	C
IRIS_313-10516	XI-adm	United States of America	O. SATIVA::IRGC 5779-1	21.9	NS	In65-bp	C
IRIS_313-10517	XI-3	Philippines	SIPOT::IRGC 5825-1	30.2	NS	In65-bp	T
IRIS_313-10518	XI-adm	Myanmar	KHAYANGYA D 34-181::IRGC 5861-2	29.4	NS	In65-bp	C
IRIS_313-10539	XI-2	Bangladesh	BADAL 76::IRGC 6586-1	25.2	NS	-	C
IRIS_313-10542	XI-2	India	BELLO::IRGC 6658-2	26.2	NS	In65-bp	C
IRIS_313-10544	XI-2	India	DONGREM::IRGC 6688-1	23.7	NS	In65-bp	C
IRIS_313-10547	XI-adm	Myanmar	C 34-13::IRGC 6797-2	29.7	NS	In65-bp	C
IRIS_313-10552	GJ-trp	United States of America	RL GOPHER::IRGC 6934-2	26	AS	In65-bp	C
IRIS_313-10554	XI-3	Viet Nam	BONG SEN::IRGC 7011-1	19.1	NS	In65-bp	C
IRIS_313-10558	GJ-tmp	China	LITCHIKIANG::IRGC 7287-1	25.1	NS	De65-bp	C
IRIS_313-10560	XI-1A	China	TA PAI MAUNG::IRGC 7292-1	25.3	NS	In65-bp	C
IRIS_313-10561	XI-1A	China	NAN TEO 14::IRGC 7304-1	22.6	NS	In65-bp	C
IRIS_313-10562	GJ-adm	China	SENG CHUI LIN::IRGC 7313-1	31.2	AS	De65-bp	C
IRIS_313-10563	GJ-tmp	China	SHA TIAO TSAO::IRGC 7339-1	30.4	NS	De65-bp	C
IRIS_313-10564	GJ-tmp	Japan	250 KUNGANI 1::IRGC 7370-1	22.4	NS	De65-bp	C
IRIS_313-10565	XI-adm	Indonesia	221 B 36-1-1-1-1::IRGC 7585-1	26.2	NS	In65-bp	C
IRIS_313-10566	XI-adm	Indonesia	221 C 391-1-3-3::IRGC 7600-1	28.2	NS	In65-bp	C
IRIS_313-10567	GJ-tmp	Japan	AIKAWA 44::IRGC 7676-1	25.7	NS	De65-bp	C
IRIS_313-10568	GJ-tmp	Japan	OITA MII 120::IRGC 7696-1	23.3	NS	De65-bp	C
IRIS_313-10569	GJ-tmp	Japan	BEN KEI::IRGC 7769-1	24.9	NS	De65-bp	C
IRIS_313-10570	GJ-tmp	Japan	CHUSEI HONEN::IRGC 7777-1	24.1	NS	De65-bp	C
IRIS_313-10573	XI-2	Mali	SOSSOKA OULE::IRGC 7850-2	23.2	NS	In65-bp	C
IRIS_313-10575	XI-adm	Myanmar	KAYANGYA D 402::IRGC 7927-2	31.9	NS	In65-bp	C
IRIS_313-10576	XI-2	Sierra Leone	BAANYALOJOPOIHUN::IRGC 7928-2	32.8	NS	In65-bp	C
IRIS_313-10581	GJ-trp	Philippines	P PEY SIQAT::IRGC 8129-1	20.1	AS	In65-bp	C
IRIS_313-10582	GJ-trp	Philippines	QINOGNAS::IRGC 8135-1	31.2	AS	In65-bp	C
IRIS_313-10583	GJ-tmp	China	TSAO SIAO PEH TAO::IRGC 8265-2	23.3	NS	De65-bp	C
IRIS_313-10527	XI-2	India	ADT 12::IRGC 6254-1	27.4	NS	In65-bp	C
IRIS_313-10609	XI-adm	Sri Lanka	MATHOLUWA::IRGC 8901-1	25.3	NS	In65-bp	C
IRIS_313-10628	XI-2	India	O. SATIVA::IRGC 10164-2	33.3	NS	In65-bp	C
IRIS_313-10631	GJ-tmp	Taiwan, China	SHINCHIKU IKU 97::IRGC 10429-1	23.4	NS	De65-bp	C
IRIS_313-10614	XI-adm	Hong Kong	HAM MOON::IRGC 9135-2	23.1	NS	In65-bp	C
IRIS_313-10640	XI-2	India	SR 26 B::IRGC 10803-2	31.2	NS	In65-bp	C
IRIS_313-10642	GJ-tmp	Japan	SACHIKAZE::IRGC 10891-1	24.6	NS	De65-bp	C
IRIS_313-10644	GJ-trp	Philippines	BUSIYETAN::IRGC 11205-1	36.1	AS	In65-bp	C
IRIS_313-10645	GJ-trp	Philippines	LENKIBE-N::IRGC 11216-1	35.6	AS	In65-bp	C
IRIS_313-10649	GJ-trp	Philippines	RACION 1::IRGC 11340-1	26.3	AS	In65-bp	C
IRIS_313-10651	XI-adm	Lao People's Democratic Republic	PHOU SAO LEUM NYANG::IRGC 11570-2	31.9	NS	In65-bp	C
IRIS_313-10652	XI-3	Lao People's Democratic Republic	CHAO PEUAK DENG::IRGC 11602-1	27.4	NS	In65-bp	C
IRIS_313-10654	XI-3	Lao People's Democratic Republic	KA SAEN::IRGC 11642-1	24.4	NS	De65-bp	C
IRIS_313-10656	GJ-sbtrp	Lao People's Democratic Republic	NOK KOD::IRGC 11784-1	37.7	AS	In65-bp	T
IRIS_313-10660	GJ-sbtrp	Lao People's Democratic Republic	LEP HED::IRGC 11917-1	34.5	AS	In65-bp	T
IRIS_313-10661	XI-2	Sri Lanka	SAMBA::IRGC 11993-1	29.2	NS	In65-bp	C
IRIS_313-10662	XI-2	Sri Lanka	KAHATAWEE::IRGC 12004-1	26	NS	In65-bp	C
IRIS_313-10664	XI-2	India	ARC 6052::IRGC 12196-1	20.4	NS	In65-bp	C
IRIS_313-10666	XI-adm	India	ARC 6218::IRGC 12255-1	24.6	NS	In65-bp	T
IRIS_313-10667	XI-2	India	ARC 7236::IRGC 12335-1	24.1	NS	In65-bp	C
IRIS_313-10668	XI-adm	India	ARC 7255::IRGC 12343-2	23.8	NS	In65-bp	C
IRIS_313-10671	XI-adm	India	ARC 10581::IRGC 12514-1	19.5	NS	In65-bp	C
IRIS_313-10618	GJ-tmp	Portugal	CHINES::IRGC 9316-1	26.4	NS	De65-bp	C
IRIS_313-10674	XI-adm	India	ARC 10846::IRGC 12656-2	24	NS	In65-bp	C
IRIS_313-10675	XI-adm	India	ARC 10905::IRGC 12669-1	23.1	NS	In65-bp	C
IRIS_313-10677	GJ-tmp	Japan	DEWAMINORI::IRGC 12743-1	24.1	NS	De65-bp	C
IRIS_313-10681	XI-3	Lao People's Democratic Republic	KHAN THAI DO::IRGC 12990-1	35.5	NS	In65-bp	C
IRIS_313-10682	XI-3	Lao People's Democratic Republic	PA KHENG::IRGC 12996-1	32	NS	De65-bp	C
IRIS_313-10619	GJ-trp	Brazil	BICCO BRANCO::IRGC 9478-1	26.2	AS	In65-bp	C
IRIS_313-10683	XI-3	Lao People's Democratic Republic	NGAN TIA::IRGC 13010-1	32.2	NS	De65-bp	C
IRIS_313-10689	GJ-trp	Indonesia	SIKEP BATU::IRGC 13514-2	25.2	AS	In65-bp	C
IRIS_313-10620	GJ-trp	Brazil	R 27::IRGC 9498-1	33.8	AS	In65-bp	C
IRIS_313-10694	XI-3	Malaysia	HAJI HARUN 38::IRGC 13827-2	28.5	NS	In65-bp	C
IRIS_313-10695	XI-3	Malaysia	TOLIL 14::IRGC 13836-2	23.8	NS	In65-bp	C
IRIS_313-10698	XI-3	Malaysia	RADIN GOI::IRGC 13969-1	19.7	NS	In65-bp	C
IRIS_313-10703	GJ-trp	Malaysia	PADI ADONG DUMARAT::IRGC 14356-1	25.5	AS	In65-bp	C
IRIS_313-10704	GJ-trp	Malaysia	PADI DARAWAL::IRGC 14373-1	26.7	AS	In65-bp	C
B001	GJ-tmp	China	Heibiao	24.3	NS	De65-bp	C
B002	GJ-tmp	China	Sansuijin	23.3	NS	De65-bp	C
B003	GJ-adm	China	Zaoshengbai	19.8	NS	In65-bp	T
B004	GJ-tmp	Japan	Qiuguangtengxi 104	23.5	NS	De65-bp	C
B005	GJ-tmp	Japan	Wanshi	23.3	NS	De65-bp	C
B006	XI-adm	Viet Nam	Yikong	18.8	NS	In65-bp	C
B007	XI-adm	Viet Nam	Tianhandao	20.4	NS	In65-bp	C
B008	GJ-tmp	Viet Nam	Baxiang	19.3	NS	De65-bp	C
B009	XI-1A	Viet Nam	Vietnam Zaodao	28.8	NS	In65-bp	C
B011	XI-adm	India	CO 22	23.8	NS	In65-bp	C
B012	XI-2	India	2037 (Rajahamsal)	21.7	NS	De65-bp	C
B013	XI-adm	Sri Lanka	Sri Lanka 1	22.1	NS	In65-bp	C
B014	GJ-tmp	Uzbekistan	Wuziluosi 215	27	NS	De65-bp	C
B015	XI-1A	Romania	Kahamu	24.3	NS	In65-bp	C
B016	GJ-tmp	Hungary	Aomierte 168	23.3	NS	De65-bp	C
B018	GJ-trp	United States of America	American Huangkedao	20.1	AS	De65-bp	C
B019	XI-adm	Mexico	Buleida A-75	33.7	NS	In65-bp	-
B021	XI-adm	Australia	Seln 244A6-20	21.3	NS	In65-bp	C
B023	GJ-tmp	Democratic People's Republic of Korea	Gaoliqiu	20.6	NS	In65-bp	C
B026	XI-adm	Indonesia	Padi Ladang Ase Polo Komek	23.8	NS	In65-bp	C
B027	XI-3	Philippines	C 894-21	24.9	NS	In65-bp	C
B030	XI-adm	India	Jaibattey	25	NS	In65-bp	C
B031	XI-2	India	Ngatsin	22.6	NS	In65-bp	C
B032	XI-1B	India	Rohini	24.7	NS	In65-bp	C
B035	XI-adm	United States of America	American Rice	25.4	NS	In65-bp	C
B037	GJ-trp	Argentina	Nanoay P.A	21.5	AS	In65-bp	C
B038	GJ-tmp	Egypt	Nabated A Smar	24.2	NS	De65-bp	C
B039	XI-adm	Cote d'Ivoire	IRAT 10	21.7	NS	In65-bp	C
B040	XI-adm	India	K 24	21.4	NS	In65-bp	C
B044	XI-adm	Japan	Santiannuo	32.3	NS	In65-bp	C
B045	GJ-tmp	Japan	Gongchengxiang	24.6	NS	De65-bp	C
B046	GJ-tmp	Japan	Qiutianxiaoting	23.7	NS	De65-bp	C
B047	GJ-tmp	Korea, Republic of	Zhenfu 8	24	NS	In65-bp	C
B048	XI-1B	Indonesia	CISOKAN	21.1	NS	In65-bp	C
B051	XI-adm	Egypt	GZ 1368-5-4	22.4	NS	In65-bp	C
B052	XI-2	Madagascar	J 34	20.1	NS	In65-bp	C
B053	GJ-trp	Australia	80 A 97 YR 303-304-1-3	21.3	AS	De65-bp	C
B054	GJ-trp	Australia	80050 YR 72136-43	20.2	AS	De65-bp	C
B055	GJ-tmp	Australia	YR 196	20.8	NS	De65-bp	C
B056	GJ-tmp	China	Tieganwu	25.7	NS	De65-bp	C
B057	GJ-tmp	China	Xiushui 115	25.6	NS	De65-bp	C
B058	XI-1B	China	Erjiunan 1	27.4	NS	De65-bp	C
B059	XI-1A	China	Nanjing 11	23.4	NS	In65-bp	C
B060	XI-1A	China	Aijiaonante	27.1	NS	In65-bp	C
B061	XI-1A	China	Guangluai 4	26	NS	In65-bp	C
B062	XI-1A	China	Nantehao	25.8	NS	In65-bp	C
B064	XI-adm	China	Xiangzaoxian 7	21.4	NS	In65-bp	C
B065	XI-adm	China	Huangsiguizhan	18	NS	In65-bp	C
B066	GJ-tmp	China	Guangkexiangnuo	24.6	NS	De65-bp	C
B068	GJ-tmp	China	Gaoyangdiandao dahongmang	25.7	NS	De65-bp	C
B070	GJ-adm	China	Laoguangtou 83	24.8	NS	In65-bp	T
B071	GJ-tmp	China	Muxiqiu	27.3	NS	De65-bp	C
B072	XI-1A	China	Qiuqianbai	25	NS	In65-bp	C
B073	XI-adm	China	Jinxibai2	20.5	NS	In65-bp	C
B076	XI-adm	China	Minbeiwanxian	29.3	NS	In65-bp	C
B077	GJ-tmp	China	Yizhixiang	25.8	NS	De65-bp	C
B079	XI-1A	China	Esiniu	20.8	NS	In65-bp	C
B081	XI-1A	China	Heidu 4	24.4	NS	In65-bp	C
B082	XI-adm	China	Qiyuexian	20	NS	In65-bp	T
B083	XI-1A	China	Dongtingwanxian	21.8	NS	In65-bp	C
B085	XI-1A	China	Xugunuo	23.1	NS	In65-bp	C
B088	XI-adm	China	San**Qishiluo	26.2	NS	In65-bp	C
B089	XI-adm	China	Qitoubaigu3	25.3	NS	In65-bp	C
B091	XI-adm	China	Xiaohonggu	21.8	NS	In65-bp	C
B094	XI-1A	China	Zinuo	24.3	NS	In65-bp	C
B095	XI-adm	China	Mowangguneiza	20.7	NS	De65-bp	T
B100	GJ-tmp	China	Hongkezhenuo	21.1	NS	De65-bp	C
B101	GJ-tmp	China	Yangkenuo	24.3	NS	In65-bp	C
B104	XI-1A	Bangladesh	Jiabala	21.6	NS	In65-bp	C
B106	XI-adm	China	Wenxiangnuo	25.1	NS	In65-bp	C
B107	XI-adm	China	Dawannuo	27.2	NS	In65-bp	C
B108	XI-adm	China	Xianggu	26.3	NS	In65-bp	C
B109	GJ-adm	China	Lengshuigu 2	22.3	AS	De65-bp	C
B110	GJ-tmp	China	Huangpinuo	21.8	NS	De65-bp	C
B111	GJ-tmp	China	Zimangfeie	27.4	NS	De65-bp	C
B112	XI-1A	China	Liusha 1	22.9	NS	In65-bp	C
B113	XI-adm	China	Chenwan 3	23.7	NS	In65-bp	T
B115	XI-1A	China	Aimakang	24.7	NS	In65-bp	C
B118	XI-adm	China	Ergangai	23	NS	In65-bp	T
B119	XI-1A	China	Guangluai 15-1	25.1	NS	In65-bp	C
B120	XI-adm	China	Hongwan 1	22.7	NS	In65-bp	C
B121	XI-1A	China	Luke 3	28.5	NS	In65-bp	C
B122	GJ-tmp	China	Liaogeng 287	23.5	NS	De65-bp	C
B124	GJ-tmp	China	Geng 87-304	25.7	NS	De65-bp	-
B125	XI-adm	China	Xiangwanxian 3	24.6	NS	In65-bp	C
B126	XI-1A	China	Zaoxian 240	23.7	NS	In65-bp	C
B127	XI-1A	China	Dangyu 5	25.3	NS	In65-bp	C
B129	XI-adm	China	Hongainuo	22.1	NS	In65-bp	C
B130	XI-1A	China	Wanlixian	25.8	NS	In65-bp	-
B134	GJ-sbtrp	China	Xishi 15	29	AS	In65-bp	T
B135	XI-adm	China	Honggenghangu3	25.7	NS	In65-bp	C
B136	GJ-adm	China	Yuyannuo	27.3	NS	In65-bp	C
B137	XI-adm	Philippines	80B	24.8	NS	In65-bp	C
B138	XI-adm	China	Gu 154	26.3	NS	In65-bp	C
B139	XI-adm	Philippines	IR 661-1	24.7	NS	In65-bp	C
B140	XI-1A	China	Pei C122	26.9	NS	In65-bp	C
B143	GJ-tmp	China	76--1	26	NS	In65-bp	C
B144	GJ-adm	China	Huhui 628	24.4	NS	In65-bp	C
B146	XI-1B	China	JWR 221	29.1	NS	In65-bp	C
B149	XI-1A	China	Haoxiang	33.5	NS	In65-bp	C
B150	XI-1A	China	L 301B	23.6	NS	In65-bp	C
B151	XI-1A	China	Jinnante 43B	22.3	NS	In65-bp	C
B152	GJ-tmp	China	Zaoshunonghu 6	25.4	NS	De65-bp	C
B153	XI-adm	China	Qingsiai 16B	21.8	NS	In65-bp	C
B154	GJ-tmp	China	Liming B	22.1	NS	De65-bp	C
B155	XI-adm	China	Baoxie-7B	26.5	NS	In65-bp	C
B156	XI-1A	China	G Zhenshan 97B	30.8	NS	In65-bp	C
B159	XI-adm	Taiwan, China	Taizhongzailai 1/taizhong65	23.6	NS	In65-bp	C
B160	GJ-tmp	China	Shuiyuan 300Li	23.1	NS	De65-bp	C
B161	GJ-tmp	China	Yelicanghua	22.9	NS	De65-bp	C
B163	XI-1A	China	Liushizao	22.6	NS	In65-bp	C
B165	XI-adm	China	Haohuangla	29.8	-	In65-bp	C
B166	GJ-tmp	Democratic People's Republic of Korea	Jianghuadao	23.7	NS	De65-bp	C
B168	GJ-tmp	Japan	Zhuyuan	24.7	NS	In65-bp	T
B169	GJ-tmp	Japan	Ailuyu	21.4	NS	De65-bp	C
B170	GJ-tmp	Russia	Hongse 90	23.1	NS	De65-bp	C
B171	GJ-tmp	Italy	Linguo	25	NS	De65-bp	C
B176	XI-adm	Bangladesh	BRC 25-146-2-1	21.7	NS	De65-bp	C
B180	XI-adm	Columbia	P1790-5-1M-4-5M-1B-3M-B	22.4	NS	In65-bp	C
B182	GJ-tmp	Japan	Chimao	25.1	NS	De65-bp	C
B183	GJ-tmp	Japan	Qingnuo Kyohatamochi	23.1	NS	De65-bp	C
B184	XI-adm	Viet Nam	CHANH 148	20.6	NS	In65-bp	C
B185	XI-adm	Lao People's Democratic Republic	SLK 2-18-2	26	NS	In65-bp	C
B187	XI-adm	India	RP 1570-44-1	20.9	NS	In65-bp	C
B188	GJ-trp	Cote d'Ivoire	IRAT 36	26.9	-	In65-bp	C
B189	GJ-trp	Cote d'Ivoire	IRAT 669	27.5	-	In65-bp	C
B190	GJ-trp	Nigeria	ITA 221	23.4	AS	In65-bp	C
B193	XI-adm	Cuba	C.MEDIO 7	27.3	NS	In65-bp	T
B194	XI-1B	Cuba	ECIA 179-S13	27	NS	In65-bp	-
B196	GJ-trp	Taiwan, China	Taidongludao	25.5	-	In65-bp	C
B198	XI-1A	China	Jiefangxian	28.1	NS	In65-bp	C
B199	GJ-tmp	China	Hongmisandan	26.6	NS	De65-bp	C
B200	XI-1B	China	Jinyou 1	22.8	NS	In65-bp	C
B202	XI-adm	China	Baoxie 123B	25.3	NS	-	C
B203	XI-adm	China	Biwusheng	24.5	-	In65-bp	C
B204	GJ-tmp	China	Longhuamaohu	28.7	NS	De65-bp	C
B205	GJ-adm	China	Cunsanli	27.1	AS	In65-bp	C
B208	XI-1A	China	Lucaihao	26.5	NS	In65-bp	C
B213	XI-1A	China	Liuyenian	25.5	NS	In65-bp	C
B214	XI-1B	China	Xuanenchangtanqingzhan	24.6	NS	In65-bp	C
B215	GJ-tmp	China	Hongqi 5	24.8	NS	De65-bp	C
B221	XI-1A	China	Fanhaopi	22.5	NS	In65-bp	C
B222	XI-1A	China	Beizinuo	31.7	NS	In65-bp	C
B223	GJ-tmp	China	Cungunuo	30.1	AS	De65-bp	T
B224	XI-1A	China	Younian	23.8	NS	In65-bp	C
B225	GJ-tmp	China	Guantuibaihe 1	25.7	NS	De65-bp	C
B228	GJ-adm	China	Haobayong 1	30.8	AS	In65-bp	-
B230	GJ-adm	China	Banjiemang2	24.2	-	De65-bp	C
B232	XI-1B	China	Xiangaizao 10hao	28.3	NS	In65-bp	C
B233	XI-adm	China	Xiangwanxian 1	24.4	NS	In65-bp	C
B234	XI-1A	China	Aituogu 151	23.1	NS	In65-bp	C
B235	GJ-tmp	China	Zhonghua 8	25.5	NS	De65-bp	C
B236	GJ-tmp	China	Jindao 1	26.3	NS	De65-bp	C
B238	XI-adm	China	Momi	24.7	NS	In65-bp	C
B239	XI-1A	China	Zhendao 232	26.1	NS	In65-bp	C
B240	GJ-tmp	China	Zhengdao 5	29.8	NS	De65-bp	C
B241	GJ-sbtrp	China	Lamujia	26.3	AS	In65-bp	T
B242	XI-adm	China	Gui 630	31.6	NS	In65-bp	C
B245	GJ-sbtrp	China	Shanjiugu	25.9	AS	In65-bp	T
B246	XI-adm	China	Laozaogu	21.3	NS	De65-bp	T
B247	XI-adm	China	Jinnante B	22.1	NS	In65-bp	-
B248	XI-1A	China	Zhuzhen B	29.3	NS	In65-bp	C
B249	XI-1A	China	Chaoyangyihao B	22.7	NS	In65-bp	C
B252	XI-adm	China	Xiangai B	23.4	NS	In65-bp	T
B253	XI-adm	China	Jiangnongzao 1 B	28.1	NS	De65-bp	T
B254	XI-adm	China	Jinghu3 B	29.2	NS	De65-bp	T
B255	XI-adm	China	Dianrui 409B	23.2	NS	In65-bp	C
B258	GJ-tmp	China	Xingguo	25.3	NS	De65-bp	C
B259	XI-1A	China	Leihuozhan	27.3	NS	In65-bp	C
B261	XI-1A	China	Meihuanuo	22.5	NS	In65-bp	C
B263	GJ-tmp	China	Weiguo	24.1	NS	De65-bp	C
B264	XI-1A	China	Sanbaili	26.5	NS	In65-bp	C
B266	GJ-sbtrp	China	Haomake (K)	25.8	-	In65-bp	C
B268	XI-adm	China	Nangaogu	25.2	NS	In65-bp	C
IRIS_313-10717	XI-2	Sri Lanka	PERIYA VELLAI::IRGC 15475-1	31.1	NS	In65-bp	C
IRIS_313-10721	XI-2	Sri Lanka	HALSUDU HEENATI::IRGC 15599-1	24.9	NS	In65-bp	C
IRIS_313-10722	GJ-trp	Sri Lanka	GODAWEL::IRGC 15750-1	16.1	AS	In65-bp	C
IRIS_313-10723	XI-2	Senegal	MOND BA::IRGC 15813-2	23.3	NS	De65-bp	C
IRIS_313-10725	XI-adm	Senegal	ERNEST::IRGC 15884-2	29.9	NS	In65-bp	C
IRIS_313-10726	XI-3	Senegal	POTO BALA::IRGC 15986-2	21.9	NS	De65-bp	C
IRIS_313-10731	XI-1A	Nepal	BARKHE TAULI::IRGC 16116-1	22.5	NS	In65-bp	C
IRIS_313-10733	XI-adm	Nepal	MOTANGE PAHELLO LAULE::IRGC 16160-1	22	NS	In65-bp	C
IRIS_313-10708	GJ-trp	United States of America	B 6311 A 5553-16-2::IRGC 14541-1	19.7	AS	In65-bp	C
IRIS_313-10740	GJ-trp	Indonesia	KETAN PAPAH AREN::IRGC 16467-1	32.5	AS	De65-bp	C
IRIS_313-10741	GJ-trp	Indonesia	KETAN PELERN::IRGC 16468-1	29	AS	De65-bp	C
IRIS_313-10742	XI-3	Indonesia	MAMAS::IRGC 16503-1	28	NS	In65-bp	C
IRIS_313-10743	GJ-trp	Indonesia	SERAJU::IRGC 16565-1	30	AS	In65-bp	C
IRIS_313-10744	GJ-trp	Indonesia	SIPON::IRGC 16570-1	22.6	AS	In65-bp	C
IRIS_313-10745	GJ-trp	Indonesia	SLOBOK::IRGC 16571-1	28.3	AS	In65-bp	C
IRIS_313-10710	GJ-trp	Surinam	PINDE GOGO WIERIE::IRGC 14795-2	24.4	AS	In65-bp	C
IRIS_313-10748	XI-adm	Viet Nam	LUA DUC::IRGC 16718-1	24.9	NS	In65-bp	C
IRIS_313-10751	XI-adm	Viet Nam	LUA CHUM::IRGC 16840-1	24.1	NS	In65-bp	C
IRIS_313-10752	GJ-trp	United States of America	O. SATIVA::IRGC 16898-1	23.2	AS	In65-bp	C
IRIS_313-10753	XI-1B	United States of America	ZACATEPEC::IRGC 16901-2	25.4	NS	In65-bp	C
IRIS_313-10754	XI-adm	India	KH 998::IRGC 16948-2	20.2	NS	In65-bp	C
IRIS_313-10755	XI-3	Viet Nam	NEP BA BONG TO::IRGC 17005-2	27.5	NS	De65-bp	C
IRIS_313-10756	XI-2	India	DAMODAR::IRGC 17038-1	19.9	NS	In65-bp	C
IRIS_313-10759	GJ-trp	Indonesia	ANDEL::IRGC 17153-2	26.4	AS	In65-bp	C
IRIS_313-10761	GJ-trp	Indonesia	BALIK SEMAH::IRGC 17201-2	27.1	AS	In65-bp	C
IRIS_313-10762	XI-3	Indonesia	BANDI::IRGC 17214-1	24.8	NS	In65-bp	C
IRIS_313-10765	GJ-trp	Indonesia	CERE KAWAT::IRGC 17401-2	24.3	AS	In65-bp	C
IRIS_313-10767	GJ-trp	Indonesia	DJANGGOT::IRGC 17491-2	25.6	AS	In65-bp	C
IRIS_313-10769	XI-adm	Indonesia	GAJA BARU::IRGC 17586-1	26.6	NS	In65-bp	C
IRIS_313-10770	GJ-trp	Indonesia	GANDAMANA::IRGC 17593-2	29	AS	In65-bp	C
IRIS_313-10772	XI-3	Indonesia	GOJOT::IRGC 17669-1	24.9	NS	In65-bp	C
IRIS_313-10774	XI-adm	Indonesia	HEGAR MANAH::IRGC 17733-1	26.7	NS	In65-bp	C
IRIS_313-10775	XI-adm	Indonesia	INDEL::IRGC 17748-2	31.4	NS	In65-bp	C
IRIS_313-10777	XI-3	Indonesia	KAMAS::IRGC 17785-1	24.7	NS	In65-bp	C
IRIS_313-10779	XI-3	Indonesia	KERAN DUKUH::IRGC 17822-2	21.4	NS	In65-bp	C
IRIS_313-10781	GJ-trp	Indonesia	KETAN MLANTING::IRGC 17916-1	22.9	AS	In65-bp	C
IRIS_313-10782	XI-3	Indonesia	KETAN NARIS::IRGC 17925-2	29.2	NS	De65-bp	C
IRIS_313-10783	GJ-trp	Indonesia	KETAN OSOG::IRGC 17929-1	21.7	AS	De65-bp	C
IRIS_313-10784	GJ-trp	Indonesia	KETAN SAPI::IRGC 17954-2	26.1	AS	In65-bp	C
IRIS_313-10785	GJ-trp	Indonesia	KETAN SLAWI::IRGC 17963-1	33.1	AS	De65-bp	C
IRIS_313-10791	XI-3	Indonesia	MANGSUR::IRGC 18187-1	24	NS	In65-bp	C
IRIS_313-10794	GJ-trp	Indonesia	MENDUNGAN::IRGC 18245-1	27.8	AS	In65-bp	C
IRIS_313-10795	GJ-trp	Indonesia	MLATI::IRGC 18278-1	25.9	AS	In65-bp	C
IRIS_313-10796	GJ-trp	Indonesia	MOLOG::IRGC 18282-1	24.6	AS	In65-bp	C
IRIS_313-10799	GJ-trp	Indonesia	PAE ONGGA::IRGC 18418-1	25.8	AS	In65-bp	C
IRIS_313-10716	XI-2	Sri Lanka	MURUNGA::IRGC 15428-1	25.6	NS	In65-bp	C
IRIS_313-10811	XI-adm	Indonesia	SEMPOR::IRGC 18761-2	28	NS	In65-bp	C
IRIS_313-10814	XI-3	Indonesia	SIBORAS::IRGC 18816-2	22.3	NS	In65-bp	C
IRIS_313-10818	XI-3	Indonesia	TJEMPO PENDEK UNTUNG::IRGC 19055-2	22.2	NS	In65-bp	C
IRIS_313-10819	XI-3	Indonesia	TJERE ENER::IRGC 19103-1	19.7	NS	In65-bp	C
IRIS_313-10821	XI-3	Indonesia	TJ PERAK::IRGC 19141-1	23.3	NS	In65-bp	C
IRIS_313-10822	XI-3	Indonesia	UNGGAS::IRGC 19176-2	18.6	NS	In65-bp	C
IRIS_313-10823	XI-3	Indonesia	UTRI DELI::IRGC 19182-1	20.7	NS	In65-bp	C
IRIS_313-10824	XI-3	Indonesia	HOING CANTEL::IRGC 19282-2	29.2	NS	In65-bp	C
IRIS_313-10827	GJ-trp	Philippines	BINARITOS::IRGC 19391-1	24	AS	In65-bp	C
IRIS_313-10828	GJ-trp	Philippines	IKOGAN::IRGC 19412-1	23	-	In65-bp	C
IRIS_313-10829	GJ-trp	Philippines	INAMBOG::IRGC 19415-1	24.5	AS	In65-bp	C
IRIS_313-10830	GJ-trp	Philippines	INAPORAONAN::IRGC 19418-1	19.7	AS	In65-bp	C
IRIS_313-10833	XI-2	India	EDAKKADAN 0-69-27::IRGC 19560-1	26.3	NS	In65-bp	C
IRIS_313-10834	GJ-sbtrp	India	IARI 11387::IRGC 19573-1	24.2	AS	In65-bp	C
IRIS_313-10835	XI-2	India	PERUNEL 0-69-18::IRGC 19581-1	22.7	NS	In65-bp	C
IRIS_313-10836	XI-2	India	VELLA PERUVAZHA 0-68-12::IRGC 19588-1	24.6	NS	In65-bp	C
IRIS_313-10840	GJ-tmp	Korea, Republic of	YE ZO::IRGC 19888-1	22.9	NS	De65-bp	C
IRIS_313-10841	GJ-trp	Indonesia	KETAN NANGKA::IRGC 19961-2	25.4	AS	In65-bp	C
IRIS_313-10847	XI-adm	India	ARC 6015::IRGC 20314-2	27.9	NS	In65-bp	C
IRIS_313-10858	XI-adm	India	ARC 10894::IRGC 21122-1	23.8	NS	In65-bp	C
IRIS_313-10859	XI-adm	India	ARC 10939::IRGC 21150-2	24.7	NS	In65-bp	C
IRIS_313-10805	GJ-trp	Indonesia	PULO::IRGC 18519-1	26.1	AS	In65-bp	C
IRIS_313-10862	GJ-adm	India	ARC 11281::IRGC 21283-1	27.4	AS	In65-bp	C
IRIS_313-10863	XI-2	India	ARC 11322::IRGC 21315-2	25.7	NS	In65-bp	C
IRIS_313-10865	GJ-sbtrp	India	ARC 11424::IRGC 21380-2	26.4	AS	In65-bp	C
IRIS_313-10866	GJ-sbtrp	India	ARC 11478::IRGC 21418-1	25.5	AS	In65-bp	C
IRIS_313-10867	GJ-sbtrp	India	ARC 11538::IRGC 21463-1	28.6	AS	In65-bp	T
IRIS_313-10880	XI-2	India	ARC 12180::IRGC 21965-2	20.5	NS	In65-bp	C
IRIS_313-10885	XI-adm	India	ARC 12559::IRGC 22148-2	18.5	NS	In65-bp	C
IRIS_313-10887	XI-adm	India	ARC 12690::IRGC 22257-1	23.6	NS	In65-bp	C
IRIS_313-10888	GJ-sbtrp	India	ARC 12726::IRGC 22288-2	26.3	AS	In65-bp	T
IRIS_313-10808	GJ-trp	Indonesia	RANTE::IRGC 18608-2	29.3	AS	In65-bp	C
IRIS_313-10893	GJ-sbtrp	India	ARC 13156::IRGC 22514-1	25.8	AS	In65-bp	C
IRIS_313-10907	XI-3	Cambodia	MARECH S V R::IRGC 23011-2	14.1	NS	De65-bp	C
IRIS_313-10908	XI-3	Cambodia	MOROM::IRGC 23016-2	23.3	NS	In65-bp	C
IRIS_313-10919	GJ-trp	Philippines	PINIDWA QAN QIPUGO PINGKITAN::IRGC 23359-1	25	AS	In65-bp	C
IRIS_313-10924	XI-adm	Nepal	ATH HAGARI JARAHAN PADDY::IRGC 23796-1	23.4	NS	In65-bp	C
IRIS_313-10928	XI-3	Thailand	KHAO' SIM::IRGC 24094-1	24.9	NS	De65-bp	C
IRIS_313-10929	XI-2	India	KOLONGI BAO::IRGC 24135-2	25.4	NS	In65-bp	C
IRIS_313-10934	XI-3	Thailand	PAH PIANG::IRGC 24452-2	31.1	NS	In65-bp	C
IRIS_313-10940	XI-3	Indonesia	SITANDANG::IRGC 24681-1	25.6	NS	In65-bp	C
IRIS_313-10941	XI-adm	Indonesia	SINTHA::IRGC 24687-1	26.4	NS	In65-bp	C
IRIS_313-10942	XI-3	Indonesia	BANDANG BUNGKUAKLAN::IRGC 24697-2	23.9	NS	In65-bp	C
IRIS_313-10945	GJ-trp	Indonesia	BULAK::IRGC 24884-1	21.9	AS	In65-bp	C
IRIS_313-10946	GJ-trp	Indonesia	MANGGE::IRGC 25019-1	29.4	AS	In65-bp	C
IRIS_313-10947	XI-3	Indonesia	NANE::IRGC 25035-1	26.6	NS	In65-bp	C
IRIS_313-10949	GJ-trp	Indonesia	TEKALAK::IRGC 25154-1	24.9	AS	In65-bp	C
IRIS_313-10950	GJ-trp	Indonesia	ASE PULU BOLONG::IRGC 25171-1	26.1	AS	In65-bp	C
IRIS_313-10951	XI-3	Indonesia	JENDA ABANG::IRGC 25413-2	19.3	NS	In65-bp	C
IRIS_313-10954	XI-3	Indonesia	PADI GRUNDUL 1::IRGC 25493-1	24.8	NS	In65-bp	C
IRIS_313-10955	XI-3	Indonesia	PADI PUYUH::IRGC 25532-1	14.7	NS	De65-bp	C
IRIS_313-10956	GJ-trp	Indonesia	PUTUS TOLO::IRGC 25636-2	26	AS	-	C
IRIS_313-10958	GJ-trp	Indonesia	RENIK BELITI::IRGC 25648-1	18.8	AS	In65-bp	C
IRIS_313-10959	GJ-trp	Indonesia	SITABO TABO::IRGC 25798-1	26.3	AS	In65-bp	C
IRIS_313-10966	XI-adm	Brazil	HURANG ARISO LUTA::IRGC 26055-1	27	NS	De65-bp	T
IRIS_313-10967	GJ-tmp	Brazil	IAS 22-8 PALMAR::IRGC 26058-1	27	NS	In65-bp	C
IRIS_313-10968	XI-1A	Brazil	IH PEN SHIM MING::IRGC 26067-1	26.7	NS	In65-bp	C
IRIS_313-10971	XI-2	Bangladesh	BADAL::IRGC 26290-2	26.1	NS	-	C
IRIS_313-10972	XI-2	Bangladesh	DUDA MONOR::IRGC 26335-2	24.2	NS	In65-bp	C
IRIS_313-10974	XI-2	Bangladesh	KAMRANGA::IRGC 26373-2	24.7	NS	In65-bp	C
IRIS_313-10977	XI-2	Bangladesh	MATI CHAL::IRGC 26399-2	23.4	NS	De65-bp	C
IRIS_313-10982	XI-2	Bangladesh	LUDI GOCHYA::IRGC 26504-2	25.2	NS	In65-bp	C
IRIS_313-10901	XI-3	Cambodia	DAMNOEUB THPOIL HING::IRGC 22856-2	26.2	NS	In65-bp	C
IRIS_313-10983	XI-adm	Bangladesh	BOROJYOT::IRGC 26578-2	20.1	NS	In65-bp	C
IRIS_313-10984	XI-2	Bangladesh	DUDHSAR::IRGC 26609-2	30.1	NS	In65-bp	C
IRIS_313-10986	XI-2	Bangladesh	HALDI JAON::IRGC 26638-2	28.1	NS	In65-bp	C
IRIS_313-10996	XI-adm	Indonesia	BAKASI::IRGC 27074-1	23.8	NS	In65-bp	C
IRIS_313-10997	XI-3	Indonesia	CEMPO MANGGAR::IRGC 27107-1	22	NS	In65-bp	C
IRIS_313-10999	GJ-trp	Indonesia	LANDEO::IRGC 27164-1	23.6	AS	In65-bp	C
IRIS_313-11001	GJ-trp	Indonesia	PAEDAI SOBUDI::IRGC 27222-1	22.9	AS	In65-bp	C
IRIS_313-11004	GJ-trp	Indonesia	PAE SANGGULA::IRGC 27297-1	30.5	AS	In65-bp	C
IRIS_313-11007	GJ-trp	Indonesia	PULUT BONGO::IRGC 27397-2	25.4	AS	In65-bp	C
IRIS_313-11008	GJ-trp	Indonesia	PULUT CENRANA::IRGC 27400-2	26.8	AS	In65-bp	C
IRIS_313-11009	GJ-trp	Indonesia	PULUT HALAPA::IRGC 27403-1	24.3	AS	In65-bp	C
IRIS_313-11010	XI-3	Indonesia	PULUT PUTIH::IRGC 27426-1	17.4	NS	In65-bp	C
IRIS_313-11011	XI-adm	Indonesia	SUNAR::IRGC 27470-1	24.9	NS	In65-bp	C
IRIS_313-10989	XI-2	India	GUTTI AKKULLU::IRGC 26850-2	23	NS	In65-bp	C
IRIS_313-10990	XI-adm	Philippines	BALIBUD::IRGC 26871-1	21	NS	De65-bp	T
IRIS_313-11039	XI-1A	China	KWANG LU AI 4::IRGC 28480-2	27.5	NS	In65-bp	C
IRIS_313-11041	XI-2	India	POONGAR::IRGC 28611-1	24.3	NS	In65-bp	C
IRIS_313-10991	GJ-trp	Philippines	GINATOS::IRGC 26876-1	23.3	AS	In65-bp	C
IRIS_313-10992	GJ-trp	Philippines	PILIT TAPUL::IRGC 26887-1	20.5	AS	In65-bp	C
IRIS_313-11071	XI-adm	Lao People's Democratic Republic	CHAO HAI::IRGC 29450-2	24.6	NS	De65-bp	-
IRIS_313-11075	GJ-adm	Lao People's Democratic Republic	KHAO NAM YEN::IRGC 29546-2	30.5	AS	De65-bp	C
IRIS_313-11077	GJ-sbtrp	Lao People's Democratic Republic	LAI HANG HMA::IRGC 29608-2	37.4	AS	In65-bp	C
IRIS_313-11091	XI-adm	Lao People's Democratic Republic	KHAO NON::IRGC 30051-1	28.9	NS	De65-bp	C
IRIS_313-11093	GJ-sbtrp	Lao People's Democratic Republic	KHAO TAM::IRGC 30085-2	33	AS	In65-bp	T
IRIS_313-11095	XI-3	Lao People's Democratic Republic	MAK EA NAM::IRGC 30131-2	28.7	NS	De65-bp	-
IRIS_313-11097	XI-adm	Philippines	KALAGNON::IRGC 30335-1	19.5	NS	De65-bp	C
IRIS_313-11101	XI-adm	Liberia	Y 115::IRGC 30856-2	22.5	NS	In65-bp	C
IRIS_313-11108	XI-3	Liberia	B 12::IRGC 31293-1	21	NS	De65-bp	-
IRIS_313-11081	XI-3	Lao People's Democratic Republic	THAO LOUANG::IRGC 29688-2	40.1	NS	In65-bp	-
IRIS_313-11109	GJ-trp	Liberia	B 106::IRGC 31352-1	23.1	-	In65-bp	C
IRIS_313-11110	XI-2	Sri Lanka	SAYAM::IRGC 31538-2	25.9	NS	In65-bp	C
IRIS_313-11113	XI-2	Bangladesh	KAL SHULI::IRGC 31665-2	23	NS	De65-bp	C
IRIS_313-11115	XI-2	Bangladesh	KALA MUNA::IRGC 31832-2	22.9	-	De65-bp	C
IRIS_313-11117	GJ-trp	Indonesia	KAYELI KUNING::IRGC 31974-1	19.9	AS	In65-bp	C
IRIS_313-11082	XI-3	Lao People's Democratic Republic	EA DAM HANG DOK::IRGC 29698-2	36.7	NS	De65-bp	C
IRIS_313-11120	XI-2	Bhutan	GURULEY::IRGC 32441-1	17	NS	In65-bp	C
IRIS_313-11126	XI-adm	Myanmar	ANBAW::IRGC 32932-2	22.9	NS	In65-bp	C
IRIS_313-11128	XI-adm	Myanmar	GOKAUNG::IRGC 33079-2	21.7	NS	In65-bp	C
IRIS_313-11129	XI-adm	Myanmar	HAORU::IRGC 33090-2	27.4	NS	De65-bp	C
IRIS_313-11130	XI-adm	Myanmar	HTAWPATT::IRGC 33125-2	30.9	NS	In65-bp	T
IRIS_313-11132	XI-adm	Myanmar	KALALAN::IRGC 33154-2	27.6	NS	In65-bp	-
IRIS_313-11133	XI-3	Myanmar	LWANKHAN::IRGC 33330-1	28.7	NS	De65-bp	T
IRIS_313-11135	XI-3	Myanmar	MAUNG NYO::IRGC 33351-2	27.8	NS	In65-bp	C
IRIS_313-11137	XI-adm	Myanmar	NGALONGYI::IRGC 33479-2	32.1	NS	In65-bp	C
IRIS_313-11138	XI-3	Myanmar	NGASEIN THEEDAT (C 30)::IRGC 33504-2	19.5	NS	In65-bp	C
IRIS_313-11139	XI-adm	Myanmar	NWACHI MANINE::IRGC 33531-2	29.7	NS	In65-bp	C
IRIS_313-11140	XI-3	Myanmar	PADAN::IRGC 33544-2	24.8	NS	-	C
IRIS_313-11141	XI-adm	Myanmar	SHWENI::IRGC 33686-2	23.7	NS	In65-bp	C
IRIS_313-11143	XI-adm	Myanmar	TANBAUNG::IRGC 33732-2	30.7	NS	In65-bp	C
IRIS_313-11144	XI-adm	Myanmar	TAUNGDI::IRGC 33746-2	22.2	NS	De65-bp	C
IRIS_313-11145	XI-3	Myanmar	THAKADE THEEDAT::IRGC 33772-2	23.2	NS	In65-bp	C
IRIS_313-11146	XI-adm	Myanmar	THEEDAT NGASEIN::IRGC 33779-2	25.7	NS	In65-bp	C
IRIS_313-11147	XI-adm	Myanmar	TYB 11::IRGC 33821-2	27.9	NS	In65-bp	C
IRIS_313-11148	XI-3	Myanmar	YEBAW::IRGC 33875-2	26.3	NS	In65-bp	C
IRIS_313-11149	XI-3	Myanmar	YODAYA::IRGC 33901-2	30.5	NS	De65-bp	C
IRIS_313-11150	XI-3	Myanmar	ZEINGYI::IRGC 33923-2	32.7	NS	In65-bp	-
IRIS_313-11152	XI-1A	India	AC 74::IRGC 33967-1	23.8	NS	In65-bp	C
IRIS_313-11153	GJ-tmp	India	CT 45::IRGC 34027-2	23.2	NS	In65-bp	C
IRIS_313-11155	GJ-tmp	India	K 113::IRGC 34107-1	21.4	NS	De65-bp	C
IRIS_313-11156	GJ-adm	India	KHUDWANI ACC 202::IRGC 34154-1	22.7	AS	In65-bp	C
IRIS_313-11157	XI-1A	Taiwan, China	T KAUG PAO::IRGC 34182-1	22.6	NS	In65-bp	C
IRIS_313-11158	XI-1A	China	NAN ERH AI 5::IRGC 34255-1	22.4	NS	In65-bp	C
IRIS_313-11167	XI-2	India	DUBRAJ::IRGC 34904-1	21.2	NS	In65-bp	C
IRIS_313-11182	XI-3	Indonesia	CEMPO CINA::IRGC 35581-2	23	NS	In65-bp	C
IRIS_313-11197	XI-adm	India	K 17-9-1-1::IRGC 36778-1	20.6	NS	In65-bp	C
IRIS_313-11199	XI-adm	India	SYNTHETIC SATIVA::IRGC 36842-2	17.6	NS	In65-bp	C
IRIS_313-11202	GJ-tmp	China	4583::IRGC 36894-2	25.5	NS	De65-bp	C
IRIS_313-11203	XI-2	Bangladesh	GOCHIAGARI::IRGC 37086-2	21	NS	In65-bp	C
IRIS_313-11204	XI-adm	Bangladesh	KARTIKHAMA::IRGC 37149-2	23.7	-	In65-bp	C
IRIS_313-11205	XI-2	Bangladesh	KAZALSAIL::IRGC 37161-2	28.4	NS	In65-bp	C
IRIS_313-11206	XI-adm	Bangladesh	KUMRI::IRGC 37182-2	25.7	NS	In65-bp	C
IRIS_313-11207	XI-2	Bangladesh	PAIRJAT::IRGC 37252-2	23.7	NS	In65-bp	C
IRIS_313-11208	XI-adm	Bangladesh	PARIJAT::IRGC 37272-2	23.7	NS	De65-bp	C
IRIS_313-11211	XI-2	Bangladesh	KADAMSAIL::IRGC 37468-2	25.9	NS	In65-bp	C
IRIS_313-11219	XI-2	Bangladesh	BLACK 28-564::IRGC 37815-2	31	NS	In65-bp	C
IRIS_313-11220	XI-2	Bangladesh	CHITRAJ 14-134::IRGC 37837-2	19	NS	In65-bp	-
IRIS_313-11224	XI-2	Bangladesh	PATNAI 31-679::IRGC 38149-2	32.2	NS	In65-bp	C
IRIS_313-11226	XI-2	Bangladesh	SADAJIRA 19-258::IRGC 38293-2	22.2	NS	In65-bp	C
IRIS_313-11227	XI-2	Bangladesh	SADAJIRA 19-317::IRGC 38344-2	21.9	NS	De65-bp	C
IRIS_313-11228	XI-2	Bangladesh	SADAJIRA 19-339::IRGC 38361-2	23.6	NS	In65-bp	C
IRIS_313-11229	XI-2	Bangladesh	STRAW 23-428::IRGC 38416-2	23.6	NS	In65-bp	C
IRIS_313-11230	XI-2	Bangladesh	STRAW 23-438::IRGC 38426-2	23.3	NS	De65-bp	C
IRIS_313-11177	XI-adm	Indonesia	DELI POCONG::IRGC 35265-1	22.2	NS	In65-bp	C
IRIS_313-11233	XI-1B	Thailand	SPR 7284-57-5::IRGC 38649-1	30.6	-	In65-bp	C
IRIS_313-11237	XI-1B	Taiwan, China	TAICHUNG SEN YU 214::IRGC 38899-1	23.1	NS	De65-bp	C
IRIS_313-11239	XI-adm	Indonesia	B 737 G-KN-23-1::IRGC 39203-2	25.4	NS	In65-bp	C
IRIS_313-11240	XI-adm	India	CR 157-392-4::IRGC 39247-2	20.1	NS	In65-bp	C
IRIS_313-11241	XI-2	Bangladesh	BR 116-3B-53::IRGC 39559-2	17.7	NS	In65-bp	C
IRIS_313-11178	XI-3	Indonesia	RUJAK DANAN::IRGC 35446-2	26.8	NS	De65-bp	C
IRIS_313-11242	XI-2	India	OR 117-8::IRGC 39680-2	18.4	NS	In65-bp	C
IRIS_313-11245	XI-adm	India	RP 20-12::IRGC 40031-2	20.5	NS	In65-bp	C
IRIS_313-11250	XI-1B	Philippines	IR 9560-2-6-3::IRGC 40451-1	27.8	NS	In65-bp	C
IRIS_313-11179	XI-3	Indonesia	SI OMPAN LAMA::IRGC 35481-1	22.3	NS	In65-bp	C
IRIS_313-11255	XI-adm	India	ARC 7056::IRGC 40914-1	21.3	NS	In65-bp	C
IRIS_313-11256	XI-adm	India	ARC 12411::IRGC 41047-2	28.5	NS	In65-bp	C
IRIS_313-11257	XI-adm	India	ARC 12757::IRGC 41095-2	31.2	AS	In65-bp	C
IRIS_313-11260	XI-adm	India	ARC 13591::IRGC 41177-2	23.4	NS	In65-bp	-
IRIS_313-11261	XI-adm	India	ARC 13785::IRGC 41218-2	28	NS	In65-bp	T
IRIS_313-11180	XI-3	Indonesia	SIPULUIK ARANG::IRGC 35488-2	28.3	NS	De65-bp	C
IRIS_313-11262	XI-adm	India	ARC 13888::IRGC 41288-2	24.2	NS	In65-bp	C
IRIS_313-11263	XI-adm	India	ARC 13919::IRGC 41313-2	29.4	NS	In65-bp	C
IRIS_313-11275	XI-adm	India	ARC 14975::IRGC 41848-1	25.1	NS	In65-bp	C
IRIS_313-11279	XI-adm	India	ARC 15455::IRGC 42040-2	25.1	NS	In65-bp	C
IRIS_313-11266	XI-adm	India	ARC 14347::IRGC 41517-2	24.7	NS	In65-bp	C
IRIS_313-11292	XI-adm	India	ARC 10120::IRGC 42557-2	23.6	NS	In65-bp	C
IRIS_313-11294	XI-2	India	ARC 11245::IRGC 42651-2	16.5	NS	In65-bp	C
IRIS_313-11267	XI-2	India	ARC 14358::IRGC 41523-2	14.4	NS	In65-bp	C
IRIS_313-11296	XI-adm	India	ARC 12800::IRGC 42720-2	25.2	NS	In65-bp	C
IRIS_313-11300	XI-2	India	ARC 14709::IRGC 42976-2	26.4	NS	De65-bp	C
IRIS_313-11302	XI-adm	India	ARC 14899::IRGC 43016-1	25.9	NS	In65-bp	C
IRIS_313-11304	XI-adm	India	ARC 15163::IRGC 43106-1	22	NS	De65-bp	C
IRIS_313-11305	XI-adm	India	ARC 15373::IRGC 43166-2	25.2	AS	In65-bp	T
IRIS_313-11306	XI-adm	India	ARC 15385::IRGC 43174-1	23.1	NS	In65-bp	C
IRIS_313-11307	XI-adm	India	ARC 15387::IRGC 43175-2	21.1	NS	In65-bp	C
IRIS_313-11308	XI-2	India	ARC 15403::IRGC 43183-2	20.9	NS	In65-bp	C
IRIS_313-11310	XI-2	India	ARC 15929::IRGC 43269-2	27.5	NS	In65-bp	C
IRIS_313-11313	GJ-trp	Indonesia	PADI RENDAH::IRGC 43515-1	22.9	-	De65-bp	C
IRIS_313-11269	XI-adm	India	ARC 14632::IRGC 41650-2	27.5	NS	In65-bp	C
IRIS_313-11315	XI-3	Indonesia	PENDEK LAYUNG::IRGC 43542-2	24.1	NS	In65-bp	C
IRIS_313-11317	XI-3	Indonesia	SI RANTING::IRGC 43645-2	23.5	NS	In65-bp	C
IRIS_313-11318	XI-3	Indonesia	TUBU::IRGC 43677-2	25	NS	De65-bp	C
IRIS_313-11321	XI-2	Bangladesh	GANDHISAIL::IRGC 43826-2	19.6	-	In65-bp	C
IRIS_313-11326	XI-adm	Bangladesh	BR 51-115-4::IRGC 43999-1	18.7	NS	In65-bp	C
IRIS_313-11328	GJ-trp	Malaysia	PADI BURIH::IRGC 44081-1	21.7	AS	In65-bp	C
IRIS_313-11271	XI-2	India	ARC 14737::IRGC 41729-2	24.2	NS	In65-bp	C
IRIS_313-11339	XI-2	Philippines	MILAGROSA::IRGC 44634-2	25	NS	In65-bp	-
IRIS_313-11341	XI-3	Philippines	MINDANAO::IRGC 44642-2	25.6	NS	In65-bp	C
IRIS_313-11344	XI-3	Philippines	SAMON::IRGC 44735-2	31.5	NS	In65-bp	C
IRIS_313-11345	XI-adm	Philippines	WAGWAG::IRGC 44802-1	32.8	NS	De65-bp	T
IRIS_313-11349	XI-2	India	BACHHAIKALMA::IRGC 45003-2	18.6	NS	In65-bp	C
IRIS_313-11351	XI-2	India	BANCHI::IRGC 45055-2	20.6	NS	In65-bp	C
IRIS_313-11354	XI-2	India	CAC 75::IRGC 45352-2	19.6	NS	-	C
IRIS_313-11273	XI-adm	India	ARC 14860::IRGC 41793-2	25.5	NS	In65-bp	C
IRIS_313-11355	XI-adm	India	CN 44-40-7::IRGC 45368-1	18.6	NS	In65-bp	C
IRIS_313-11357	XI-1B	India	CR 579-1-3::IRGC 45443-2	20.1	NS	De65-bp	C
IRIS_313-11358	XI-2	India	DADKHANI::IRGC 45454-2	18	NS	In65-bp	C
IRIS_313-11361	XI-2	India	KALIKALMA::IRGC 45996-2	24	NS	In65-bp	C
IRIS_313-11363	XI-2	India	KHEJURTHUPI::IRGC 46137-2	19	NS	In65-bp	C
IRIS_313-11365	XI-adm	India	LANJALI::IRGC 46236-2	26.3	NS	In65-bp	C
IRIS_313-11367	XI-2	India	MAKARANDASAIL::IRGC 46289-2	21.1	NS	In65-bp	C
IRIS_313-11368	XI-2	India	PANIKELASH::IRGC 46500-2	28.9	NS	In65-bp	C
IRIS_313-11369	XI-2	India	RANACHANDRABHOG::IRGC 46567-2	31	NS	In65-bp	C
IRIS_313-11372	XI-2	India	SUFALDHULA::IRGC 46698-2	26	NS	In65-bp	C
IRIS_313-11377	XI-adm	Philippines	AMARILLO::IRGC 47120-1	19.1	NS	De65-bp	C
IRIS_313-11379	GJ-trp	Philippines	CADIDIT (GLUT)::IRGC 47161-1	18.3	AS	In65-bp	C
IRIS_313-11380	GJ-trp	Philippines	CA ONG (WHITE)::IRGC 47174-1	19.2	-	In65-bp	C
IRIS_313-11383	XI-adm	Viet Nam	CHIEM NGAN::IRGC 47488-1	22.1	NS	In65-bp	T
IRIS_313-11384	XI-adm	Viet Nam	CHIEM TONG NHAT 1::IRGC 47496-1	19.5	NS	In65-bp	-
IRIS_313-11385	XI-adm	Philippines	IR 9747 SEL::IRGC 47695-1	30.5	NS	In65-bp	C
IRIS_313-11390	XI-3	Thailand	NAH MOI::IRGC 48353-2	36.6	NS	De65-bp	C
IRIS_313-11394	XI-adm	Indonesia	INDO NO 13030::IRGC 48630-2	26.2	NS	In65-bp	C
IRIS_313-11396	GJ-trp	Indonesia	MAS::IRGC 48758-1	27.2	AS	In65-bp	C
IRIS_313-11399	XI-adm	Bangladesh	RAYDHAN 1::IRGC 49127-2	27.8	NS	In65-bp	C
IRIS_313-11402	XI-adm	Bangladesh	SUITE JORA::IRGC 49257-2	22.9	NS	In65-bp	C
IRIS_313-11407	XI-2	India	BATCHA BHOG (SCENTED)::IRGC 49440-2	24.1	NS	In65-bp	C
IRIS_313-11408	XI-2	India	CHITRAKALI::IRGC 49524-2	23	NS	In65-bp	C
IRIS_313-11409	XI-2	India	CUTTACK 29::IRGC 49573-1	31.3	NS	In65-bp	C
IRIS_313-11411	XI-2	Brazil	DONRADAO::IRGC 49604-1	23.2	NS	In65-bp	C
IRIS_313-11414	XI-adm	India	KARUNJEERAGA SAMBA::IRGC 49774-1	22.1	NS	In65-bp	C
IRIS_313-11416	XI-2	India	KONAMANI::IRGC 49806-1	23.4	NS	In65-bp	C
IRIS_313-11418	XI-2	India	MATALI::IRGC 49891-2	28	NS	In65-bp	C
IRIS_313-11420	XI-2	India	PISINI::IRGC 50035-2	31.7	NS	In65-bp	C
IRIS_313-11421	XI-2	India	TULASIBAS::IRGC 50192-2	16.1	NS	In65-bp	C
IRIS_313-11422	XI-1A	China	13946 (GUANG QIU 15)::IRGC 50320-1	26.3	NS	In65-bp	C
IRIS_313-11423	XI-adm	Philippines	C 1016-1::IRGC 50368-1	22.1	NS	In65-bp	C
IRIS_313-11424	GJ-trp	Philippines	SINAPLED::IRGC 50402-1	27	AS	In65-bp	C
IRIS_313-11426	GJ-trp	Brazil	CHATAO::IRGC 50456-1	27.9	AS	In65-bp	C
IRIS_313-11427	GJ-trp	Brazil	GEM OU BRAZIL::IRGC 50470-1	32	-	In65-bp	C
CX10	XI-1A	China	Gang 46B	23.6	NS	In65-bp	C
CX100	XI-1B	Nepal	Palung 2	23.9	NS	In65-bp	C
CX101	XI-1A	China	Hei Mi Chan	23.4	NS	In65-bp	C
CX102	XI-1A	Taiwan, China	Tek Si Chut	24.2	NS	In65-bp	C
CX106	GJ-trp	Viet Nam	SAL BUI BAO	31.1	AS	In65-bp	C
CX107	XI-3	Viet Nam	Tun Sart	28.1	NS	In65-bp	C
CX109	GJ-adm	India	Dacca 6	21.7	AS	De65-bp	C
CX111	GJ-trp	Egypt	Giza 14	28.2	AS	In65-bp	C
CX113	GJ-trp	_no_info	Biniapan	25.6	AS	In65-bp	C
CX114	XI-1A	China	Guang Lu Ai 4	25.8	NS	In65-bp	C
CX115	XI-adm	China	Yun hui 72	24.3	NS	De65-bp	C
CX116	GJ-tmp	Democratic People's Republic of Korea	Wudadaozhong	27.7	NS	De65-bp	C
CX117	XI-adm	Philippines	IR 65600-27-1-2-2	26	NS	In65-bp	C
CX118	XI-adm	China	Yetuozai	22.7	NS	In65-bp	C
CX119	XI-adm	_no_info	P59279	21.6	NS	In65-bp	C
CX12	XI-adm	China	Huagengxian 74	20.2	NS	In65-bp	-
CX120	XI-adm	India	TKM 6	23.4	NS	In65-bp	C
CX122	XI-adm	Taiwan, China	Tai-Zhong-Xian 10	23.2	NS	In65-bp	C
CX126	XI-1B	Philippines	IRBB 60	26.2	NS	In65-bp	C
CX128	XI-adm	Nepal	Gajale	22.5	NS	In65-bp	C
CX129	GJ-trp	Indonesia	MOLOK	29.3	AS	In65-bp	C
CX13	XI-adm	China	R644	22.8	NS	In65-bp	C
CX130	XI-2	India	CHIPDA	28.3	NS	In65-bp	C
CX131	XI-1A	Myanmar	ZALE	26.9	NS	In65-bp	C
CX132	GJ-trp	India	AP 423	27	AS	In65-bp	C
CX133	XI-1A	China	Zhengshan97	25.4	NS	In65-bp	C
CX134	XI-1B	Philippines	IRBB 7	25.6	NS	In65-bp	C
CX138	GJ-adm	China	Qd_441	21.8	NS	In65-bp	C
CX14	GJ-tmp	China	Chennong 265	26.3	NS	De65-bp	C
CX140	GJ-tmp	Japan	Nipponbare	23.2	NS	De65-bp	C
CX142	GJ-adm	China	Ai Yeh Lu	31.6	NS	De65-bp	T
CX144	XI-adm	Thailand	Hta 7204	28.8	NS	In65-bp	C
CX146	XI-adm	India	CO 43	19.3	NS	In65-bp	C
CX147	XI-adm	Malaysia	Seberang	19.6	NS	In65-bp	C
CX148	XI-3	Malaysia	Sri Raja	19.4	NS	In65-bp	C
CX15	XI-1B	China	Y 134	22.6	NS	In65-bp	C
CX151	GJ-trp	Philippines	AZUCENA	22	AS	In65-bp	C
CX152	XI-1B	Indonesia	Cisadane	27.6	NS	In65-bp	C
CX153	XI-2	India	Jalmagna	24.9	NS	De65-bp	C
CX157	XI-adm	India	PTB 33	21.4	NS	In65-bp	C
CX158	XI-3	Myanmar	Shwe War Tun	22.1	NS	In65-bp	C
CX16	GJ-tmp	China	Yuan jing 7	24.8	NS	De65-bp	C
CX161	XI-1B	Philippines	IR 42	19.4	NS	In65-bp	C
CX162	XI-1A	Taiwan, China	TN1	23.6	NS	In65-bp	C
CX165	GJ-tmp	China	Wuyugeng 3	25.8	NS	De65-bp	C
CX17	XI-adm	China	Yuexiangzhan	17.5	NS	In65-bp	C
CX18	XI-1A	China	Zaoxian 14	21.9	NS	In65-bp	C
CX19	XI-adm	China	Zhong 413	24.6	NS	In65-bp	C
CX2	XI-adm	Bangladesh	BR 11	27.5	NS	In65-bp	C
CX205	GJ-adm	Philippines	IR 69428-6-1-1-3-3	27.4	NS	De65-bp	C
CX206	XI-1B	Philippines	IR 2061-522-6-9	20.4	NS	In65-bp	C
CX207	XI-adm	China	Gaozi	19.6	NS	In65-bp	C
CX21	XI-1B	Sri Lanka	BG 90-2	28.2	NS	In65-bp	C
CX211	GJ-tmp	China	M 3122	19.4	NS	De65-bp	C
CX212	GJ-tmp	Japan	Nongken 58	25.6	NS	De65-bp	C
CX213	GJ-tmp	China	Chennong 89366	28.9	NS	De65-bp	C
CX214	GJ-trp	Brazil	Brazil Nuodao	29.6	-	In65-bp	C
CX218	XI-1B	India	Type 3	18.9	NS	In65-bp	C
CX220	GJ-trp	Cote d'Ivoire	IRAT 109	32.1	AS	In65-bp	C
CX221	XI-adm	China	Zhongyouzao 81	24.3	NS	In65-bp	C
CX225	XI-1B	Philippines	IR 77298-14-1-2	22.5	NS	In65-bp	C
CX226	XI-1B	Philippines	IR 06G113	24.4	NS	In65-bp	C
CX230	XI-1B	Philippines	IR 64-IL	22.8	NS	In65-bp	C
CX232	XI-adm	Philippines	IR 55419-04	24.3	NS	In65-bp	C
CX233	XI-adm	Philippines	IR 58821-23-1-3-1	23.6	NS	In65-bp	C
CX234	XI-adm	Philippines	IR 62266-42-6-2	24.3	NS	In65-bp	C
CX235	XI-adm	Philippines	NSIC RC 9	22.3	NS	In65-bp	C
CX236	XI-adm	India	Vandana	26.5	NS	In65-bp	C
CX24	XI-adm	India	TKM 9	23.5	NS	In65-bp	C
CX240	XI-adm	Brazil	Carijo	20.9	NS	In65-bp	C
CX247	XI-adm	Ghana	IRAT 144	22.9	NS	In65-bp	C
CX248	GJ-trp	Philippines	Kinandang Patong	21.3	AS	In65-bp	C
CX25	XI-1B	Indonesia	Cisanggarung	28.6	NS	In65-bp	C
CX26	XI-1B	Iran	Amol3(Sana)	19.9	NS	In65-bp	C
CX262	GJ-trp	Brazil	IAC 3	23.4	AS	In65-bp	C
CX263	XI-adm	Malaysia	PADISENEMOK	23.2	NS	In65-bp	C
CX265	XI-adm	Colombia	MONOLAYA	21.7	NS	In65-bp	C
CX266	GJ-trp	Philippines	DINORADO	21	-	In65-bp	C
CX267	XI-adm	India	IET 1444	19.6	NS	In65-bp	C
CX268	XI-adm	Brazil	ARROZVERMELHO	20.9	NS	In65-bp	C
CX269	GJ-trp	Brazil	IAC 165	31.9	AS	In65-bp	C
CX27	XI-adm	Iran	Khazar	17.7	NS	In65-bp	C
CX276	XI-1B	Philippines	IR 8192-200-3-3-1-1	22	NS	In65-bp	C
CX281	XI-1B	Philippines	IR 68897 B	23	NS	In65-bp	C
CX284	GJ-adm	China	Han 502	29.2	-	In65-bp	C
CX285	GJ-trp	China	Nonglinnuo	24.1	NS	In65-bp	C
CX287	GJ-tmp	China	C52	21.5	NS	De65-bp	C
CX290	XI-1B	China	Duo 57	26.7	NS	In65-bp	C
CX296	XI-adm	Philippines	IR 74	24.1	NS	In65-bp	C
CX3	XI-1A	Bangladesh	BR 24	27.2	NS	De65-bp	C
CX30	XI-1B	Malaysia	MR 185	21.3	NS	In65-bp	C
CX304	XI-adm	China	Luyin 46	22.4	NS	In65-bp	C
CX306	GJ-tmp	China	Mongolia Rice	18.8	NS	De65-bp	C
CX307	GJ-adm	China	HP 121	20.4	-	De65-bp	C
CX31	XI-1B	Myanmar	Hnankar	23.8	NS	In65-bp	C
CX313	XI-adm	China	R106	35.1	NS	In65-bp	C
CX315	GJ-tmp	Democratic People's Republic of Korea	Zidao	24.5	NS	De65-bp	C
CX317	GJ-tmp	Malaysia	MR 19	23.1	NS	De65-bp	C
CX319	XI-adm	China	Mengguandamagu	32.4	NS	In65-bp	C
CX32	GJ-adm	Myanmar	Manauthukha	24.6	AS	De65-bp	C
CX328	XI-1A	China	Baoxuan 21	27.9	NS	In65-bp	C
CX329	GJ-tmp	China	Jinchuanyihao	23.4	NS	De65-bp	C
CX33	XI-1B	Myanmar	Shwe Thwe Yin Hyv	24	NS	In65-bp	C
CX330	GJ-tmp	Japan	Yueguang	22	NS	De65-bp	C
CX34	XI-adm	Sri Lanka	BG 300	22.8	NS	In65-bp	C
CX342	XI-adm	China	Wanxian 763	27.9	NS	In65-bp	C
CX343	XI-adm	China	Wanxian 77	24.2	NS	In65-bp	C
CX344	GJ-tmp	China	Hexi 41	25.1	NS	De65-bp	C
CX345	GJ-tmp	China	Yungeng 23	21.2	NS	De65-bp	C
CX346	XI-adm	China	SAGC-4	23.2	NS	In65-bp	C
CX347	XI-adm	China	SAGC-7	25.1	NS	In65-bp	C
CX348	XI-1B	China	Zhonghua 1	20.2	NS	In65-bp	C
CX349	XI-adm	_no_info	KCD 1	24	NS	In65-bp	C
CX35	XI-adm	Sri Lanka	BG 94-1	24.9	NS	In65-bp	C
CX350	GJ-tmp	China	Wuyugeng 20	23.9	NS	De65-bp	C
CX351	GJ-tmp	China	053 A-3	18.5	NS	De65-bp	C
CX352	GJ-trp	China	BD 007	27.5	AS	In65-bp	C
CX354	GJ-adm	Viet Nam	CAU 2	32	AS	In65-bp	T
CX355	GJ-trp	China	Yunlu 102	22.1	AS	In65-bp	C
CX356	GJ-tmp	China	Yandao 8	22.3	NS	De65-bp	C
CX358	XI-1B	Philippines	PSBRC 82	22.3	NS	In65-bp	C
CX359	GJ-trp	China	Yunlu 103	22.5	-	In65-bp	C
CX360	XI-1B	_no_info	Y075	20.6	NS	In65-bp	C
CX361	XI-1B	_no_info	G341	22.3	NS	In65-bp	C
CX364	XI-1B	_no_info	42686	18.9	NS	In65-bp	C
CX366	XI-adm	China	Ganwanxian 37 (926)	29.4	NS	In65-bp	C
CX367	GJ-trp	China	Haogelao	30.8	NS	In65-bp	C
CX369	XI-1B	Philippines	IRBB 62	21.2	NS	In65-bp	C
CX37	XI-1B	Viet Nam	OM 997	23.1	NS	In65-bp	C
CX371	GJ-trp	Cote d'Ivoire	NERICA 1	27.6	AS	In65-bp	C
CX372	GJ-trp	Cote d'Ivoire	NERICA 2	21.7	-	In65-bp	C
CX373	GJ-trp	Cote d'Ivoire	NERICA 8	24.6	-	In65-bp	C
CX374	GJ-trp	Cote d'Ivoire	NERICA 9	24.6	-	In65-bp	C
CX375	XI-1B	Cote d'Ivoire	NERICA-L-1	26.1	NS	In65-bp	C
CX376	XI-1B	Cote d'Ivoire	NERICA-L-20	28.1	NS	In65-bp	C
CX377	XI-1B	Cote d'Ivoire	NERICA-L-27	23.8	NS	In65-bp	C
CX378	XI-1B	China	Huhan 15	18	NS	In65-bp	C
CX379	XI-1B	Mali	Nionoka	21.4	NS	In65-bp	C
CX380	GJ-tmp	China	Yandao 9	23.7	NS	De65-bp	C
CX381	XI-1B	Mali	Adny 11	22.2	NS	In65-bp	C
CX382	XI-1B	_no_info	Kogomg 1-1	25.8	NS	In65-bp	C
CX383	GJ-tmp	China	Hongza	28.2	-	De65-bp	C
CX384	GJ-tmp	China	Fengza	28.5	-	De65-bp	C
CX385	XI-1B	China	NPT-100	26.3	NS	In65-bp	C
CX386	XI-adm	China	NPT-114	22.3	NS	In65-bp	C
CX387	XI-1B	_no_info	1088	26.6	NS	In65-bp	C
CX389	GJ-tmp	China	Jinyuan 85	20.2	NS	De65-bp	C
CX390	XI-adm	China	Yuelianggu	22.2	NS	In65-bp	C
CX391	GJ-tmp	China	YJ 30	21.2	NS	De65-bp	C
CX392	XI-adm	_no_info	SARD	24.7	NS	De65-bp	C
CX393	XI-1B	China	Huangsizhan	18.9	NS	In65-bp	C
CX394	XI-1B	China	Molizhanxuan	19.8	NS	In65-bp	C
CX396	GJ-tmp	Japan	Guandong 194 (Soft Rice)	22.6	NS	De65-bp	C
CX397	GJ-tmp	China	Nangeng 46 (Soft Rice)	25.5	NS	De65-bp	C
CX399	XI-1B	Philippines	Matatag 2	20.3	NS	In65-bp	C
CX4	XI-adm	China	93072	27.3	NS	In65-bp	C
CX42	XI-adm	Philippines	IR 68552-55-3-2	23.6	NS	In65-bp	C
CX44	XI-1B	Philippines	IR 58025 B	24.1	NS	In65-bp	C
CX47	GJ-tmp	China	Diangeng	25.8	NS	De65-bp	C
CX48	XI-adm	China	PT 60	26.4	NS	In65-bp	C
CX49	GJ-tmp	China	NAN-29-2	22.4	NS	De65-bp	C
CX5	XI-adm	China	108S	26.4	NS	In65-bp	C
CX51	XI-adm	China	Babaomi	27.9	NS	In65-bp	C
CX52	XI-adm	China	Diandun 502	33	NS	In65-bp	C
CX53	XI-adm	China	Jiangxisimiao	24.2	NS	In65-bp	C
CX534	GJ-tmp	China	Tongnian 1	23.4	NS	De65-bp	C
CX54	XI-adm	China	Linyitangdao	21.4	NS	In65-bp	C
CX542	XI-adm	China	RR2-6	24.4	NS	In65-bp	C
CX548	XI-adm	China	Zhongjian 100	25	NS	In65-bp	C
CX55	XI-1A	China	Pengshantieganzhan	21.8	NS	In65-bp	C
CX56	GJ-tmp	China	Yunguang 8	25.6	AS	De65-bp	C
CX57	GJ-tmp	China	Zhongchao 123	26	NS	De65-bp	C
CX58	GJ-tmp	Egypt	Giza 159	25.5	NS	De65-bp	C
CX60	XI-1B	India	Basmati	22.7	NS	In65-bp	C
CX61	XI-1A	India	Bhavani	22.2	NS	-	C
CX64	XI-3	Brazil	IRAT 352	38.4	NS	In65-bp	C
CX68	XI-adm	Malaysia	MR 106	18.5	NS	In65-bp	C
CX69	XI-adm	Malaysia	MR 167	20.6	NS	In65-bp	C
CX73	XI-1B	Philippines	IR 6	27.6	NS	In65-bp	C
CX74	GJ-tmp	Pakistan	JP-5	26.7	NS	De65-bp	C
CX75	XI-adm	Sri Lanka	At 354	28.2	NS	In65-bp	C
CX76	XI-1B	Sri Lanka	BG 304	21.1	NS	In65-bp	C
CX77	GJ-trp	United States of America	Lemont	20.5	-	In65-bp	C
CX78	GJ-tmp	United States of America	M 401	28.6	NS	De65-bp	C
CX8	XI-adm	China	Chenghui 448	25.3	NS	In65-bp	C
CX80	XI-1B	Viet Nam	OM 1706	25.5	NS	In65-bp	C
CX82	XI-1B	Viet Nam	X 21	26.9	NS	In65-bp	C
CX84	XI-adm	Viet Nam	X 23	25	NS	In65-bp	C
CX85	XI-adm	Viet Nam	C 71	22.4	NS	In65-bp	C
CX86	XI-adm	Viet Nam	C 70	23.9	NS	In65-bp	C
CX87	XI-adm	Viet Nam	Q 5	24.7	NS	In65-bp	C
CX88	XI-1A	China	Huanyangnian	20.8	NS	In65-bp	C
CX89	XI-adm	United States of America	M 202	24.3	NS	In65-bp	C
CX93	XI-adm	India	TGMS 29	22.7	NS	In65-bp	C
CX96	XI-1B	India	Ajaya	22.5	NS	In65-bp	C
CX97	XI-1B	India	Budda	24	NS	In65-bp	C
CX98	XI-2	India	Doddabyranella	28.4	NS	In65-bp	C
CX99	XI-2	India	Doddi	22.2	NS	In65-bp	C
