# Supplementary material for: OsMADS17 simultaneously increases grain number and grain weight in rice
Source: Nat Commun. 2023 May 29;14:3098. doi: 10.1038/s41467-023-38726-9 (PMC10227085; doi:10.1038/s41467-023-38726-9)
Supplement: Supplementary file 10 — Source Data [file 41467_2023_38726_MOESM10_ESM.zip › Source Data/Source Data Supplementary Figure 18e-o.xlsx]

## Sheet: Sheet1
	Source Data Supplementary Figure 18e-o. Comparison of agronomic traits among ZH17 and null mutants osmads17, osap2-39, and osmads17/osap2-39.
	Sample Name	Grain number per main panicle	1,000-grain weight (g)	Grain yield per plant (g)	Panicle number per plant	Panicle length (cm)	No. of primary branches	Grain number on primary branches	No. of secondary branches	Grain number on secondary branches	Grain length (mm)	Grain width (mm)
	ZH17-1	154	26.712	23.38	8	20.6	12	64	30	90	7.227	3.472
	ZH17-2	169	25.972	20.17	6	22.4	13	76	31	93	7.192	3.492
	ZH17-3	168	25.385	20.76	5	21.7	11	56	35	112	7.114	3.486
	ZH17-4	196	26.316	22.42	9	20.7	13	74	45	122	7.104	3.42
	ZH17-5	167	26.893	19.8	7	22.1	13	78	30	89	7.238	3.448
	ZH17-6	161	27.353	24.13	8	21.6	12	70	31	91	7.173	3.516
	ZH17-7	149	25.783	26.99	10	20.7	11	64	31	85	7.084	3.452
	ZH17-8	169	25.811	18.98	6	22.3	12	70	34	99	7.107	3.436
	ZH17-9	170	26.753	19.19	5	21.7	13	74	33	96	7.202	3.449
	ZH17-10	167	26.868	24.95	11	21.8	13	75	32	92	7.165	3.477
	ZH17-11	188	26.317	26.86	11	22.6	14	78	39	110	7.321	3.372
	ZH17-12	175	25.824	25.17	12	19.6	12	60	43	115	7.343	3.413
	ZH17-13	200	26.017	18.74	7	19.9	13	77	44	123	7.251	3.338
	ZH17-14	166	26.148	18.27	6	21.4	12	58	37	108	7.143	3.501
	ZH17-15	220	26.321	20.12	13	20.6	15	88	53	132	7.217	3.463
	ZH17-16	199	26.195	19.37	5	20.7	14	81	48	118	7.147	3.371
	ZH17-17	166	25.327	19.82	6	21.5	11	62	39	104	7.108	3.373
	ZH17-18	158	25.733	21.03	7	19.8	12	61	40	97	7.226	3.327
	ZH17-19	159	25.884	21.34	8	19.6	11	53	39	106	7.315	3.501
	ZH17-20	168	25.822	22.07	9	20.1	12	60	41	108	7.327	3.302
	osmads17-1	149	27.987	22.65	5	20.3	12	56	36	93	7.486	3.556
	osmads17-2	140	27.049	24.14	9	19.5	12	62	32	78	7.346	3.549
	osmads17-3	172	26.475	20.85	8	20.4	13	65	42	107	7.433	3.49
	osmads17-4	150	28.051	28.16	9	19.8	12	62	38	88	7.537	3.553
	osmads17-5	173	28.679	30.08	10	22.1	12	66	38	107	7.534	3.604
	osmads17-6	166	27.181	27.78	9	22.3	13	72	39	94	7.461	3.504
	osmads17-7	163	26.961	23.34	7	22.2	13	59	41	104	7.443	3.457
	osmads17-8	184	26.788	24.05	7	22.9	13	73	43	111	7.437	3.588
	osmads17-9	131	26.483	23.16	7	21.2	11	60	32	71	7.481	3.526
	osmads17-10	166	27.448	23.52	7	20.8	12	63	38	103	7.443	3.555
	osmads17-11	198	26.937	30.1	9	20.7	14	79	43	119	7.386	3.529
	osmads17-12	195	28.231	29.82	12	22.3	14	76	45	119	7.547	3.487
	osmads17-13	194	27.267	25.77	8	20.6	14	80	40	114	7.443	3.602
	osmads17-14	180	27.971	23.54	12	21.3	13	75	37	105	7.438	3.61
	osmads17-15	196	27.294	25.72	11	23.7	14	76	44	120	7.529	3.547
	osmads17-16	131	27.36	21.13	7	20.3	12	61	35	70	7.503	3.538
	osmads17-17	176	26.147	24.22	5	22.7	13	64	40	112	7.337	3.496
	osmads17-18	176	26.837	22.04	7	22.1	13	70	38	106	7.371	3.473
	osmads17-19	173	26.913	23.77	8	22.6	13	66	38	107	7.483	3.572
	osmads17-20	146	27.42	23.02	7	21.5	11	51	36	95	7.532	3.527
	osap2-39-1	186	26.717	22.95	7	21.8	11	57	41	129	7.302	3.579
	osap2-39-2	194	26.989	21.96	6	21.3	13	77	39	117	7.396	3.59
	osap2-39-3	216	27.972	29.35	10	20.1	13	74	47	142	7.51	3.651
	osap2-39-4	187	27.787	25.27	8	20.8	13	73	39	114	7.564	3.594
	osap2-39-5	238	28.414	22.14	5	21.7	13	67	54	171	7.374	3.623
	osap2-39-6	179	27.436	26.24	7	20.1	13	75	36	104	7.494	3.648
	osap2-39-7	177	26.611	22.73	7	21.8	12	60	35	117	7.434	3.571
	osap2-39-8	155	26.884	23.87	7	19.3	11	58	31	97	7.45	3.588
	osap2-39-9	164	27.509	23.2	8	21.1	11	63	35	101	7.475	3.597
	osap2-39-10	174	25.949	22.27	7	20.9	13	72	39	102	7.611	3.595
	osap2-39-11	156	27.532	25.37	9	22.3	11	60	33	96	7.562	3.572
	osap2-39-12	199	27.332	29.72	11	21.2	13	72	46	127	7.321	3.483
	osap2-39-13	226	26.348	27.71	9	20.7	14	83	51	143	7.384	3.601
	osap2-39-14	187	27.283	28.34	12	22.6	12	57	47	130	7.531	3.562
	osap2-39-15	147	26.441	22.21	8	21.7	11	53	33	94	7.372	3.473
	osap2-39-16	171	26.915	24.72	7	20.7	13	72	37	99	7.493	3.601
	osap2-39-17	150	26.793	21.37	6	19.9	11	59	31	91	7.561	3.524
	osap2-39-18	183	27.272	25.81	9	20.8	13	74	40	109	7.552	3.417
	osap2-39-19	174	27.522	23.37	7	21.6	13	77	36	97	7.437	3.526
	osap2-39-20	169	26.43	22.62	6	22.2	13	70	33	99	7.521	3.613
	osmads17/osap2-39-1-1	197	27.665	29.91	8	22.2	13	72	42	125	7.57	3.516
	osmads17/osap2-39-1-2	179	28.082	26.78	5	21.8	11	66	40	113	7.642	3.498
	osmads17/osap2-39-1-3	200	28.688	29.52	7	22.6	13	74	43	126	7.74	3.569
	osmads17/osap2-39-1-4	174	28.965	29.41	8	21.3	10	65	37	109	7.701	3.575
	osmads17/osap2-39-1-5	187	29.073	31.91	10	21.9	12	68	41	119	7.876	3.603
	osmads17/osap2-39-1-6	184	27.903	24.19	7	20.6	12	64	44	120	7.651	3.539
	osmads17/osap2-39-1-7	167	28.621	29.73	8	20.4	13	73	34	94	7.78	3.59
	osmads17/osap2-39-1-8	165	27.382	26.99	7	20.7	12	64	37	101	7.645	3.501
	osmads17/osap2-39-1-9	166	26.641	23.39	9	20.4	11	60	38	106	7.677	3.562
	osmads17/osap2-39-1-10	159	27.919	26.19	7	19.7	12	66	33	93	7.806	3.553
	osmads17/osap2-39-1-11	205	27.562	27.08	6	22.7	14	80	44	125	7.83	3.531
	osmads17/osap2-39-1-12	162	26.829	24.6	7	21.9	12	68	33	94	7.723	3.57
	osmads17/osap2-39-1-13	202	27.571	29.47	10	22.8	13	72	44	130	7.831	3.624
	osmads17/osap2-39-1-14	195	27.839	30.07	13	22.5	14	76	37	119	7.795	3.558
	osmads17/osap2-39-1-15	202	28.863	32.22	8	23.4	13	71	45	131	7.718	3.602
	osmads17/osap2-39-1-16	194	27.761	26.33	5	21.6	10	64	41	130	7.643	3.473
	osmads17/osap2-39-1-17	209	28.522	29.91	7	22.6	14	80	47	129	7.537	3.526
	osmads17/osap2-39-1-18	214	27.838	28.22	6	21.7	14	82	46	132	7.829	3.6
	osmads17/osap2-39-1-19	189	27.572	26.44	8	20.8	11	71	40	118	7.716	3.538
	osmads17/osap2-39-1-20	196	26.842	26.32	10	22.4	13	70	46	126	7.683	3.554
	osmads17/osap2-39-2-1	166	27.757	23.87	6	21.3	12	63	34	103	7.585	3.479
	osmads17/osap2-39-2-2	216	27.685	22.42	7	19.8	14	79	44	137	7.675	3.534
	osmads17/osap2-39-2-3	192	28.265	24.55	7	22.6	12	58	47	134	7.69	3.552
	osmads17/osap2-39-2-4	170	28.113	24.36	7	19.4	14	82	31	88	7.736	3.787
	osmads17/osap2-39-2-5	190	27.675	33.97	8	19.4	13	69	40	121	7.69	3.692
	osmads17/osap2-39-2-6	151	27.714	25.55	8	19.3	11	57	33	94	7.826	3.735
	osmads17/osap2-39-2-7	177	27.427	23.8	12	21.5	13	71	37	106	7.544	3.491
	osmads17/osap2-39-2-8	177	28.149	22.56	8	21.4	13	70	39	107	7.707	3.497
	osmads17/osap2-39-2-9	200	27.813	33.38	9	22.8	13	70	44	130	7.662	3.661
	osmads17/osap2-39-2-10	165	28.594	22.88	8	20.9	13	69	34	96	7.476	3.547
	osmads17/osap2-39-2-11	175	27.474	32.93	11	20.3	12	67	36	108	7.663	3.462
	osmads17/osap2-39-2-12	193	28.136	31.26	7	21.3	13	76	38	117	7.721	3.571
	osmads17/osap2-39-2-13	157	28.438	30.52	6	22.2	11	63	31	94	7.566	3.446
	osmads17/osap2-39-2-14	155	27.631	26.21	10	21.3	11	60	32	95	7.753	3.482
	osmads17/osap2-39-2-15	183	28.253	29.32	7	22.4	13	80	38	103	7.628	3.563
	osmads17/osap2-39-2-16	160	28.427	25.03	5	20.1	12	56	37	104	7.831	3.427
	osmads17/osap2-39-2-17	210	27.622	31.93	12	21.2	14	87	45	123	7.518	3.531
	osmads17/osap2-39-2-18	167	28.546	31.17	8	20.6	11	55	36	112	7.526	3.527
	osmads17/osap2-39-2-19	175	28.602	24.97	6	21.7	12	51	45	124	7.651	3.482
	osmads17/osap2-39-2-20	189	28.332	30.82	5	20.1	13	62	44	127	7.723	3.513
	Sample Name	Grain number per main panicle	1,000-grain weight (g)	Grain yield per plant (g)	Panicle number per plant	Panicle length (cm)	No. of primary branches	Grain number on primary branches	No. of secondary branches	Grain number on secondary branches	Grain length (mm)	Grain width (mm)
Average	ZH17	173.45	26.1717	21.678	7.95	21.07	12.45	68.95	37.75	104.5	7.2002	3.43045
	osmads17	167.95	27.2739	24.843	8.2	21.465	12.7	66.8	38.75	101.15	7.4585	3.53815
	osap2-39	181.6	27.1068	24.561	7.8	21.13	12.35	67.65	39.15	113.95	7.4672	3.5704
	osmads17/osap2-39-1	187.3	27.9069	27.934	7.8	21.7	12.35	70.3	40.6	117	7.71965	3.5541
	osmads17/osap2-39-2	178.4	28.0327	27.575	7.85	20.98	12.5	67.25	38.25	111.15	7.65855	3.54895
SD	ZH17	17.9633	0.527735	2.71142	2.4165	0.964692	1.09904	9.5668	6.53634	13.1209	0.0812544	0.06352
	osmads17	21.035	0.645214	2.88382	1.96281	1.14629	0.923381	7.99737	3.61102	14.9887	0.0634537	0.0443007
	osap2-39	24.23	0.609856	2.57883	1.76516	0.861516	0.988087	8.53645	6.65128	20.8515	0.0876546	0.0591451
	osmads17/osap2-39-1	16.9025	0.708212	2.4719	1.90843	0.993664	1.26803	6.00964	4.39378	13.1829	0.0916666	0.0395792
	osmads17/osap2-39-2	18.0654	0.392619	4.04869	2.059	1.07928	1	9.91477	5.08739	14.6657	0.0984391	0.0974039
