# Supplementary material for: OsMADS17 simultaneously increases grain number and grain weight in rice
Source: Nat Commun. 2023 May 29;14:3098. doi: 10.1038/s41467-023-38726-9 (PMC10227085; doi:10.1038/s41467-023-38726-9)
Supplement: Supplementary file 10 — Source Data [file 41467_2023_38726_MOESM10_ESM.zip › Source Data/Source Data Supplementary Figure 19.xlsx]

## Sheet: Sheet1
	Source Data Supplementary Figure 19. Comparison of agronomic traits between C418 and C418RNAi-OsMADS17 plants.
	Sample Name	Panicle number per plant	Panicle length (cm)	No. of primary branches	Grain number on primary branches	No. of secondary branches	Grain number on secondary branches	Grain length (mm)	Grain width (mm)
	C418-1	7	27.8	11	57	48	180	8.324	3.221
	C418-2	5	30.4	13	68	54	197	8.035	3.07
	C418-3	7	31.3	14	75	56	203	8.349	3.148
	C418-4	7	29	13	68	58	212	8.165	3.136
	C418-5	5	28	12	62	49	176	8.146	3.093
	C418-6	5	30.1	13	72	54	207	8.307	3.222
	C418-7	5	29.5	13	74	53	188	8.462	3.253
	C418-8	4	28.9	13	72	43	141	8.444	3.193
	C418-9	7	27.4	13	67	56	201	8.378	3.153
	C418-10	6	28	13	70	46	172	8.355	3.118
	C418-11	7	31.3	13	74	51	199	8.333	3.102
	C418-12	6	30.1	13	69	48	170	8.238	3.197
	C418-13	5	28.5	12	62	47	166	8.267	3.137
	C418-14	4	31	12	63	50	195	8.359	3.315
	C418-15	6	28.5	11	61	42	156	8.29	3.104
	C418-16	9	31	13	71	48	166	8.394	3.271
	C418-17	9	27.7	12	65	48	171	8.334	3.27
	C418-18	6	29.8	13	72	53	201	8.368	3.199
	C418-19	7	31.4	13	68	60	231	8.402	3.207
	C418-20	8	31.2	14	78	56	200	8.516	3.3
	C418RNAi-OsMADS17-1-1	4	29.9	12	64	51	186	8.375	3.212
	C418RNAi-OsMADS17-1-2	6	29.8	13	67	56	193	8.464	3.329
	C418RNAi-OsMADS17-1-3	5	31.1	13	71	57	201	8.604	3.275
	C418RNAi-OsMADS17-1-4	5	29.5	13	64	54	195	8.471	3.309
	C418RNAi-OsMADS17-1-5	7	31.1	14	76	67	240	8.52	3.23
	C418RNAi-OsMADS17-1-6	6	28.4	12	66	55	198	8.485	3.295
	C418RNAi-OsMADS17-1-7	9	28.7	13	68	60	216	8.322	3.309
	C418RNAi-OsMADS17-1-8	6	30.1	14	80	50	169	8.527	3.18
	C418RNAi-OsMADS17-1-9	6	30	14	72	69	248	8.44	3.127
	C418RNAi-OsMADS17-1-10	5	29.3	13	67	57	200	8.505	3.199
	C418RNAi-OsMADS17-1-11	5	31	14	75	60	201	8.756	3.244
	C418RNAi-OsMADS17-1-12	7	29.2	14	74	61	235	8.559	3.218
	C418RNAi-OsMADS17-1-13	5	30.2	13	65	63	246	8.596	3.196
	C418RNAi-OsMADS17-1-14	6	29.5	13	65	62	238	8.692	3.243
	C418RNAi-OsMADS17-1-15	5	31.3	13	70	62	261	8.57	3.219
	C418RNAi-OsMADS17-1-16	6	30.2	16	92	72	247	8.731	3.216
	C418RNAi-OsMADS17-1-17	8	32.2	13	73	59	211	8.742	3.238
	C418RNAi-OsMADS17-1-18	4	30.5	13	68	52	196	8.712	3.252
	C418RNAi-OsMADS17-1-19	5	32.3	14	77	56	200	8.688	3.244
	C418RNAi-OsMADS17-1-20	6	30.7	12	67	56	203	8.649	3.328
	C418RNAi-OsMADS17-2-1	5	31.6	15	74	63	247	8.435	3.199
	C418RNAi-OsMADS17-2-2	6	32.3	13	79	55	204	8.509	3.243
	C418RNAi-OsMADS17-2-3	8	30.3	16	78	74	258	8.629	3.206
	C418RNAi-OsMADS17-2-4	5	28.4	14	70	61	221	8.561	3.19
	C418RNAi-OsMADS17-2-5	7	33.1	17	73	67	246	8.74	3.28
	C418RNAi-OsMADS17-2-6	7	29.6	14	94	60	218	8.492	3.297
	C418RNAi-OsMADS17-2-7	7	28.9	15	71	57	208	8.629	3.295
	C418RNAi-OsMADS17-2-8	7	31.2	14	67	56	217	8.671	3.226
	C418RNAi-OsMADS17-2-9	6	31.6	17	73	76	275	8.571	3.299
	C418RNAi-OsMADS17-2-10	8	30.4	15	75	65	247	8.729	3.309
	C418RNAi-OsMADS17-2-11	6	30.4	14	70	69	271	8.433	3.237
	C418RNAi-OsMADS17-2-12	5	30.6	15	70	65	236	8.582	3.19
	C418RNAi-OsMADS17-2-13	5	29.7	15	66	66	252	8.67	3.331
	C418RNAi-OsMADS17-2-14	6	31.2	14	62	59	214	8.431	3.147
	C418RNAi-OsMADS17-2-15	4	29.9	16	83	72	263	8.568	3.266
	C418RNAi-OsMADS17-2-16	7	31.3	13	76	51	198	8.573	3.293
	C418RNAi-OsMADS17-2-17	4	31.6	14	76	62	228	8.622	3.338
	C418RNAi-OsMADS17-2-18	8	30.9	15	68	61	222	8.773	3.295
	C418RNAi-OsMADS17-2-19	5	28.9	13	69	55	216	8.418	3.186
	C418RNAi-OsMADS17-2-20	4	33.5	13	70	56	212	8.51	3.153
	C418RNAi-OsMADS17-3-1	6	29.4	14	75	63	233	8.679	3.218
	C418RNAi-OsMADS17-3-2	7	29.9	13	77	59	209	8.583	3.168
	C418RNAi-OsMADS17-3-3	8	30.3	14	73	61	243	8.609	3.223
	C418RNAi-OsMADS17-3-4	5	30.7	13	65	52	193	8.529	3.257
	C418RNAi-OsMADS17-3-5	4	29.3	15	89	69	261	8.71	3.296
	C418RNAi-OsMADS17-3-6	8	32	13	68	63	248	8.67	3.34
	C418RNAi-OsMADS17-3-7	7	33.1	16	83	73	237	8.571	3.29
	C418RNAi-OsMADS17-3-8	8	29.3	13	67	56	207	8.435	3.301
	C418RNAi-OsMADS17-3-9	6	29.8	13	71	52	189	8.491	3.142
	C418RNAi-OsMADS17-3-10	7	30.7	12	59	53	201	8.572	3.267
	C418RNAi-OsMADS17-3-11	7	29.4	14	70	63	239	8.721	3.357
	C418RNAi-OsMADS17-3-12	8	30	13	68	61	220	8.568	3.218
	C418RNAi-OsMADS17-3-13	7	30.7	12	67	50	182	8.535	3.237
	C418RNAi-OsMADS17-3-14	5	31.9	16	81	71	252	8.751	3.319
	C418RNAi-OsMADS17-3-15	4	32.9	14	67	61	231	8.47	3.141
	C418RNAi-OsMADS17-3-16	6	30.7	14	80	62	222	8.513	3.24
	C418RNAi-OsMADS17-3-17	9	30	14	75	56	202	8.471	3.152
	C418RNAi-OsMADS17-3-18	8	28.9	13	62	59	184	8.629	3.263
	C418RNAi-OsMADS17-3-19	5	30.1	12	59	52	196	8.651	3.257
	C418RNAi-OsMADS17-3-20	7	29.7	12	67	50	193	8.533	3.218
	Sample Name	Panicle number per plant	Panicle length (cm)	No. of primary branches	Grain number on primary branches	No. of secondary branches	Grain number on secondary branches	Grain length (mm)	Grain width (mm)
Average	C418	6.25	29.545	12.7	68.4	51	186.6	8.3233	3.18545
	C418RNAi-OsMADS17-1	5.8	30.25	13.3	71.05	58.95	214.2	8.5704	3.24315
	C418RNAi-OsMADS17-2	6	30.77	14.6	73.2	62.5	232.65	8.5773	3.249
	C418RNAi-OsMADS17-3	6.6	30.44	13.5	71.15	59.3	217.1	8.58455	3.2452
SD	C418	1.44641	1.38999	0.801315	5.41343	4.90971	21.7435	0.112788	0.0724187
	C418RNAi-OsMADS17-1	1.23969	1.04504	0.923381	6.78602	5.81717	25.366	0.125767	0.0522134
	C418RNAi-OsMADS17-2	1.33771	1.34481	1.23117	6.92516	6.78621	23.1864	0.106932	0.0589719
	C418RNAi-OsMADS17-3	1.42902	1.18916	1.19208	7.97546	6.76757	24.6062	0.0907109	0.0626877
P-value	C418 VS. C418RNAi-OsMADS17-1	0.297446	0.0777355	0.0343641	0.180211	3.69386e-05	0.000691058	1.03297e-07	0.00632884
	C418 VS. C418RNAi-OsMADS17-2	0.573726	0.00734813	1.1252e-06	0.0193641	3.65766e-07	1.25739e-07	9.43663e-09	0.00423295
	C418 VS. C418RNAi-OsMADS17-3	0.446169	0.034883	0.0172317	0.209743	7.51122e-05	0.000178392	9.16612e-10	0.00820046
