# Supplementary material for: OsMADS17 simultaneously increases grain number and grain weight in rice
Source: Nat Commun. 2023 May 29;14:3098. doi: 10.1038/s41467-023-38726-9 (PMC10227085; doi:10.1038/s41467-023-38726-9)
Supplement: Supplementary file 10 — Source Data [file 41467_2023_38726_MOESM10_ESM.zip › Source Data/Source Data Supplementary Figure 2b-i.xlsx]

## Sheet: Sheet1
	Source Data Supplementary Figure 2b-i. Comparison of agronomic traits between C418 and 8IL73 plants.
	Sample name	Panicle number per plant	Panicle length (cm)	No. of primary branches	Grain number on primary branches	No. of secondary branches	Grain number on secondary branches	Grain length (mm)	Grain width (mm)
	C418-1	7	33.9	14	70	65	241	8.691	3.168
	C418-2	8	33.7	15	83	58	209	8.704	3.193
	C418-3	6	30.6	14	77	51	170	8.84	3.241
	C418-4	5	30.3	13	69	59	209	8.659	3.217
	C418-5	9	31.8	13	68	54	193	8.604	3.168
	C418-6	7	34.5	14	71	58	199	8.608	3.228
	C418-7	6	32.6	15	71	54	209	8.682	3.233
	C418-8	4	28	13	68	56	210	8.723	3.237
	C418-9	6	31.3	13	67	52	174	8.731	3.234
	C418-10	4	29.9	16	87	52	174	8.6	3.193
	C418-11	5	29.9	13	72	47	156	8.717	3.176
	C418-12	7	30.4	13	71	48	160	8.736	3.249
	C418-13	5	32.6	13	72	49	183	8.798	3.193
	C418-14	5	28.9	13	68	49	186	8.754	3.197
	C418-15	10	30.6	13	72	52	184	8.784	3.169
	C418-16	10	30.8	15	84	57	186	8.601	3.141
	C418-17	4	30	14	78	55	199	8.756	3.174
	C418-18	7	32.3	14	81	55	191	8.677	3.147
	C418-19	8	33.2	15	84	61	215	8.577	3.096
	C418-20	7	32.4	15	83	52	185	8.494	3.111
	8IL73-1	6	29	12	61	51	177	8.125	3.066
	8IL73-2	5	28.5	11	57	45	162	8.266	3.194
	8IL73-3	4	28.3	11	57	39	146	8.206	3.133
	8IL73-4	5	30.3	12	65	48	180	8.223	3.188
	8IL73-5	6	29.4	10	55	38	131	8.176	3.157
	8IL73-6	7	28.9	11	60	43	167	8.169	3.174
	8IL73-7	5	28.3	10	53	44	170	8.138	3.143
	8IL73-8	6	29.3	11	55	47	181	8.236	3.132
	8IL73-9	5	29.2	11	60	45	166	8.171	3.2
	8IL73-10	5	29.9	12	67	43	145	8.177	3.113
	8IL73-11	8	29.8	13	72	56	198	8.372	3.038
	8IL73-12	8	29.8	10	52	38	141	8.169	3.142
	8IL73-13	7	30	11	58	48	168	8.167	3.16
	8IL73-14	8	30.6	11	57	47	168	8.058	3.106
	8IL73-15	7	29	13	69	44	144	8.2	3.084
	8IL73-16	8	31.2	11	62	51	188	8.056	3.126
	8IL73-17	6	29.2	12	65	46	162	8.114	3.127
	8IL73-18	5	28.9	11	57	49	167	8.129	3.123
	8IL73-19	5	29.7	10	53	48	190	8.237	3.132
	8IL73-20	8	30.7	12	62	51	185	8.162	3.145
	Sample Name	Panicle number per plant	Panicle length (cm)	No. of primary branches	Grain number on primary branches	No. of secondary branches	Grain number on secondary branches	Grain length (mm)	Grain width (mm)
Average	C418	6.5	31.385	13.9	74.8	54.2	191.65	8.6868	3.18825
	8IL73	6.2	29.5	11.25	59.85	46.05	166.8	8.17755	3.13415
SD	C418	1.84961	1.7376	0.967906	6.60622	4.59519	20.438	0.0857104	0.0431959
	8IL73	1.32188	0.799342	0.910465	5.54669	4.6052	18.0747	0.0711917	0.0408789
P-value	C418 VS. 8IL73	0.558588	8.2823e-05	7.436e-11	2.42818e-09	1.99821e-06	0.000227121	4.23065e-22	0.000230569
