# Supplementary material for: OsMADS17 simultaneously increases grain number and grain weight in rice
Source: Nat Commun. 2023 May 29;14:3098. doi: 10.1038/s41467-023-38726-9 (PMC10227085; doi:10.1038/s41467-023-38726-9)
Supplement: Supplementary file 10 — Source Data [file 41467_2023_38726_MOESM10_ESM.zip › Source Data/Source Data Supplementary Figure 3.xlsx]

## Sheet: Sheet1
Source Data Supplementary Figure 3. QTL analysis for co-regulaters of grain number and grain weight.
Note: "A" and "B" represent the homozygous genotype that same to C418 and 8IL73, respectively, and "H" represents the heterozygous genotype.
Sample name	Phenotype		Marker/Genotype
	Grain number per main panicle	1,000-grain weight (g)	LT47	LT29	LT40	LT35	LT53	LT16	LT43
t1	336	26.322	A	A	A	A	A	A	A
t2	245	26.81	H	H	A	A	A	A	A
t3	167	23.936	B	B	B	B	B	B	B
t4	210	24.895	H	H	H	H	H	H	H
t5	210	26.389	H	H	H	H	H	A	A
t6	247	26.379	H	H	H	H	H	H	H
t7	145	23.78	H	H	H	H	H	H	-
t8	209	24.268	B	B	B	B	B	B	B
t9	209	23.947	B	B	B	B	B	B	B
t10	221	25.372	H	H	H	H	H	B	-
t11	179	26.279	H	H	H	H	H	B	B
t12	255	26.577	H	H	H	H	H	H	H
t13	207	25.4	H	H	H	B	B	B	B
t14	143	23.125	B	B	B	B	B	B	B
t15	227	24.18	B	B	H	H	H	H	H
t16	185	21.058	B	B	B	B	H	H	H
t17	228	27.051	H	H	H	H	A	A	A
t18	244	26.047	A	A	A	A	H	H	H
t19	238	27.895	H	H	H	A	A	A	-
t20	270	27.095	H	H	H	H	H	H	H
t21	109	22.468	H	H	H	B	B	B	B
t22	207	24.051	H	H	H	H	H	H	H
t23	190	22.353	H	H	H	H	H	H	H
t24	181	21.875	H	H	H	B	B	H	H
t25	142	25.82	H	H	H	H	B	B	B
t26	240	26.142	A	A	A	A	H	H	H
t27	214	25.431	A	A	A	A	H	H	H
t28	226	25.714	H	H	H	H	H	H	-
t29	172	23.378	B	B	B	B	B	B	B
t30	196	24.649	B	B	B	B	B	B	B
t31	187	25.694	H	H	H	H	H	H	H
t32	130	25.521	B	B	B	B	B	B	B
t33	252	27.386	A	A	A	H	H	H	H
t34	249	25.14	H	H	H	H	H	H	-
t35	201	24.512	B	B	B	B	B	B	B
t36	221	27.059	A	A	A	A	A	H	H
t37	203	26.596	H	H	H	H	H	H	H
t38	219	26.111	H	H	H	H	B	B	B
t39	271	28.431	A	A	A	A	A	A	A
t40	192	25.234	B	B	B	B	B	B	B
t41	198	25.736	H	H	H	H	H	H	H
t42	252	22.056	H	H	H	A	A	A	A
t43	171	25.897	H	H	H	H	H	H	H
t44	217	24.731	H	H	H	H	H	H	H
t45	198	21.539	H	H	H	H	H	A	A
t46	213	26.349	A	A	A	A	A	A	A
t47	214	25.509	H	H	H	H	H	H	H
t48	223	26.232	A	A	A	A	A	H	H
t49	245	26.5	H	A	A	A	A	A	A
t50	221	26.423	H	H	A	A	A	A	A
t51	224	26.09	H	H	H	B	B	B	B
t52	164	22.909	B	B	B	B	B	B	B
t53	262	24.375	A	A	A	A	A	A	A
t54	117	25.556	B	B	B	B	B	B	B
t55	234	24.71	H	H	H	H	H	H	H
t56	293	25.655	A	A	A	A	A	A	A
t57	167	23.382	A	A	A	A	A	A	A
t58	207	24.828	B	B	B	B	B	B	B
t59	239	25.94	H	H	A	A	A	A	A
t60	219	23.88	H	H	H	H	H	H	H
t61	270	24.913	H	H	H	H	H	H	H
t62	273	25.936	A	A	A	A	A	A	A
t63	249	25.597	H	H	H	H	H	H	H
t64	267	26.5	A	A	A	A	A	A	A
t65	219	24.846	A	A	A	A	A	A	A
t66	163	20.299	B	B	B	B	H	H	H
t67	225	23.922	H	H	H	H	H	H	H
t68	159	20	H	H	H	H	H	H	H
t69	178	23.592	H	H	B	B	B	B	B
t70	248	26.135	H	A	A	A	A	A	A
t71	172	23.766	H	H	H	H	H	A	A
t72	160	23.429	H	H	H	-	H	H	H
t73	183	23.406	H	H	H	H	A	A	A
t74	207	23.871	H	H	H	H	H	H	H
t75	185	25.192	A	A	A	A	A	A	A
t76	216	26.5	H	H	H	A	A	H	H
t77	177	21.273	-	H	H	H	B	B	B
t78	187	21.871	B	B	B	B	H	H	H
t79	236	26.202	H	H	H	H	H	A	A
t80	263	27.786	A	A	A	A	A	A	A
t81	196	23.182	B	B	B	B	B	B	B
t82	172	22.083	H	H	H	B	B	B	B
t83	217	22.697	H	H	H	H	H	H	H
t84	253	24.512	A	A	A	A	H	H	H
t85	195	22.696	H	H	H	H	H	H	H
t86	253	23.554	B	B	B	A	B	H	H
t87	233	24.22	H	H	H	H	H	H	H
t88	193	25.533	H	H	H	H	H	H	H
t89	182	23.838	A	A	A	A	A	H	H
t90	196	20.682	B	B	B	B	B	B	B
t91	236	26.818	H	-	A	H	H	H	H
t92	177	23.175	A	A	-	A	A	A	A
t93	174	25.841	A	H	H	H	H	H	H
t94	306	26.08	A	A	A	A	A	A	A
t95	161	25.818	B	B	B	B	B	B	B
t96	304	26.95	A	A	A	A	A	A	A
t97	275	26.576	A	A	A	A	A	B	B
t98	214	22.533	-	H	B	B	B	B	B
t99	287	24.471	-	H	B	B	B	B	B
t100	217	26.744	H	A	A	A	A	A	A
t101	265	24.56	A	A	A	A	A	A	A
t102	154	25.965	H	H	H	H	H	H	H
t103	243	25.253	H	H	H	H	H	H	H
t104	283	27.947	A	A	A	A	A	A	A
t105	162	21.587	H	H	H	H	H	H	H
t106	212	21.183	B	B	B	A	A	A	A
t107	232	25.503	H	H	H	H	H	H	H
t108	144	23.59	H	H	H	H	H	H	H
t109	219	25.366	A	A	A	A	A	A	A
t110	200	22.804	B	B	B	B	A	A	A
t111	240	24.286	A	A	H	H	H	H	H
t112	182	24.286	H	H	H	H	B	B	B
t113	176	26	B	B	B	B	B	B	B
t114	263	22.865	H	H	H	H	H	H	H
t115	312	25.539	A	A	A	A	H	H	H
t116	263	24.849	A	A	A	A	A	H	H
t117	210	24.537	H	H	H	H	H	H	H
t118	178	24.719	H	H	H	H	H	H	H
t119	218	25.848	H	H	H	H	H	H	H
t120	218	27.852	A	A	A	A	A	A	A
t121	185	24.576	H	H	H	H	H	H	H
t122	200	24.381	B	B	B	B	B	B	B
t123	204	25.652	H	H	H	H	H	H	H
t124	248	25.213	B	B	B	B	A	A	A
t125	185	25.484	H	H	H	H	H	H	H
t126	149	19.851	A	A	A	A	A	H	H
t127	257	26.195	A	A	A	A	A	H	H
t128	205	25.872	H	H	H	H	H	B	B
t129	219	27.478	H	H	H	H	H	H	H
t130	256	24.03	H	H	H	H	H	H	H
t131	170	26.644	B	B	B	B	B	B	B
t132	169	25.556	B	B	B	B	B	B	B
t133	292	26.964	A	A	A	A	A	A	A
t134	263	26.846	A	A	A	A	A	A	A
t135	230	25.99	H	H	H	H	H	H	H
t136	162	23.576	B	B	B	B	B	H	H
t137	269	26.103	H	H	H	H	H	H	H
t138	209	24.054	H	H	H	H	A	A	A
t139	108	23.478	B	B	B	B	B	B	B
t140	249	22.973	H	H	H	H	H	H	H
t141	253	25.804	A	A	A	A	A	B	B
t142	186	23.13	A	A	A	H	H	H	H
t143	164	24.321	A	A	A	A	-	A	A
t144	167	22.778	B	B	B	B	-	B	B
t145	230	25	A	A	A	A	A	A	A
t146	284	25.455	A	A	A	A	A	A	A
t147	189	24.286	H	H	H	H	H	H	H
t148	246	25.395	H	H	H	A	A	A	A
t149	200	25.333	H	H	H	A	A	A	A
t150	164	24.953	B	B	B	B	H	H	H
t151	184	25.443	-	H	H	H	B	B	B
t152	251	29.61	A	A	A	A	A	H	H
t153	142	23.143	B	B	B	B	B	B	B
t154	272	25.353	A	A	A	A	A	A	A
t155	167	22.593	B	B	B	B	B	B	B
t156	245	27.064	H	H	H	H	H	H	H
t157	220	24.962	B	B	B	B	B	H	H
t158	225	26.111	-	H	H	H	H	H	H
t159	177	25.873	H	H	H	H	H	B	B
t160	201	24.604	B	B	H	H	H	H	H
t161	186	26.331	A	A	A	A	A	A	A
t162	217	27.029	A	A	A	A	A	A	A
t163	239	25.422	A	H	H	H	H	H	H
t164	211	25.522	H	H	H	H	H	A	A
t165	193	24.095	H	H	H	H	H	H	B
t166	110	25.217	H	H	H	H	H	H	H
t167	136	24.019	A	A	H	H	H	H	H
t168	204	26.29	H	H	H	H	H	H	H
t169	187	25.634	H	H	H	H	H	H	-
t170	130	24.915	B	B	B	B	B	B	B
t171	185	26.024	A	A	A	A	A	H	A
t172	187	27.479	H	H	H	H	H	H	H
t173	286	26.344	A	A	A	A	A	A	A
t174	242	21.971	A	A	H	H	H	H	H
t175	206	26.359	H	H	H	H	H	H	A
t176	183	22.705	B	B	B	B	B	B	B
t177	241	27.132	A	A	A	A	H	H	H
t178	257	25.235	H	H	H	H	H	H	H
t179	205	24.896	B	B	B	B	B	B	B
t180	284	24.813	A	A	A	A	A	H	H
t181	217	25.407	H	H	H	H	H	H	H
t182	218	25.352	H	H	H	H	H	H	-
t183	207	27.312	A	A	A	A	A	H	-
t184	277	25.342	H	H	H	H	H	H	-
t185	340	23.704	A	A	A	A	A	A	H
t186	247	25.902	A	A	A	A	H	H	H
t187	161	27.303	B	B	B	B	B	H	H
t188	172	23.884	B	B	B	B	B	B	B
t189	215	27.305	B	B	B	B	H	H	H
t190	230	23.511	H	H	H	H	H	H	-
t191	122	23.875	B	B	H	H	H	H	H
t192	217	25.085	H	H	H	H	H	H	H
t193	186	25.61	H	H	H	H	H	H	-
t194	251	25.38	H	H	H	H	H	H	H
t195	301	23.559	B	B	B	A	A	H	H
t196	267	30.09	A	A	A	A	-	A	A
t197	187	23.656	H	H	H	H	H	H	H
t198	288	27.692	A	A	A	A	A	A	A
t199	251	25.691	A	A	A	A	A	H	H
t200	259	26.32	H	H	H	H	A	A	A
t201	286	26.765	H	H	H	H	H	H	H
t202	176	21.833	B	B	B	B	B	H	H
t203	236	27.632	H	H	H	H	H	H	H
