# Supplementary material for: OsMADS17 simultaneously increases grain number and grain weight in rice
Source: Nat Commun. 2023 May 29;14:3098. doi: 10.1038/s41467-023-38726-9 (PMC10227085; doi:10.1038/s41467-023-38726-9)
Supplement: Supplementary file 10 — Source Data [file 41467_2023_38726_MOESM10_ESM.zip › Source Data/Source Data Supplementary Figure 5a, b.xlsx]

## Sheet: Guide
Sheet1. Source Data Supplementary Figure 5a. Relative expression of OsMADS17 in C418 and 8IL73 plants.
Sheet2. Source Data Supplementary Figure 5b. Western blot analysis for OsMADS17 in C418 and 8IL73 plants.

## Sheet: Sheet1
Source Data Supplementary Figure 5a. Relative expression of OsMADS17 in C418 and 8IL73 plants.
Sample name	Target Name	CT	ΔCT	ΔΔCT	2^(-ΔΔCT)	Average 2^(-ΔΔCT)	Relative expression	Average	SD
C418/Root-1	qRT-UBI	24.36
C418/Root-2	qRT-UBI	24.18
C418/Root-3	qRT-UBI	24.08
C418/Root-1	qRT-OsMADS17	34.63	10.27	-6.53	92.4115		34.9462
C418/Root-2	qRT-OsMADS17	34.4	10.22	-6.58	95.6704		36.1786
C418/Root-3	qRT-OsMADS17	34.82	10.74	-6.06	66.7178	84.9332	25.2299	32.1182	5.99719
8IL73/Root-1	qRT-UBI	23.62
8IL73/Root-2	qRT-UBI	23.59
8IL73/Root-3	qRT-UBI	23.62
8IL73/Root-1	qRT-OsMADS17	37.7	14.08	-2.72	6.58873		2.49158
8IL73/Root-2	qRT-OsMADS17	36.17	12.58	-4.22	18.6357		7.04727
8IL73/Root-3	qRT-OsMADS17	36.28	12.66	-4.14	17.6305	14.285	6.66712	5.40199	2.52764
C418/Tiller base-1	qRT-UBI	23.51
C418/Tiller base-2	qRT-UBI	23.27
C418/Tiller base-3	qRT-UBI	23.27
C418/Tiller base-1	qRT-OsMADS17	32.86	9.35	-7.45	174.853		66.1222
C418/Tiller base-2	qRT-OsMADS17	32.46	9.19	-7.61	195.361		73.8775
C418/Tiller base-3	qRT-OsMADS17	32.77	9.5	-7.3	157.586	175.934	59.5927	66.5308	7.15117
8IL73/Tiller base-1	qRT-UBI	22.69
8IL73/Tiller base-2	qRT-UBI	22.62
8IL73/Tiller base-3	qRT-UBI	22.61
8IL73/Tiller base-1	qRT-OsMADS17	36.72	14.03	-2.77	6.82108		2.57945
8IL73/Tiller base-2	qRT-OsMADS17	36.71	14.09	-2.71	6.54322		2.47437
8IL73/Tiller base-3	qRT-OsMADS17	37.44	14.83	-1.97	3.91768	5.76066	1.48151	2.17844	0.605848
C418/Leaf-1	qRT-UBI	23.62
C418/Leaf-2	qRT-UBI	23.38
C418/Leaf-3	qRT-UBI	23.16
C418/Leaf-1	qRT-OsMADS17	35.53	11.91	-4.89	29.6508		11.2127
C418/Leaf-2	qRT-OsMADS17	35.85	12.47	-4.33	20.1122		7.60561
C418/Leaf-3	qRT-OsMADS17	36.03	12.87	-3.93	15.2422	21.6684	5.76397	8.1941	2.77163
8IL73/Leaf-1	qRT-UBI	22.77
8IL73/Leaf-2	qRT-UBI	22.72
8IL73/Leaf-3	qRT-UBI	22.78
8IL73/Leaf-1	qRT-OsMADS17	34.23	11.46	-5.34	40.5042		15.317
8IL73/Leaf-2	qRT-OsMADS17	34.03	11.31	-5.49	44.9422		16.9953
8IL73/Leaf-3	qRT-OsMADS17	34.44	11.66	-5.14	35.261	40.2358	13.3342	15.2155	1.83264
C418/Node-1	qRT-UBI	23
C418/Node-2	qRT-UBI	22.57
C418/Node-3	qRT-UBI	22.49
C418/Node-1	qRT-OsMADS17	32.15	9.15	-7.65	200.854		75.9545
C418/Node-2	qRT-OsMADS17	32.19	9.62	-7.18	145.009		54.8365
C418/Node-3	qRT-OsMADS17	32.4	9.91	-6.89	118.603	154.822	44.8509	58.5473	15.8804
8IL73/Node-1	qRT-UBI	22.1
8IL73/Node-2	qRT-UBI	21.99
8IL73/Node-3	qRT-UBI	21.96
8IL73/Node-1	qRT-OsMADS17	36.1	14	-2.8	6.9644		2.63365
8IL73/Node-2	qRT-OsMADS17	35.66	13.67	-3.13	8.75435		3.31053
8IL73/Node-3	qRT-OsMADS17	36.2	14.24	-2.56	5.89708	7.20528	2.23003	2.72474	0.54598
C418/Internode-1	qRT-UBI	22.61
C418/Internode-2	qRT-UBI	22.1
C418/Internode-3	qRT-UBI	22.17
C418/Internode-1	qRT-OsMADS17	35.34	12.73	-4.07	16.7955		6.35135
C418/Internode-2	qRT-OsMADS17	35.01	12.91	-3.89	14.8254		5.60636
C418/Internode-3	qRT-OsMADS17	36.66	14.49	-2.31	4.95883	12.1932	1.87523	4.61098	2.39834
8IL73/Internode-1	qRT-UBI	21.82
8IL73/Internode-2	qRT-UBI	21.89
8IL73/Internode-3	qRT-UBI	21.81
8IL73/Internode-1	qRT-OsMADS17	36.25	14.43	-2.37	5.16941		1.95486
8IL73/Internode-2	qRT-OsMADS17	36.4	14.51	-2.29	4.89056		1.84941
8IL73/Internode-3	qRT-OsMADS17	36.25	14.44	-2.36	5.1337	5.06456	1.94135	1.91521	0.0573819
C418/Sheath-1	qRT-UBI	23.49
C418/Sheath-2	qRT-UBI	23.15
C418/Sheath-3	qRT-UBI	23.19
C418/Sheath-1	qRT-OsMADS17	37.75	14.26	-2.54	5.81589		2.19933
C418/Sheath-2	qRT-OsMADS17	39.79	16.64	-0.16	1.11729		0.422512
C418/Sheath-3	qRT-OsMADS17	39.99	16.8	0	1	2.64439	0.378159	1	1.03889
8IL73/Sheath-1	qRT-UBI	22.5
8IL73/Sheath-2	qRT-UBI	22.44
8IL73/Sheath-3	qRT-UBI	22.53
8IL73/Sheath-1	qRT-OsMADS17	35.34	12.84	-3.96	15.5625		5.88509
8IL73/Sheath-2	qRT-OsMADS17	35.9	13.46	-3.34	10.1261		3.82925
8IL73/Sheath-3	qRT-OsMADS17	36.63	14.1	-2.7	6.49802	10.7289	2.45728	4.05721	1.72523
C418/Pulvinus-1	qRT-UBI	23.53
C418/Pulvinus-2	qRT-UBI	23.19
C418/Pulvinus-3	qRT-UBI	23.05
C418/Pulvinus-1	qRT-OsMADS17	32.39	8.86	-7.94	245.572		92.865
C418/Pulvinus-2	qRT-OsMADS17	32.27	9.08	-7.72	210.839		79.7307
C418/Pulvinus-3	qRT-OsMADS17	32.36	9.31	-7.49	179.769	212.06	67.9812	80.1923	12.4483
8IL73/Pulvinus-1	qRT-UBI	23.02
8IL73/Pulvinus-2	qRT-UBI	23.01
8IL73/Pulvinus-3	qRT-UBI	22.85
8IL73/Pulvinus-1	qRT-OsMADS17	34.34	11.32	-5.48	44.6318		16.8779
8IL73/Pulvinus-2	qRT-OsMADS17	34.37	11.36	-5.44	43.4113		16.4164
8IL73/Pulvinus-3	qRT-OsMADS17	34.75	11.9	-4.9	29.8571	39.3001	11.2907	14.8617	3.10114
C418/0-0.2 cm-1	qRT-UBI	20.86
C418/0-0.2 cm-2	qRT-UBI	20.7
C418/0-0.2 cm-3	qRT-UBI	20.72
C418/0-0.2 cm-1	qRT-OsMADS17	26.1	5.24	-11.56	3019.3		1141.78
C418/0-0.2 cm-2	qRT-OsMADS17	26.15	5.45	-11.35	2610.3		987.108
C418/0-0.2 cm-3	qRT-OsMADS17	26.3	5.58	-11.22	2385.37	2671.66	902.05	1010.31	121.536
8IL73/0-0.2 cm-1	qRT-UBI	20.72
8IL73/0-0.2 cm-2	qRT-UBI	20.79
8IL73/0-0.2 cm-3	qRT-UBI	20.81
8IL73/0-0.2 cm-1	qRT-OsMADS17	25.99	5.27	-11.53	2957.17		1118.28
8IL73/0-0.2 cm-2	qRT-OsMADS17	26.57	5.78	-11.02	2076.59		785.28
8IL73/0-0.2 cm-3	qRT-OsMADS17	25.96	5.15	-11.65	3213.66	2749.14	1215.27	1039.61	225.532
C418/0.2-0.4 cm-1	qRT-UBI	20.97
C418/0.2-0.4 cm-2	qRT-UBI	21.02
C418/0.2-0.4 cm-3	qRT-UBI	20.8
C418/0.2-0.4 cm-1	qRT-OsMADS17	25.67	4.7	-12.1	4389.98		1660.11
C418/0.2-0.4 cm-2	qRT-OsMADS17	25.66	4.64	-12.16	4576.41		1730.61
C418/0.2-0.4 cm-3	qRT-OsMADS17	25.73	4.93	-11.87	3743.05	4236.48	1415.47	1602.06	165.395
8IL73/0.2-0.4 cm-1	qRT-UBI	20.74
8IL73/0.2-0.4 cm-2	qRT-UBI	20.82
8IL73/0.2-0.4 cm-3	qRT-UBI	20.69
8IL73/0.2-0.4 cm-1	qRT-OsMADS17	25.18	4.44	-12.36	5256.91		1987.95
8IL73/0.2-0.4 cm-2	qRT-OsMADS17	25.2	4.38	-12.42	5480.15		2072.37
8IL73/0.2-0.4 cm-3	qRT-OsMADS17	25.3	4.61	-12.19	4672.57	5136.54	1766.97	1942.43	157.704
C418/0.4-0.6 cm-1	qRT-UBI	20.7
C418/0.4-0.6 cm-2	qRT-UBI	20.74
C418/0.4-0.6 cm-3	qRT-UBI	20.64
C418/0.4-0.6 cm-1	qRT-OsMADS17	24.47	3.77	-13.03	8364.13		3162.97
C418/0.4-0.6 cm-2	qRT-OsMADS17	24.57	3.83	-12.97	8023.41		3034.12
C418/0.4-0.6 cm-3	qRT-OsMADS17	24.64	4	-12.8	7131.55	7839.7	2696.86	2964.65	240.696
8IL73/0.4-0.6 cm-1	qRT-UBI	20.82
8IL73/0.4-0.6 cm-2	qRT-UBI	20.86
8IL73/0.4-0.6 cm-3	qRT-UBI	20.92
8IL73/0.4-0.6 cm-1	qRT-OsMADS17	24.55	3.73	-13.07	8599.28		3251.89
8IL73/0.4-0.6 cm-2	qRT-OsMADS17	24.55	3.69	-13.11	8841.04		3343.32
8IL73/0.4-0.6 cm-3	qRT-OsMADS17	24.61	3.69	-13.11	8841.04	8760.45	3343.32	3312.84	52.7832
C418/0.6-0.8 cm-1	qRT-UBI	20.29
C418/0.6-0.8 cm-2	qRT-UBI	20.06
C418/0.6-0.8 cm-3	qRT-UBI	19.89
C418/0.6-0.8 cm-1	qRT-OsMADS17	23.93	3.64	-13.16	9152.82		3461.22
C418/0.6-0.8 cm-2	qRT-OsMADS17	23.76	3.7	-13.1	8779.97		3320.22
C418/0.6-0.8 cm-3	qRT-OsMADS17	23.68	3.79	-13.01	8248.98	8727.25	3119.42	3300.29	171.767
8IL73/0.6-0.8 cm-1	qRT-UBI	20.33
8IL73/0.6-0.8 cm-2	qRT-UBI	20.34
8IL73/0.6-0.8 cm-3	qRT-UBI	20.27
8IL73/0.6-0.8 cm-1	qRT-OsMADS17	24.24	3.91	-12.89	7590.61		2870.46
8IL73/0.6-0.8 cm-2	qRT-OsMADS17	24.29	3.95	-12.85	7383.04		2791.96
8IL73/0.6-0.8 cm-3	qRT-OsMADS17	24.38	4.11	-12.69	6608.01	7193.89	2498.88	2720.43	195.845
C418/0.8-1.0 cm-1	qRT-UBI	20.33
C418/0.8-1.0 cm-2	qRT-UBI	20
C418/0.8-1.0 cm-3	qRT-UBI	19.92
C418/0.8-1.0 cm-1	qRT-OsMADS17	23.56	3.23	-13.57	12161.2		4598.87
C418/0.8-1.0 cm-2	qRT-OsMADS17	23.43	3.43	-13.37	10587		4003.55
C418/0.8-1.0 cm-3	qRT-OsMADS17	23.42	3.5	-13.3	10085.5	10944.6	3813.93	4138.78	409.571
8IL73/0.8-1.0 cm-1	qRT-UBI	19.88
8IL73/0.8-1.0 cm-2	qRT-UBI	19.91
8IL73/0.8-1.0 cm-3	qRT-UBI	19.83
8IL73/0.8-1.0 cm-1	qRT-OsMADS17	23.63	3.75	-13.05	8480.89		3207.12
8IL73/0.8-1.0 cm-2	qRT-OsMADS17	23.5	3.59	-13.21	9475.59		3583.28
8IL73/0.8-1.0 cm-3	qRT-OsMADS17	23.54	3.71	-13.09	8719.32	8891.93	3297.29	3362.56	196.389
C418/1.0-1.5 cm-1	qRT-UBI	20.64
C418/1.0-1.5 cm-2	qRT-UBI	20.49
C418/1.0-1.5 cm-3	qRT-UBI	20.34
C418/1.0-1.5 cm-1	qRT-OsMADS17	24.15	3.51	-13.29	10015.9		3787.59
C418/1.0-1.5 cm-2	qRT-OsMADS17	24.12	3.63	-13.17	9216.48		3485.29
C418/1.0-1.5 cm-3	qRT-OsMADS17	24.06	3.72	-13.08	8659.09	9297.15	3274.51	3515.8	257.895
8IL73/1.0-1.5 cm-1	qRT-UBI	19.77
8IL73/1.0-1.5 cm-2	qRT-UBI	19.78
8IL73/1.0-1.5 cm-3	qRT-UBI	19.76
8IL73/1.0-1.5 cm-1	qRT-OsMADS17	23.23	3.46	-13.34	10369.1		3921.16
8IL73/1.0-1.5 cm-2	qRT-OsMADS17	23.07	3.29	-13.51	11665.8		4411.53
8IL73/1.0-1.5 cm-3	qRT-OsMADS17	23.19	3.43	-13.37	10587	10874	4003.55	4112.08	262.585
C418/1.5-2.0 cm-1	qRT-UBI	22.04
C418/1.5-2.0 cm-2	qRT-UBI	22.06
C418/1.5-2.0 cm-3	qRT-UBI	21.87
C418/1.5-2.0 cm-1	qRT-OsMADS17	26.02	3.98	-12.82	7231.1		2734.5
C418/1.5-2.0 cm-2	qRT-OsMADS17	25.91	3.85	-12.95	7912.95		2992.35
C418/1.5-2.0 cm-3	qRT-OsMADS17	25.88	4.01	-12.79	7082.29	7408.78	2678.23	2801.69	167.493
8IL73/1.5-2.0 cm-1	qRT-UBI	21.36
8IL73/1.5-2.0 cm-2	qRT-UBI	21.29
8IL73/1.5-2.0 cm-3	qRT-UBI	21.05
8IL73/1.5-2.0 cm-1	qRT-OsMADS17	24.95	3.59	-13.21	9475.59		3583.28
8IL73/1.5-2.0 cm-2	qRT-OsMADS17	24.87	3.58	-13.22	9541.5		3608.2
8IL73/1.5-2.0 cm-3	qRT-OsMADS17	25.05	4	-12.8	7131.55	8716.21	2696.86	3296.11	519.119
C418/2.0-2.5 cm-1	qRT-UBI	21.17
C418/2.0-2.5 cm-2	qRT-UBI	20.82
C418/2.0-2.5 cm-3	qRT-UBI	20.91
C418/2.0-2.5 cm-1	qRT-OsMADS17	24.49	3.32	-13.48	11425.7		4320.74
C418/2.0-2.5 cm-2	qRT-OsMADS17	24.35	3.53	-13.27	9877.98		3735.44
C418/2.0-2.5 cm-3	qRT-OsMADS17	24.39	3.48	-13.32	10226.3	10510	3867.17	3974.45	307.043
8IL73/2.0-2.5 cm-1	qRT-UBI	21.87
8IL73/2.0-2.5 cm-2	qRT-UBI	21.52
8IL73/2.0-2.5 cm-3	qRT-UBI	21.28
8IL73/2.0-2.5 cm-1	qRT-OsMADS17	25.15	3.28	-13.52	11747		4442.22
8IL73/2.0-2.5 cm-2	qRT-OsMADS17	25.19	3.67	-13.13	8964.45		3389.99
8IL73/2.0-2.5 cm-3	qRT-OsMADS17	25.14	3.86	-12.94	7858.29	9523.24	2971.68	3601.29	757.698
C418/2.5-3.0 cm-1	qRT-UBI	20.72
C418/2.5-3.0 cm-2	qRT-UBI	20.29
C418/2.5-3.0 cm-3	qRT-UBI	20.32
C418/2.5-3.0 cm-1	qRT-OsMADS17	24.23	3.51	-13.29	10015.9		3787.59
C418/2.5-3.0 cm-2	qRT-OsMADS17	24.12	3.83	-12.97	8023.41		3034.12
C418/2.5-3.0 cm-3	qRT-OsMADS17	24.13	3.81	-12.99	8135.41	8724.9	3076.48	3299.4	423.317
8IL73/2.5-3.0 cm-1	qRT-UBI	22.79
8IL73/2.5-3.0 cm-2	qRT-UBI	22.56
8IL73/2.5-3.0 cm-3	qRT-UBI	22.71
8IL73/2.5-3.0 cm-1	qRT-OsMADS17	25.98	3.19	-13.61	12503.1		4728.16
8IL73/2.5-3.0 cm-2	qRT-OsMADS17	25.98	3.42	-13.38	10660.6		4031.4
8IL73/2.5-3.0 cm-3	qRT-OsMADS17	25.89	3.18	-13.62	12590.1	11917.9	4761.05	4506.87	412.1
C418/3.0-4.0 cm-1	qRT-UBI	22.22
C418/3.0-4.0 cm-2	qRT-UBI	21.99
C418/3.0-4.0 cm-3	qRT-UBI	21.72
C418/3.0-4.0 cm-1	qRT-OsMADS17	25.25	3.03	-13.77	13969.6		5282.71
C418/3.0-4.0 cm-2	qRT-OsMADS17	25.18	3.19	-13.61	12503.1		4728.16
C418/3.0-4.0 cm-3	qRT-OsMADS17	25.23	3.51	-13.29	10015.9	12162.9	3787.59	4599.49	755.823
8IL73/3.0-4.0 cm-1	qRT-UBI	22.42
8IL73/3.0-4.0 cm-2	qRT-UBI	22.13
8IL73/3.0-4.0 cm-3	qRT-UBI	22.09
8IL73/3.0-4.0 cm-1	qRT-OsMADS17	24.88	2.46	-14.34	20738.2		7842.31
8IL73/3.0-4.0 cm-2	qRT-OsMADS17	24.76	2.63	-14.17	18433		6970.58
8IL73/3.0-4.0 cm-3	qRT-OsMADS17	24.9	2.81	-13.99	16270.8	18480.6	6152.95	6988.62	844.824
C418/4.0-5.0 cm-1	qRT-UBI	21.57
C418/4.0-5.0 cm-2	qRT-UBI	21.51
C418/4.0-5.0 cm-3	qRT-UBI	21.37
C418/4.0-5.0 cm-1	qRT-OsMADS17	24.68	3.11	-13.69	13216		4997.75
C418/4.0-5.0 cm-2	qRT-OsMADS17	24.51	3	-13.8	14263.1		5393.72
C418/4.0-5.0 cm-3	qRT-OsMADS17	24.53	3.16	-13.64	12765.8	13415	4827.51	5072.99	290.504
8IL73/4.0-5.0 cm-1	qRT-UBI	22.37
8IL73/4.0-5.0 cm-2	qRT-UBI	22.26
8IL73/4.0-5.0 cm-3	qRT-UBI	22.11
8IL73/4.0-5.0 cm-1	qRT-OsMADS17	25.14	2.77	-14.03	16728.3		6325.94
8IL73/4.0-5.0 cm-2	qRT-OsMADS17	25.23	2.97	-13.83	14562.8		5507.05
8IL73/4.0-5.0 cm-3	qRT-OsMADS17	25.31	3.2	-13.6	12416.8	14569.3	4695.5	5509.5	815.221
C418/5-10 cm-1	qRT-UBI	22.73
C418/5-10 cm-2	qRT-UBI	22.51
C418/5-10 cm-3	qRT-UBI	22.93
C418/5-10 cm-1	qRT-OsMADS17	25.25	2.52	-14.28	19893.4		7522.85
C418/5-10 cm-2	qRT-OsMADS17	25.43	2.92	-13.88	15076.4		5701.25
C418/5-10 cm-3	qRT-OsMADS17	25.38	2.45	-14.35	20882.4	18617.4	7896.86	7040.32	1174.65
8IL73/5-10 cm-1	qRT-UBI	20.38
8IL73/5-10 cm-2	qRT-UBI	20.48
8IL73/5-10 cm-3	qRT-UBI	20.53
8IL73/5-10 cm-1	qRT-OsMADS17	23.73	3.35	-13.45	11190.6		4231.82
8IL73/5-10 cm-2	qRT-OsMADS17	23.57	3.09	-13.71	13400.5		5067.52
8IL73/5-10 cm-3	qRT-OsMADS17	23.48	2.95	-13.85	14766.1	13119.1	5583.92	4961.09	682.305
C418/10-15 cm-1	qRT-UBI	21.36
C418/10-15 cm-2	qRT-UBI	21.25
C418/10-15 cm-3	qRT-UBI	21.48
C418/10-15 cm-1	qRT-OsMADS17	24.03	2.67	-14.13	17928.9		6779.97
C418/10-15 cm-2	qRT-OsMADS17	24.04	2.79	-14.01	16498		6238.85
C418/10-15 cm-3	qRT-OsMADS17	24.22	2.74	-14.06	17079.8	17168.9	6458.86	6492.56	272.132
8IL73/10-15 cm-1	qRT-UBI	21.21
8IL73/10-15 cm-2	qRT-UBI	21.35
8IL73/10-15 cm-3	qRT-UBI	21.62
8IL73/10-15 cm-1	qRT-OsMADS17	24.44	3.23	-13.57	12161.2		4598.87
8IL73/10-15 cm-2	qRT-OsMADS17	24.8	3.45	-13.35	10441.2		3948.43
8IL73/10-15 cm-3	qRT-OsMADS17	24.44	2.82	-13.98	16158.4	12920.3	6110.45	4885.92	1109.23
C418/15-20 cm-1	qRT-UBI	22.28
C418/15-20 cm-2	qRT-UBI	22.27
C418/15-20 cm-3	qRT-UBI	22.16
C418/15-20 cm-1	qRT-OsMADS17	25.03	2.75	-14.05	16961.8		6414.24
C418/15-20 cm-2	qRT-OsMADS17	24.94	2.67	-14.13	17928.9		6779.97
C418/15-20 cm-3	qRT-OsMADS17	25.07	2.91	-13.89	15181.2	16690.6	5740.91	6311.71	527.065
8IL73/15-20 cm-1	qRT-UBI	22.61
8IL73/15-20 cm-2	qRT-UBI	22.51
8IL73/15-20 cm-3	qRT-UBI	22.35
8IL73/15-20 cm-1	qRT-OsMADS17	25.34	2.73	-14.07	17198.6		6503.78
8IL73/15-20 cm-2	qRT-OsMADS17	25.22	2.71	-14.09	17438.6		6594.57
8IL73/15-20 cm-3	qRT-OsMADS17	25.27	2.92	-13.88	15076.4	16571.2	5701.25	6266.54	491.65

## Sheet: Sheet2
Source Data Supplementary Figure 5b. Western blot analysis for OsMADS17 in C418 and 8IL73 plants.
