# Supplementary material for: OsMADS17 simultaneously increases grain number and grain weight in rice
Source: Nat Commun. 2023 May 29;14:3098. doi: 10.1038/s41467-023-38726-9 (PMC10227085; doi:10.1038/s41467-023-38726-9)
Supplement: Supplementary file 10 — Source Data [file 41467_2023_38726_MOESM10_ESM.zip › Source Data/Source Data Supplementary Figure 6b-i.xlsx]

## Sheet: Sheet1
	Source Data Supplementary Figure 6b-i. Comparison of agronomic traits between C418 and C418CTP plants.
	Sample name	Panicle number per plant	Panicle length (cm)	No. of primary branches	Grain number on primary branches	No. of secondary branches	Grain number on secondary branches	Grain length (mm)	Grain width (mm)
	C418-1	7	27.8	11	57	48	180	8.324	3.221
	C418-2	5	30.4	13	68	54	197	8.035	3.07
	C418-3	7	31.3	14	75	56	203	8.349	3.148
	C418-4	7	29	13	68	58	212	8.165	3.136
	C418-5	5	28	12	62	49	176	8.146	3.093
	C418-6	5	30.1	13	72	54	207	8.307	3.222
	C418-7	5	29.5	13	74	53	188	8.462	3.253
	C418-8	4	28.9	13	72	43	141	8.444	3.193
	C418-9	7	27.4	13	67	56	201	8.378	3.153
	C418-10	6	28	13	70	46	172	8.355	3.118
	C418-11	7	31.3	13	74	51	199	8.333	3.102
	C418-12	6	30.1	13	69	48	170	8.238	3.197
	C418-13	5	28.5	12	62	47	166	8.267	3.137
	C418-14	4	31	12	63	50	195	8.359	3.315
	C418-15	6	28.5	11	61	42	156	8.29	3.104
	C418-16	9	31	13	71	48	166	8.394	3.271
	C418-17	9	27.7	12	65	48	171	8.334	3.27
	C418-18	6	29.8	13	72	53	201	8.368	3.199
	C418-19	7	31.4	13	68	60	231	8.402	3.207
	C418-20	8	31.2	14	78	56	200	8.516	3.3
	C418CTP-1-1	6	28.7	10	64	37	112	8.275	3.001
	C418CTP-1-2	9	29.8	11	58	49	170	8.231	2.99
	C418CTP-1-3	9	27.9	12	63	45	145	8.175	2.843
	C418CTP-1-4	5	25.2	12	64	28	73	8.23	2.872
	C418CTP-1-5	6	28.2	11	61	46	168	8.332	2.935
	C418CTP-1-6	6	28.3	12	71	46	164	7.982	2.888
	C418CTP-1-7	6	26.8	10	67	41	136	8.168	2.935
	C418CTP-1-8	7	27.7	11	60	43	142	8.296	2.984
	C418CTP-1-9	6	28	12	66	40	131	8.336	2.948
	C418CTP-1-10	5	28.1	12	57	41	138	8.03	2.819
	C418CTP-1-11	6	29.8	12	67	54	165	8.254	2.949
	C418CTP-1-12	5	27.3	12	65	45	149	8.298	2.899
	C418CTP-1-13	5	28.2	10	63	39	120	8.237	3.051
	C418CTP-1-14	5	23.3	13	57	30	81	8.099	3
	C418CTP-1-15	6	26.9	12	62	42	146	8.033	2.851
	C418CTP-1-16	6	27.2	12	62	38	118	8.31	2.912
	C418CTP-1-17	5	25.7	9	57	31	83	8.331	2.983
	C418CTP-1-18	7	27.2	12	61	44	146	8.22	2.901
	C418CTP-1-19	5	26.2	12	51	46	157	8.319	2.95
	C418CTP-1-20	6	24.7	11	66	48	162	8.218	2.943
	C418CTP-2-1	6	29.6	11	62	47	160	8.264	2.936
	C418CTP-2-2	9	28.4	13	60	46	153	8.371	2.987
	C418CTP-2-3	7	26.3	13	66	39	81	8.136	2.833
	C418CTP-2-4	5	28.7	9	55	51	153	8.108	2.821
	C418CTP-2-5	6	27.2	11	58	45	148	8.243	2.862
	C418CTP-2-6	8	29.7	10	51	50	155	8.019	2.811
	C418CTP-2-7	6	25.4	9	60	37	83	8.052	2.803
	C418CTP-2-8	7	26.1	10	60	39	144	8.017	2.802
	C418CTP-2-9	5	24.3	11	63	37	147	8.243	2.843
	C418CTP-2-10	5	23.7	9	58	35	120	8.371	2.914
	C418CTP-2-11	6	27.4	9	62	46	155	8.117	2.836
	C418CTP-2-12	7	26.8	12	66	39	123	8.241	2.868
	C418CTP-2-13	5	27.2	10	60	45	142	8.219	2.879
	C418CTP-2-14	6	28.1	13	67	47	146	8.301	2.902
	C418CTP-2-15	7	26.4	11	61	39	130	8.027	2.821
	C418CTP-2-16	6	23.8	12	53	35	146	8.148	2.818
	C418CTP-2-17	8	27.3	12	51	45	151	8.337	2.925
	C418CTP-2-18	5	28.7	11	58	48	147	8.265	2.895
	C418CTP-2-19	5	28.8	10	53	47	163	8.138	2.847
	C418CTP-2-20	7	27.5	13	69	38	91	8.307	2.912
	C418CTP-3-1	6	28.1	12	61	46	159	8.375	2.926
	C418CTP-3-2	7	27.5	11	62	44	145	8.237	2.952
	C418CTP-3-3	5	26.7	10	57	38	134	8.033	2.897
	C418CTP-3-4	5	25.6	10	53	39	125	8.162	2.903
	C418CTP-3-5	6	28.2	9	54	51	170	8.403	3.027
	C418CTP-3-6	8	25.3	8	51	37	133	8.115	2.905
	C418CTP-3-7	5	24.7	9	53	50	199	8.207	2.924
	C418CTP-3-8	5	28.8	14	72	47	150	8.301	2.993
	C418CTP-3-9	6	25.6	9	66	45	74	8.235	2.931
	C418CTP-3-10	5	26.3	13	70	40	141	8.132	2.911
	C418CTP-3-11	7	27.8	10	61	46	151	8.168	2.899
	C418CTP-3-12	6	26.6	8	52	42	160	8.106	2.907
	C418CTP-3-13	5	28.4	12	61	45	155	8.073	2.891
	C418CTP-3-14	5	24.7	10	55	36	163	7.927	2.796
	C418CTP-3-15	9	23.8	9	54	31	154	8.313	2.979
	C418CTP-3-16	7	26.6	11	66	40	149	8.382	2.922
	C418CTP-3-17	6	27.2	12	70	43	175	8.103	2.801
	C418CTP-3-18	6	28.1	11	62	45	190	8.217	2.824
	C418CTP-3-19	5	28.9	13	67	47	96	8.038	2.815
	C418CTP-3-20	7	27.6	9	56	40	144	8.017	2.798
	Sample name	Panicle number per plant	Panicle length (cm)	No. of primary branches	Grain number on primary branches	No. of secondary branches	Grain number on secondary branches	Grain length (mm)	Grain width (mm)
Average	C418	6.25	29.545	12.7	68.4	51	186.6	8.3233	3.18545
	C418CTP-1	6.05	27.26	11.4	62.1	41.65	135.3	8.2187	2.9327
	C418CTP-2	6.3	27.07	10.95	59.65	42.75	136.9	8.1962	2.86575
	C418CTP-3	6.05	26.825	10.5	60.15	42.6	148.35	8.1772	2.90005
SD	C418	1.44641	1.38999	0.801315	5.41343	4.90971	21.7435	0.112788	0.0724187
	C418CTP-1	1.19097	1.62332	0.994723	4.58717	6.5476	29.3672	0.107563	0.060022
	C418CTP-2	1.17429	1.76817	1.43178	5.204	5.14909	24.9418	0.116247	0.0513449
	C418CTP-3	1.14593	1.48461	1.73205	6.65128	4.97785	28.4407	0.13205	0.0651868
P-value	C418 VS. C418CTP-1	0.63583	2.62011e-05	5.33095e-05	0.000308008	6.09242e-05	2.36334e-07	0.00472875	1.63254e-14
	C418 VS. C418CTP-2	0.905099	1.69716e-05	2.71722e-05	6.8528e-06	7.42081e-06	5.94995e-08	0.00117363	1.44578e-18
	C418 VS. C418CTP-3	0.630674	6.04185e-07	8.16324e-06	0.000114057	4.12084e-06	2.64823e-05	0.000567606	1.14816e-15
