# Supplementary material for: OsMADS17 simultaneously increases grain number and grain weight in rice
Source: Nat Commun. 2023 May 29;14:3098. doi: 10.1038/s41467-023-38726-9 (PMC10227085; doi:10.1038/s41467-023-38726-9)
Supplement: Supplementary file 10 — Source Data [file 41467_2023_38726_MOESM10_ESM.zip › Source Data/Source Data Supplementary Figure 7b-m.xlsx]

## Sheet: Guide
Sheet1. Source Data Supplementary Figure 7b. qRT-PCR analysis for OsMADS17 in 8IL73 and 8IL73CTP plants.
Sheet2. Source Data Supplementary Figure 7c-m. Comparison of agronomic traits between 8IL73 and 8IL73CTP plants.

## Sheet: Sheet1
Source Data Supplementary Figure 7b. qRT-PCR analysis for OsMADS17 in 8IL73 and 8IL73CTP plants.
Sample name	Target name	CT	ΔCT	Average ΔCT	AverageΔΔCT	2^(-AverageΔΔCT)	Average 2^(-AverageΔΔCT)	Relative expression	Avergae	SD	P-value
8IL73-1	qRT-UBI	18.0966
8IL73-1	qRT-UBI	18.1781
8IL73-1	qRT-UBI	18.1512
8IL73-1	qRT-OsMADS17	23.9688	5.87228
8IL73-1	qRT-OsMADS17	23.908	5.72995
8IL73-1	qRT-OsMADS17	23.9617	5.81054	5.80426	-0.175781	1.12958		1.0348
8IL73-2	qRT-UBI	18.105
8IL73-2	qRT-UBI	18.0358
8IL73-2	qRT-UBI	18.2076
8IL73-2	qRT-OsMADS17	24.1091	6.00415
8IL73-2	qRT-OsMADS17	23.9893	5.95355
8IL73-2	qRT-OsMADS17	24.19	5.98242	5.98004	0	1		0.916097
8IL73-3	qRT-UBI	18.1675
8IL73-3	qRT-UBI	18.181
8IL73-3	qRT-UBI	18.1941
8IL73-3	qRT-OsMADS17	24.0281	5.8606
8IL73-3	qRT-OsMADS17	23.9627	5.78167
8IL73-3	qRT-OsMADS17	23.9052	5.7111	5.78446	-0.195581	1.14519	1.09159	1.0491	1	0.0730127
8IL73CPT-1-1	qRT-UBI	18.1105
8IL73CPT-1-1	qRT-UBI	18.0542
8IL73CPT-1-1	qRT-UBI	18.3146
8IL73CPT-1-1	qRT-OsMADS17	23.972	5.86151
8IL73CPT-1-1	qRT-OsMADS17	24.0529	5.99877
8IL73CPT-1-1	qRT-OsMADS17	24.0398	5.7252	5.86183	-0.118212	1.08539		0.994322
8IL73CPT-1-2	qRT-UBI	18.1578
8IL73CPT-1-2	qRT-UBI	18.1604
8IL73CPT-1-2	qRT-UBI	18.0395
8IL73CPT-1-2	qRT-OsMADS17	23.8703	5.71247
8IL73CPT-1-2	qRT-OsMADS17	24.1421	5.98169
8IL73CPT-1-2	qRT-OsMADS17	23.9858	5.94632	5.88016	-0.0998777	1.07168		0.981766
8IL73CPT-1-3	qRT-UBI	18.0509
8IL73CPT-1-3	qRT-UBI	18.1565
8IL73CPT-1-3	qRT-UBI	18.0901
8IL73CPT-1-3	qRT-OsMADS17	24.0698	6.01893
8IL73CPT-1-3	qRT-OsMADS17	24.0066	5.85005
8IL73CPT-1-3	qRT-OsMADS17	24.0001	5.91	5.92633	-0.0537084	1.03793	1.065	0.950844	0.975644	0.0223758	0.610069
8IL73CPT-2-1	qRT-UBI	18.0414
8IL73CPT-2-1	qRT-UBI	17.9816
8IL73CPT-2-1	qRT-UBI	18.1439
8IL73CPT-2-1	qRT-OsMADS17	24.0413	5.9999
8IL73CPT-2-1	qRT-OsMADS17	24.1011	6.1195
8IL73CPT-2-1	qRT-OsMADS17	23.9955	5.85154	5.99031	0.0102774	0.992902		0.909595
8IL73CPT-2-2	qRT-UBI	17.9802
8IL73CPT-2-2	qRT-UBI	18.0348
8IL73CPT-2-2	qRT-UBI	18.0658
8IL73CPT-2-2	qRT-OsMADS17	23.9529	5.97266
8IL73CPT-2-2	qRT-OsMADS17	24.0723	6.03748
8IL73CPT-2-2	qRT-OsMADS17	24.2046	6.13882	6.04965	0.069617	0.952891		0.872941
8IL73CPT-2-3	qRT-UBI	18.2428
8IL73CPT-2-3	qRT-UBI	18.1738
8IL73CPT-2-3	qRT-UBI	18.0969
8IL73CPT-2-3	qRT-OsMADS17	24.0951	5.85227
8IL73CPT-2-3	qRT-OsMADS17	24.1086	5.93482
8IL73CPT-2-3	qRT-OsMADS17	24.086	5.98911	5.9254	-0.0546335	1.0386	0.994796	0.951454	0.91133	0.0392855	0.137612
8IL73CPT-3-1	qRT-UBI	18.0074
8IL73CPT-3-1	qRT-UBI	18.0756
8IL73CPT-3-1	qRT-UBI	17.9769
8IL73CPT-3-1	qRT-OsMADS17	24.0549	6.04758
8IL73CPT-3-1	qRT-OsMADS17	23.9522	5.87662
8IL73CPT-3-1	qRT-OsMADS17	Undetermined		5.9621	-0.0179361	1.01251		0.927558
8IL73CPT-3-2	qRT-UBI	18.0833
8IL73CPT-3-2	qRT-UBI	18.034
8IL73CPT-3-2	qRT-UBI	18.0798
8IL73CPT-3-2	qRT-OsMADS17	24.0803	5.99693
8IL73CPT-3-2	qRT-OsMADS17	24.0756	6.0416
8IL73CPT-3-2	qRT-OsMADS17	24.1768	6.09697	6.04517	0.0651296	0.955859		0.87566
8IL73CPT-3-3	qRT-UBI	18.1164
8IL73CPT-3-3	qRT-UBI	18.1775
8IL73CPT-3-3	qRT-UBI	18.1035
8IL73CPT-3-3	qRT-OsMADS17	24.1375	6.0211
8IL73CPT-3-3	qRT-OsMADS17	24.083	5.90556
8IL73CPT-3-3	qRT-OsMADS17	24.1956	6.09212	6.00626	0.0262248	0.981987	0.983452	0.899595	0.900938	0.0259747	0.0912113

## Sheet: Sheet2
	Source Data Supplementary Figure 7c-m. Comparison of agronomic traits between 8IL73 and 8IL73CTP plants.
	Sample Name	Grain number per main panicle	1,000-grain weight (g)	Grain yield per plant (g)	Panicle number per plant	Panicle length (cm)	No. of primary branches	Grain number on primary branches	No. of secondary branches	Grain number on secondary branches	Grain length (mm)	Grain width (mm)
	8IL73-1	238	25.833	23.6	6	29	12	61	51	177	8.125	3.066
	8IL73-2	219	27.692	20.14	5	28.5	11	57	45	162	8.266	3.194
	8IL73-3	203	26.539	18.82	4	28.3	11	57	39	146	8.206	3.133
	8IL73-4	245	27.2	24.05	5	30.3	12	65	48	180	8.223	3.188
	8IL73-5	186	26.106	21.79	6	29.4	10	55	38	131	8.176	3.157
	8IL73-6	227	26.786	25.24	7	28.9	11	60	43	167	8.169	3.174
	8IL73-7	223	26.348	19.43	5	28.3	10	53	44	170	8.138	3.143
	8IL73-8	236	27.241	23.52	6	29.3	11	55	47	181	8.236	3.132
	8IL73-9	226	26.412	24.75	5	29.2	11	60	45	166	8.171	3.2
	8IL73-10	212	26.443	23.37	5	29.9	12	67	43	145	8.177	3.113
	8IL73-11	270	25.986	26.28	8	29.8	13	72	56	198	8.372	3.038
	8IL73-12	193	26.364	28.23	8	29.8	10	52	38	141	8.169	3.142
	8IL73-13	226	26.598	25.47	7	30	11	58	48	168	8.167	3.16
	8IL73-14	225	25.429	29.17	8	30.6	11	57	47	168	8.058	3.106
	8IL73-15	213	25.878	23.74	7	29	13	69	44	144	8.2	3.084
	8IL73-16	250	25.368	21.8	8	31.2	11	62	51	188	8.056	3.126
	8IL73-17	227	26.161	26.98	6	29.2	12	65	46	162	8.114	3.127
	8IL73-18	224	26.355	19.63	5	28.9	11	57	49	167	8.129	3.123
	8IL73-19	243	26.198	18.97	5	29.7	10	53	48	190	8.237	3.132
	8IL73-20	247	26.752	22.71	8	30.7	12	62	51	185	8.162	3.145
	8IL73CPT-1-1	248	25.433	25.07	5	29.7	12	70	43	178	8.097	3.037
	8IL73CPT-1-2	192	26.375	26.53	8	28.5	11	58	39	134	8.297	3.183
	8IL73CPT-1-3	233	25.728	27.86	8	29.6	12	66	47	167	8.156	3.057
	8IL73CPT-1-4	214	26.667	19.02	6	30.2	12	61	60	153	8.266	3.183
	8IL73CPT-1-5	271	26.437	19.53	4	29.3	13	69	51	202	8.243	3.157
	8IL73CPT-1-6	212	25.264	25.08	7	31.2	10	56	62	156	8.117	3.072
	8IL73CPT-1-7	225	26.733	25.77	6	28.9	13	59	55	166	8.174	3.088
	8IL73CPT-1-8	239	27.633	27.83	6	28.5	11	64	44	175	8.226	3.201
	8IL73CPT-1-9	249	26.66	25.76	5	29.4	12	76	58	173	8.247	3.164
	8IL73CPT-1-10	222	27.433	29.23	7	30.1	10	58	52	164	8.217	3.176
	8IL73CPT-1-11	273	26.073	29.71	8	29.3	14	77	36	196	8.273	3.134
	8IL73CPT-1-12	246	26.667	27.02	7	28.2	12	60	48	186	8.182	3.152
	8IL73CPT-1-13	229	26.722	22.68	7	28.6	12	57	34	172	8.153	3.117
	8IL73CPT-1-14	188	27.328	23.73	6	29.1	10	50	37	138	8.302	3.138
	8IL73CPT-1-15	231	26.146	19.87	6	30.2	11	61	55	170	8.218	3.127
	8IL73CPT-1-16	228	25.733	18.25	5	29.9	12	59	47	169	8.097	3.083
	8IL73CPT-1-17	218	25.826	26.57	7	28.6	10	58	53	160	8.203	3.062
	8IL73CPT-1-18	251	26.372	25.88	6	28.7	12	68	37	183	8.275	3.095
	8IL73CPT-1-19	244	27.629	26.56	6	30.5	13	68	57	176	8.248	3.188
	8IL73CPT-1-20	258	26.528	28.77	8	29.8	13	70	35	188	8.184	3.213
	8IL73CPT-2-1	229	26.663	23.93	8	28.3	11	55	55	174	8.272	3.134
	8IL73CPT-2-2	209	26.433	20.87	6	28.7	11	62	42	147	8.203	3.191
	8IL73CPT-2-3	244	25.56	25.1	5	30.2	14	77	53	167	8.122	3.122
	8IL73CPT-2-4	220	26.378	25.93	6	29.3	12	66	46	154	8.187	3.17
	8IL73CPT-2-5	258	26.625	26.82	6	30.6	12	62	57	196	8.191	3.159
	8IL73CPT-2-6	209	25.373	18.37	5	28.7	11	58	44	151	8.147	3.093
	8IL73CPT-2-7	211	25.636	20.12	5	29.4	11	55	48	156	8.15	3.025
	8IL73CPT-2-8	194	26.024	21.18	7	28.5	10	52	46	142	8.201	3.152
	8IL73CPT-2-9	219	27.172	25.32	7	30	11	57	51	162	8.215	3.217
	8IL73CPT-2-10	260	26.624	26.92	6	31.1	12	70	62	190	8.315	3.144
	8IL73CPT-2-11	189	26.379	23.76	8	30.3	10	53	35	136	8.263	3.162
	8IL73CPT-2-12	235	26.66	22.87	4	29.4	12	64	51	171	8.228	3.156
	8IL73CPT-2-13	201	27.313	24.88	6	28.6	12	56	36	145	8.207	3.173
	8IL73CPT-2-14	255	26.54	25.67	5	29	13	73	54	182	8.154	3.233
	8IL73CPT-2-15	208	25.573	19.67	7	29.3	11	57	47	151	8.179	3.017
	8IL73CPT-2-16	193	25.382	19.76	5	30.3	10	54	36	139	8.197	3.125
	8IL73CPT-2-17	209	26.143	23.62	4	28.6	11	55	42	154	8.28	3.152
	8IL73CPT-2-18	200	26.8	24.64	7	29.3	10	52	33	148	8.291	3.147
	8IL73CPT-2-19	211	26.53	27.3	7	29.3	12	54	37	157	8.172	3.173
	8IL73CPT-2-20	236	27.624	29.82	8	30.4	14	63	55	173	8.263	3.166
	8IL73CPT-3-1	193	25.637	26.03	7	28.9	10	49	34	144	8.183	3.103
	8IL73CPT-3-2	223	26.73	27.32	7	29.3	12	65	39	158	8.255	3.172
	8IL73CPT-3-3	243	26.93	28	6	29.4	12	73	50	170	8.194	3.133
	8IL73CPT-3-4	228	26.8	27.67	7	30	11	52	53	176	8.152	3.161
	8IL73CPT-3-5	190	25.483	25.97	8	28.6	9	51	34	139	8.146	3.098
	8IL73CPT-3-6	216	25.244	19.17	5	29.1	11	54	45	162	8.083	3.054
	8IL73CPT-3-7	231	26.133	21.3	5	29.4	12	57	52	174	8.2	3.163
	8IL73CPT-3-8	250	26.422	28.94	7	29	11	54	53	196	8.237	3.172
	8IL73CPT-3-9	196	25.375	23.87	6	28.1	11	59	41	137	8.143	3.111
	8IL73CPT-3-10	225	26.728	26.76	6	31.4	13	60	55	165	8.292	3.155
	8IL73CPT-3-11	198	25.984	18.63	7	28.6	10	55	36	143	8.107	3.064
	8IL73CPT-3-12	209	26.543	31.87	8	29.7	11	61	40	148	8.217	3.2
	8IL73CPT-3-13	256	25.729	20.23	4	29.4	13	64	59	192	8.26	3.167
	8IL73CPT-3-14	237	26.862	25.67	4	31.4	12	69	51	168	8.317	3.187
	8IL73CPT-3-15	187	25.927	22.03	7	30.6	10	50	33	137	8.156	3.123
	8IL73CPT-3-16	198	25.472	24.64	6	29.7	10	48	35	150	8.11	3.013
	8IL73CPT-3-17	256	27.233	30.22	7	30.2	13	73	58	183	8.245	3.213
	8IL73CPT-3-18	206	26.729	19.75	7	31.8	12	52	41	154	8.205	3.162
	8IL73CPT-3-19	197	26.664	26.76	8	29.8	11	54	40	143	8.201	3.143
	8IL73CPT-3-20	212	27.473	27.12	5	30.1	12	50	44	162	8.267	3.194
	Sample Name	Grain number per main panicle	1,000-grain weight (g)	Grain yield per plant (g)	Panicle number per plant	Panicle length (cm)	No. of primary branches	Grain number on primary branches	No. of secondary branches	Grain number on secondary branches	Grain length (mm)	Grain width (mm)
Average	8IL73	226.65	26.3844	23.3845	6.2	29.5	11.25	59.85	46.05	166.8	8.17755	3.13415
	8IL73CTP-1	233.55	26.4694	25.036	6.4	29.415	11.75	63.25	47.5	170.3	8.20875	3.13135
	8IL73CTP-2	219.5	26.3716	23.8275	6.1	29.465	11.5	59.75	46.5	159.75	8.21185	3.14555
	8IL73CTP-3	217.55	26.3049	25.0975	6.35	29.725	11.3	57.5	44.65	160.05	8.1985	3.1394
SD	8IL73	19.8502	0.576229	3.03181	1.32188	0.799342	0.910465	5.54669	4.6052	18.0747	0.0711917	0.0408789
	8IL73CTP-1	22.6611	0.685554	3.46626	1.14248	0.792913	1.16416	7.01783	9	17.0945	0.0627274	0.052707
	8IL73CTP-2	22.0036	0.633262	3.02626	1.25237	0.806079	1.19208	7.21019	8.30029	16.7893	0.0534497	0.0527751
	8IL73CTP-3	22.4745	0.661877	3.79216	1.22582	0.984017	1.12858	7.79001	8.54262	17.9399	0.064113	0.0523776
P-value	8IL73 VS. 8IL73CTP-1	0.181519	0.673982	0.117034	0.611665	0.737505	0.138554	0.0973353	0.525102	0.533003	0.149649	0.852086
	8IL73 VS. 8IL73CTP-2	0.518894	0.946839	0.64637	0.807317	0.891062	0.460642	0.961048	0.833231	0.208985	0.0930035	0.449751
	8IL73 VS. 8IL73CTP-3	0.361732	0.687463	0.122885	0.711882	0.432297	0.878263	0.27869	0.522713	0.243233	0.334294	0.725761
