# Supplementary material for: OsMADS17 simultaneously increases grain number and grain weight in rice
Source: Nat Commun. 2023 May 29;14:3098. doi: 10.1038/s41467-023-38726-9 (PMC10227085; doi:10.1038/s41467-023-38726-9)
Supplement: Supplementary file 10 — Source Data [file 41467_2023_38726_MOESM10_ESM.zip › Source Data/Source Data Supplementary Figure 8a, c-j.xlsx]

## Sheet: Guide
Sheet1. Source Data Supplementary Figure 8a. Identicafition of specificity for OsMADS17 specific RNA interference (RNAi) vector by testing the expression levels of 12 MADS family genes.
Sheet2. Source Data Supplementary Figure 8c-j. Comparison of agronomic traits between 8IL73 and 8IL73RNAi-OsMADS17 plants.

## Sheet: Sheet1
Source Data Supplementary Figure 8a. Identicafition of specificity for OsMADS17 specific RNA interference (RNAi) vector by testing the expression levels of 12 MADS family genes.
Sample Name	Target Name	Cт	ΔCт	ΔΔCт	2^(ΔΔCт)	Relatvie expression level	Average Relatvie expression level	Stdev
8IL73	qRT-UBI	17.2194
8IL73	qRT-UBI	17.2593
8IL73	qRT-UBI	17.2623
8IL73RNAi-OsMADS17	qRT-UBI	17.7446
8IL73RNAi-OsMADS17	qRT-UBI	17.7345
8IL73RNAi-OsMADS17	qRT-UBI	17.7934
8IL73	qRT-OsMADS13	29.9128	12.6934	-0.273243	1.20852	0.906386
8IL73	qRT-OsMADS13	29.9156	12.6563	-0.310391	1.24004	0.930028
8IL73	qRT-OsMADS13	29.5954	12.333	-0.633623	1.55146	1.16359	1	0.142162
8IL73RNAi-OsMADS17	qRT-OsMADS13	29.9845	12.24	-0.726708	1.65486	1.24114
8IL73RNAi-OsMADS17	qRT-OsMADS13	30.3012	12.5667	-0.4	1.31951	0.989626
8IL73RNAi-OsMADS17	qRT-OsMADS13	29.9284	12.135	-0.831632	1.7797	1.33477	1.18851	0.178487
8IL73	qRT-OsMADS14	21.7875	4.56808	-0.121166	1.08761	0.925385
8IL73	qRT-OsMADS14	21.9486	4.68924	0	1	0.85084
8IL73	qRT-OsMADS14	21.4272	4.16486	-0.524379	1.43831	1.22378	1	0.197347
8IL73RNAi-OsMADS17	qRT-OsMADS14	22.3953	4.65073	-0.0385094	1.02705	0.873857
8IL73RNAi-OsMADS17	qRT-OsMADS14	21.9791	4.24458	-0.444662	1.361	1.15799
8IL73RNAi-OsMADS17	qRT-OsMADS14	21.7263	3.93293	-0.756309	1.68916	1.43721	1.15635	0.281679
8IL73	qRT-OsMADS18	24.5851	7.36566	0	1	0.822561
8IL73	qRT-OsMADS18	24.166	6.90664	-0.459017	1.3746	1.1307
8IL73	qRT-OsMADS18	24.2803	7.01795	-0.347711	1.27254	1.04674	1	0.159297
8IL73RNAi-OsMADS17	qRT-OsMADS18	25.2067	7.46213	-0.303532	1.23416	0.82407
8IL73RNAi-OsMADS17	qRT-OsMADS18	25.1166	7.38205	-0.383616	1.30461	0.871107
8IL73RNAi-OsMADS17	qRT-OsMADS18	24.9049	7.11146	-0.654207	1.57375	1.05082	0.915332	0.119669
8IL73	qRT-OsMADS2	28.8042	11.5848	2.66454e-14	1	0.879242
8IL73	qRT-OsMADS2	28.8373	11.5779	-0.00685154	1.00476	0.883428
8IL73	qRT-OsMADS2	28.3542	11.0919	-0.492897	1.40727	1.23733	1	0.205544
8IL73RNAi-OsMADS17	qRT-OsMADS2	28.7487	11.0041	-0.580682	1.49556	1.31496
8IL73RNAi-OsMADS17	qRT-OsMADS2	29.3169	11.5824	-0.00242221	1.00168	0.88072
8IL73RNAi-OsMADS17	qRT-OsMADS2	28.9529	11.1595	-0.425346	1.34289	1.18073	1.12547	0.22233
8IL73	qRT-OsMADS20	33.0539	15.8345	-0.403619	1.32282	1.11424
8IL73	qRT-OsMADS20	33.4975	16.2381	0	1	0.842317
8IL73	qRT-OsMADS20	33.1916	15.9292	-0.308921	1.23878	1.04345	1	0.14107
8IL73RNAi-OsMADS17	qRT-OsMADS20	33.9634	16.2188	-0.456906	1.37259	0.91595
8IL73RNAi-OsMADS17	qRT-OsMADS20	33.4103	15.6757	-1	2	1.33462
8IL73RNAi-OsMADS17	qRT-OsMADS20	33.5129	15.7195	-0.956266	1.94028	1.07664	1.10907	0.211213
8IL73	qRT-OsMADS22	24.9665	7.74705	0	1	0.877853
8IL73	qRT-OsMADS22	24.8764	7.61703	-0.130013	1.0943	0.960638
8IL73	qRT-OsMADS22	24.6054	7.3431	-0.403949	1.32313	1.16151	1	0.145867
8IL73RNAi-OsMADS17	qRT-OsMADS22	25.2321	7.48756	-0.259489	1.19705	1.05084
8IL73RNAi-OsMADS17	qRT-OsMADS22	24.8048	7.07022	-0.676823	1.59862	1.40335
8IL73RNAi-OsMADS17	qRT-OsMADS22	25.391	7.59762	-0.149431	1.10913	0.973655	1.14261	0.229078
8IL73	qRT-OsMADS3	29.5624	12.343	-0.158941	1.11647	0.958225
8IL73	qRT-OsMADS3	29.7613	12.5019	0	1	0.858265
8IL73	qRT-OsMADS3	29.3007	12.0383	-0.463576	1.37896	1.18351	1	0.166598
8IL73RNAi-OsMADS17	qRT-OsMADS3	29.7411	11.9965	-0.505398	1.41951	1.21832
8IL73RNAi-OsMADS17	qRT-OsMADS3	29.9067	12.1721	-0.329783	1.25682	1.07869
8IL73RNAi-OsMADS17	qRT-OsMADS3	29.9879	12.1945	-0.307469	1.23753	1.06213	1.11971	0.0857957
8IL73	qRT-OsMADS31	25.9447	8.72527	-0.22661	1.17008	0.895189
8IL73	qRT-OsMADS31	25.9549	8.69554	-0.256332	1.19444	0.913823
8IL73	qRT-OsMADS31	25.5757	8.31337	-0.638505	1.55672	1.19099	1	0.165663
8IL73RNAi-OsMADS17	qRT-OsMADS31	26.6964	8.95188	0	1	0.765065
8IL73RNAi-OsMADS17	qRT-OsMADS31	26.3349	8.60034	-0.351537	1.27592	0.976161
8IL73RNAi-OsMADS17	qRT-OsMADS31	26.2565	8.46314	-0.488735	1.40321	1.07355	0.938259	0.157697
8IL73	qRT-OsMADS37	24.9194	7.69995	-0.251506	1.19045	0.912361
8IL73	qRT-OsMADS37	24.9233	7.66397	-0.287485	1.22051	0.9354
8IL73	qRT-OsMADS37	24.6255	7.36319	-0.58827	1.50344	1.15224	1	0.132345
8IL73RNAi-OsMADS17	qRT-OsMADS37	25.696	7.95146	0	1	0.7664
8IL73RNAi-OsMADS17	qRT-OsMADS37	25.2546	7.52009	-0.431371	1.34851	1.0335
8IL73RNAi-OsMADS17	qRT-OsMADS37	25.3148	7.52135	-0.430105	1.34733	1.0326	0.944166	0.15395
8IL73	qRT-OsMADS47	33.2774	16.058	0.0495952	0.966207	0.900543
8IL73	qRT-OsMADS47	33.2677	16.0084	-3.55271e-14	1	0.932039
8IL73	qRT-OsMADS47	32.9458	15.6835	-0.324857	1.25254	1.16742	1	0.14584
8IL73RNAi-OsMADS17	qRT-OsMADS47	33.3432	15.5986	-0.40973	1.32844	1.23816
8IL73RNAi-OsMADS17	qRT-OsMADS47	33.2361	15.5015	-0.506814	1.42091	1.32434
8IL73RNAi-OsMADS17	qRT-OsMADS47	33.7223	15.9289	-0.0794164	1.05659	0.984784	1.18243	0.176506
8IL73	qRT-OsMADS5	20.0577	2.8383	-0.40345	1.32267	1.17387
8IL73	qRT-OsMADS5	20.5011	3.24175	0	1	0.8875
8IL73	qRT-OsMADS5	20.4233	3.16094	-0.0808157	1.05762	0.938634	1	0.152728
8IL73RNAi-OsMADS17	qRT-OsMADS5	20.6929	2.94832	-0.293435	1.22555	1.08768
8IL73RNAi-OsMADS17	qRT-OsMADS5	20.8429	3.10839	-0.13336	1.09685	0.97345
8IL73RNAi-OsMADS17	qRT-OsMADS5	21.1311	3.33772	0.0959681	0.935644	0.830384	0.963838	0.128917
8IL73	qRT-OsMADS58	24.7181	7.49869	-0.0520035	1.0367	0.910674
8IL73	qRT-OsMADS58	24.81	7.5507	0	1	0.878433
8IL73	qRT-OsMADS58	24.35	7.08763	-0.463067	1.37847	1.21089	1	0.183349
8IL73RNAi-OsMADS17	qRT-OsMADS58	24.6974	6.9528	-0.597897	1.51351	1.32952
8IL73RNAi-OsMADS17	qRT-OsMADS58	24.9177	7.18314	-0.367554	1.29016	1.13332
8IL73RNAi-OsMADS17	qRT-OsMADS58	25.1419	7.34845	-0.202244	1.15049	1.01062	1.15782	0.160851

## Sheet: Sheet2
	Source Data Supplementary Figure 8c-j. Comparison of agronomic traits between 8IL73 and 8IL73RNAi-OsMADS17 plants.
	Sample name	Panicle number per plant	Panicle length (cm)	No. of primary branches	Grain number on primary branches	No. of secondary branches	Grain number on secondary branches	Grain length (mm)	Grain width (mm)
	8IL73-1	6	29	12	61	51	177	8.125	3.066
	8IL73-2	5	28.5	11	57	45	162	8.266	3.194
	8IL73-3	4	28.3	11	57	39	146	8.206	3.133
	8IL73-4	5	30.3	12	65	48	180	8.223	3.188
	8IL73-5	6	29.4	10	55	38	131	8.176	3.157
	8IL73-6	7	28.9	11	60	43	167	8.169	3.174
	8IL73-7	5	28.3	10	53	44	170	8.138	3.143
	8IL73-8	6	29.3	11	55	47	181	8.236	3.132
	8IL73-9	5	29.2	11	60	45	166	8.171	3.2
	8IL73-10	5	29.9	12	67	43	145	8.177	3.113
	8IL73-11	8	29.8	13	72	56	198	8.372	3.038
	8IL73-12	8	29.8	10	52	38	141	8.169	3.142
	8IL73-13	7	30	11	58	48	168	8.167	3.16
	8IL73-14	8	30.6	11	57	47	168	8.058	3.106
	8IL73-15	7	29	13	69	44	144	8.2	3.084
	8IL73-16	8	31.2	11	62	51	188	8.056	3.126
	8IL73-17	6	29.2	12	65	46	162	8.114	3.127
	8IL73-18	5	28.9	11	57	49	167	8.129	3.123
	8IL73-19	5	29.7	10	53	48	190	8.237	3.132
	8IL73-20	8	30.7	12	62	51	185	8.162	3.145
	8IL73RNAi-OSMADS17-1-1	6	30.8	12	65	59	238	8.285	3.185
	8IL73RNAi-OSMADS17-1-2	5	26.9	10	53	43	165	8.278	3.237
	8IL73RNAi-OSMADS17-1-3	7	27.2	11	64	41	161	8.325	3.191
	8IL73RNAi-OSMADS17-1-4	7	28.8	12	64	47	178	8.288	3.157
	8IL73RNAi-OSMADS17-1-5	6	32.6	13	70	56	210	8.346	3.237
	8IL73RNAi-OSMADS17-1-6	4	30.4	14	71	47	178	8.326	3.258
	8IL73RNAi-OSMADS17-1-7	7	32.1	13	68	55	209	8.436	3.162
	8IL73RNAi-OSMADS17-1-8	7	29.3	12	65	45	171	8.213	3.083
	8IL73RNAi-OSMADS17-1-9	6	30.8	13	68	54	203	8.203	3.133
	8IL73RNAi-OSMADS17-1-10	7	31.4	12	63	60	233	8.307	3.172
	8IL73RNAi-OSMADS17-1-11	6	31.9	13	70	54	185	8.26	3.092
	8IL73RNAi-OSMADS17-1-12	4	30.3	11	62	42	165	8.468	3.289
	8IL73RNAi-OSMADS17-1-13	5	31.8	12	65	52	194	8.266	3.193
	8IL73RNAi-OSMADS17-1-14	7	32.7	13	70	52	181	8.353	3.24
	8IL73RNAi-OSMADS17-1-15	7	32.4	11	59	55	208	8.291	3.206
	8IL73RNAi-OSMADS17-1-16	7	31.5	12	64	54	209	8.394	3.231
	8IL73RNAi-OSMADS17-1-17	4	31.9	12	66	62	221	8.3	3.224
	8IL73RNAi-OSMADS17-1-18	10	32.3	11	59	55	208	8.367	3.213
	8IL73RNAi-OSMADS17-1-19	6	31.8	12	69	53	204	8.223	3.171
	8IL73RNAi-OSMADS17-1-20	8	29.4	11	58	49	186	8.361	3.148
	8IL73RNAi-OSMADS17-2-1	4	33.4	14	72	57	217	8.273	3.149
	8IL73RNAi-OSMADS17-2-2	7	32.7	12	61	52	209	8.416	3.273
	8IL73RNAi-OSMADS17-2-3	8	30.8	10	53	42	167	8.287	3.183
	8IL73RNAi-OSMADS17-2-4	5	28.6	13	68	41	163	8.204	3.059
	8IL73RNAi-OSMADS17-2-5	4	29.2	11	66	45	174	8.302	3.268
	8IL73RNAi-OSMADS17-2-6	6	30.3	11	62	58	222	8.368	3.234
	8IL73RNAi-OSMADS17-2-7	9	28.7	13	70	40	170	8.331	3.225
	8IL73RNAi-OSMADS17-2-8	7	29.1	12	64	50	182	8.307	3.18
	8IL73RNAi-OSMADS17-2-9	7	29.6	12	66	51	184	8.312	3.177
	8IL73RNAi-OSMADS17-2-10	5	31.2	14	76	55	210	8.359	3.281
	8IL73RNAi-OSMADS17-2-11	4	29.4	12	58	47	188	8.31	3.175
	8IL73RNAi-OSMADS17-2-12	6	30.3	13	67	52	199	8.373	3.261
	8IL73RNAi-OSMADS17-2-13	7	31.6	11	58	56	219	8.392	3.248
	8IL73RNAi-OSMADS17-2-14	10	29.8	10	50	49	188	8.337	3.237
	8IL73RNAi-OSMADS17-2-15	6	30.6	12	61	54	213	8.236	3.189
	8IL73RNAi-OSMADS17-2-16	5	32.3	13	66	61	227	8.305	3.151
	8IL73RNAi-OSMADS17-2-17	4	29.7	14	77	47	190	8.221	3.2
	8IL73RNAi-OSMADS17-2-18	5	32.2	13	73	64	229	8.305	3.217
	8IL73RNAi-OSMADS17-2-19	6	30.6	11	60	57	222	8.327	3.244
	8IL73RNAi-OSMADS17-2-20	8	31.8	11	61	63	231	8.383	3.243
	8IL73RNAi-OSMADS17-3-1	4	29.1	10	54	46	177	8.232	3.057
	8IL73RNAi-OSMADS17-3-2	6	30.7	11	63	51	193	8.315	3.217
	8IL73RNAi-OSMADS17-3-3	9	33.1	15	83	63	225	8.386	3.234
	8IL73RNAi-OSMADS17-3-4	7	31.9	14	78	58	218	8.463	3.288
	8IL73RNAi-OSMADS17-3-5	7	29.9	10	55	48	189	8.297	3.179
	8IL73RNAi-OSMADS17-3-6	4	29.7	11	57	47	181	8.314	3.229
	8IL73RNAi-OSMADS17-3-7	5	30.9	12	60	52	203	8.315	3.248
	8IL73RNAi-OSMADS17-3-8	10	28.6	10	56	40	170	8.307	3.235
	8IL73RNAi-OSMADS17-3-9	8	30.2	10	59	50	185	8.362	3.267
	8IL73RNAi-OSMADS17-3-10	4	31.5	12	65	53	213	8.286	3.159
	8IL73RNAi-OSMADS17-3-11	6	29.8	11	61	55	221	8.343	3.242
	8IL73RNAi-OSMADS17-3-12	5	32.9	14	75	58	218	8.317	3.191
	8IL73RNAi-OSMADS17-3-13	6	34	15	80	68	244	8.482	3.282
	8IL73RNAi-OSMADS17-3-14	5	31.1	12	66	62	228	8.375	3.265
	8IL73RNAi-OSMADS17-3-15	6	28.8	11	62	41	173	8.317	3.185
	8IL73RNAi-OSMADS17-3-16	5	29.6	11	64	45	179	8.304	3.164
	8IL73RNAi-OSMADS17-3-17	8	31.7	14	78	54	215	8.378	3.228
	8IL73RNAi-OSMADS17-3-18	4	30.5	13	71	46	175	8.251	3.086
	8IL73RNAi-OSMADS17-3-19	7	31.3	14	77	56	214	8.376	3.256
	8IL73RNAi-OSMADS17-3-20	6	30.9	13	70	51	201	8.342	3.219
	Sample name	Panicle number per plant	Panicle length (cm)	No. of primary branches	Grain number on primary branches	No. of secondary branches	Grain number on secondary branches	Grain length (mm)	Grain width (mm)
Average	8IL73	6.2	29.5	11.25	59.85	46.05	166.8	8.17755	3.13415
	8IL73RNAi-OsMADS17-1	6.3	30.815	12	64.65	51.75	195.35	8.3145	3.1911
	8IL73RNAi-OsMADS17-2	6.15	30.595	12.1	64.45	52.05	200.2	8.3174	3.2097
	8IL73RNAi-OsMADS17-3	6.1	30.81	12.15	66.7	52.2	201.1	8.3381	3.21155
SD	8IL73	1.32188	0.799342	0.910465	5.54669	4.6052	18.0747	0.0711917	0.0408789
	8IL73RNAi-OsMADS17-1	1.45458	1.70765	0.973329	4.72702	5.97252	22.4248	0.0697488	0.0531135
	8IL73RNAi-OsMADS17-2	1.7252	1.38468	1.25237	7.1191	7.02982	22.3621	0.0562161	0.0536697
	8IL73RNAi-OsMADS17-3	1.71372	1.44109	1.7252	9.15423	7.29528	21.752	0.0613522	0.0604992
P-value	8IL73 VS. 8IL73RNAi-OsMADS17-1	0.821229	0.00345401	0.0161897	0.00547854	0.00168835	7.66323e-05	3.59952e-07	0.000508704
	8IL73 VS. 8IL73RNAi-OsMADS17-2	0.918597	0.00401601	0.0187744	0.0283415	0.00282784	7.21291e-06	3.41501e-08	1.29454e-05
	8IL73 VS. 8IL73RNAi-OsMADS17-3	0.837401	0.00103071	0.045963	0.00680971	0.00286562	3.51016e-06	3.40744e-09	2.97433e-05
