# Supplementary material for: OsMADS17 simultaneously increases grain number and grain weight in rice
Source: Nat Commun. 2023 May 29;14:3098. doi: 10.1038/s41467-023-38726-9 (PMC10227085; doi:10.1038/s41467-023-38726-9)
Supplement: Supplementary file 10 — Source Data [file 41467_2023_38726_MOESM10_ESM.zip › Source Data/Source Data Supplementary Figure 9c-j.xlsx]

## Sheet: Sheet1
	Source Data Supplementary Figure 9c-j. Comparison of agronomic traits among C418, C418CTP-WC, and C418CTP-CW plants.
	Sample name	Panicle number per plant	Panicle length (cm)	No. of primary branches	Grain number on primary branches	No. of secondary branches	Grain number on secondary branches	Grain length (mm)	Grain width (mm)
	C418-1	7	27.4	14	78	53	190	8.646	3.233
	C418-2	4	24.6	19	99	56	193	8.754	3.246
	C418-3	5	27.3	18	126	59	205	8.792	3.309
	C418-4	7	27.3	16	83	52	181	8.84	3.296
	C418-5	5	28.3	14	82	65	260	8.858	3.343
	C418-6	7	26.4	13	76	49	186	8.709	3.322
	C418-7	6	33	18	98	59	201	8.887	3.332
	C418-8	4	33.1	16	82	56	208	8.646	3.31
	C418-9	5	23.1	14	77	62	210	8.801	3.292
	C418-10	6	23.7	13	73	55	197	8.825	3.307
	C418-11	5	30.9	13	64	51	181	8.739	3.296
	C418-12	8	32.8	14	75	69	258	8.766	3.262
	C418-13	8	25.4	13	74	63	238	8.672	3.153
	C418-14	6	24.9	14	81	59	209	8.774	3.297
	C418-15	4	32.3	14	74	49	164	8.745	3.203
	C418-16	6	23.7	15	82	59	206	8.707	3.21
	C418-17	5	26.3	16	94	63	221	8.683	3.287
	C418-18	7	29.2	13	71	47	175	8.819	3.244
	C418-19	4	23.6	14	85	55	181	8.641	3.268
	C418-20	5	31.4	14	74	55	189	8.658	3.118
	C418CTP-WC-1-1	5	28.7	15	83	48	162	8.934	3.322
	C418CTP-WC-1-2	5	28.1	14	76	60	225	8.902	3.301
	C418CTP-WC-1-3	6	27.3	16	82	56	202	8.814	3.307
	C418CTP-WC-1-4	4	28.3	14	75	54	188	8.742	3.182
	C418CTP-WC-1-5	7	28.5	16	93	61	206	8.844	3.276
	C418CTP-WC-1-6	5	27.6	13	70	63	242	8.679	3.199
	C418CTP-WC-1-7	6	28.6	14	81	58	215	9.024	3.38
	C418CTP-WC-1-8	6	28.2	14	76	64	244	8.923	3.256
	C418CTP-WC-1-9	7	27.1	12	65	47	162	8.924	3.391
	C418CTP-WC-1-10	6	29.5	16	84	70	259	8.906	3.333
	C418CTP-WC-1-11	7	30.5	16	94	64	240	8.824	3.247
	C418CTP-WC-1-12	8	29.9	14	72	68	261	8.565	3.233
	C418CTP-WC-1-13	6	31.1	13	73	55	204	8.959	3.364
	C418CTP-WC-1-14	7	29.9	16	88	68	242	8.563	3.259
	C418CTP-WC-1-15	9	32.1	14	78	72	269	8.476	3.112
	C418CTP-WC-1-16	5	27.5	17	95	56	182	8.804	3.331
	C418CTP-WC-1-17	4	27.6	15	83	74	267	8.317	3.313
	C418CTP-WC-1-18	5	28.1	15	79	59	210	8.511	3.101
	C418CTP-WC-1-19	5	28.2	13	70	65	228	8.495	3.349
	C418CTP-WC-1-20	6	27.9	14	78	51	178	8.752	3.291
	C418CTP-WC-2-1	6	28.8	13	71	64	257	8.617	3.312
	C418CTP-WC-2-2	6	27.4	12	61	62	230	8.724	3.237
	C418CTP-WC-2-3	7	30.3	17	95	69	248	8.471	3.323
	C418CTP-WC-2-4	5	25.6	11	56	48	203	8.927	3.275
	C418CTP-WC-2-5	6	28.5	15	77	60	226	8.963	3.321
	C418CTP-WC-2-6	5	31.3	15	82	66	257	8.471	3.233
	C418CTP-WC-2-7	4	28.8	15	92	64	243	8.753	3.277
	C418CTP-WC-2-8	4	26.5	14	81	49	183	8.52	3.265
	C418CTP-WC-2-9	5	29.6	16	91	63	223	8.937	3.207
	C418CTP-WC-2-10	7	30.4	19	105	66	236	8.643	3.312
	C418CTP-WC-2-11	6	28.8	14	73	70	246	8.725	3.123
	C418CTP-WC-2-12	7	27.9	13	69	54	197	8.767	3.273
	C418CTP-WC-2-13	8	29.6	14	85	58	229	9.026	3.337
	C418CTP-WC-2-14	6	30.3	16	86	62	237	8.573	3.321
	C418CTP-WC-2-15	7	23.4	12	72	40	182	8.862	3.118
	C418CTP-WC-2-16	6	27.6	14	76	50	166	8.737	3.351
	C418CTP-WC-2-17	5	28.8	14	74	54	213	8.724	3.232
	C418CTP-WC-2-18	5	24.5	11	54	44	174	8.925	3.326
	C418CTP-WC-2-19	4	28.4	14	80	56	222	8.937	3.344
	C418CTP-WC-2-20	4	29.3	14	76	64	216	8.963	3.151
	C418CTP-WC-3-1	5	28.6	17	90	72	260	8.872	3.182
	C418CTP-WC-3-2	5	29.4	16	88	69	235	8.947	3.173
	C418CTP-WC-3-3	7	26.5	16	96	54	203	9.073	3.265
	C418CTP-WC-3-4	4	27.3	14	72	58	212	8.577	3.324
	C418CTP-WC-3-5	5	26.6	15	78	61	206	8.683	3.183
	C418CTP-WC-3-6	8	24.1	12	61	49	183	8.747	3.227
	C418CTP-WC-3-7	6	24.8	13	67	45	159	8.773	3.301
	C418CTP-WC-3-8	5	29.3	19	107	64	233	8.581	3.265
	C418CTP-WC-3-9	7	28.7	16	92	69	239	8.745	3.31
	C418CTP-WC-3-10	6	27.5	17	99	73	264	8.737	3.227
	C418CTP-WC-3-11	5	23.6	13	76	51	185	8.484	3.283
	C418CTP-WC-3-12	5	28.1	15	80	70	243	8.803	3.279
	C418CTP-WC-3-13	4	29.8	18	110	72	259	8.937	3.182
	C418CTP-WC-3-14	6	30.2	17	96	69	254	9.041	3.263
	C418CTP-WC-3-15	5	27.4	14	80	61	222	8.982	3.274
	C418CTP-WC-3-16	4	31.3	18	91	62	223	8.736	3.301
	C418CTP-WC-3-17	5	26.7	15	76	49	173	8.845	3.173
	C418CTP-WC-3-18	5	23.4	12	68	43	164	8.91	3.225
	C418CTP-WC-3-19	4	28.5	17	92	64	229	8.811	3.262
	C418CTP-WC-3-20	5	27.1	15	81	68	263	8.753	3.284
	C418CTP-CW-1-1	6	25.7	12	65	58	133	8.609	3.149
	C418CTP-CW-1-2	5	26.3	13	69	57	137	8.481	3.258
	C418CTP-CW-1-3	6	29.7	10	61	50	162	8.522	3.162
	C418CTP-CW-1-4	6	27.6	11	60	61	178	8.609	3.25
	C418CTP-CW-1-5	7	23.8	14	71	55	204	8.655	3.244
	C418CTP-CW-1-6	6	27.7	13	69	47	182	8.524	3.266
	C418CTP-CW-1-7	5	28.4	12	57	46	181	8.666	3.151
	C418CTP-CW-1-8	8	29.7	10	76	57	187	8.722	3.093
	C418CTP-CW-1-9	4	26.5	15	65	44	158	8.577	3.159
	C418CTP-CW-1-10	5	31.6	14	71	49	152	8.603	3.239
	C418CTP-CW-1-11	6	27.8	11	72	52	169	8.685	3.227
	C418CTP-CW-1-12	7	32.6	12	61	40	171	8.544	3.256
	C418CTP-CW-1-13	5	28.4	11	72	47	157	8.571	3.162
	C418CTP-CW-1-14	7	27	10	57	36	153	8.612	3.13
	C418CTP-CW-1-15	8	26.4	14	77	46	178	8.694	3.103
	C418CTP-CW-1-16	5	25.8	12	65	38	196	8.527	3.144
	C418CTP-CW-1-17	4	27.1	15	76	42	179	8.546	3.196
	C418CTP-CW-1-18	5	29.6	13	73	53	167	8.541	3.265
	C418CTP-CW-1-19	5	28.4	14	71	52	161	8.567	3.273
	C418CTP-CW-1-20	5	32.7	10	72	57	192	8.609	3.264
	C418CTP-CW-2-1	5	26.4	13	70	47	170	8.543	3.152
	C418CTP-CW-2-2	4	27.1	11	47	51	179	8.607	3.237
	C418CTP-CW-2-3	4	23.9	9	37	32	115	8.441	3.142
	C418CTP-CW-2-4	5	29.3	14	83	52	190	8.495	3.197
	C418CTP-CW-2-5	5	27.2	13	57	49	167	8.587	3.223
	C418CTP-CW-2-6	6	23.4	9	41	37	130	8.418	3.133
	C418CTP-CW-2-7	6	26	12	61	44	136	8.793	3.15
	C418CTP-CW-2-8	5	28.3	15	76	57	206	8.704	3.234
	C418CTP-CW-2-9	4	29.8	13	61	56	200	8.297	3.12
	C418CTP-CW-2-10	7	27	12	64	49	171	8.632	3.223
	C418CTP-CW-2-11	6	30.9	15	81	61	210	8.706	3.287
	C418CTP-CW-2-12	5	28.2	14	76	57	191	8.615	3.156
	C418CTP-CW-2-13	7	27.1	11	54	47	146	8.53	3.097
	C418CTP-CW-2-14	7	29.3	16	90	62	197	8.742	3.134
	C418CTP-CW-2-15	5	26.2	11	45	52	190	8.617	3.144
	C418CTP-CW-2-16	8	28.1	13	69	51	186	8.552	3.241
	C418CTP-CW-2-17	5	23.7	10	46	38	121	8.581	3.132
	C418CTP-CW-2-18	4	26	13	68	41	125	8.704	3.241
	C418CTP-CW-2-19	5	26.2	12	56	48	181	8.623	3.283
	C418CTP-CW-2-20	6	25.8	10	59	42	138	8.607	3.112
	C418CTP-CW-3-1	5	27.7	12	65	47	171	8.691	3.191
	C418CTP-CW-3-2	8	28.3	13	81	58	218	8.338	3.173
	C418CTP-CW-3-3	7	27.8	13	72	61	212	8.507	3.164
	C418CTP-CW-3-4	4	26.4	12	57	52	202	8.595	3.142
	C418CTP-CW-3-5	3	22.5	8	39	38	137	8.403	3.261
	C418CTP-CW-3-6	6	25.8	11	51	43	146	8.341	3.291
	C418CTP-CW-3-7	7	28.4	14	82	48	160	8.832	3.216
	C418CTP-CW-3-8	8	31.6	13	71	59	211	8.546	3.277
	C418CTP-CW-3-9	5	30.7	14	78	53	177	8.613	3.154
	C418CTP-CW-3-10	5	26.5	12	63	50	166	8.59	3.165
	C418CTP-CW-3-11	4	27.4	12	66	42	122	8.725	3.197
	C418CTP-CW-3-12	5	28.3	13	67	49	160	8.684	3.21
	C418CTP-CW-3-13	6	31.6	15	77	48	153	8.597	3.241
	C418CTP-CW-3-14	5	27.7	11	57	43	133	8.701	3.173
	C418CTP-CW-3-15	4	26.9	10	42	52	197	8.722	3.237
	C418CTP-CW-3-16	7	29.2	14	73	52	211	8.634	3.216
	C418CTP-CW-3-17	7	23.8	11	53	43	141	8.507	3.153
	C418CTP-CW-3-18	6	26.6	11	55	42	128	8.632	3.117
	C418CTP-CW-3-19	5	23.4	10	46	43	147	8.701	3.154
	C418CTP-CW-3-20	8	26.3	11	60	48	200	8.723	3.205
	Sample name	Panicle number per plant	Panicle length (cm)	No. of primary branches	Grain number on primary branches	No. of secondary branches	Grain number on secondary branches	Grain length (mm)	Grain width (mm)
Average	C418	5.7	27.735	14.75	82.4	56.8	202.65	8.7481	3.2664
	C418CTP-WC-1	5.95	28.735	14.55	79.75	60.65	219.3	8.7479	3.27735
	C418CTP-WC-2	5.65	28.29	14.15	77.8	58.15	219.4	8.76325	3.2669
	C418CTP-WC-3	5.3	27.445	15.45	85	61.15	220.45	8.80185	3.24915
	C418CTP-CW-1	5.75	28.14	12.3	68	49.35	169.85	8.5932	3.19955
	C418CTP-CW-2	5.45	26.995	12.3	62.05	48.65	167.45	8.5897	3.1819
	C418CTP-CW-3	5.75	27.345	12	62.75	48.55	169.6	8.6041	3.19685
SD	C418	1.30182	3.46186	1.83174	13.5274	5.80018	25.6439	0.0761874	0.0591754
	C418CTP-WC-1	1.2763	1.34762	1.31689	8.25817	7.67275	33.7921	0.197419	0.0808874
	C418CTP-WC-2	1.1821	2.01675	1.95408	12.7511	8.46836	27.36	0.174617	0.0717678
	C418CTP-WC-3	1.08094	2.19269	2.01246	13.2784	9.60414	33.7522	0.154503	0.0491863
	C418CTP-CW-1	1.16416	2.31935	1.68897	6.24921	7.0954	18.664	0.0653489	0.060554
	C418CTP-CW-2	1.14593	2.00748	1.97617	14.6951	7.99523	30.7031	0.117551	0.0590815
	C418CTP-CW-3	1.48235	2.42519	1.68585	12.7191	6.21945	31.7115	0.132207	0.0471183
